# Supplementary material for: RNA-triggered Cas12a3 cleaves tRNA tails to execute bacterial immunity
Source: Nature. 2026 Jan 7;649(8099):1312–21. doi: 10.1038/s41586-025-09852-9 (PMC12851939; doi:10.1038/s41586-025-09852-9)
Supplement: Supplementary file 3 — This file contains the appearance of CRISPR arrays and spacer acquisition genes near cas12a3 and cas12a4 genes. In some cases, cas genes occur on contigs too short to assess the presence of adjacent CRISPR arrays or acquisition genes. [file 41586_2025_9852_MOESM3_ESM.xlsx]

## Sheet: List of Cas12 nucleases
Nuclease	Accession	Contig	Organism	contig size (bp)	protein length (aa)	hit position on contig				CRISPR array
						cas12a(X)	cas4	cas1	cas2
Pb2Cas12a	WP_039871282.1	FOEM01000021.1	Segatella baroniae B14	56230	1247	18	19	20	21	-
MlCas12a	WP_115247861.1	NZ_UGQC01000001.1	Moraxella lacunata	3033648	1251	1913	1912	-	-	Yes
MpCas12a	-	Ga0003449	Termite gut microbiome	14426	1248	6	9	10	11	Yes
MaCas12a	WP_015504779.1	CP004049.1	Candidatus Methanomethylophilus alvi Mx1201	1666795	1227	872	871	869	868	Yes
AbCas12a	MBB1543286.1	JABCPD020000008.1	candidate division SR1 bacterium (human oral metagenome)	69348	1235	5	3	2	1	Yes
KaCas12a	PIW96672.1	PFHR01000199.1	Candidatus Kaiserbacteria bacterium CG_4_8_14_3_um_filter_38_9	8005	1324	3	6	7	8	Yes
AbCas12a2	MBB1543285.1	JABCPD020000008.1	Candidate division SR1 bacterium (human oral metagenome)	69348	1297	4	3	2	1	Yes
ca37Cas12a2	-	Ga0031101	Unknown	5004	1315	2	-	-	-	-
ca14Cas12a2	-	Ga0031091	Unknown	6246	1251	2	-	-	-	-
MDD3794022.1	MDD3794022.1	JAQVDN010000005	Candidatus Altimarinota bacterium	70589	1223	53	50	49	48	Yes
NUJ97582.1	NUJ97582.1	JAAXWG010000002.1	Candidatus Altimarinota bacterium	300609	1239	2210	-	-	-	Yes
Ba3Cas12a2	HHU47362.1	DUOL01000144.1	Bacteroidales bacterium (anaerobic digester metagenome)	27389	1304	5	3	2	1	Yes
MCK9303417.1	MCK9303417.1	JALNXP010000223.1	Bacteroidales bacterium	4435	1294	2	-	-	-	-
MDD4848569.1	MDD4848569.1	JAQUSR010000104.1	Bacteroidales bacterium	7653	1292	3	-	-	-	-
ca2Cas12a2	-	Ga0025131	natural DNA sequence	6262	1290	1	-	-	-	-
ca36Cas12a2	-	Ga0160425_10032006	natural DNA sequence	12247	1297	6	-	-	8	-
MCI1720368.1	MCI1720368.1	JALCKZ010000001	Bacteroidales bacterium	2229011	1295	992	-	994	995	Yes
ca6Cas12a2	WP_324313362.1	DATGNO010000168.1	Xanthomarina sp. (soil metagenome)	8050	1255	2	4	5	6	Yes
MCK9562686.1	MCK9562686.1	JALOBB010000062.1	Bacteroidales bacterium	13643	1286	1	-	-	-	Yes
ca34Cas12a2	-	Ga0005846	Unknown	11409	1276	1	-	-	-	Yes
ca17Cas12a2	-	Ga0123357_10004810	Unknown	15986	1226	6	9	10	11	Yes
MDR0982475.1	MDR0982475.1	JAISHE010000038.1	Culturomica sp.	34477	1261	2	-	-	-	-
MDR2345186.1	MDR2345186.1	JAITKS010000150.1	Planctomycetaceae bacterium	5250	1248	1	-	-	-	-
ca7Cas12a2	-	Ga0079224_1000149946	Unknown	10840	1255	4	5	6	7	Yes
ca11Cas12a2	-	Ga0003449	Unknown	50557	1234	28	30	31	32	Yes
MpCas12a2	-	Ga0003449	Termite gut microbiome	14426	1257	7	9	10	11	Yes
MDR0305996.1	MDR0305996.1	JAIRVB010000020	Chitinispirillales bacterium	114718	1256	22	23	24	25	Yes
GHT58552.1	GHT58552.1	BNTV01000004	Bacteroidia bacterium	86294	1201	66	65	64	63	Yes
MBR4267799.1	MBR4267799.1	JAFXZT010000159	Bacteroidales bacterium	9456	1393	4	3	2	1	Yes
MBR4327012.1	MBR4327012.1	JAFXWY010000542	Bacteroidales bacterium	7468	1370	2	3	4	-	-
MDD6002420.1	MDD6002420.1	JAQXNB010000032.1	Bacteroidales bacterium	22082	1335	2	-	-	-	Yes
QYU01672.1	QYU01672.1	-	Sequence 30 from patent US 11041172	1320	1320	-	-	-	-	-
ca35Cas12a2	-	Ga0099364_10008519	Unknown	5394	1276	2	-	-	4	Yes
ca38Cas12a2	-	Ga0026479	Unknown	6006	1286	2	-	-	4	Yes
SuCas12a2	KIM12007.1	JQIT01000003.1	Sulfuricurvum sp. PC08-66 (biofilm metagenome)	307660	1232	230	-	-	-	Yes
ca41Cas12a2	-	Ga0066604_10155245 and Ga0066603_10011461 and Ga0066603_10343056	Unknown	4746	1342	1	-	-	-	-
ca125Cas12a2	-	Ga0153773_1000694	Unknown	44006	1402	32	29	30	31	Yes
Ba1Cas12a3	PKP47251.1	PHDR01000103.1	Bacteroidetes bacterium HGW-Bacteroidetes-12 (groundwater	8550	1160	2	3	-	-	-
MDT8316857.1	MDT8316857.1	JAVVFD010000012	bacterium (volcano metagenome)	31647	1171	4	3	2	-	Yes
ca27Cas12a3	-	Ga0003456	Unknown	5942	1171	1	-	-	-	-
ca21Cas12a3	-	Ga0005846	Unknown	11596	1116	11	-	-	-	-
ca26Cas12a3	-	Ga0082212_10027777	Unknown	6528	1168	2	1	3	4	Yes
ca29Cas12a3	-	Ga0123353_10032784	Unknown	8075	1187	5	-	-	-	Yes
ca31Cas12a3	-	Ga003455	Unknown	11110	1194	3	-	-	-	Yes
MDR0619335.1	MDR0619335.1	JAIRNR010000051	Bacteroidales bacterium	71488	1137	24	23	22	21	Yes
DeCas12a3	HAG50354.1	DMET01000058.1	Deltaproteobacteria bacterium (groundwater metagenome)	17393	1132	5	3	2	1	Yes
ca25Cas12a3	-	Ga0123348 and Ga0123349	Unknown	5359	1167	1	-	-	-	Yes
ca39Cas12a3	-	Ga0187907_10021093	Unknown	13988	1171	2	-	-	-	Yes
MBO7227809.1	MBO7227809.1	JAGCLH010000349	Bacteroidales bacterium	10433	1169	3	1	-	-	Yes
MDD5977247.1	MDD5977247.1	JAQXMQ010000023.1	Bacteroidales bacterium	61581	1183	3	-	-	-	Yes
MDD5977597.1	MDD5977597.1	JAQXNE010000002.1	Bacteroidales bacterium	36174	1186	34	-	-	-	Yes
MBO5704032.1	MBO5704032.1	JAGBYN010000117	Bacteroidaceae bacterium	48497	1156	4	-	2	1	Yes
MBQ8223513.1	MBQ8223513.1	JAFTXI010000048	Bacteroidales bacterium	23772	1164	10	12	13	14	Yes
MBR2051365.1	MBR2051365.1	JAFVMX010000077.1	Bacteroidales bacterium	16848	1208	1	-	-	-	Yes
MBR4156861.1	MBR4156861.1	JAFYNK010000087	Bacteroidales bacterium	103068	1174	22	24	25	26	Yes
FeCas12a3	MBX2887915.1	JAHBTP010000001.1	Ferruginibacter sp. (activated sludge metagenome)	1508444	1208	920	923	924	925	Yes
MBS1630098.1	MBS1630098.1	JAFDYC010000074	Bacteroidota bacterium	143294	1213	119	121	122;123	124	Yes
ChCas12a3	MCO5290432.1	JAMLGU010000001.1	Chitinophagaceae bacterium (activated sludge metagenome)	1057143	1174	338	341	342	343	Yes
Ba4Cas12a3	MBS1781725.1	JAFDXP010000014.1	Bacteroidota bacterium	38916	1114	11	6	5	5	Yes
NiCas12a3	HOZ96922.1	DAOOOH010000010.1	Niabella sp. (wastewater metagenome)	51724	1114	85	88	89	90	Yes
Sm2Cas12a3	KIE18642.1	JMED01000011.1	Smithella sp. SC_K08D17	3378	1084	1	-	-	-	-
Sm3Cas12a3	-	MAEO01000208.1	Smithella sp. M82	75880	1217	51	52	-	53	Yes
Ba2Cas12a3	-	Ga0139412	unclassified Bacteroidales	33429	1337	1	-	-	-	-
ca10Cas12a3	-	Ga0012990	Unknown	5046	1033	1	-	-	-	Yes
BdCas12a3	-	Ga0325881_105	uncultured Bdellovibrionales bacterium SP5DBV1	81550	1214	10	11	12	13	-
ca9Cas12a3	-	Ga0116195	Unknown	38738	1114	21	-	-	-	Yes
ca28Cas12a3	-	Ga0114934	Unknown	7713	1171	1	3	4	5	Yes
ca1Cas12a3	-	Ga0066603	Unknown	11594	1158	2	3	4	5	Yes
Rb2Cas12a3	PIZ64637.1	PFOC01000082.1	Candidatus Roizmanbacteria bacterium CG_4_10_14_0_2_um_filter_39_12	7148	1080	2	3	4	5	Yes
ca20Cas12a3	-	Ga0172381_10024559	Unknown	5431	1087	2	-	-	-	Yes
ca3Cas12a3	-	Ga0070389	Unknown	6253	1091	1	-	-	-	Yes
ca5Cas12a3	-	Ga0074197	Unknown	36614	1113	16	18	19	20	Yes
MG60_9Cas12a3	-	DOI: 10.1089/crispr.2020.0043	Unknown	-	1169	1	-	-	-	-
ca22Cas12a3	-	Ga0172377_10049484	Unknown	3995	1163	2	-	-	-	-
ca23Cas12a3	-	Ga0069611	Unknown	5864	1130	1	2	3	4	Yes
ca32Cas12a3	-	Ga0031051	Unknown	4554	1209	2	-	-	-	-
ca24Cas12a3	-	KVWGV2_combined	Unknown	9609	1166	2	3	4	5	Yes
Gr2Cas12a3	RAL57849.1	MOLU01000001.1	Candidatus Gracilibacteria bacterium GN02-872	283389	1119	110	-	-	-	-
MG26_14Cas12a3	-	DOI: 10.1089/crispr.2020.0043	Unknown	-	1112	1	-	-	-	-
MG26_15Cas12a3	-	DOI: 10.1089/crispr.2020.0043	Unknown	-	1112	1	-	-	-	-
ca8Cas12a3	-	Ga0116185	Unknown	5284	1073	1	2	3	4	Yes
ca16Cas12a3	-	Ga0066637	Unknown	9571	1011	2	3	4	5	Yes
MG60_8Cas12a3	-	DOI: 10.1089/crispr.2020.0043	Unknown	-	1189	1	-	-	-	-
ApCas12a4	-	Ga0256843_1010138	Pompeii worm associated microbial communities from hydrothermal vent at the East Pacific Rise	5464	1037	3	-	-	-	-
ca73Cas12a4	-	Ga0209097_10004342	Unknown	10506	1130	5	6	-	-	-
ca76Cas12a4	-	Ga0256840_1005709	Unknown	8641	1194	2	3	4	5	Yes
ca82Cas12a4	-	Ga0256834_1002422	Hydrothermal vent microbial communities from East Pacific Rise	11758	1173	6	-	-	-	-
MG60_1Cas12a4	-	DOI: 10.1089/crispr.2020.0043	Unknown	-	1098	1	-	-	-	-
MG60_3Cas12a4	-	DOI: 10.1089/crispr.2020.0043	Unknown	-	1122	1	-	-	-	-
ca50Cas12a4	-	TB_GS09_5DRAFT_1000006	Unknown	65835	1143	4	7	8	9	-
ca62Cas12a4	-	Ga0103269_100007	Unknown	306916	1123	394	-	-	-	-
ca70Cas12a4	HOG15230.1	DAOSID010000014.1	Candidatus Absconditabacterales bacterium (wastewater metagenome)	10630	1129	4	3	2	1	Yes
ca40Cas12a4	-	Ga0180009_10008218	Candidate Division SR1 and Gracilibacteria	10415	1165	3	4	5	6	Yes
ca48Cas12a4	-	Ga0066639_10326990, Ga0066640_10080702, Ga0066649_10040698, Ga0066640_10036548	Unknown	5583	1161	3	-	-	-	-
ca57Cas12a4	-	-	Ace Lake Antarctica sample	6052	1219	2	4	5	-	-
ca126Cas12a4	-	Ga0153773_1000694	Saline lake microbial mat microbial communities from La Brava Lake, II Region de Antofagasta, Chile - La Brava	44006	1142	23	29	30	31	Yes
ca106Cas12a4	-	Ga0232645_1000961	Hydrothermal fluids microbial communities from Mariana Back-Arc Basin vent fields, Pacific Ocean	6274	1180	2	-	-	-	-
ca134Cas12a4	-	Ga0451652_001661	MBR feed microbial communities from membrane bioreactor in Denver, Colorado, USA	23337	1130	12	14	15	16	Yes
LbCas12a	OQ870304.1	-	Synthetic construct	3759	1228	1	-	-	-	-
