# Supplementary material for: RNA-triggered Cas12a3 cleaves tRNA tails to execute bacterial immunity
Source: Nature. 2026 Jan 7;649(8099):1312–21. doi: 10.1038/s41586-025-09852-9 (PMC12851939; doi:10.1038/s41586-025-09852-9)
Supplement: Supplementary file 4 — This file contains a list of strains, plasmids and RNA and DNA sequences used in this study. [file 41586_2025_9852_MOESM4_ESM.xlsx]

## Sheet: Strains
ID	Strain	Descritption	Source
TOP10	Escherichia coli TOP10	F- mcrA Δ(mrr-hsdRMS-mcrBC) φ80lacZΔM15 ΔlacX74 nupG recA1 araD139 Δ(ara-leu)7697 galE15 galK16 rpsL(StrR) endA1 λ-	Invitrogen
BL21 (AI)	Escherichia coli BL21(AI)	E. coli B F– ompT gal dcm lon hsdSB(rB–mB–) [malB+]K-12(λS) araB::T7RNAP-tetA	Invitrogen
BL21 (DE3)	Escherichia coli BL21(DE3)	F– ompT gal dcm lon hsdSB(rB–mB–) λ(DE3 [lacI lacUV5-T7p07 ind1 sam7 nin5]) [malB+]K-12(λS)
CBS-7371	Escherichia coli BL21(AI)	∆relA	This work

## Sheet: Plasmids
Name	Description	Link
pKD13	Kanᴿ cassette template with FRT sites (CBS-217)	https://benchling.com/s/seq-6nYjZUuu2PIsySl6UyMK?m=slm-YjWCsc3QCzo9n7DWjtTX
pKD46	λ Red recombineering plasmid (arabinose-inducible) (CBS-219)	https://benchling.com/s/seq-6tXzy04BSu7xfnQGoIkd?m=slm-wTkBnn2a2MAPklKBZpUu
pCP20	FLP recombinase plasmid for cassette excision (CBS-218)	https://benchling.com/s/seq-fzrEQObJkKM6wFabQN7H?m=slm-q8XLVpGWNReBZWR77efL
CBS-011	p70a-T7RNAP	https://benchling.com/s/seq-n4T2BeEkaa8g5ZgCFO5T?m=slm-qOjfFpY6ACRZaXEJ3DBK
CBS-420	deGFP constituitive expression plasmid	https://benchling.com/s/seq-C4VXyYY6Wl4H4FnElssQ
CBS-3620	LsCas13a and LsCas13a-repeat CAO1 guide crRNA expression plasmid, p15A ori	https://benchling.com/s/seq-hdKGQd1Er56MgSHH45JI
CBS-3622	LsCas13a and LsCas13a-repeat GFP1 crRNA expression plasmid, p15A ori	https://benchling.com/s/seq-in6OxrcrnWwi4xM6bT9w
CBS-6177	J23119 CAO1 target + CAO1 5x array targeting	https://benchling.com/m-krebel/f/lib_oxiZPobk-plasmids/seq_zKO1Sf2V-pod2110/edit
CBS-6178	J23119 CAO1 target + GAPDH T17 5x array non-targeting	https://benchling.com/m-krebel/f/lib_oxiZPobk-plasmids/seq_8h4ED0T3-pod2111/edit
CBS-6179	J23119 GAPDH T17 target + GAPDH T17 5x array targeting	https://benchling.com/s/seq-tHneKmdEl4g4YeFPoIJj?m=slm-5sx9BrPfs1UxpjXaTBkG
CBS-6180	J23119 GAPDH T17 target + CAO1 5x array non-targeting	https://benchling.com/s/seq-v1Wu21VAz0Hvb4wlJTLc?m=slm-z1lwKf2067bObAxI2NS4
CBS-6181	J23119 GFP T14 target + GFP T14 5x array targeting	https://benchling.com/m-krebel/f/lib_oxiZPobk-plasmids/seq_1gd2zCM7-pod2114/edit
CBS-6182	J23119 GFP T14 target + CAO1 5x array non-targeting	https://benchling.com/m-krebel/f/lib_oxiZPobk-plasmids/seq_54QvAbn2-pod2115/edit
CBS-6873	PJ23119 promoter, CAO1 targe, PFS library	https://benchling.com/s/seq-frkaAWuMj4kpi1lNxsx0?m=slm-9lHMDGIt1p3391HxrOvp
CBS-6874	T7 promoter, BEC10 E. coli codon optimized	https://benchling.com/s/seq-7YQWZHQhEW6r405GfAOr?m=slm-WWPqLPqdZUSiX4DaLsHH
CBS-6875	J23119 promoter, CAO1 crRNA 5x array	https://benchling.com/s/seq-GfiVojB7j9NpVaHCcRWi?m=slm-m4mJbXVzBTE3aQO9pER0
CBS-6876	J23119 promoter, GFP crRNA 5x array	https://benchling.com/s/seq-wsK2rXlS7CrubGPBnJTc?m=slm-uXedTRDDXAsfgKm2rvc3
CBS-7159	Human GAPDH sequence	https://benchling.com/s/seq-K7YSqbfiacbszocwfuqe?m=slm-NCArqpiKdwWRoU4t6WH2
CBS-7169	MpCas12a2 E. coli codon optimized C-terminal His tag	https://benchling.com/s/seq-mbijq5iKNXSsnmKjSIyi?m=slm-NSBPn0zl07LdPPZGueRb
CBS-7170	MpCas12a E. coli codon optimized C-terminal His tag	https://benchling.com/s/seq-PluW3it93HPJHXYNrx21?m=slm-ltd7WAOL3hyEIoQRGzuo
CBS-7171	Ba1Cas12a3 E. coli codon optimized C-terminal His tag	https://benchling.com/s/seq-JWKId3R0q5i1pI233jK5?m=slm-U4mx10mp1QCCdclSoLo3
CBS-6266	dBa1Cas12a2 E1032A C-terminal His tag	https://benchling.com/s/seq-tETTKIpz6gsXCbCfCgXR?m=slm-bWAvE97J6GLRVnAgex1O
CBS-7172	Sm3Cas12a3 E. coli codon optimized C-terminal His tag	https://benchling.com/s/seq-t7ivlNbtnYklUqkrnhLv?m=slm-zrSQaAn7eR1wzS2xtWRs
CBS-7173	ca23Cas12a3 E. coli codon optimized C-terminal His tag	https://benchling.com/s/seq-hgcPtN5xafSntELlNWXa?m=slm-e8mHy3L0SLewQufACD9g
CBS-7174	ApCas12a4 E. coli codon optimized C-terminal His tag	https://benchling.com/s/seq-L44fW5Anx938725sgwtH?m=slm-fNXQXnfspl3OhzEIRsqy
CBS-7107	Ba1Cas12a3 AS (R251A, N253A; K256A, K257A)	https://benchling.com/s/seq-v2juK4x3kuJYk7xEhcf0?m=slm-mTWlpUECL3kTxlkYvyv7
CBS-7175	Ba1Cas12a3 CS (R251E, N253D; K256E, K257E)	https://benchling.com/s/seq-6UyozqX873PffdVnDc5W?m=slm-HhCe8fKMk0SFwDRTT2oz
CBS-7176	Ba1Cas12a3 AS ∆tRLD	https://benchling.com/s/seq-LpzExJOodTmsO7E7wMIU?m=slm-HJeix3rHxnVxDL7f2O4f
CBS-7177	Ba1Cas12a3 R902A	https://benchling.com/s/seq-vPBxbG33RhkVJq0vUdim?m=slm-2JN7MwqkoqLJuGnKgs0Z
CBS-7178	Ba1Cas12a3 Y922A	https://benchling.com/s/seq-Y2iSFQA2PAWMKdApgCIM?m=slm-1RRakFtve6yrpSrF9Unm
CBS-7179	Ba1Cas12a3 N924A	https://benchling.com/s/seq-184sbHDt95VjvGaimX80?m=slm-wb8mDcuY8dr6x4cimjiM
CBS-7180	Ba2Cas12a3	https://benchling.com/s/seq-qdxywIIL8UQvXzm8aArW?m=slm-2kZrm1OWHLHupghegiew
CBS-7181	Expression plasmid encoding crRNA targeting T4 transcript rIIA	https://benchling.com/s/seq-hvJSf7VlnHQ9muQNNsgw?m=slm-caXt2Cphsi5zryLUV7M3
CBS-7182	Expression plasmid encoding crRNA targeting T4 transcript nrdC.7	https://benchling.com/s/seq-avWRHSDLhxpDOPzdnzCV?m=slm-wvg4P0wUq7yN2ScBK2ar
CBS-7183	Expression plasmid encoding crRNA targeting T4 transcript e	https://benchling.com/s/seq-pCeMCn9XANG0miQnoOvj?m=slm-hAWCbPUSpXdlpZsTePsp
CBS-7184	Expression plasmid encoding crRNA targeting GFP transcript	https://benchling.com/s/seq-SQUSVKrO5Xg5fPAhPnN3?m=slm-I6CP4tsRPPq265mn3t8w
CBS-7245	Ba1Cas12a2 CAO1 crRNA	https://benchling.com/s/seq-Z8fB3nAoREMMEZQGT75O?m=slm-nDNtuhp6XjpGYkQiYwI9
CBS-7246	Ba1Cas12a2 GFP crRNA	https://benchling.com/s/seq-Ki1yoBkxfNEZardMT4oo?m=slm-3zFEOpU2jEcMP4rl52nM
RSV N	Plasmid encoding RSV protein N	https://benchling.com/s/seq-tR85Ia19CENIwaGv1o85?m=slm-QqzYiVfPRYr2n4QYnyTB
IFV NP	Plasmid encoding nucleocapsid protein NP	https://benchling.com/s/seq-dUWijFP0zfSfTN3mGeYq?m=slm-OsJzuDOALJz01IHTzuII
SARS N	Plasmid encoding SARS-CoV-2 protein N	https://benchling.com/s/seq-dMaTcscRZcoi7sztdJDo?m=slm-RvP87q2z8Xe55wCB3YAb

## Sheet: Primers
Name	Description	Sequence
ODpr23	PFS library cloning forward primer	NNNNNGGTGAGTTCTTCTTGTTGTTCCT
ODpr24	PFS library cloning reverse primer	TGGAGCAACACCTGAAGGAAG
ODpr55	PFS library amplification forward primer	TCGTCGGCAGCGTCAGATGTGTATAAGAGACAGATGACCACTGTGGCATCG
ODpr56	PFS libraryamplification reverse primer	GTCTCGTGGGCTCGGAGATGTGTATAAGAGACAGAAGAATCGCCAAACAACAACAA
ODpr1220	Reverse primer for amplifying crRNA template	CTGTAATACGACTCACTATAGGGGT
ODpr1221	Forward primer for amplifying T17 crRNA DNA template	ATCACCATCTTCCAGGAGCG
ODpr1223	Forward primer for amplifying T19 crRNA DNA template	GTGAACCATGAGAAGTATGACAACA
ODpr1212	Formard primer for GAPDH T17 target DNA template	TAATACGACTCACTATAGGGGCTGAGAACGGGAAGCTTGT
ODpr1213	Reverse primer for GAPDH T17 target DNA template	ACGTACTCAGCGCCAGCAT
ODpr1448	Forward primer for PCR amplifying GAPDHT17 crRNA for PsmCas13b	CTGTAATACGACTCACTATAGGAGGGATCTCGCTCCTGGAAGATGGTGATGTTGTA
ODpr1449	Reverse primer for PCR amplifying GAPDHT17 crRNA for PsmCas13b	GTTGTCATACCTATCCAAACGATAAGCTTCTACAACATCACCATCTTCCAGG
ODpr1450	Forward primer for PCR amplifying GAPDHT19 crRNA for PsmCas13b	CTGTAATACGACTCACTATAGAGGCTGTTGTCATACTTCTCATGGTTCACGTTGTAGAA
ODpr1451	Reverse primer for PCR amplifying GAPDHT19 crRNA for PsmCas13b	GTTGTCATACCTATCCAAACGATAAGCTTCTACAACGTGAACCATGAGAAG
ODpr1424	Forward primer for PCR amplifying GAPDHT17 crRNA for LwaCas13a	CTGTAATACGACTCACTATAGATTTAGACTACCCCAAAAACGAAGGGGACT
ODpr1425	Reverse primer for PCR amplifying GAPDHT17 crRNA for LwaCas13a	ATCACCATCTTCCAGGAGCGAGATCCCTCGTTTTAGTCCCCTTCGTTTTTGGGG
ODpr1426	Forward primer for PCR amplifying GAPDHT19 crRNA for LwaCas13a	CTGTAATACGACTCACTATAGGATTTAGACTACCCCAAAAACGAAGGGGACT
ODpr1427	Reverse primer for PCR amplifying GAPDHT19 crRNA for LwaCas13a	GTGAACCATGAGAAGTATGACAACAGCCTGTTTTAGTCCCCTTCGTTTTTGGGG
ODpr1343	Formard primer for tRNA Lys (UUU) DNA template	CTGTAATACGACTCACTATAGGGTCGTTAGCTCAGTTGGTAGAGCAGTTGACTTTTAATCAATTGGTCGC
ODpr1344	Reverse primer for tRNA Lys (UUU) DNA template	TGGTGGGTCGTGCAGGATTCGAACCTGCGACCAATTGATTAAAAGTCAACTGCTCTACC
ODpr1345	Formard primer for tRNA Ala (UGC) DNA template	CTGTAATACGACTCACTATAGGGGCTATAGCTCAGCTGGGAGAGCGCCTGCTTTGCACG
ODpr1346	Reverse primer for tRNA Ala (UGC) DNA template	TGGTGGAGCTATGCGGGATCGAACCGCAGACCTCCTGCGTGCAAAGCAGGCGCTC
ODpr1347	Formard primer for tRNA Ser (GGA) 2 DNA template	CTGTAATACGACTCACTATAGGTGAGGTGTCCGAGTGGCTGAAGGAGCACGCCTGGAAAGTGTGTATACG
ODpr1348	Reverse primer for tRNA Ser (GGA) 2 DNA template	TGGCGGTGAGGGGGGGATTCGAACCCCCGATACGTTGCCGTATACACACTTTCCAGGCGTGC
ODpr1349	Formard primer for tRNA Tyr (GUA) 1 DNA template	CTGTAATACGACTCACTATAGGTGGGGTTCCCGAGCGGCCAAAGGGAGCAGACTGTAAATCTGCCGTC
ODpr1350	Reverse primer for tRNA Tyr (GUA) 1 DNA template	TGGTGGTGGGGGAAGGATTCGAACCTTCGAAGTCGATGACGGCAGATTTACAGTCTGCTCC
ODpr1662	RT-qPCR primer 1 pair 1	GGAGCTTTTCACTGGCGTTG
ODpr1663	RT-qPCR primer 2 pair 1	TTGCCGGTGGTGCAGATGAA
ODpr1670	RT-qPCR primer 1 pair 2	CGACCACTACCAGCAGAACA
ODpr1671	RT-qPCR primer 2 pair 2	ACGAACTCCAGCAGGACCAT
ODpr1711	Anticodon loop F	CTGTAATACGACTCACTATAGGGGCTATAGCTCAGCTGGGAGAGCGGAAAAGGT
ODpr1712	Anticodon loop R	TGGTGGAGCTATGCGGGATCGAACCGCAGACCTTTTCCGCTCTCCCAGC
ODpr1713	Forward primer for D-arm deletion construct	CTGTAATACGACTCACTATAGGGGCTATAGCGCCTGCTTTGCACGCAGGAG
ODpr1714	Reverse primer for D-arm deletion construct	TGGTGGAGCTATGCGGGATCGAACCGCAGACCTCCTGCGTGCAAAGCAGG
ODpr1715	Forward primer for T-arm deletion construct	CTGTAATACGACTCACTATAGGGGCTATAGCTCAGCTGGGAGAGCGCCTGCTTTG
ODpr1716	Reverse primer for T-arm deletion construct	TGGTGGAGCTATTTTCAGACCTCCTGCGTGCAAAGCAGGCGCTCTCCC
ODpr1717	Forward primer for T-arm and D-arm deletion construct	CTGTAATACGACTCACTATAGGGGCTAGAAACCTGCTTTGCACGCA
ODpr1718	Reverse primer for T-arm and D-arm deletion construct	TGGTGGAGCTATGACCTCCTGCGTGCAAAGCAGGTTTCTAG
ODpr1719	Forward primer for D-arm and Anticodon_loop deletion construct	CTGTAATACGACTCACTATAGGGCTATAGCGGTTCGATCCC
ODpr1720	Reverse primer for D-arm and Anticodon loop deletion construct	TGGTGGAGCTATGCGGGATCGAACCGCTATAGCC
ODpr1739	Forward primer for h1	CTGTAATACGACTCACTATAGGGGCTACTTTGCA
ODpr1740	Reverse primer for R	TGGTGGAGCTAGTGCAAAGTAGCCCCTATAGTGAG
ODp7	tRNA Ala (UGC) norther probe	CTATGCGGGATCGAACCGCAGAC
ODp17	tRNA Leu (UAG) northern probe	GAGGCGAGACTTGAACTCGCACACCTTGCG
ODp6	5S rRNA northern probe	GCTACGGCGTTTCACTTCTGAGTTCG
ODpr1692	Forward primer for Cas12a crRNA	CTGTAATACGACTCACTATAGTCTAAACCGACCCAATAATTTCTACTGTTG
ODpr1693	Reverse primer for Cas12a CAO1 crRNA	CATCAAGCCTTCCTTCAGGTGTTGCTCCAATCTACAACAGTAGAAATTATTGGGTCGG
ODpr1424	Forward primer for LwaCas13a crRNA	CTGTAATACGACTCACTATAGATTTAGACTACCCCAAAAACGAAGGGGACT
ODpr1696	Reverse primer for LwaCas13a CAO1 crRNA	CATCAAGCCTTCCTTCAGGTGTTGCTCCAGTTTTAGTCCCCTTCGTTTTTGGGG
ODpr1697	Reverse primer for LwaCas13a IFV NP crRNA	GTAATGAAGGATCTTATTTCTTCGGAGACGTTTTAGTCCCCTTCGTTTTTGGGG
ODpr1701	Forward primer for PsmCas13b CAO1 crRNA	CTGTAATACGACTCACTATAGTGGAGCAACACCTGAAGGAAGGCTTGATG
ODpr1702	Reverse primer forPsmCas13b CAO1 crRNA	GTTGTCATACCTATCCAAACGATAAGCTTCTACAACCATCAAGCCTTCCTTCAGGTG
ODpr1709	Forward primer for PsmCas13b SARS N crRNA	CTGTAATACGACTCACTATAGACATTCCGAAGAACGCTGAAGCGCTGGGG
ODpr1710	Reverse primer for PsmCas13b SARS_N2 crRNA	GTTGTCATACCTATCCAAACGATAAGCTTCTACAACCCCCAGCGCTTCAGCGT

## Sheet: RNA & DNA
Name	Description	Sequence
T17 GAPDH crRNA	Target crRNA for Cas12a/2/3/4	GUUUAUAACUCAUAAAAUAUUUCUACUAUUGUAGAUAGGCUGUUGUCAUACUUCUCAUGGUUCAC
T19 GAPDH crRNA	Non-target crRNA for Cas12a/2/3/4	GUCUAAACCGACCCAAUAAUUUCUACUGUUGUAGAUGAGGGAUCUCGCUCCUGGAAGAUGGUGAU
T17 GAPDH target	Target RNA	AGGCUGUUGUCAUACUUCUCAUGGUUCACGUUGUAGAAGCUUAUCGUUUGGAUAGGUAUGACAAC
T17 GAPDH crRNA LwaCas13a	Target crRNA for LwaCas13a	GAUUUAGACUACCCCAAAAACGAAGGGGACUAAAACGAGGGAUCUCGCUCCUGGAAGAUGGUGAU
T19 GAPDH crRNA LwaCas13a	Non-target crRNA for LwaCas13a	GAUUUAGACUACCCCAAAAACGAAGGGGACUAAAACAGGCUGUUGUCAUACUUCUCAUGGUUCAC
T17 GAPDH crRNA PsmCas13b	Target crRNA for PsmCas13b	GAGGGAUCUCGCUCCUGGAAGAUGGUGAUGUUGUAGAAGCUUAUCGUUUGGAUAGGUAUGACAAC
T19 GAPDH crRNA PsmCas13b	Non-target crRNA for PsmCas13b	AGGCUGUUGUCAUACUUCUCAUGGUUCACGUUGUAGAAGCUUAUCGUUUGGAUAGGUAUGACAAC
CAO1 crRNA Ba1Cas12a3	Non-target crRNA for Ba1Cas12a3	GUCUAAACCGACCCAAUAAUUUCUACUGUUGUAGAUUGGAGCAACACCUGAAGGAAGGCUUGAUG
RSV N crRNA Ba1Cas12a3	crRNA targeting RSV transcript N for Ba1Cas12a3	GUCUAAACCGACCCAAUAAUUUCUACUGUUGUAGAUGAUUAAGCUGAUGUUUGAUAGCCUCUAGU
CAO1 crRNA LwaCas13a	Non-target crRNA for LwaCas13a	GAUUUAGACUACCCCAAAAACGAAGGGGACUAAAACUGGAGCAACACCUGAAGGAAGGCUUGAUG
IFV NP crRNA LwaCas13a	crRNA targeting IFV transcript NP for LwaCas13a	GAUUUAGACUACCCCAAAAACGAAGGGGACUAAAACGUCUCCGAAGAAAUAAGAUCCUUCAUUAC
CAO1 crRNA PsmCas13b	Non-target crRNA for PsmCas13b	UGGAGCAACACCUGAAGGAAGGCUUGAUGGUUGUAGAAGCUUAUCGUUUGGAUAGGUAUGACAAC
SARS N crRNA PsmCas13b	crRNA targeting SARS-CoV-2 transcript N for PsmCas13b	ACAUUCCGAAGAACGCUGAAGCGCUGGGGGUUGUAGAAGCUUAUCGUUUGGAUAGGUAUGACAAC
T17 GAPDH crRNA DNA template	DNA template including T7 promoter for in vitro transcription	CTGTAATACGACTCACTATAGGGGTCTAAACCGACCCAATAATTTCTACTGTTGTAGATGAGGGATCTCGCTCCTGGAAGATGGTGAT
T19 GAPDH crRNA DNA template	DNA template including T7 promoter for in vitro transcription	CTGTAATACGACTCACTATAGGGGTTTATAACTCATAAAATATTTCTACTATTGTAGATAGGCTGTTGTCATACTTCTCATGGTTCAC
T17 GAPDH target DNA template	DNA template including T7 promoter for in vitro transcription	TAATACGACTCACTATAGGGGCTGAGAACGGGAAGCTTGTCATCAATGGAAATCCCATCACCATCTTCCAGGAGCGAGATCCCTCCAAAATCAAGTGGGGCGATGCTGGCGCTGAGTACGT
LwaCas13a GAPDH T17 crRNA DNA template	DNA template including T7 promoter for in vitro transcription	CTGTAATACGACTCACTATAGATTTAGACTACCCCAAAAACGAAGGGGACTAAAACGAGGGATCTCGCTCCTGGAAGATGGTGAT
LwaCas13a GAPDH T19 crRNA DNA template	DNA template including T7 promoter for in vitro transcription	CTGTAATACGACTCACTATAGGATTTAGACTACCCCAAAAACGAAGGGGACTAAAACAGGCTGTTGTCATACTTCTCATGGTTCAC
PsmCas13b GAPDH T17 crRNA DNA template	DNA template including T7 promoter for in vitro transcription	CTGTAATACGACTCACTATAGGAGGGATCTCGCTCCTGGAAGATGGTGATGTTGTAGAAGCTTATCGTTTGGATAGGTATGACAAC
PsmCas13b GAPDH T19 crRNA DNA template	DNA template including T7 promoter for in vitro transcription	CTGTAATACGACTCACTATAGAGGCTGTTGTCATACTTCTCATGGTTCACGTTGTAGAAGCTTATCGTTTGGATAGGTATGACAAC
tRNA Lys (UUU) DNA template	DNA template including T7 promoter for in vitro transcription	CTGTAATACGACTCACTATAGGGTCGTTAGCTCAGTTGGTAGAGCAGTTGACTTTTAATCAATTGGTCGCAGGTTCGAATCCTGCACGACCCACCA
tRNA Ala (UGC) DNA template	DNA template including T7 promoter for in vitro transcription	CTGTAATACGACTCACTATAGGGGCTATAGCTCAGCTGGGAGAGCGCCTGCTTTGCACGCAGGAGGTCTGCGGTTCGATCCCGCATAGCTCCACCA
tRNA Ser (GGA) 2 DNA template	DNA template including T7 promoter for in vitro transcription	CTGTAATACGACTCACTATAGGTGAGGTGTCCGAGTGGCTGAAGGAGCACGCCTGGAAAGTGTGTATACGGCAACGTATCGGGGGTTCGAATCCCCCCCTCACCGCCA
tRNA Tyr (GUA) 1 DNA template	DNA template including T7 promoter for in vitro transcription	CTGTAATACGACTCACTATAAGGGGCGTAGTTCAATTGGTAGAGCACCGGTCTCCAAAACCGGGTGTTGGGAGTTCGAGTCTCTCCGCCCCTGCCA
RNA cleavage library substrate	RNA reporter library; Fig. 1f, S2d	/56-FAM/rNrNrNrNrNrNrNrNrNrN/3IABkFQ/
ssDNA cleavage library substrate	ssDNA reporter library; Fig. 1f, S2d	/56-FAM/NNNNNNNNNN/3IABkFQ/
dsDNA cleavage substrate	Mixed-nucleotide sequence of dsDNA; Fig. 1f, S2d	/56-FAM/ACATTGCTGG/3IABkFQ/
WDX_bc03_A	WDX adapter for RNA multiplexing	/5Phos-GGCACGTCATTTTCCACGTCGGTAGTAGGTTC
WDX_bc03_B	WDX adapter complement for RNA multiplexing	GAGGCGAGCGGTCAATTTTGACGTGGAAAATGACGTGCCTTTTTTTTTT
WDX_bc04_A	WDX adapter for RNA multiplexing	/5Phos/GGGGAGGCCAGGCGGACCGAGGTAGTAGGTTC
WDX_bc04_B	WDX adapter complement for RNA multiplexing	GAGGCGAGCGGTCAATTTTTCGGTCCGCCTGGCCTCCCCTTTTTTTTTT
WDX_bc11_A	WDX adapter for RNA multiplexing	/5Phos/GGGCCCGCCGGGGGAGAAGCGGTAGTAGGTTC
WDX_bc11_B	WDX adapter complement for RNA multiplexing	GAGGCGAGCGGTCAATTTTGCTTCTCCCCCGGCGGGCCCTTTTTTTTTT
s1	Fig. 3f	rUrArGrCrUrCrCrArCrCrA/36-FAM/
s2	Fig. 5a, S25a	/56-FAM/rCrArCrCrA/3IABkFQ/
s3	Fig. 5a, b, S25a	/56-FAM/rCrCrCrCrA/3IABkFQ/
s4	Fig. 5a, S25a	/56-FAM/rCrGrCrCrA/3IABkFQ/
s5	Fig. 5a, S25a	/56-FAM/rCrUrCrCrA/3IABkFQ/
s6	Fig. 5a, S25a	/56-FAM/rCrArCrCrC/3IABkFQ/
s7	Fig. 5a, S25a	/56-FAM/rCrCrCrCrC/3IABkFQ/
s8	Fig. 5c, b	/56-FAM/rArCrCrArCrCrArCrCrA/3IABkFQ/
s9	Fig. 5c	/56-FAM/rUrUrUrUrU/3IABkFQ/
s10	Fig. 5c	/56-FAM/rArArArArA/3IABkFQ/
s11	Fig. 5d, e, f, g	/5TEX615/rUrUrUrUrU/5IABkFQ/
s12	Fig. 5d, e, f, g	/5HEX/rArArArArA/5IABkFQ/
s13	Fig. S18	/5IABkFQ/rArArArArArCrCrCrCrArArArArArA/36-FAM/
s14	Fig. S18	/5IABkFQ/rArArArArArArArArArArCrCrCrCrA/36-FAM/
h1	Fig. 3f, 3h, S21b, c	rGrGrGrGrCrUrArCrUrUrUrGrCrArCrUrArGrCrUrCrCrArCrCrA/36-FAM/
h2	Fig. 3f	rCrCrCrCrGrArUrGrArArArCrGrUrGrArUrCrGrArGrGrUrGrGrU/36-FAM/
h3	Fig. 3f	rCrCrCrCrGrArUrGrArArArCrGrUrGrArUrCrGrArGrGrArCrCrA/36-FAM/
h4	Fig. 3f	rGrGrGrGrCrUrArUrUrUrGrCrArCrUrArGrCrUrCrCrUrGrGrU/36-FAM/
h5	Fig. 3f	rGrGrGrGrCrUrArGrArArArUrArGrCrUrCrCrArCrCrA/36-FAM/
h6	Fig. 3f	rGrGrGrGrCrUrArUrUrUrGrCrArCrUrArGrCrUrCrCrArCrCrA/36-FAM/
h7	Fig. 3f	rGrGrGrGrCrUrArUrUrUrGrCrArCrUrArGrCrUrCrCrArCrCrU/36-FAM/
h8	Fig. 3f	rGrGrGrGrCrUrArUrUrUrGrCrArCrUrArGrCrUrCrCrArCrGrA/36-FAM/
h9	Fig. 3f	rGrGrGrGrCrUrArUrUrUrGrCrArCrUrArGrCrUrCrCrArGrCrA/36-FAM/
h10	Fig. 3f	rGrGrGrGrCrUrArUrUrUrGrCrArCrUrArGrCrUrCrCrArCrGrU/36-FAM/
h11	Fig. 3f	rGrGrGrGrCrUrArUrUrUrGrCrArCrUrArGrCrUrCrCrArGrGrA/36-FAM/
h12	Fig. 3f	rGrGrGrGrCrUrArUrUrUrGrCrArCrUrArGrCrUrCrCrArGrGrU/36-FAM/
h13	Fig. 3f	rGrGrGrGrCrUrArUrUrUrGrCrArCrUrArGrCrUrCrCrArCrCrG/36-FAM/
h14	Fig. 3f	rGrGrGrGrCrUrArUrUrUrGrCrArCrUrArGrCrUrCrCrArCrUrA/36-FAM/
h15	Fig. 3f	rGrGrGrGrCrUrArUrUrUrGrCrArCrUrArGrCrUrCrCrArUrCrA/36-FAM/
h16	Fig. 3f	rGrGrGrGrCrUrArUrUrUrGrCrArCrUrArGrCrUrCrCrArCrUrG/36-FAM/
h17	Fig. 3f	rGrGrGrGrCrUrArUrUrUrGrCrArCrUrArGrCrUrCrCrArUrUrA/36-FAM/
h18	Fig. 3f	rGrGrGrGrCrUrArUrUrUrGrCrArCrUrArGrCrUrCrCrArUrUrG/36-FAM/
h19	Fig. 5a	/56-FAM/rUrGrGrArGrArArArArCrUrCrCrArCrCrA/3IABkFQ/
h20	Fig. 5a	/56-FAM/rUrGrCrGrGrArArArArCrCrGrCrUrCrCrA/3IABkFQ/
h21	Fig. 5a	/56-FAM/rUrGrUrGrGrArArArArCrCrArCrCrCrCrA/3IABkFQ/
h22	Fig. 5a	/56-FAM/rArGrGrArGrArArArArCrUrCrCrArCrCrA/3IABkFQ/
h23	Fig. 5a	/56-FAM/rUrGrGrGrArArArArCrCrCrArGrCrCrA/3IABkFQ/
h24	Fig. 5a, c, S17a, b	/5IABkFQ/rGrGrArGrGrArArArCrUrCrCrArCrCrA/36-FAM/
h25	Fig. 5b, c, d, e, f, g, S18a, b	/5IABkFQ/rGrGrArCrGrArArArGrUrCrCrCrCrCrA/36-FAM/
h26	Fig. S18	/5IABkFQ/rGrGrArCrGrArArArGrUrCrCrCrUrCrA/36-FAM/
h27	Fig. S18	/5IABkFQ/rGrGrArCrGrArArArGrUrCrCrCrCrUrA/36-FAM/
h28	Fig. S18	/5IABkFQ/rGrGrArCrGrArArArGrUrCrCrCrGrCrA/36-FAM/
h29	Fig. S18	/5IABkFQ/rGrGrArCrGrArArArGrUrCrCrCrCrGrA/36-FAM/
Non-target dsDNA	Fig. S3	/56-FAM/AACTGATATGACAATTGCGCGTAGCACGACGACGATATGACACTTGCGCATAACGACGACGATACAATGAT
Non-target ssDNA	Fig. S3	/56-FAM/AACTGATATGACAATTGCGCGTAGCACGACGACGATATGACACTTGCGCATAACGACGACGATACAATGAT
Non-target RNA (arbitary RNA)	Fig. 3i, Fig. S3	/56-FAM/rCrArGrArGrArUrArArGrUrGrArCrGrCrGrCrGrGrCrGrArGrUrGrGrCrGrCrGrCrCrArCrGrUrCrGrGrArArArUrCrUrArGrArGrGrCrG
Target dsDNA	Fig. S3	/56-FAM/CTTTGCTGCCGCACTTGCTCATCAAGCCTTCCTTCAGGTGTTGCTCCAGAAAGGTGAGTTCTTCTTGTTGT
Target ssDNA	Fig. S3	/56-FAM/CTTTGCTGCCGCACTTGCTCATCAAGCCTTCCTTCAGGTGTTGCTCCAGAAAGGTGAGTTCTTCTTGTTGT
Target RNA	Fig. S3	/56-FAM/rUrCrUrUrUrGrCrUrGrCrCrGrCrArCrUrUrGrCrUrCrArUrCrArArGrCrCrUrUrCrCrUrUrCrArGrGrUrGrUrUrGrCrUrCrCrArGrArArArGrGrUrGrArGrUrUrCrUrUrCrUrUrGrUrUrGrUrU
