# Supplementary material for: RNA-triggered Cas12a3 cleaves tRNA tails to execute bacterial immunity
Source: Nature. 2026 Jan 7;649(8099):1312–21. doi: 10.1038/s41586-025-09852-9 (PMC12851939; doi:10.1038/s41586-025-09852-9)
Supplement: Supplementary file 5 — Amino acid sequences of Cas12a, Cas12a2, Cas12a3 and Cas12a4 orthologues. [file 41586_2025_9852_MOESM5_ESM.fasta]

>Pb2Cas12a
MKFTDFTGLYSLSKTLRFELKPIGKTLENIKKAGLLEQDQHRADSYKKVKKIIDEYHKAFIEKSLSNFELKYQSEDKLDS
LEEYLMYYSMKRIEKTEKDKFAKIQDNLRKQIADHLKGDESYKTIFSKDLIRKNLPDFVKSDEERTLIKEFKDFTTYFKG
FYENRENMYSAEDKSTAISHRIIHENLPKFVDNINAFSKIILIPELREKLNQIYQDFEEYLNVESIDEIFHLDYFSMVMT
QKQIEVYNAIIGGKSTNDKKIQGLNEYINLYNQKHKDCKLPKLKLLFKQILSDRIAISWLPDNFKDDQEALDSIDTCYKN
LLNDGNVLGEGNLKLLLENIDTYNLKGIFIRNDLQLTDISQKMYASWNVIQDAVILDLKKQVSRKKKESAEDYNDRLKKL
YTSQESFSIQYLNDCLRAYGKTENIQDYFAKLGAVNNEHEQTINLFAQVRNAYTSVQAILTTPYPENANLAQDKETVALI
KNLLDSLKRLQRFIKPLLGKGDESDKDERFYGDFTPLWETLNQITPLYNMVRNYMTRKPYSQEKIKLNFENSTLLGGWDL
NKEHDNTAIILRKNGLYYLAIMKKSANKIFDKDKLDNSGDCYEKMVYKLLPGANKMLPKVFFSKSRIDEFKPSENIIENY
KKGTHKKGANFNLADCHNLIDFFKSSISKHEDWSKFNFHFSDTSSYEDLSDFYREVEQQGYSISFCDVSVEYINKMVEKG
DLYLFQIYNKDFSEFSKGTPNMHTLYWNSLFSKENLNNIIYKLNGQAEIFFRKKSLNYKRPTHPAHQAIKNKNKCNEKKE
SIFDYDLVKDKRYTVDKFQFHVPITMNFKSTGNTNINQQVIDYLRTEDDTHIIGIDRGERHLLYLVVIDSHGKIVEQFTL
NEIVNEYGGNIYRTNYHDLLDTREQNREKARESWQTIENIKELKEGYISQVIHKITDLMQKYHAVVVLEDLNMGFMRGRQ
KVEKQVYQKFEEMLINKLNYLVNKKADQNSAGGLLHAYQLTSKFESFQKLGKQSGFLFYIPAWNTSKIDPVTGFVNLFDT
RYESIDKAKAFFGKFDSIRYNADKDWFEFAFDYNNFTTKAEGTRTNWTICTYGSRIRTFRNQAKNSQWDNEEIDLTKAYK
AFFAKHGINIYDNIKEAIAMETEKSFFEDLLHLLKLTLQMRNSITGTTTDYLISPVHDSKGNFYDSRICDNSLPANADAN
GAYNIARKGLMLIQQIKDSTSSNRFKFSPITNKDWLIFAQEKPYLND
>MlCas12a
MLFQDFTHLYPLSKTVRFELKPIGKTLEHIHAKNFLSQDETMADMYQKVKAILDDYHRDFITKMMSEVTLTKLPEFYEVY
LALRKNPKDDTLQKQLTEIQTALREEVVKPIDSGGKYKAGYERLFGAKLFKDGKELGDLAKFVIAQEGESSPKLPQIAHF
EKFSTYFTGFHDNRKNMYSSDDKHTAIAYRLIHENLPRFIDNLQILVTIKQKHSVLYDQIVNELNANGLDVSLASHLDGY
HKLLTQEGITAYNRIIGEVNSYTNKHNQICHKSERIAKLRPLHKQILSDGMGVSFLPSKFADDSEMCQAVNEFYRHYAHV
FAKVQSLFDRFDDYQKDGIYVEHKNLNELSKQAFGDFALLGRVLDGYYVDVVNPEFNDKFAKAKTDNAKEKLTKEKDKFI
KGVHSLASLEQAIEHYIAGHDDESVQAGKLGQYFKHGLAGVDNPIQKIHNSHSTIKGFLERERPAGERTLPKIKSDKSLE
MTQLRQLKELLDNALNVVHFAKLLTTKTTLDNQDGNFYGEFGALYDELAKIATLYNKVRDYLSQKPFSTEKYKLNFGNPT
LLNGWDLNKEKDNFGVILQKDGCYYLALLDKAHKKVFDNAPNTGKSVYQKMVYKLLPGPNKMLPKVFFAKSNLDYYNPSA
ELLDKYAQGTHKKGDNFNLKDCHALIDFFKASINKHPEWQHFGFEFSLTSSYQDLSDFYREVEPQGYQVKFVDIDADYID
ELVEQGQLYLFQIYNKDFSPKAHGKPNLHTLYFKALFSEDNLANPIYKLNGEAEIFYRKASLDMNETTIHRAGEVLENKN
PDNPKERQFVYDIIKDKRYTQDKFMLHVPITMNFGVQGMTIKEFNKKVNQSIQQYDEVNVIGIDRGERHLLYLTVINSKG
EILEQRSLNDIITTSANGTQMTTPYHKILDKREIERLNARVGWGEIETIKELKSGYLSHVVHQISQLMLKYNAIVVLEDL
NFGFKRGRFKVEKQIYQNFENALIKKLNHLVLKDKADNEIGSYKNALQLTNNFTDLKSIGKQTGFLFYVPAWNTSKIDPV
TGFVDLLKPRYENIAQSQAFFDKFDKICYNADKGYFEFHIDYAKFTDKAKNSRQIWTICSHGDKRYVYDKTANQNKGATI
GINVNDELKSLFARYRINDKQPNLVMDICQNNDKEFHKSLTYLLKALLALRYSNASSDEDFILSPVANDKGVFFNSALAD
DTQPQNADANGAYHIALKGLWLLNELKNSDDLDKVKLAIDNQTWLNFAQNR
>MpCas12a
MSLTQFTNLYPIQKTLRFELKPIGKTEEHIQKNRLLENDQKRADDYDVVKDLIDSYHKWFIEETLQAVSLDWSALQAAIA
NQRTEKSPASKKALEAEQALMRKKINKAFESHAKFKLLFSEKLFKEILPAHLNVLEATDEQRKAVDTFKRFSGYFLGFHE
NRKNIYSADDISTGIPHRIVQDNFPKFLNNAQIYAALPPEIKDAINAALQEDLNGRALDEVFSIGFYNTVLTQKGIDFYN
LIIGGRSPEPGQRKIQGINEIIHQYRQQYPDVKIPKMVELFKQILSDRESQSFIPKMYENDKEVQESIVHFHDTELRGFT
QEDREVDVLTGLANLAKGIAGFDLAHIHVTAASLPELSKTLLEEWNTLQRYIETYANERFKTKKDKEKFLKSETFSLDEL
NAVLEHNEQAKRIQSFWNEAADERLKAIDETHAKAEAILRKEYTAENKMRENPDDIALIKEFLDAVMDFMRWLKPFCIQS
EVSKDDSFYGEFEPLYKQLALVVPLFNRVRNYATQKLAETAKIKLNFENPTLANGWDKNKEKDNTSILLMKDGKYFLGVF
NVDNKPGVDGACVQTVTEACYTKMIYKLLPGPNKMLPKVFFSKTGREAFDPPQYILDGYEAEKHKKGDAFDKTFCHNLID
YFKDAIQQHPDWKQFDFQFSDTASYEDISGFYREVQQQGYKLTFTNIPERIISQWVDEGKLYLFQLSSKDFAAGTTGKQN
LHTLYWTQLFSPENLKDVVVKLNGEAELFYRRKSIEKPFIHRVNEKMVNRRDRDGNLIPEKIFGELFRYFNAPDQVTLGE
EATKWKDKTVVKPVKHEITKDRRYTEDKFLFHVPLTLNFKADGARLNEQVRGFLINNPEVNIIGIDRGERNLIYVTIINQ
KGEIIFTRSFNEVNGFDYHEKLAQREHERDAARKSWQSIGKIAELKEGYLSQVVHEITKLMIQHNAIIVLEDLNFGFKRG
RFKVERQVYQKFEHALIDKLNYLVFKERKASEPGGVLKGYQFTEPLAAFKDVGKQTGMLFYVPAAYTSKIDPVTGFANLL
NLNYDNERKSKELFSTTFDFIRYNSKEDFFEFGVNYEKAKTHVTDYTSEWTVCTTNEPRYAYNPQTKKTETVMVTERLKA
VFAENKIAFEDGRDLKKDIVERGSVGLYKTLIWLLKLVMQMRNSNAETGEDYILSPVRNKAGVFYDSRKADDTLPKDADA
NGAYHIALKGLYLLQEVFNKTQSEKDKVDLKITHPDWLAFAQKRHEVK
>AbCas12a
MKSDFFAPFTNLYPIQKTLRRELKPLNENFQHDPALTALRNSEIPQRDQQREKDYQAIKPLLDELHNQFITESLQSLETQ
DRSDFVLFYQTYQKKKKNKADFSEKELKSLDEEFESRTKSLRTAIGNSYAKLAELRKSNPDYVNEKGKPFLDQKSYKILT
EAGVLGLLEKKYASDLEKLALIRRFGNFFTYFTGFNQNRENYYTTDEKATAVAYRAINENLLTFANNCELFEKLAVLGLS
ELEKKIFNPDSYSEYLTQSGIDFYNEMLANIRSKANLYTQEHKTKLPQPKLLYKQIGSPRGNTIPFDLINNDEEFKKMLH
TMIAETDQRIPEFNKLLESIFEENADLSQIFLSKTSLNIISNRYFSSWNTLLEKGVELKLFKFKKNDEESFKLPTYLSLA
ELKELLEAVPFQTAEKSDTAEGTHHQVSLLKLQRENLHLESSHSNWELLLKSMKSDFESFWTGEGEFGSYTSAKKALQSL
SSLQSTNQEHKNLIKMLLDNTLYAYRMLKWFKVDTSKLGFVPEGEFYPSLDQLLQDYPLPKWYDMIRNYLTRKPYSQAKL
KLNFDCSTLLNGRDKNKETQNLSVILRKDGKFYLAIMKKDQNKFFEKSALYEGNLGTMEKMDYKLLPGANKMLPKCLMPG
SDKKKYGASDQVLELYAKGSFKKSEKSFNLADLHTLIDFYKSALPKYEDWKVFNFQFQATENYQDISQFYREVEQQGYLL
NRRKVNEELIKQGIKDGSLFLFQISSKDFEGKSKTPDLQTLYWCQLFESPTNVKLNGEAEIFFRLGSMKKEKKTLKVDNY
DVFKHKRYTEDKILFHVPITLGFGNNEVSASAPSKFNQKLNQELIIPHFDDLHVIGVDRGEKHLAFYSVVSVKTGKIVKQ
GTLNLLNGTDYEAKLSQKAENRLHARQNRDTIEKIADLKNGYISQVVNKLVELVLEYNAVIVFEDLNAGFKRGRQKIEQS
VYQKLELALAKKLNFIVKKEKAVVEPGSVTSAYQLAPQINTFGDIKGKQRGIMLYTRANYTSVTDPLTGRRKQYYFKKGS
SEEMKAQFFKSFKNLTRDAGQKAYIFDDGTWQLYSNVERRRGKRGDHRERTQIKYDPSLELDTLFSKYQIEKSDSLLDQL
KNRDLPQTFWTSFFRILDLIMQIRNTDDEGRDIILSPIGNAQERFDSRKRYDQLPRDEKGVVIEESAFEYPTSGDANGAY
NIARKGVMMLERIKENTEKPDLLIRDAEWDKKITN
>KaCas12a
MNVKKSPTTFAEFTNQYSLSKTLRFELKPVGNTQKMLEDFGIIEKDEIIAQKYKITKKYFDKLHRTFVEEALFGKKIEGL
DNYFELYRNWKKDKKANQKDLQNKETELRKNIVTLFNKMAKTWSQKETFKGLKNNNIEILFEEAVFKSVLKVLYGDEDES
FLRDKVSGEFLLDKDGNKISVFDSWKGFTGYFTKFNETRKNFYKDDGTATAHATRIIDQNLKRFCENIIIFESIKDKLDL
SEVENVFDISLVDIFSVTNYGDCFLQAGIDSYNTVLGGETLPNGEKKKGLNELINLYKQQTREKLPFFKSLDKQILSEKD
KFTDEIEDAGALKEVLTVFLKNVDVKIQKFSLLITDVLNNPDAYDLSQIYLAKEALNTISRRWLVSFSTFEDALYTVLKN
AKIISSSAKKTEGGYSFPEFIPLSYLKEALEKMVEDKIWKEQFYVTVEGLKNNGVIIGNKPVWQQFWEIYRFEFEQLKSR
IEIDSQIGTTHPAGYSVSKTALETILKDFKEDDVAPKLAIKNLADDVLHIYQLAKYFAIEKKIEKKRRWEGDNFELDVFY
TNPDFGYFETFYKNAYEDIVQVYNKLRNYLTKKPYSQEKWKLNFDNPTLAAGWDKNKEADNSAVLLKKDGKYYLGLMEKS
HNRIFDKKHEALFLDNNQSENYEKVVYKFFPDQAKMFPKVCFSVKGLDFFKPSEEIYKIYKNAEFKKGDTFSIKSMQSLI
KFYIDCLQKYDGWKGYNFKHIKSSNQYTNNIGDFFRDVAEDGYKITYQDVSDSYIKEKNNNGELYLFQIKNQDWNLDKAI
NGIKKTTTKNLHTLYFEALFSKENAEQNFPIKLNGQAEIFYRPKTSQGKLGTKLVNNKEVVNHKRYSEDKIFFHVPLTLN
RTKNRTKNEAQKFNSKVNEFLVNNPNINIIGIDRGEKHLAYYSVINQQGEILSDAKGIPAIGSLNFVGQGADGKEIDYAE
KLAIRASERESSRRDWLDIEKIKDLKKGYISQVVRKLADLAIEHNAIIVLEDLNMRFKQIRGGIEKSIYQQLEKALIEKL
SFLVDKGETDPEKAGHLFRAYQLTAPFESFQNIGKQTGIIFYTQANYTSKTCPECGFRPNVRFDESIDWNLINIKYYDND
FTISYSLKTFTKAKETSKRSNQLFTGINKKDSFILSTKNAIRYKWFRRNISAVELSAGESKLINETGSGVTIQYQLTDCM
KGLFEGNGIDIKGNINSQLRTGGHLMKFYKQLANYLYLLSNTRSSVSGTDIDIINCPCCGFDSTQGFKGVAYNGDANGAY
NIGRKGLIVLDKIKNYQKNNGPLEKMNWGDIFIDIDEWDKFTQK
>LbCas12a
AASKLEKFTNCYSLSKTLRFKAIPVGKTQENIDNKRLLVEDEKRAEDYKGVKKLLDRYYLSFINDVLHSIKLKNLNNYIS
LFRKKTRTEKENKELENLEINLRKEIAKAFKGAAGYKSLFKKDIIETILPEAADDKDEIALVNSFNGFTTAFTGFFDNRE
NMFSEEAKSTSIAFRCINENLTRYISNMDIFEKVDAIFDKHEVQEIKEKILNSDYDVEDFFEGEFFNFVLTQEGIDVYNA
IIGGFVTESGEKIKGLNEYINLYNAKTKQALPKFKPLYKQVLSDRESLSFYGEGYTSDEEVLEVFRNTLNKNSEIFSSIK
KLEKLFKNFDEYSSAGIFVKNGPAISTISKDIFGEWNLIRDKWNAEYDDIHLKKKAVVTEKYEDDRRKSFKKIGSFSLEQ
LQEYADADLSVVEKLKEIIIQKVDEIYKVYGSSEKLFDADFVLEKSLKKNDAVVAIMKDLLDSVKSFENYIKAFFGEGKE
TNRDESFYGDFVLAYDILLKVDHIYDAIRNYVTQKPYSKDKFKLYFQNPQFMGGWDKDKETDYRATILRYGSKYYLAIMD
KKYAKCLQKIDKDDVNGNYEKINYKLLPGPNKMLPKVFFSKKWMAYYNPSEDIQKIYKNGTFKKGDMFNLNDCHKLIDFF
KDSISRYPKWSNAYDFNFSETEKYKDIAGFYREVEEQGYKVSFESASKKEVDKLVEEGKLYMFQIYNKDFSDKSHGTPNL
HTMYFKLLFDENNHGQIRLSGGAELFMRRASLKKEELVVHPANSPIANKNPDNPKKTTTLSYDVYKDKRFSEDQYELHIP
IAINKCPKNIFKINTEVRVLLKHDDNPYVIGIDRGERNLLYIVVVDGKGNIVEQYSLNEIINNFNGIRIKTDYHSLLDKK
EKERFEARQNWTSIENIKELKAGYISQVVHKICELVEKYDAVIALEDLNSGFKNSRVKVEKQVYQKFEKMLIDKLNYMVD
KKSNPCATGGALKGYQITNKFESFKSMSTQNGFIFYIPAWLTSKIDPSTGFVNLLKTKYTSIADSKKFISSFDRIMYVPE
EDLFEFALDYKNFSRTDADYIKKWKLYSYGNRIRIFAAAKKNNVFAWEEVCLTSAYKELFNKYGINYQQGDIRALLCEQS
DKAFYSSFMALMSLMLQMRNSITGRTDVDFLISPVKNSDGIFYDSRNYEAQENAILPKNADANGAYNIARKVLWAIGQFK
KAEDEKLDKVKIAISNKEWLEYAQTSVK
>MaCas12a
MDAKEFTGQYPLSKTLRFELRPIGRTWDNLEASGYLAEDRHRAECYPRAKELLDDNHRAFLNRVLPQIDMDWHPIAEAFC
KVHKNPGNKELAQDYNLQLSKRRKEISAYLQDADGYKGLFAKPALDEAMKIAKENGNESDIEVLEAFNGFSVYFTGYHES
RENIYSDEDMVSVAYRITEDNFPRFVSNALIFDKLNESHPDIISEVSGNLGVDDIGKYFDVSNYNNFLSQAGIDDYNHII
GGHTTEDGLIQAFNVVLNLRHQKDPGFEKIQFKQLYKQILSVRTSKSYIPKQFDNSKEMVDCICDYVSKIEKSETVERAL
KLVRNISSFDLRGIFVNKKNLRILSNKLIGDWDAIETALMHSSSSENDKKSVYDSAEAFTLDDIFSSVKKFSDASAEDIG
NRAEDICRVISETAPFINDLRAVDLDSLNDDGYEAAVSKIRESLEPYMDLFHELEIFSVGDEFPKCAAFYSELEEVSEQL
IEIIPLFNKARSFCTRKRYSTDKIKVNLKFPTLADGWDLNKERDNKAAILRKDGKYYLAILDMKKDLSSIRTSDEDESSF
EKMEYKLLPSPVKMLPKIFVKSKAAKEKYGLTDRMLECYDKGMHKSGSAFDLGFCHELIDYYKRCIAEYPGWDVFDFKFR
ETSDYGSMKEFNEDVAGAGYYMSLRKIPCSEVYRLLDEKSIYLFQIYNKDYSENAHGNKNMHTMYWEGLFSPQNLESPVF
KLSGGAELFFRKSSIPNDAKTVHPKGSVLVPRNDVNGRRIPDSIYRELTRYFNRGDCRISDEAKSYLDKVKTKKADHDIV
KDRRFTVDKMMFHVPIAMNFKAISKPNLNKKVIDGIIDDQDLKIIGIDRGERNLIYVTMVDRKGNILYQDSLNILNGYDY
RKALDVREYDNKEARRNWTKVEGIRKMKEGYLSLAVSKLADMIIENNAIIVMEDLNHGFKAGRSKIEKQVYQKFESMLIN
KLGYMVLKDKSIDQSGGALHGYQLANHVTTLASVGKQCGVIFYIPAAFTSKIDPTTGFADLFALSNVKNVASMREFFSKM
KSVIYDKAEGKFAFTFDYLDYNVKSECGRTLWTVYTVGERFTYSRVNREYVRKVPTDIIYDALQKAGISVEGDLRDRIAE
SDGDTLKSIFYAFKYALDMRVENREEDYIQSPVKNASGEFFCSKNAGKSLPQDSDANGAYNIALKGILQLRMLSEQYDPN
AESIRLPLITNKAWLTFMQSGMKTWKN
>AbCas12a2
MVNLESFKNLYEVRKTVRFGLNQPNKKSNINKTHGQLKDLVDLSFEREKKLINNEKNQVLIDSEKALIEKLQQYVNGLEV
QLENWEGTYQRYDLIAINKDYYKILARKAKFDAMWEISKFDKKSNKYIKVKQPQASQISLSSLKIGNRSDSIIQYWGEII
EKTDYLLNIFKPKLEQYERAINDANSTHIKPDSIDFRKIFLQLLKLTKEFLQPLLDRSIIFEFSKKKVSQEIEKISEFAG
EKNNTKIYNVLKNGEELRQYFEANGSQVPYGRVSLNYYTAVQKPNNFDQEIKKAIDDLGIINFLKKRDSQIIDYLHQGSK
QKIKLLLTSKSPYSIELLQLFKVKPIPFSVKYNLAKFIEKNYKNEINLSYEEILDKLNLLGRAIDIANDFKNSNNQNNFS
LDEYPVKLAFDYAWENTARSLKRTIPFPKEVCKQFLKDNFDVDVNVDNADFKLYANLLFIADNLATIEYNNPNNEAELIN
EIKQVFDSIDFSFDKERYGGYKNDVLVLLNKAKPQRDYSTILKAKQELGLLRGGLKNKIKKYRDLTQRLIDKKDSHFGIA
SFVGKTLAKIRDRLKEENELNKISHYGVILEDKNQDKYLLISQLDGKDTREKISQKFGNGDIKVYQVNSFTSKALNKFIK
NPLSEDAKKFHGDFRYKHKEVSIYDEKGKWTGYQESFLSHIKKCLIDSEISREQNWEAFGWNFAGCNTYEEIEKEVDSKG
YQLTENFISIGNLESLEKDEGCLLFPIINQDISSQKQENKNIFTLDLEKVFEGKECRIHPEFSIFYRKPMEEHKKENKSG
IINRFGRLQLLANLGIEFIPRNSSFKTKKEQNRIAIDQKKQNQLVQEFNQEKVNTYFEGLDNYYIFGIDRGIKQLATLCI
TNKNGVIQDFDIYTKHFNSESKKWEYKFHRKDGILDLTNLKIESDKSGNKYIVDISLFQAKDEDGNPTGTNKQNIQLKKL
AYIRKLQYQMSANEEGVLSFLEKYKNKEEREQNMKELITPYKEGKNFVDLPMDIFQEMFENYYRLKTDQNLSESEKKNLM
KITTELDASESLKKGVVANMIGVIYYLMKKYEYKVKISLEDLSNAWFFSKDGLSGDVVLNTKNDGTMDLKKQDNLALAGV
GTYHFFEMQLLKKLFKISTEEGILHLVPSFGSVKNYTEIFKDKGKYVYKQFGIVYFVDPRNTSKKCPVCLNTQTTGKKEG
IPIINRNYKKSNIFYCERCGFQSIHSHCQEENIKDSNGFHYSVEEVERIEMKNKEAIEKYKKQGKNLHFIKNGDDNGAYN
IGEKIRELPKKSDVKNT
>ApCas12a4
MKKIILVFNKNIMEKFKNIFEVRKALRFELKASKITRENLEKENIYKNPVNILYKNKLEKGLNYSRTVFENDLKYFLDNS
KNIILNLEKIKNLLDNTRFSEIFVEKKIFELIDKDFYIKFAKNKLSGGRSSSLQEIKKNLDWKGINLIKNYYLEIFENIE
NLIISIENLSEKESSFSKNEIKKFLRKISLEFIRIYNFLEKFDIKNKDFNKNLKEYIKKVINFKTFFEEIKSYYFISENQ
SSGILVRRFGFNEKSLKRRQPKEIKEELEENLKSFNEKLEIKEKLEEERQKLIQDFDLKLKTEKFEELLHPEKWSEIRKK
KEKTKEEQEKLDDIDNQFKELKKLRNKDEEISKKTQELNRYKKDLGNLKVKINNLEKELENNLALTHYAKLLTNEINGEK
LYYLVLIPIENKFILDEYISDEGNLEILEYNTLTFSALKKLALSYDGTMGIYWDKKEEINKKSNLKRWIVDLYIDLENGE
RQEEFYKIKRYVINLIKTYKNIFGNIYFDFKRLYDTKSLDEFKIEFDKQGYNLKWKNIDLEIIKKLEKEGKLEFYQIYNK
DFYKNPDFFDIPYSIKEQKEERQRRRKSQNVKGNNNLFTIYWENFINDIANGNEEVRLNSDCGYFVKLKKEDKENHRYDR
NKIIGNFGLIFNPGKKLTKKYDEKENIKKFNEIYKKEIKKVKNKSFIGIDRGEKELLTFCLIDENGNCIKNKNGEYIIGD
FNLINNKGDFIPKDKCKYIDISGKEYKDLLGNFLPDFTHPENIISGKKSFQFDDEKNLYYFKLNHNARLYLLEGENKRYK
IVNKEGKEIFLKDENGNNVIDYYLLFQSEVYKRHILKKTGNIKLEDVQELRGGYISNIIKQLNNWIVKYNGIIILENLDK
TQIDEKGNIYKTNKEKVLEKTLGATIYQEIETLLNRKYNYFIFKDQDIGGLQLTPKVNNISDIKNLEKSKKNVNLGNIVF
IDEYLTSKECPICKNQLFRDKKKGDNVYHNEKYPGNNGCSFDTRTNTYGFDFIKSGDDLAAYNIAKKGKEYIENLSN
>Ba1Cas12a3
METYKVTKTIRFKLEAQNVPEIQKDIEGLQSEFNLANFVSDLKNYLDQVRNYLFSEGKEHVFVNNKITIKREWLQNHAKQ
EWVDFLEKNKRNNSLNNHTRRIQMSIGDFTGLASKIEGTFDEINSICKGLADAAGAQANKRTKRERTGLLLKRLQARKAL
PSLFSLIENSADKNETGNLSLQLKNKSILIEQQLAAGVQTFLPAQSGGLPVAKASFNYYTINKKPVDFGNEKSELESRLK
ISIDTIFKLTRENFSKKIEEAITADIQKELNNGKTLLLGDVPMLGIENYVSLRQILKNIKSNQKKAFSDLMQSGKNYNEL
KATNLYLLNTIEQRQFDNYKVKTNELEKLAVKINQATNDNQKKELISNKQRVAKQRGIIMRDNFATWKSFSNFYRTISQE
HGKILALLKGIEKERTESQLLKYWALILENNGQHKLILIPREKAASCKQWIASLNPSGDKLTKLFWFESLTYRSLQKLCF
GFTENGNNKFNKNIQNLLPKDNSRKIINGEFAFQGDEQKKIKFYQSVLESKYAQSVLNIPIQQVQADIINQSFASLDDFQ
IALEKICYRLFAVVEANIEAELLKNDKAQIFNITSSDLRKEAKDKIKSHTQIWKAFWTSENKQNNFETRLNPEITITYRQ
PKQSKIDKYGERSQKNNRYLHAQYTLITTISEHSNSPTKILSFMSDDEFKSSVDTFNKKFKKDEIKFAFGIDNGEVELST
LGVYFPAFDKTTYKEKVAELEKVNDYGFEVLTIRNLNYKETDYNGKERKIIQNPSYFLKKENYLRTFNKSETAYQKMFTE
QFEKKKLLTLDLTTAKVICGHIVTNGDVPALFNLWLKHAQRNIFEMNDHIQKETAKKIVLKNQLDTDNEKLKFAEYISKE
KEFGKLNDDEKMKYTKWIFEDRDQNNFTEVENKKFKRCQKIYGNYSTKAKAPVLFASCFIDEELQSVTDIFDVRHIFKKR
EDFYALKTEEEIKQLIDSYNTNRASHDISNEELDLKILNTKKALVANAVGVIDFLYKHYERRLGGEGLIIKEGFGTGKVE
DGIEKFSGNIYRILERKLYQKFQNYGLVPPIKSLMAVRANGIENNKNAILQLGNVGFIDPAGTSQECPVCIEGRLEHTTT
CPNKCGFNSERIMHSNDGIASFNIAKRGFNNFVKSKTDKQ
>Ba2Cas12a3
MSDTKYQITKTVRFKLEPYVVTDESQTEEEKELVLQKETARIKEEMLQIRTNSSNKNVSLEDVLNSKNDIDYNELNTLRT
DLINIISQVKYLIYKTDTNGNIIYTDKGPLWSDLEIKFSFLRDYIKSEFYNFKNNKYPDTIKDKPPKKYKLYCVDIQFFR
DAISGEQGLFERLNEIEKKIEDFTERELHNKSRFADIALVLGDLTKRTNLEFLKAMVNALVVPNNDEKERDLQKNKLFYA
IQDLESLVNRQLAYYTPFKSSMGLQTHGGSFNYYTINKDEKELQEEEKNLTNQFNRIIGSAQEIANTKEVEKKLNIELKE
VQARLKECGVDAKEEKCQLKDREIQIKNELSDKKNEKILISQIRKFNLTFDVLVSLYVEKRRKKNDDDARIKIIREQVMS
EFHLTNKDLEKTVELNIEEMYKFIKLWKGNEKTKYTTNLKIYDDNQSAQDFVNNCKLFSFNDDYDKGGNLCKTDDLFNSL
KALECELKTYSDELGEKYNLKAKIEESKESSFDNEEQQLCDAIKILKEKIKKLKKEIGDIFFYKIGLQNYTDFCNSFKYL
AVKFGQMKARRAGIEKDKVEAKLLHYWCVIMEHDDKNSKGETITNKYLYLIPKDNVKNAYNDVKSKANSGNQTGNCNLYY
FESLTLRALRKLCFKEKNNTFRKELPNWFPKCEQRARKKGETKETPTSEKDRIFYFKTALTSLNNSGVLDIDNNSNILTM
PFFKFKTLDNFETELNRCCYKRIAYVNDNYGDELMSKFNAIRFKITSCDIDNSKERCFTTEIWNQFWNDTLNKDKQYPIR
LNPEVKIFWRTAKPSRIEKYTNNLNRNQNFKNRYKKDQFTVAFTVTENALTPKPDYGFIVDEKKPILRGFNKQCDLQTNI
DNFNVQLNKNHSVHFSIGIDTGTNGLAYATVINVNNQPELFKVLRIKNNKGVESKDDQHNVRTKQYFYVDELNLKYFTNE
EMYNRVFDDGKFYETLQKFDNGKVKTEFEKDFQIGKQIRWVSENPSYFLNESLYNMSFNDGRFIETKVEVFEELEVASLD
LTTAKVINGDILLDADFNTYQKLKILNAKRWISREARVSTSLSLVKRNNEICMITTNYPNNGKTIYYQDAIHESNEDFSN
VFNQLEKHKVDMSIDLVKIEDNINNYRKAIVANMVGVLTEIYSRMQKKYGNRTLGFIAFEGFDAKTIQSHLDKFDGEITV
PLRVALMKKLQLKTNENKKKNTIWFENLVPPYAEVNKFSDEMKYVIKDTEDKDDMEKGEVKQFGVIKFVSKANTSECCPI
CGKKSNTKHTDYFECCEITLRDWASTPNMSDDDKKLFASIDCNDKVAAYNIAKRAIW
>Ba3Cas12a2
MKQIKNQYQLSKTLRFGLTQKNKTKKENYAGEIYKSHSELSDLVEISEQRIKDSVSTNKNSESSLPVDAIGKCLNQISEF
LKGWQQVYQRTDQIALDKDYYKILCKKIGFDGFWFDKKNGRKTKKPQARIISLLELEKKDDKETERKQYILDYWQENFIN
AVEKYNVVSEKLKQFEVALKINRTDNKPNEVEFRKLFLSLVNIICDTLKPLCFQQICFPRLEKIDNSKIDNKNLIDFAID
YQSKNELLSLISKLKSYFEENGGNVPYCRATLNPKTAVKNPESTDNSIESEIKKLGLDKIIKNNKDAFSFSYNLYNNTAE
DKKSKLKDDENGGLIERSLLFKYKSIPATVRFEIAKTLSKPDGKTEEEILEFLRDIGQLESPAKDYADLKEKDNFNIEKY
PLKVAFNFAWEGLARAKYHPEAVFPTEICKQYLKNHFKITEDNKDFVMYAKLLELNAVLSTLEKAKPTDEKKFSVAAKKL
LEEIEWEKVGKNGSKNKEAITKWLQTKSKTDKNFKSAKQEIGLFRGRIKNNIRIKNNIKSEYSEITNVFKNIAEEMGKTF
AEMRDKISGAAESNKISHYAMIIEDNNKDKYVLLQEFVENKNERIYAKSDSQKSDFKAYSVNSITSGAIVKMLKKIRTDK
LKESNNFANTQPELTSKEKEKRNIKEWKKFINEKGWNLEFGLKLENKTLEEIKKEVDAKCYKFDIKYFDKETLSDLVKNK
NCLLLPIVNQDLAKKEKNESNQFTKDWNAVFPQDTPWRLTPEFRISYRKPTPNYPKSDKGDKRYSRFQMIGHFLCDYIPK
TDSFISNRQQIENYKDDERQELAVKKFNAALRGRTKNEEYKEQLNELAAKYSKNGQQKINVKTNEKFYVFGIDRGQKELA
TLCIIDQDKKIIGPHKIYTRSFNSEKKQWEHKFLEERHILDLSNLRVETTVFIDGKPEKTKVLVDLSEVKVKDKVTGEYT
KPDKMQIKMQQLAYIRKLQFKMQNEPEAVLAWYEKNSTEDLILKNFVDNEDGTNNGLVSFYGAAIEELKETLPIERIVDM
LKEFKTIKKEEGKLTKEDEEGREKNKRKMDKLVQLEPVDNLKNGVVANMVGVIAFLLQKFDYQVYISLEDLSKPFSSKII
SGIDGVPIRVEKEEGRRADVEKYAGLGLYNFFEMQLLKKLFRIQQDSENILHLVPAFRAMKNYDHIAVGKGKVKNQFGIV
FFVDAEATSKTCPRCGSTNQKPNKKDYPNAQQARLSNDKEGWIDRDKSNGNDIIRCFVCGFDTTKEYTENPLKYINSGDD
NAAYLISAEGVKAYELATTLADNI
>Ba4Cas12a3
MEKFKITKTIRFKANPICINKLQEQTKSLSENSEADIVGIINNANQIINDLEGLIFTNEEKNNLRKDVTIHFRWIRQYVK
NDWYAWKEKQTNNSNHAEKGKSKSAEKSQLKSPFAQLASIRDKFPDAHKTSKAIHSSSPNSKTESSEKKLPLGDVPFLKE
EFTFFCNYWREIAEKLNEAYSREEHNRMRRADIAKYLNELSKKQMLPFLSDFLANANDKKNDEKIKNLIVKVIEFKKDLE
IAKNAYLSAQSSGIMLARASFNYYTLNKRPKDFDSEERRIIENMNAKYYHPGNIPQIIKDLKIDAGLSIERLYEELKSYK
AEQKAKFQEAVSQGLEFEELKVRFPLFTTTNAVFEKYVNKTNLITKKATQKNNTSKDSADFKKVQNEINNLKRDRGQMLQ
QKNFKEYDNFCVVYKKVAAAKGKLKAQLKGIEKERIDSQRLQYWALIGQEENKYKLILIPKENVSKAYTEIVNQRWIDER
VSMYLYYFESFTFRALRKLCFGVNGNTFMPEIKKELPKYNQPDFGEHIFKTEDGKGDEKALVKFYQQVLKTDFVLKNLAL
PHQQMEEVTTTTFKDLDSFKIALEKVCYNKKMVASPRVLRNLEHSYGAEIFELSSQDLLKEHSKNLKNHTKIWNLFWSKE
NEEKNFDTRLNPEIGIFWREPKASRIEKYGEDTALYDPQKKNRYLHPQFTIAFSINENALSNDLNYAFEGFEKQKEAMME
FNQKINKEFKDGLEQKKLGAFGVDTGEAELATIGLTDNGKPFPIKVLKVKSGKLNYSKQGYLKDGTKREKPYRAIDNLSY
YLKKDLYDKTFRDNHFEETFREIFEEIETETIDLTSAKLICEHIVVNGDLHTRSKLNILNAKRQIRQALITNPNLEIKFE
DNKILIPETDEERKKMNPWKAVYHTNEDLEQIKNFEAVKEEIEQYLKTVQDDSAEVLQNINRFREVAAGNMTGVIFHLYN
KYPILIAIENLVQGTIEKHRLRYEGVMDRPLERALYRKFQSIGLTPPVSDLIAIRDNLTQKKKDKMSQLGVLQFVDEQNT
SKTCPHCEKNAYEGERKSLYLEEKKKEIFSCGHCGYHNINKPMGLSLHSNDAVAAFNIAQRGIKNLKKGNTHLL
>BdCas12a3
VGDNKKPTNYQYTRGVRFKAEPVDNTKLLFEKEETKNVNLTALEEDLSKFHKDLTDLLYNKEKKIKNKSDKKFKTTITIN
KLWLKCWHKDIFYGQIKKNSNKKGKYNLKDLNSLPFKEKLEQWDKACKEIKKFSSAPQDSQYRRSDFAEWIKLLLNNWKY
FNDFLRELHAKSPEDDKKITQLKEDSDKIHKNLKISEKSYLSFQSSGVEIAKASLNYYTVNKKPKEYDKELKEAEKDLKE
DSFSSIVEEKYRYQLKSKSAIFTFKSKQEKEWIERYCKEEFNKNLKENDIGLSLDKTYSMMKAFKAEQKSIFYELASRVP
LKANDNLRNKSSTSLFTRFQEKVSHTNSDKKEDYINNNKKHFLFNYKFLCESFSSIDKLSESFSLFKDIKGNKKFHYEEF
VKLCKKIKNPKNKKEGSSNTKKLAEKRGKYLKKTQAYFKEYTDFCDDYEKIAQKRGKLIAQIKGIEKEKRESSEINYWAL
IYTKSGKRQLWLIPKKPSQTDKSEQNNSSDTNLQSAKKCIDKKPQASAEANSYLSSFESLTMRALHKLCFAEQSSFVKEM
PDELKKQQKEVKTFRTQGDKEKLKQKEKKEINFLKDLLKDNYTKSKLKLNNFNLTKVHKAENKQDFELALEKDCYYEKKV
SFNDKEKEEFIKKFHVSTFKISSYDLQGRNKNTHQSPESENRIHTDWWNEFWKKIKNNQEESIVKEFKIGAIRLNPEIKI
RHRKVDKNLEAYFYKRKFPKEFKHRNLQEQFTAHFTLSLNAGKKYEDLAFSKPEEILEKIENFNQRLNKSRNFETAWKYG
IDRGNIELATLCLSRFNREDFYEVKGIKILKPTFTKTEKDTPCYSLKNYDLKETYQTKTQGEKTRFAVQNVSYFLEEKYL
NDTNFKPENLTCLDLTTAKVIKGKIITNGDIMTYLKLKKAVAKRSLFELYTKREINDFSKLQWIDYEHGDKNRKMSDGVL
NIKTKDGEKTIYWYCRKYENILINSNKNIKYSKKSILCSLSSYLGNLKESNNQHTPSILKINHLRDALTANMVGVICFLQ
KKYPGFIILEDLNRGIIDRHFFQHNENISRRLENALYNKFQTLGLVPPHVKDIIQLRENNRKKANKEKEKIEEQIGAIVF
VSEENTSKTCPYCEEISKKQNKELKNDLKFRQHRFICDSCGFDTYYFYENPVKEPTPEIDETKKKKEFEIVRDIDDPDKV
ASFNVAKKSMKESS
>ca1Cas12a3
MENFKNLYEVRKTVRFELKPSRKKTFAGGDIFELQKDFEEVQKFFLDIFVFAIEQEKLYQEEEEEGKLSRYTKIEFKKKR
EIKYTWLRIYTKNEFYDWNGKNDKEKNYALSKIDFLEKEILRWFNEWQELTVNLKNLTQTKEHEKERKSDIAFVLRNFLK
RQNFPFIKDFFNAVIDIQEKQGNESDEKIRKFREELREMKKNLNTCAKEYLSSQSKGVLLHKASFNYYTLNKTPKEYENL
KLQKELEIDNILPKKICKRVRWNKEKKQEDILFECNSDWLVEIKLGYDIQKWTLDEAYQKMKTWKADQKSDFNEKIGNFI
DQYLKKGFIEDLMNENEKKNAEAILREFSVFKPIENFYFYDFLERTKEIKILSNQKNNILQKYNKNAKYFEKIITYKIKD
KEDLTEDEKEYQELEKSIEKKAKERGKFFNAPKEKVQTQHYFELCELYKRIAMKRGKIIAEIKGIENEEVQSQLLTHWAL
IAEEGEKKSVVFIPRKNGEELENHKKAHEFLQKQEKKEFGDIKSYHFKSLTLRALEKLCFKETENTFTPEIKKETNPKVW
FPKYKQEWNDEPQKLINFYKQVLQSKYSQKYLDLVAFGDLKSFLETSFDDLQIFESGLEKTCYIKVPIYFSKEGFETFTN
RFDAEVFEITTRSISSESKRKENAHAEIWKDFWSKENEEKNHITRLNPEVSVFYRDEIEKKSNALRGNNKSNINNRFSAS
RFTLVTTITIRATHKKSNLAFKTEEDIKSHIDKFNEAFQNFSGEWVYGIDRGLKELATLNVVKFSDEKNEFGVIKPKEFA
KIPVYKLKDEKAILKDENGKDLKNAKGEARKVIDNISEVLEEKKEPDSNLFEKQGVLSQGISCIDLTQAKLIKGHIILNG
DQKTYLKLKEISAKRRIFELFSTSKIDKNSELRVEKTTISINSEDGKRDFYWLTKNQIVNSETKKEIQKEQQEKLDNLKV
IFIDYLEGLCVKNKFEDIETIEKINHLRDAITANMVGILFHLQKEFKGIIALENLDTVREQSNKKMIDEHFEQSNEDISR
RLEWALYRKFANMGEVPSQIKESIFLRDEFKVYQMGLLKFVEVSGTSSNCPNCDKEVGKTNSHFVCKGENNCGFSSKENR
NLLEQNLNNSDEVAAYNIAKRGLKLINQKWNNTSKSQN
>ca2Cas12a2
MNSIKNEYQLSKTLRFGLTKKKKLLKDDCNEIIYESHTELKELVLISEKKIMESVYINQKAKLDLSVDQIDTCLSSIKNF
IDSWKGIYPRADQIAIDKDYYKILCKKITFDGFWIDEKTKTKKPQSRTILLSELSKKDASGKERKQHILDYWKNNIFSAI
EKYEVVSRELKQFQKALKIQRTDNKPNEVELRKLFLSLANIILDILKPLVNGQICFPKIEKLDISKTDNKNLIDFATNHK
FQSDLLNEIAELQHYFEENGSNVPFCRASLNPKTIIKSKLSTDNNIDKEIKQLGLDRILNEYLSAPYFDNSIIHLSAKEK
LNKIEDKKENYITRGLLFKYKPIQIMLHHEIAKTLSKEIGKSEENIIEFLGNIGQIKSPAKDYEVSKEDFNINNYPLKVA
FDFAWENVARNLYHTDTHAPIDECRKFLADNFDIKIEDNNLKLYANLLELNALLSTLKYGKPKDETSIKQNIKDLLNKIS
WNEIGKSGQKNKTNIENWLNNKDKIDNQNGIENAKKQIGLFRGSLKNKVPKYYKLTETYKDISMKMGKIFATMRDKITDE
AELNKVSHYAMIVEDDNKDKYILLQEFTDKKEECIYSKTQTHNSDFTTYSVNSITSSAIAKMIRKVKAEELRKNQYNKDT
FSIEETKEEKENRIIKEWKQFLKDKQWDYEFNLDTKNKNFEELKKEIDSKCYKLNISYIDKKTITDLVENKNCLLLPIIN
QDLSKEEKTQNNQFTKDWDAIFSQNTPWRLTPEFRISYRKPTPNYPISDKGDKRYSRFQMIGHFLCDYIPQSNTYISNRE
QIANYKDNEKQEQAVQCFHDKLLGKTEKEAKNEKLIALQAKFGSISRTNITQEKKKEKFYVFGIDRGQKELATLCVIDQD
KKIIDDFDIYTRSFNSKTKQWDHTFLEKRAIMDLSNLRVETTISIDGKTEKKKVLVDLSKVKVKDKQGHYSKPDKMQIKM
QQLAYIRKLQFQIQTNPDVVLAWYSDNNTQDLILENFVRKDDNDNKGLVSFYGAAVEELKDTLPIEEILNMLKQFKELKE
KEKAGENVKYEIDRLIQLEPVDNLKTGVVANMVGVIAFLLEKFNYQVYISLEDLSQPFDNKINGGITGVPIKTNKESGRM
ADVEKYAGLGLYNFFEMQLLKKLFRIQQKSTTILHLVPAFRAQKNYDHVTVGQDNIKGQFGIVFFVNANATSKTCPICGA
NNSEKPDKNKYPNAHKELAKDGKEVWIERDKSNGNDIIRCFVCGFDTTKTYEDNPAKFIKSGDDNAAYLISVSAIKAYEL
ATILAIEKYK
>ca3Cas12a3
MAGTPYTGHVACKYCKITSWATYDRIKINKINMNQSFINGQNFYELRKTIRFVLDPKTLKRPYTPSSDEVNLEEQLNNFI
EKYQQGINDFKYIVYFGPKTAETKELNKKISIKHSWLRNYTKSEFYSIKDKLIQLDYNGNKASIGNSNLKFLNEYFENWI
SENQECADALKNCINAPAEKQKRKSEAAHWVRKLTKRSNFECIFELFNGNIDHKNSNDDIEKIKHCLNECKTLLTSLEKM
LLPSQSLGMEIERASLNYYTINKKPKNYDEDIAQKASALNEAYQFKADDKAFLNRVGFSDDGVPINELKEAMKKFKADQK
SKFYEFVNQKKSYSDLKKNDDLKLLNDISEEDFNKFKETQDKMTRGKHFQFSFPNYKKSEKNFCDLYKNVAVAFGKIRAD
IKALEKERMDAEKLQCWAVILEKDNQRYVVTIPRDANNNLTNTKQYIDNLQNEENDQWILYAFESLTLRSLDKLCFGLDK
NTFIPAITGELYQKNNSFFEKGLLKRKDQFSQNGTDLAAFYKTVLELDSTKKMLGINKYADFKAFISKEYTALEDFEKTL
KETCYFKKRVFISEDTKNKLINDYQGNLYKITSYDLEKDDSEALGTLINKKQFNRASPEIHTKTWLDFWTADNETDKYPI
RLNPEFKISFVEKQDKDLNMRNLGLLNKNRRLKSQFLLSTTITLLAHEKNADLHFKKTDEIQTFINSYNQEFNKKIKPFD
IYYYGLDRGQKELLTLGLFKFSENEKVSFTKQDGTVGEYSKPKFIPLDVYQIREGQYLTKNKKGRLAYKSIDQFIDDEKV
IEKLPVNSCLDLSCAKLVKGKIIQNGDVATYLELKRVSALRKIYENTTRGQFKTDRIGFNKDKGCLFLDIENRGKLENNN
LYFYDNRFAEILSLDSIIKELQDYYNEVKNKQNIEFISIDKINHLRDALCANAVGILAHLQKTHFGVIVFEGLDARHKNK
ETTEFAGNLASRIERKILQKLETLSLIPPQHRQIIDLQNSKQIKQTGAVLYIEEKGTSANCPHCETANPDKSEKWLAHNY
KCKNSNCNFDASEISKRKDLIGLDNSDSVATYNIAKRGLLEMNQKIEQSKV
>ca5Cas12a3
MAGFDKLKNQYEVKRTIRFNLTPVHFSYKKISSESFESKLKEFVSVYGDVIDSFKRMMFIEEYGEISLNRDIHVRHEWMK
IYAKQDFHLNKEIIVRYRKNRKGENIKSNTDTSLEKTPFIFDLFNKFLMDNLSSDDYKDGILSNLEVIIREPLDEKSGKS
NLSYLLNKIQKRSNFEFIYQLFKNMQSKKSDFEIEECKKKLDRCKELLLSLNHYLTPKNSSGLEVERTSLNYFTVNKKPK
DYKGEKKRIYDKKNIPINNRVLNGNQSKYNEVLKESGFYNRYNKKNFSDFSLEEFYKNLKEFKAEEKSKFFELINFGASL
NRINEDIPLFELSDIERGKNKELSFDSFQKETEKIKKLSDDLNGQLNDTLKKEIKELKIKRGRFFNVNDDENCPFQRYIT
YTKLYRDVAMEYGRIKADTKNLEKEEINAERLASWSVFVKIENGYFLMTIPKHKDNHSSLSSAYYDLKDTKSVDGEYNIY
ITESLTLRALEKLCFGLDKNTFVNEDFLEELNMLSPEYIVHKDGKKSIKRKDEILKESELKLINFYKKVLSMITTKKRIL
INDFKDNSCKDNYLSGDIKTLRDFQIALEKKCFTRKEVRVSKDFLNDFRNKYSAKLYKITSFDLEKRRENPESHTNLWEI
YWTQSNEGGYTTRINPEMRINFIDKREESIKDKSGNEVERNRRKDKEFILSLTITEHNDKPKFDMAFADKKKVIKNINDF
NTTLNSKLQDGKLGIYYYGLDRGEAELVTLGAFKFLDEIVKVDTGCLYNKPKAVKIDVWELPEDKLMEQVPYETKSGTMY
FDAYKNISKCEHLLIKKETESCMDLSCAKVINGKIVLNGDISTLINLKLENAKRRINNHLYDFMKAKYKKDGKVDIRIEY
KEKTKNKPERFDLYINNGEFKELGIYYPKFAIEKKIAMTQLDQYIVELRDIINNQKSVGLNIELEKVNHLRDAISSNIVG
ILNFLYKDFPGFISLENLETDDKNEKLGKSKVNLASRIEYKLLNKFKTLGLVPPNYKMVMSLQSKRDISQLGILNYIETS
GTSSNCPHCGQSINDKEREENKWRNHQFRCSHCGFSSYENEDHKGLDFLNSSDDIAAYNIAKRGLEYINSLKK
>ca6Cas12a2
MNHIYNNYQVSKTLRFGLTQKQKIRRPGYTGELYESHKVLKELVKISEEKVKNLIVPAKNEELLSSLDSVKWTLTEIREF
LDQWRYIYNKSNQIALDKSYYLILSKKLGFNDEKKSRVIKMIEIKDDIKEKIINYWAFNLNESNQKLLMVNEMVNTQLKA
LEINRTDHKINEIELRKALQSLFNTVLDILKPLVYREISFINLEKIEKDSKNSLLEKFATDFQRKIDLLEKIRSLKTHFS
ENGGNVSFCRATFNPKTAIKNPKSNDNSILKEIKKLGIKDILENNENVFYFEKKLAEITAKEKLEYIIKDSESFLIRSLL
FKYISIPAFLHHGIATELAPIISKEKNDLINFMISIGQIKSPAKDYADIPNKNDFNVNAYPIKVAFDYAWETVAKSQYHH
DINAPVSMCKTFLDENFENCTKTKYFTLYSDLLELHTLLSTLDYGNPSMEDSIIDKANKIIAKIDNKEHKTKDKDLDKDI
DKYKETIKNRLNHKNFNDKQRYSDAKKELSQFRGKLKNENDIYRKLTESYKKIAMNTGKIFAEMRDKISNASEQNKISHH
ALIIEDHNKDRYLFLQEFTTDKEKQIESICNDQAGQYIVYWVNSITSKSISKMLSKKRIEKLKQKKIINNSIKTSILSDA
EKEARDIKEWVSFIKEKGWDIDFNLDLQNKNLEEIKKEVDAKAYKLKETLISQKTLSNLVKEGNCLLFPIINKDLVKKVK
TEKNQFTKDWNSIFKKDNLWRLTPEFRVSYRQATPGYPTSDIGTKRYSRFQMTAHFLCDFLPQGTKYISNREQIENYKSS
EKQKEAVEIFHQQIENDNNNVISTQSLNHLARHFGSKNIKKKHNTIEKKFYVFGIDRGQKELATLCIIDQDKKIEGPFKI
YTRSFNTKTKQWEHQFYEERYILDISNLRVETSISIDGKPDQQKILVDLSYYKEGEKFIKLPKMQVKLQQLAYIRKLQYQ
MQRNPETVLDWSYKNTDDKSILENFVDKPNGEKGLVSFYGAAVIELKDTLPLSEIKDMLERFKELKGKEKNGEDVSQQLN
ELTQLKSVDHSKYGVVANMVGVIAHLLERYDYKAYISLEDLTKPYSAIDGITGQKTDAKSISGKQQDVEKYAGLGLYNFF
EIQLLKKLFRIQKDSQNTLHLVPAFRATKNYENLIAGEDKVKNRFGIVYFVDPKSTSIMCPSCGKTNNSSNKEKRVVRDK
KNGNDIIYCEFCGFDTRNDYKENPLKFIKSGDDNAAYIISTHTAKKAYELAKSIL
>ca7Cas12a2
MSLAAFTNQYQLSKTLRFGFTQKEKVRKENFDGSIYQSHAALRELTIESERLIKGKLKSNTDTALPLEKIRACIEEIKRY
TDTWSKIFTRDDQLALSKEYYRVMARKARFDAFWKNYRDVKQPQSQIVRLSSLKSKYNGKERKAYLVDYWAGNLQTVKQR
LVDFEPAIRQFESALKDNRTDRKLNEVDFRKMFLSICKLVNETLVPLCNSSLCVPDLEKLLDNEASQELRDFVMMDIFQL
QEQIEALKIYFGENGGYVPYGRTTLNKYTALQKPHAFDEEIEAILVKLKLSDVINNLIKQDDVSDYFENVKDKIGQLSNS
SMSVIECVQLFKYKPIPVSVRYSLVEYFHRKLGIDKDELGTLLDTIGKPKSPAKDYADLQDKGDFNLYKYPLKVAFDFTW
ESLAKAQYHEGLNFPEVQCQKFLENIFFVNTSCEAFKTYALLLHLRGLLAKLDHEEPNDREAIIDKAISLMNEDAFPKVP
LRGTKGDSANQAILSWLQLSKEEQVYKKEKKDQSYNQYEKAKNKIGLLRGEQKNKIGKYREVTEQFKDLASNFGKLFGAL
REKFQAKNELNKITHYGTIIEDNNQDRYVLLYPLSEGIIDLDKLFVHEESGTLTSYYVKSLTSKTLNKLIKNKGGFKDFH
MDGQQPDWERVKKRWSVYKDDKAFLKYVKRCLNESEMAKAQNWGEFGWDFSSCDSFEEIEREVDKKGYSFKNDRKLSEDT
VKRLVKEEKCLLLPIINQDIIVEETKLRNQFSKDWVNIFDADCTEYRLHPEFGMSYRMPTPNYPKPEQKRYSRFQMIGYF
QCEIVPIKTEYLSKKEQIEIFNDADAQKEAVEKFNEIVNGSVKPNDYVVIGIDRGLKQLATLCVLNKDGAIQGGFEIYTR
SFNADKKQWEHRFMDNRDILDLSNLRVETTVDGKKVLVDLSSIKVKDQRGNYTQDNQQKVKLKQLAYIRKLQYQMQVNPE
KVKAFAAQHRTPQDIKDHMKELITPYKEGSHFADLPLDRIKYMLEAFCAFHTENDQTSLRELIELDAADNLKSGIVGNIV
GVIAFLLKRFSYNAYISIENLTRAFYNQRDGLSEKEIPRDHDFMDQENLVLAGLGTYHYLEVQLLRKLFRIQCDAGIINL
VPAFRSNDNYETTRKLSKKQGVEYVCKPFGIVHFVDPMYTSKKCPACGGTTVQRGSFKDDITCQNPLCGYGTSLDISEKI
QKLISANKAGQNIHLISNGDENGAYHIALKTLKNLFGNIQNANNERRYVKSFRSK
>ca8Cas12a3
MTHQYEFTRTIKFNLNNKKDNDAAQLKKFFSDEHINFQELFNDFEGSFSALLDQFKKAVYLKSGNNFGNNLRVKNSLEIK
KSWLKQYARDEFYKIDEKQRKYNKFPANLFQSIFNGWLKRNESLLEQFKKINQMPQESQIKRSEILTLLQEIKITDNFLF
IKNFVQPGIANDKNSDSDLENLKEKVDQFEILMNKAIFAMAPDLSQGVEVCRASLSYYTVNKVSKRDFDTELEGKRKELK
QTYNKELNQQLLQTVGFLDYLENEYQSDIQLVSIQDLYKALKKFKAQKKSEFMQAVQQGKQAEELIKDFPLFNVQKDVMQ
NFINISNKIDEKNLQKQKSQNEKEKKGLTEEIRKLRINRGKYFQNRWGFPNYVNFCNNVFRPVAIKIGNLKAQIRAIEQE
KIEARLLQYWAHILKKGNQYYLLLIPKEKMQEVKDFLNNSSPSQEGEYTLYSFNSLTLRALKKLIRKNLGKEQTHLQNDN
TAIELYKKVLQGKYSELQNLDFSGFEEKIKEIVQGNYNSEEYFRLKLERVAYCCFEQKISQETIAHLHRSFSALLLEISA
YDFERNISSKMKEHSKVWQEFWTVENKNEHFPIRINPEIRIFYRPKREQEDLQKGKNRFAKDHFGVAFTITQNAAQKNLD
LAFAKEKEISEAVKKFNEEIIGEFIKEKGNDLYYYGIDRGQQELATLCVVKFSEKQGKTKLANGEMRKFNIPVPVPIKLK
LYRIKEDCLNSEKEIIIDRYGNKKNVKMFENPSYFIDEKEKFEEIESTCFDLTTAKLIKDKIVLNGDVRTYIELKKANGK
RQLFEKLSKIEDKAEIEFCEDENGKRFQIKSKTTEINKYQYIIFYSPEDEKIMPRDEMKKYLQNYLNNLRNGNLAKENIS
IEKINHLRDAITANMVGIIAYLFLFKKYQGIINLENLIETHFSQNNENIERRLEWSLYKKFQKFGLVPPQLRQTVFLRKE
NNQLNQIGIIHFVSKKNTSACCPRCGNIVPMRKRETDKFKYHTFICDKCGFNTQNPKSPFDFIKNSDEVAAYNIAKSNLN
KFYYNGGLYSNFKNKGFYILSLFGIFTFGVGKF
>ca9Cas12a3
MLQKGTSKMLIQFKNHYSYNKSIRFKLEHKNGKLPKLESDNVDLNKLVDIGNSLKDIFEELVYTKNNYNKLNSLVSIKKQ
WLKIYFKNEFYSNGKIQNYSLSNFSYLPNKLIEWLNNWQNNLKALIELTKQQDFNKTKKSEIAYILSLFNGKYSFSFVKD
FSTCINHKNSQEQILKLQGVVENFEKVLNLCIQEYLPSKSAGVVIAQGSMNYYAINKEPKRYDNILADLNQKFEELDKEY
IAMKQYKSSQKSRLFEFIRKGFSKDQILSEFKKKENNEVSFVYNNQIIIRIYTQELFKDSYCLGEVIKLTKKIEELNESK
DSNNNLPEETKKEITKLKKEIGFYFIRRTRGKSHNNYFKSYYGFCNDKFKKKAQERGRLLTKIKAIRKEKIESQNLRYWS
LILDDGKDKFLWLVPKENMQEFRRELSKIHPSGESSLFLFHSLTMRALHKLCFAQESDFVKEMPKVLKEEQLNCEKASND
TETNKRIKRNFGLNYIKTKDELTLSFLKKLIISEYAHERLDLNHFDLSKLQVATTLNEFEEYLEDACYYLEKISISSSMI
KELLEEYNILNFRITSYDLEKRNKNTYQTPESDIKRHTKEIWNKFWEGDRFIRLNPEIKIRYRQKNQNIEDYLKEKGFDL
TKIKNRFLQEQYSVSFTFALNAGKKYPKLAFVKTEEILEKIEEFNDEFNKQYFDNSYKYGIDRGNIELATLCITKFNKND
TYEYKGKKYLKPNFPTSQEDIKTYELKNEWYKRTAISNIETKPKNKKTPKRIIANISYFIDNVENEEWFNKKTCTSIDLT
TAKVIKGKLILNGDVLTFLKLKKEAAKRILFELVAQNKLTAKNKELKWKSDDGNNSDSVRLICDVLDNETNSIYFYEDSK
YGRGFEGLLTTDKTAYSKEGIRINLQNYLNHLISEKENKSNKAYSHVPSIEKINHLRDALVANMVGVISYLQAYYPGIVV
LEDLNHKLLIKHFEDLNINISNRFEHALIEKFQTLGMVPPHIKDYLEIRSSFRMSRNDSSQFGALIFVSKEGTSKECPYC
EKKWNWGKEKEIELKFSKKQYICGKENSCGFDTKHIQNTFEFLSEINDPDKIAAYNIAKRGFKSFINKSSIKKQ
>ca10Cas12a3
MENSNLYQVVKTIRFKLEPVGKMDTPKFGDKNAESKANLTPFIELVKKTMTNVKALVFSKQDGEDGEKWRKILEVNYRFL
RSYLKNSFYENRGDSQEKSKKHKISDLEYLQKALENLFAEFDEILDGLEDFEKRNTKNQYEKQRHAQAGLLLNRLCKRSN
FGFLKAFVGALAQTNKPFFDDKTDKLKKQIDKFETELEKQKEFFLPYQSNGVLFAGGSFNRYAINKTPKMLDKELREEQT
NLKKSLCEHKIKIDTLNTLGLKNDCPCTSLDNSYTFIKDYKAKQKSKFIELVQKGEFDEAKKVNLFECSETDFETFKTRT
KQIQNEKDKDERTKLKQKRGEFFKSQKRGKFFKSQTQNYENLCDLYKKIAQKRGQIVAKICAIKKEKEMCEQVKYWCVAL
EKGGEFYLYMFLRDENDNIKNAYDFVSKLQTQKSGETKLHYFDSLTLKAVRKLCFKETDGSFKKALKNVKFPECEQNLDE
KVKISFYQNVLKNAKTLNLSKFENLQSVTEGKFESLSEFEVALNMVCYTKTVCVSESVEKELKKFKPLVFHITSQDLAAK
REKKAHTQIWHEFWRESNEKSKFPLRLNPELKVMWREARPSRVEKYAEQSDKFDPNKKNRYLHPQFTLALNFTQNAHNEA
INLAFKDVQNKGEAVKKFNENFKSSEYAFGIDVGTKDLALLCLIDKNKKPVNFDVYEICNENEICNEKLGFEKFGFYKDG
TRRDEPYKLIKNPSYFLNESLYKKTFNATKEEFERSFSELFKRKSVCALDLTTAKVICGKIILNGDFSTHLNLKILNAKR
KISAKLKKDPTLKIEYDNDDNILFGSNVIFYYNNKYEIVRPYDEIKNEIFEFHEKQRLDDARLEDNINKTRANLVANMVG
VISFLHKEFSGFVVLENLKQSEIEGNHRLKFEGDITRPLELALYRKFQSKCLTPPISELIKLREGEKNENVESDLILQFG
IIKFVDKDKTSRLCPACGKDAYENNNSKYKTDKKDGVFECAGCGFNNKNNAGDFAALDTNDKIATFNIAKRGL
>ca11Cas12a2
MEKNEIAISEYQTQKTIRFGLTATNQNLYSEEIMKLLDISEKRVEKQAEQAKKVNNDADKNNQLRCCLDQIKEYLKTWSN
IYPQIDFLAITKDFYKVISKKARFDFDKGNGSEIKLSYLQSTYYNKKRYLYIIESWKENLRKTENLYRKSDDLLKVFEEA
KNQNRDDKKLNKVELRKTFLSLFNLVNESLKPLIEGNLFIVNDDKIDEQNPKHDCVSVFISKTEERRKLYDYICDLQDYF
KDNGGYVPLGRVTLNKWTALQKSNNRDAEINRIIKELKINSVSIQNIEYEYNNFANNFKEKKDENGKIVKNNAGNIIWDL
KADAKSVIEICQFFKYKQVPINARLNLAKRLEKSIDFLSEFGVSKSPALDYKNDKNNFNLTNYPLKIAFDYAWENCAKAK
HEEIPFPKEQCEKYLKDVFDIDIECKEKCQNKECKGCEKCRGYYLNKYADLIRFKILLGRLKAEFHKTDEEKNKSNIQEL
RNIFRDLDYRGDKRLNKNEIQKAVNAWFDNKEQSIGRKKEDEIHLMENEKNKFSLSMQIIGQERGGLKSRISKYKALTEM
FKVCASKFGKQFADLRDYFNEAYEVDKIKYRAWIIEDEKQNRFILFVNKEKEVDLTSEEGDLYFYEVKSLTSKSLVKFIK
NRGAYPDFHKINNRQIDLNSGEKDSRGNFIDDVKIHWSTYKNNQKFLDKLKDCLQNSTMATVQKWSEFEFEFDFSNCDTY
EKLEKEIDRKGHKLERKTISLTTITNLVENTACLLLPIVNQDLNKGNKQAKNQNQFTKDWFDIFENKKRLHPEFNIFYRF
KTKDYPNTKFKNGTEKTKRYSRFQMLAHFGCEVIPQGDYLSKKEQIAIFNDDKKQTEEVKKYNKNISSDVDYVIGIDRGI
KQLATLCVLDKNGVIQGGFQLFTRTFNSETKQWEHQELEKRNILDLSNLRVETTITGEKVLVDLASIQTKNGENRQKIKL
KELAYIRDLQYTMQTRASDLLDFASKINSADDITENNIKNFISPYKEGEKYADLPQKEMFDLLTEWKNAEEEGKRKIAEL
DPADNLKSGIVANMVGVVALLCAKYKYRVRIALEDLTRAYGIQKDALSGATIFQNDEDFKEQENRRLAGVGTMQFFEVQL
LKKIFKVQIDKDLHLIPAFRSIANYEKIVRRDKQNSGDEFVNYPFGIVCFVVPKYTSKRCPKCEKTNVNRKENIVICKEC
GFQTKEGNPYEKNNIHFITDGDQNGAYHIAKKAL
>ca14Cas12a2
MLESFKDLYEVRKTERIGLTQPNKKGEKISHLELNELVKTSLERIKSDIDKDDNSIIKNEKNLIKNSRQFVNELNVQFGT
WKNIYKRYDLISVNKDYYRILARKAKFDAFWKEGRTKYPKANQITLSSLQKGGRKEKIIEYWKEIIERSYYLISIFTQKL
DQYENAVSNPEKLSHTKPDFTDFRKIFLQLLKVSEDYLKPLFDKSINFKTGKKLESEEDIKEINLFISEENNKNIYSLLK
LGNDIREYFEENGAQVPYKKVSLNYYTAVQKPNNFEGEIKKAIEDLWIVEFLNKSDSQIINYLHQGSKQKKNYYLLQNIL
ILLSYYSYLKVKPILFSVKYNLAKFMEKNYKSEINLSYEDILNKFNLLGRAIDIANDFKNSNNQNNFSLDEYPIKLAFDY
AWENTARSLKRTIPFPKEVCKQFLKDNFDVDIDNADFKLYANLLFIADNLATIEYNNPNNEVELINEIKQAFECISFPFD
KEVYKGHKEAILELLDKEKSQRDYSTILKAKQELGLLRGGLKNKIKKYRDLTQRLIDKKNSHFGIASFVGKTLATIRDGL
KEENELNKISDYGVIIEDSNQDKYLLTLELNGKDIRDRIRNSLGNGEYKTYEVNSFTSKALNKFIKNPLSEDAKKFHGKY
KDEYSFGYENKDGDFTYKITKVSKYDEQGKWTGYQESFLSHIKKCLIDSEISREQNWEAFGWNFAGCNTYEEIEKEVDSK
GYQLTENLISMGNLKSLVKDEGCLLFPIINQDISSQKQENKNIFTLDLEKVFEGKECRIHPEFSIFYRRPIEEHKKENKS
GIINRFGRLQLLANLGIEFVPRNPSFKTKKEQNRIAIDQKKQNQLVQEFNQKKVNTYFEGLDNYYIFGIDRGIKQLATLC
VTDKDGVIQDFDIYTKHFNSESKKWEYKFHRKDGILDLTNLKIESDRSGNKYIVDISLFQAKDEDGNPTGTNKQNIQLKQ
LAYIRKLQYQMSANEEGVLNFLGKYKNKEEREQNMEELITPYKEGKNFADLPMDIFQEMFENYYRLKTDQNLSESEKKNL
MKITTELDASESLKKGVVANMIGVIYYLMKKYEYKVKISLENLSNAWLFSKDGLSGDVVLNTKNDETMDLKKQDNLALAG
VGTYHFFEMQLLNKLFKISTEEGVLHLVPSFGSVKNYIEIMKIKGKYVYKQFGIVYFVDPRNTSKKCPVCGKGGKKYISR
VDNVVTCKNCGFDTSSDNSILINNYKKQGKNIHFIKNGDDNAAYNIGEKIR
>ca16Cas12a3
MDYQQYEFTRTIRFNLSGDDKRALMLDLLDDTQEGMLAAFQETYKNLLFAFQEAILRADGSGNLRVGRLEIKKSWLRQYA
REYFYALSEDERRCKNKFQAKLFDRVLSDWLERNNELLQRLNNILSLPQESKTGASDLSLLVRQLKGAEYFYFIRDFTQS
GIINDKDSDEHIKNLAGIVEKFETLLDKVLFLTAPNSSQGVETTRASFNYYTVNKISKNFDENIKKANGRLCSSYQNSMN
EELLRKVGFLKYLKDEYRAELQNVSLKDLYEALKKFKSQQKTAFIQAVQKNKSEKELMREFPLFNGKQPDTLQKFILETD
KIKRGAYFQKWGFDNYISFCNKIFKPVAMETGTRKAKIRALEQEKIEARLLQYWAHILVKDGKYFLLLIPKEKMGEAKVF
FARLSDQEGGEYTLYAFNSLTLRALKKLIRRNLGKEQVRLSAGDADAIALCQEVLRGRYHQLKDLDLSGFEKEIAEIANT
QYENEEEFRIALEQVAYYLSERKMNEESIEYLKKNLGAILLEISSYDLERNITGESKEHTRLWSDFWNPNNKKECFSTRL
NPELRIFYRPPREQKDPKKQKNRFSKDHLAVAFTIAQNAARKRMETSFAEEKDLVEQVKKFNEEVVGKFIDEKSDNLYYY
GIDRGQQELATLCVVRFSKEHYEAMLEDNFIKKFSKPIPAQITAYRIKDEHMSYRKNITRDLKGNETEEILFKNPSHFID
EVENFEEVSTPCIDLTTAKLIKGKIILNGDIQTYLALKKANGKRQLFEKFAKIDDSAKIEFDDSEGRFQVKSKATEREEY
QFLPYYGPEQENISPREDMRRELQAYLDKLRSSESFEEDISIEKINHLRDAITSNMVGIIAFLFTEYPGIINLENLHSRE
NIEKNWRKNNEDISRRLEWGLYKKFQKIGLVPPRLRQTVLLRENETERQEKLNQFGIIHFIPTEKTSARCPYCGENTPMK
QRNEDKFKLHAYICRSNEENCGFDTREPKSPLEFIKNSDDVAAYNIAKKRL
>ca17Cas12a2
MEEFKNLYQLSKTLRFGLTLKDKKRKDGYTKEIYGSHNQLKDLVRFTEKRIEEEITTVGINYTAELLAEKIRKCLNNMQS
FISQWNKIYYRKDQVAVDKDFYKKLSKKNWIQRFLVCKEKNKREIKRIKQPQARIIKLSALDEEDEYNRTRKDYIIDFWR
ENIQNAFNKYKEVERVLEEFDFAIKANRADKSPDEVEMRKMFLSLANIVCEVLVPLCNGSICFPDIEKMSDKDENKYLRE
FAVDYKTKIDLFDSISELRKYFEENGGNVPFCRATLNPKTKIKNPSSTDNSIEAEIEKIGMEKYLQTTDEIITAINKIKQ
MQDSKLPLIKRALLFKYKTIPAVVQFDLAKSIGKKLNKEEQELRTIIRTIGQTASPAKDYADLQHKKEFNINQYPLKPAF
DYAWESLAKAEYHNDIEFPNQICKQFLKDIFNVDTETDSYFKLYAQFLYLRELLATLEHSQPTNPEKIVKIIEELLEKIN
AWKEIDDKNSEKYKTAISNWLKTFNKEDNNFKNAKQKIGLFRGGLKKKAGDKSRWEYLRKPDEKEAPKLTAYNALTQIYK
DIATNLGRNLADMRDKITNESELNKISHYAAIIEDKNGDKYVLLKKSDKDEEFALPCEKDAEYKTYIVNSITSSAIAKMI
RKKRAADLAKNIRLKSEELNDEQKEAKNLKDWIELIKKQQYDFEFNLNLNNKNFEQIKKEIDAKCYQLQKGNISKQTLEK
LINEQKEWLLLPIINQDLAKRDKSTTNQFSKDWQKIFSDKRCGYRLTPEFRISYRKPTPNYPQSQIGDKRYSRFQMIAHF
LCDYIPQGNLEYKSTRQQIEIFKDYEKQEESVRNFTYKIYANNDYLIFGIDRGLKQLATLCVLNKEGKIYGGFDIYTRSF
NKDKKQWEHSLSEKRNILDLSDLRVEKTITGEKVLVDLNSIKVKGNQDNQQKIKLKELAYIRKLQFKMQTEHGTVINFIN
KYRTPEEIQKNIHELITPYKEGEHYADLPTEKICNMLQKFKEFSDKNDGKSKRELIELDSAGELKNGIVANMVGVVAYLL
EKYKYNVYISLEDLTRAYRRQTDGLDGRELFSSNDDKSVDFKDQENTALAGLGTYHFFEIQLLRKLFRIQQEDGNILHLV
PAFRSVDDYEKIIRRDKKIDGNEYVDYPFGIVRFVDPKNTSKRCPLCSSININRHKNIIKCQQKACGFKTPWDKTNDKNI
QYIQNGDENGAYHIAKKTLDNLNNKK
>ca20Cas12a3
MDSIKKDPKEAMPRFETVRTVRFELKPSADTLEKLKAVLPRGDFQVDIEKFITGLRKFYSGLADIIIDKSEEGFALRRGI
EIKYGWLRSYTKNDFYTFIEGGDGRLPIKYGISDVGYLKRELQRWFVEWKEIILELEGMIQAPLESQRRRRDFAQLIRGL
KKRQNFEFIREFSKALCNTNDPATDHLIEDLRISINSLEGELQEVEAAFASSQSAGFQIARGSFNYYTINKDPKSLKTEE
KEERDKLNRSLSSFKDKFGSQEFFLSGKFSFIDAATGEGRKEDSASWTLEESYGKLKEWKSGQKKKFLEAIQAKIITVGN
FSSKFPLFESSKEDFLAFLDLSERMAEANKKKSREENEGRKKEIDKGIKQLAQQRGEFFNKPGKRVQTRKYYDICQIFKN
IAFKRGGIVARISGIGNERRESQSLQYWALIMEEQKKHFLIMIPRGESENYKKARESIEKRLAERGEIKIYHFKSLTLRA
LEKLCFKEIGNTFAPELKKQGVRFPRYKQEWGGQEERMVKFYQEVLTSSYAHNLLDIAEFGDLQSLLKKEYKSLVDFRSD
LEKAAYLKKEIYLADDEKESFLRNYDALVFEIDSYDLRIESENRPENKGHQDKAHTRLWKDFWTSQNKEIGYGTRLNPEV
KVFWREADEELSKSLSSGKISQPRKLDYFRNRYSRNHFNLAITITSNAIERKNDLAFKSISDIEKYIQNFNDDFNKNFKG
EWFYGIDRGLKQLATLCIMRFSKQSYPINGKSLSCPEFSRIEAWQLKDENYSEDVKREDGTQFRRSAIKNLSYFLDKAEL
FEKKMVSCIDLTTAKMIKGKIVLNGDLMTYFKLKEHASRRKIFSLFSESKINDSSEIKISKSGSTIVIKDNCQEYQPIYW
ISQRQEKKTKGMYREIETPEQIIKKLDGYLKDIGRNNINEDIITVDKINHLRDAITANIVGVVSHLQGLFPGIIAFEDMD
EEDHISKHFTQSNENISRRLEWAFYRNFQVKGLVPPQVKSTIFLRKEFKDKQFGIVQFVKMENTSCNCPRCGEKFPKTSD
HRHYICGNPGCGFSSLGNRMEFSPLDDSDKVAAFNVAKNAFNKLYEI
>ca21Cas12a3
MKNYKLTKTIRFKLEADEKNISDIKKEIKSIEAKSNEFELANFVTELNNYIANIKAYLFYQRKDGLSAIKDKMTIKNEWL
RQYAKQELVEFKVKTQKSNYTGNKRREQITISEISELSQKITKAFDELVVIYTELADSASLELNERARKAKIGLLLKRLC
AKNTLPLLSSLIDNTSDKNETDDLSIRLKKQAIKINAQLLVGIRMYLPEQSGGLPITKASFNYYTINKKPVDFKERIEDL
EKKLEVQDLEKLNIYFDKKKRTEKDYLEKKIFKLLEADVQKSLPKNQTLCLGEAPMIKTDSVSLRQFLKNIKAEQKKQFS
ELMQNNIPYEELEKSNLYLLNNIKSEQFTAYKEKTKKLEEIATKLSNQNLSEDVKKKLRSDKEKIAKERGGIMKDNFFAW
KSFANFYRSIAQKHGRILSQLKDIEKEKAESQLLKYWALIVEENNTHKLILIPKEKAGECKKWLETQIYIQSTNNPKIIW
LESLTYRSLRKLCFGFVENGNNEFNQNIKDLLPKDENGYTIKGEFDFKGDEQKKIKFYRRVLSSKYAQQVLDIPAEQIEE
DIIDQSFDSLDDFKIALEKICYSRHVVCPSDIVEKLKHYDAQIFEITSLDLKNPENVKEKQDRFEHFDKHHTQIWKNFWT
GENEKNNFNIRLNPEITITYRQPKQSRIEKYGEQKSDKKNRYLHPQFTLITTISEHSNSPTKILSFITDEEFKTSVNKFN
KNLKKENIKFALGIDNNEVEFSTLGVYFPAFAKTTNEEKIAELKQVKKYGFEVLTINDLNYKETDYNNKERKIIQNPSYF
LKKENYMRTFNKSEQDYEKMFAEQFEKKHLLTLDLITAKVICGHIVANGDIHTHFNLQMRDAQRLIYKMNDHTQEETIGR
IKDFKIKETEAKNKVYVNIDANFIDGGFKSVFEIRPEFSNIKLKEEILSEIKTFNTRSISNEELDLKINHLKRSIISNAI
GVIDFIYKQYKERWGGEGLIVKEGFDTKEVDKGIEKFNGNIYRILERKLYQKFQNYGLVPPIKSLMAVRADGIKGDKKAI
LRLGNIAFIDPTGTSQECPVCSEGELDHTTTCSKNCGFESNGIMHSNDGIAGFNIAKRGFENFYGNKDKIVEIKFK
>ca22Cas12a3
MCPCFQYLTHFSKLIRPTEWQFAENLTRIILIVIQPFKINHMSTIITAKQLEALADIYQTRKTIRFNLLPVSLSHKKTSE
DEFKIALGQLIENYKQVVNNFNDTVFSCENEIEILNPRIKINCRWLKVYTKQDFYQNALRLKNKNIDLGEADFLLEIFQE
WSKRNWSEEVCTEIEKPGILNEIEELKNQPLNCQKRKADFAYWVHQLQTRNNFPFIHELFENINDEMGGENDERIANTKK
ILDICEGCLKKIDDYLLPSQSLGQEIERASLNYYTINKESKYYENEIKNKEKTLEEPPTSLRFYKDTNFLKNISKDLPFF
IESLNKSIPENAKFIASVGDPNKAENWSLAQAYQILKFYKGKQKSNLMEFVSQKPSFSELQKEKGLSLMKKIKDKRRSNE
QVFQDFITLAKEIEQLGTEKFRLDINSENYPQQSIALRKKIKETTQKRNKYFIYNFTEYIDFHKGFDEIAKEFGKINADI
KGLKKENIDAERLRSWAVILEKNSQHYLMTIPKKDGKLPEAYREIKSLRSESGENLWTLSVFESLTLRALDKLCFKKIDN
TFIKSIEKELRGKCPEYFKRGKFMLKSEFKDGQPPAEFYQAILSLETTESVILVNEYLRDEKRDILLEKKFTSLQNFQSE
MEKICYIRKEIKISQATKEHLEQKYDADTYQITSYDLEKERQNPEEHTKIWKRFWNQNKKSGYVTRLNPEMIINYVEQRI
GSIKDKGEKEVKRNRRKQAEYILALTITENNDKPKTDMALASKDAVKKDIEKFNTERNLILSNDPYSFYYYGIDRGQKEL
ITLGVFGFENQDIAVSGWDKNGSLISKNYKKPRPVTIEAYELPQEKFLEEIEYTVSNGETRSFDAYKNISLCEHLLVRKD
VDSCLDLSCAKLIKGKIVVNGDISTYLQIKKTAAMRYITDGLAQHQFTNVLIQEREGTLCLEEEKRGITTLVELYHFDSR
FDNLVDRANLKTELQEHFDKIREENSQGDIYTIEKINHLRDAICANAVGIIVHLLQKYPGLITLEDLDIEHKSREFSKYY
GDVGSRIEIAFINKLQTLGLVPPSCKMVIGMQSKKEINQLGIIHYVKTDGTSGDCPHCGQRIDKKTKDTNKWGKHQFKCD
NNGKSCGFSTYEDKDHKELDFLKNSDDVATYNIAKLGFESIVV
>ca23Cas12a3
MMNNIENKNLYEVRKTVRFELEPQFKFNYENKDIVNNNFDLNNFIDKYSSFLKLFNEIVFNFNGEKLNGKLKIKYSFLKS
YTKNQYYDNKIIKPLKLVNQVEIGSSKKFEYLFQTFSELYKNNFDILNNIKELSQRSLENQSRKSDLAVYFSELSKRTNF
VFLYELFNNSLNIENDEVSVKIDKANILTKEIDELIKKIKKSLLPTEVIEKLSFNYYTVNKRKKDYDKEIENKINDFSIQ
LKDFNPILSITHSGFKNYISDIAEKSTLLTIVDGYNLMKKYKAEQKSNFLKYLYSKSRNEDCDLNIDLFSDILIKPEFNE
ILDLTKAINILSQVKTDILNLKEANDKNKKNFEIESTLEKYNNNFGTDFGKIERDNFFEKITKLKKLRGDYFFEGNKEKF
KFNDYKIFCSEYKKVAKEYGNIKAKIKALQKEKIDAEQTQSWALILEENNNKFLLTIPRDNTNNSENLSEANKKIKYLPS
DKNGDIYLNIFDSLTLKALDKLCFGKENNTFRRTIYFNKAEYPEFFNDKGFLKDKFEFSNLVNGQKINDEKLLIKFYKSV
LALESTKRQISLKFFTGIEDFLQTNFDTLDEFQEELKKVCYTIIRKTITKQTKDEIINNYQTKLYKITSYDLKKYDEDFI
KTLKYKSDLKRKKINNHTQIWLDFWEKENKNNKFPTRLNPEIKISFTQLNLKFIQSNSELFTNRHFGNRLILTSSFTQNA
FGKDLDLNFKETQDISNFYEKFNNNFNKNIKPTLKYSYGIDRGENELVSLGIFDLSKDKPEEKGVKIPVYELKTDKFFAY
TKTTSTGKNMFPYQNVSYYQYEDFPHYYNEIKYVSCLDLSTAKLINNKIYLNGDIQTYLNLKIVSAKRKIYEIISKSQHK
SESLDYDDYNTMIYIDGIKGKNKHIYKHNSKYESILSFDFVKDELKKYIIKVKVDLNDNEEVSIQKVNHLREALCANMVG
IIDFLQKIYPGMIYFEEKNEDDRINHFNISNSSLGSKIELKLLQKFASKNFVTPVYKQILTIKDNKKYNIKQLGIIGYVD
EKNTSDSCPICGSKLFGHGSFEFENLMHHYTEKYGYNYGDSLDKAKKTTYDICDYHMNDKNYGYFFINSGDDLATYNIAK
KGIEYLNSKK
>ca24Cas12a3
MENNNMFNNLKNLYELRKTIRFELEPYIIKRNLIPDNNVNENLLKEFYNSYKDFINLLKKNFFNDKNIIGEEDKDIENKP
FANLFKKAGINIEGNNQSGNQDIDKDIYDNYEWYNTIQFKYKWLEEVFLNEWIDNKEKIKYKNGEKKQKNYITFGDLGEN
NFVKKFFIKFFKDTDSNLKSLEQYLNNGLEDQTRRSDILFLIQSINSRDYLGKLYILFKKDNIDHKNDYNIIKEMKESIL
QLEKLIKQLLNKLKPSQAFGLPIEHISLNYYSVNKTPKEIDDEIKNELNKKNNIDKKYIWTFEDKDNLKSMFFKSTDKEL
EKELEKELNQEMSLKELKQKIKLFKAKQKAGFLELLQQKTPFKNFTKPFDFKFMGESFEKFNLVLFSKINEDTYNKMLKL
TEEIEKENNKAEIKKLKLKRGKFFQRELKQFKGFCDAYKKIAQKYGQANAKIKSLKSQKVDAEKLRGWGFLSQKNNDYFI
NTFDIENSKNVFTKEIKNLKENGKDVVIYILSSLTLRALDKLCFKKDSSFIKELINNIDDKFINTNNKYKKLKSKKQLLE
ELEEGELINFYIEILEKQKTLNIKYRTEKSLDILKSSKNLEEFEINLKLETYHFISKKISEETYNRILKEYKGNSYKITS
YDIKRGKQTKKYTTWWFDFWKKENKYNKYITRINPEMTISFKEKDKNFIEDNPDKKRNRKFKNRFILATNFSFYADKYYI
DSAFINEEKRKNSIDSFNKLFNQNNKLKYIYGLDKGTKELITLGIYEIKGEELKPVNISVKIPLYKITKKGFKYFEEIEN
KNGEKKKRYLAKNVSYFIKDLENKELFEKLEINSCLGDLTYAKLIKGNIILNADIFTTLNFYKITAKRFLNDAITKGKIE
GEKVFYIEKNKNFYYNYENRSEIEKKVIIYRKEEFDYLPYNEQYYNSLIEEIENELNSYIKKIQSSLNNSKKHHDNEDIS
IQKINNYKNAISANIVGIIIKLQEHFNGYICFETLDEGQIQKKGLKTFIGNIINEKIYNRLQLNLEVPPILKKFRTDVGN
KKIIQHGKVIYINESNTSKACPICNKTLLEVDKNGILKEKDGKDDNKIYKLYGHLKRKNENKMRHLSDNEKFQPGKIEIN
GKIEKICDYNMEKNNYGLDFIKSGDDLATYNIAKKALEYLNSKTNN
>ca25Cas12a3
MENFQIRKSLRFKLESNENNNLINETTNQLSTRQDFDLSNFSTKLDNFLNDLTDYLFYEDKQGDLIIKKYLILKNDWLKT
YAKQQFFICKNSKQTRGNQRVQFTIEDCELEDMITEVRENVYDICDELYERSRADLHERYKRSGIAVLLNRLNTKDNLPF
LVDLVKLSIDKKETSDLSIRLKSAGEELLNLLKQAIEHFLPEQSSGMCITKASFNYHTINKKPIDFDKEIKNVESSLLTS
RQAQERNKGGIDNNVWKTAWIDINIKANGLPLCLGDSPFMEVDSYASLRQILKNILATQKSQFQEAMQRGDSYRELKESD
LYLFNNISEDEFNKYFEYTEEIEKLATKRNQTHDYKLKKDLASKIERLKRERGSLISEADRRNTNYFRTYKEFAKFYRKV
AQSHGRELAKLLGIEKEKVESQLLGYWAMIIEEKGEHKLALIPRKKTNDLKRRLEESKNSKEEVKLYWFESFTYRSLQKL
CFGNLETNTNTFYPELRKDGALLRKFSLQDRNGYPKFISGEHEFKGDELKKIDFYQSVLASDCAKNKLNLPYDEVYNNVV
NKQFDNLEDFKIALEQVCYKRCITTNKHLIDNLASEFGAQIFDITSLDLRRESNTKDKAEKYTYKEKRPTELWREFWKEE
NEEKGFDIRLNPEISIIYRKAKESRIEKYGADSKKNNRYLHDQYTLVMTFNEHCNTPTKNLAFANINDEQKVIEEFNERF
KKENIRFALGIDNGEVELSTLGVYFPEFEKESIEEKLAELRNVEKYGFDTLTIKDLTYKETDLKDKDKKIIENVSYFLKE
DLYCRTFGKTAKEYKEMFEKVFEKKRLLSLDLSAAKLVCGHIVTNGDVKALYNLWLKHAQRNIYDMNDHSKREGLKKVDF
RYSEDLNTEERRIFIAYLNEGNDKYNKLSKEEKNAYVDWLYEAWADNEIENKKFYNVYKEQKIKGDYLHNVLLGATYIGE
ELQGVEEIANIDHIRHVFKFREDFEKIFTREEIKKAIDSYNKREISNEVLDLNLNKAKSSIVANVIGIVDFLYKYYKNRF
GGEGIVVKEGFGISKVEGDRMKFSGNIYRMLERKLYQKFQNYGLVPPVKNITEFRGKDNAFVEFGNICFIDYSGTSQRCP
ICEKGRLNHTETCSENCGFSSKNIMHSNDGIAGYNIAKKGFREITKK
>ca26Cas12a3
METYKITKTIRFKLEADEENSIHIKEDIINIETNDNEFTMVDFVSNLGNYIKDLKNYLFYEKKDGSLSFKDKIIIKNEWL
RQYAKQDFVELKSKKRINLRNNRMEQIKIGDIPRLSSKIEEALDIAKEIYSKLSDDATLEQHERTKKAQIGLLLKRLEAK
NVLPLLMDLVKETLDKDETDDLSIRLKRQSQKINSQLKIAIRSFLPEQSNGLQIAKASFNYYTINKKPIDFEKKIEDLKK
NLNVKDLEKLNVYFDKKEKKQKNYLGKKIFSLFETDIQKALSKNQPLYLGDAPMIDSAYVSLRQIFKKIKSEQKKQFSEL
MQNKCSYDELKNSNLYLLNDIGLEQFNTYREKTKELEELATKLSNQNLLENAKERLRSQKEKIAKERGNIMKDRFQTWKS
FANFYRTVSQKHGKILAQLKGIEKEQAESQLLKYWALICEKENQHQLWLIPREKAWECKRWLETVNDTSIDNENSIKLYW
FESLTYRSLQKLCFGFLENGNNEFNQNIKDLLPKDRIGNTINGEFAFEGDEERKIEFYKTVLNSKYAKQVLNIPFKQVEE
EIISQSFENLSDFQIALEKICYRRFAIYSNYIISFDAQIFDITSLDLKNNEKNNLNTHTHIWRDFWKDENEKNNFDIRLN
PEITISYRTPKQSRIEKYGEKTKEYDPNKNNRYLHPQFTLITTISERSNSQTKTLSFIEDEDFKKSINEFNKKLKKDNIK
FAFGIDNGEVELSTLGVYLPTFEKETHEEKIYELKQIKKYGFEVLTITDLKYKETDYNGNVRKIIQNPSYFLKKENYIRT
FSKSEQEYEEMFAKLFKKEHVLSLDLTTAKMICGHIVTNGDVPALFNLWLKHAQRNVFEMNDHTVKETAKTIRLRNNEEL
TDNEKEKFAEFISDGKKFAKLTKEGKKSRYLKWIFEDRKENSFTEDENKKFNDCQKKKGKYNSHIIFASRFEGDELKSVT
PIFDCRHVFKKRKEFETIRPIKEIENEISRFNTNRTSHNISNEELDLKITDAKKALVANAIGVIDFLYKQYKQRFNDEGL
IIKEGFDTQKVEEDIEKFSGNIYRILERKLYQKFQNYGLVPPIKNLMAVRNEGIKDKNAILRLGNIAFIDPSGTSQECPV
CKEKSKEKHTNNFICECGFNSTNIMHSNDGIAGFNIAKRGFENFINEK
>ca27Cas12a3
METYKITKTIRFKLEAKDENIPEIQKDIAGLDNNFDLANFLTGLNHYINDIDKYLFEKKKNGNSVINGKITIKPDFLKNY
AKQEWVNFQEKNKLTQNATQNSRPRKERNSINEFTGLDEKIKQTFKEVADIYETLANDASAGLNERAKREHTGLLLKRLQ
AKNTLPYLISLAENSNNKNETDDLSIQLKNQSSKLEQQLAAGIREFLPAQSSGLPVAKASFNYYTINKAPIDFIKRIEEL
KKNLKVDDLQKLNSFFDKKSKKNKLYFHDNLFKLIQTDVQEQLKNNKILLLGDTSMLDIENYISLRQVLKNIKSTQKKKF
SEWMQTDKNYDDLKKTELYLFKNISLDQFIDYREKTKELEELAVKINQAANGEERKSLISKKEAVAKIRGNIMKDKFEAW
KSFANFYRSIAQKHGRILAQLKGIEKEQTESQLLKYWALVLESNNQHKLVLIPRENSGECKKWLEENDNRSSPGSRHIFW
FESFTYRSLQKLCFGNLESGTNTFNKTIQNLLLKYSKGKPINGEFAFEGDEQKKIKFYKDVLQNQTTLNLPQEKVQMEII
NKNFASLGDFQIALEKICYRRFIVLNSDAEKILLNKFYAQIFDIISLDLKNLEIINNKQEKYLHNDKRHTQIWKEFWTSK
NEENSFDIRLNPEIIITYRQPKQSRIDKYGQNSKLSNRYLHPQFTLITTISEHSNSPTRILSFVTDEEFKNSVDEFNKKL
KKDNIKFAFGIDNGEKELSTLVVYLPEFSKRTPEEKIAELKQIEKYGFEVLTINDLNYKESDYNGKERKIIQNPSYFLKK
ENYMRTFDKSEREYDEMFEKLFKKKRTLTLNLTTAKVICGHIVTNGDVPALFNLWLKHAQRNIFEMNDHIKDETAKRIIL
KNKLDTNKEKLKFAEYISHKEKFDEFSEVEQEKYVHWIFEDREKLDFTTKENSKFNDCTKRKGDYRTDILFASCFIGDEL
RSVTDIFDCRHIFKKHDEFYSIKSEKEIAAEIESFNTNRTSHDISNEELDLKIVDAKKALVANAVGVIDFLYKKYKERFN
GEGLIVKEGFGTREVEQGIEKFSGNIYRILERKLYQKFQNYGLVPPIKSLMAIRSEGLKGNKKAILQLGNVCFIAPDGTS
QNCPICETKMNNNHADEIVCKVCGFESKNIMHSNDEIAGFNIAKRGFENFN
>ca28Cas12a3
MENATIKNPKYSYMKSIRFNLIDTDNKLSDLKSNSNQDSIINLDNIFSSYDKLIKEFKSLFFEVDKNKDYKRNNSENYIL
KRTIKIKKQWFKTYFKEGWNFKEEKKQEIEKTQTKINETVSKFENLCKQLRTDIDHDKNRAHKKHRNSNFSSILQQIKNK
DVFYLLNDLVKQSINKNEVSKVNSLIKDFSSFEKKLNQLSKEYLASQSLGIELYRSSFNYYTLNKSSKHYLKQIEKKIQN
YKDEKNKTHIEFQNNSIKVNDMKLQLTSKDLEVMENIKSELKIKFPLNLEESKYFMKLFKAKLKSDLFKDCQKNNEIKDY
SCLFNENKKLKKIFDLTREIQNENEFKEIQNLKKDRGEILKSFENWKNFINSYRKISQDYGRIKTNIANYEKEKIDSQKL
RYWNLFLKKDNQIYILFVPIEFRQDVKEKITNANTVNSPNKIFMIKSLTKRALHKLCFNEYGSFLNEMKKKKKETYNEII
KFKQKFREEFEQNKIEKLNQELIQELKKKKIKFENDELKRSKNFVGFMKNFENKKYGQFKKQFKEKIEKLNQKYTKQKEE
KTTKILKEVLQSDYAKSRLDLKDFDLQKVYLAQTSNEFEEELEKECYKILPYYIDNKLLSELETLFKVFKCKIQSYDLDK
RFKNETQTPKSLEKRHTREYWNEFWQKLNQSKIRLNPEIRVNYKEKDNEMERYLWKRYNVDKEKIKENKYGFNRNLQDKY
IINFSFLVNTGKKFLDLGFADSNEIKHEIEDFNIDLNKKMKNPFFCGIDIGEVELASSAIYAFDDKHKYQFNNQKFIRPV
IPDNLPIKCLRLKKEYYTKSRKPSKQKVNFKKIEERQIISNLSYFSDQEELFDEISPFALNLTCSKVINGVIIENADILT
YLQYMKKLAKRRLFEIYSKGFLETDNKKHNFQDLKLDWQYPKESNKYKSNNLILCDKENKIVKAKIFTFIYEYEGIKTKN
GEYEFDSMKDYFNKYLNKLKKIKKSNDNKIIKEDIPRINNLRDALVSNMIGVLNLFNKFVDLYVVLENIPNKNKQDEYLI
KRLESALFQKFQTFGMVPPNVKNLIKIKKMLQTKEDKDSGKEIQIGNILFINERKTSQTCPYCENSDNNQDHEKGIFLCS
KCNFSTNDKEKIHLTELKILKSCDIVAAYNIAKKGYQFIINGTKHKNIKSE
>ca29Cas12a3
MEKYKITKTIRFRLDADNTAISAIVKDTEALEARGQGFKIKKFVNALGRFLSGDGVQKYLYDMSNEENCVFKRNLVIKNT
WLKNNAKQEIAGMDLKRGLIIKDIKGLQDKIEEIYDKLWEIYEILYESAYLPLQDLARREGIGLLLKKLSVKNALPFIIS
FVEESNDKNEADDLSLRLKKQGKEILTQLEIGINEYLPAQSSGLPVAKASFNYYTINKTPVDFGEKIQELEKRLSVDIKK
EISSFTGGIKTAIKNKIAGKKILLGDTPMFESENSVSLRQILKNIKSEQKAQFNKFMTTQNNPQLEEMKTMGWYLFGDIT
EGEFNDYKEQTKEIERVGAKINQCGNIKEKKELRSQLQKLKKKRGELISEAHKKGGNDKNFKTYKEFAKFYRKIAQRHGK
ILAQIKGIEKEKIDSAMLNYWAAVIELSGRHKLVLIPKKDENAKKCIEWLEDESKHKNGSCKIFWFESFTFRSLQKLCFG
NLDSGTNTFNQKIQNLLPCDERGNLMNGEFAFKGDEQEKIKFYKKVLQSQKDINLPQKEVVDNVVGRKFETMDEFKIALE
EICYIRRERLSANAESELKSKFNAQIFDITSLDLRNPVNCAGKPEVYHHNDKRHTEIWKEFWSLDNERRNFNIRLNPEIT
ITYRKPKESRILKYGKGTEKYNADMKNRYLYPQYTLLTTISEHCNTPTKILSFMTDNEYEESIKAFNSKLKKEDIKFAFG
IDSGETELSTLGVYLPEFSAESTELKDIEKYGFNVLTIKDLNYTETDYNGSDKKIVKNPSYFVDKSLYMRTFKKTEQEYE
KMFAEQFEAKKRLSLDLSAAKVICGHIVTNGGVSEHFGLWLKHAQRTIFWMNDHTEKKTAKNIKLKDSSELTYDEREKFA
EHISSDEKFKKLDVEEKKRYVRWIFEDRETLNFTEAENKKFGGYQKKKGDYRLGILFASCFIGKELESVTQILDCRHIFK
KREEFYSLKSKEDIEAEIKRYNTDYTNHNISTEQLDLKFVNVKNALVANAVGVIDLLYKQYKERLGGEGLIAKEGFDTKK
VEEDMEKFSGNIYRILERKLYQKFQNYGLVPPIKNLMAVRADKVEISEAEKSKIRENCKISKIDPENEIIKRNKTLILRL
GSIAFVNDADTSQECPACGTKSKEKHVDNFICGCGFNSTGIIHSNDGVAGFNIAKRGFVNLMEHELR
>ca31Cas12a3
MESYKITKAIRFKLEADEKAIPAVMRDISALRKTGDGADIKAFAEELYELLGYIHDYLYDEKNDDDYIFKRGLTVKNTWL
RDNAKDETSGQTLKRGLTIGDIKGKDSRGSDLQENIEKIFDEVVDIHERLESAINSPLQSLPRRASIGLLLKGLARKRAL
PYLISFLEGSDDKDEKSSVSLIAKKRAKIVTDGLERCIRHYLPAQSHGLPVAKASFNYYTVNKKEIDYKGTIEKLKKDLK
VGSLKEDLNRIFDNLKASISKEVKTELLNDISSRLSNGSELFLGYAPAAGIENGNYLRQILKNIKSEQKAAFNEFMTQNP
SIGAIKDKKLYLFSDISEGEFNAYKKLTAGIGDAAAKINQARNDGDKQRLRSELNKRKKERGELINAANRRNGNENNFKT
YKAFAEVYRKIAQRHGKILAQLKGIERERIEYDMLKYWAVIIELGGRHKLVLIPEKRAEECKKWLETSDESNRKNGSVCW
FESFTLRSLKKLCFGNLDSGSNLFNSTIRPLLPKDRRGEAMNGDFAFAKSAAERMPEASEQDILKEAESEKIKFYKNVLK
GQKALNNLPEEEIQTEIVKKDFNSLEAFQIALEKICYRVFYSLSANAEQELKDKHGAQIFEITSLDLKNPENVKDKQEKY
AHADKRHTRIWKDFWTAGNEKGRFDTRLNPEITITYREPKQSRVDKYGKGSANYDAGKKNRYLHPQFTLTATVSEHSNSP
AKTLSFMTDKEFKESVDDFNKKFKKDDIKFALGIDNGETELSTLGVYLPAFGKGAATEEKIAELKQIEKHGFKVLTVKDL
NYKETDRNGKERKIVQNPSYFLSKENYTRTFKKSAEEYEKMLAGVFEEKRILTLDLTTAKVICGHIVTNGDVPALYGLWL
KHAQRTVFEMNDHGKAKTAKDIKIKPKLDTDKEKLKFAEHISKIKEFRGLTAEEKAKYVKWIFEDRKPGDFTDKEAETFS
DCLKKKGDYRSGIVFASCYVGEELKSVTEILNCRHIFKKREEFYSIDSEEEITAKLEGYNTDRTSHNISNEELDLKITDA
KRALVANAVGVVDFLYKYYKQNSGGEGLVVKEAFDAKKVEEDIEKFSGNIYRILERKLYQKFQNYGLVPPIKSLLAVRGE
KEELRLGNVSFVKEEGTSQRCPVCGAKSDEKHTDRLKCQKCGFDSYGIMHRNDGIAGFNIAKRGFENFMKEERK
>ca32Cas12a3
MLESFKDLYEVRKTVRFELKPSKVLPKIKIKNIDENFINEFFSNYNKLLEIYEKVFFNNREINGKIKFSFSFLKTNLKKE
YYELGIDKIKKSASVNKIKLEKIDNYEKLNSSFLSTLKKQNEYVNSFKEKIESPYENRSRKSELVLLIYNLKKRNNFPFI
ENAFNNVTAENIMVDDEIKKGNMLAKTISNQLVTIEEELLPQNSMGLVIERATFNYFTINKTPIDYDIAIKNKKNKYNEI
IGKQNKLKNTYKKQSINEFIKYIIEDGFSKFENQIYEQNGKYIDTGRKGSSFNELTIENAYTLMKKYKSDQKTAFYEIIK
KEKYNFLKSQNNKITITYNKDSFNDKKEEITVKLFNDISKGNFDKIAMLTKKIETLAELKNYLEKKEFNKFQEKINTLQE
IININFNNDNEEEVENLVKRLNADRVLLKKERGTYFDKESNNFAFTKYKEFCEVYQEVAMTLGKAKADIKSLEKEKIQSL
FLKSWALIVENKEKNQFHLLTIPKKNISKARNIILALKNGENNNNILYLFESLTLRALKKLCFGKEFSENRGDYTEKSSP
FRKSIEENITNSDFDNINFYIEKQKKDGNNYRVLKQYYDFYINKEENKELDEELLIKFYKSVLQLPSTLEQIIIKNFPDY
ESFISKEFNNLEEFEEGIKRTFYIKQPLKIEEHKLNKLIKEYNWNLYKITNYNLIKNDLDEIKELKEKERFNRNHIKNHS
KLWWNFWEKENIDNKYPIRINPEIAISFVKKDDNFYEENHNKLFKNRRFQDRFLLTTSMTEFATNKSIYLSYKELSELKN
FYNSYNYNFSENFKGEYIYGIDRGDNELASLGLFRNINKNIEAVKIETYKLKNENLLFKEGTSNTPAYKNISNYIEKDEL
FEIKEVSCIDLTLAKLIKGKIVLNGDISTYINLKITAAKRSLYNIFSKGNYKEGDIIEKGKFKDKNTGEEGYDGTLKFNQ
KEIYKNNSEIEKIISIDKVKNILEEYIEEIKQNIYNEDISIEKINHLRDSICSNMIGIINFLQEKYSGYMFLENKKIIDS
NKNFLKDGYQLGTRFEQKLLQKFSNLNLVPSNYKLFLSIRDEDKEIKQLGIIRYIDENSTSSACPVCNPKLYNVNSDDIN
KLYGHGKGEEKEKSMHHINDKNDENHQEGKWESGKLESGDLCDFHIGYNEKYPDFSFIKSGDDLATYNIAKKALEYLEYL
KSLNNDETK
>ca34Cas12a2
MEKIKNKYQVSKTLRFGLTQKEKRRKKGFVGEVYESHTELKDLTDFSVKKIRAEIKQGGNSGIPIEKIRQCLIVIRRYMN
FWENIYYRCDQLSLDKDFYKKLSKKIGFEGFWHEENRKTDHRIKKPQARTIQLSELNKKDDHYKERKDYIVEFWESNINK
AAERFKETESVFEKFEIAINANRDDNRPNEVEMRKMFLSLANIIYETLVPLCNGSISFPNIEKMQNNEENNNLRKFAADD
EFRAGLLTQIEELKAYFEENGGNVHYCRATLNPKTVIKNPNSTDSSIADEVEKTGIERYLQNKQEIKNKIEKIKDKNLPL
IERALLFKYKTVPAGVQFDLAKFLSVKLGKTEQELRTIIRCIGQIQSPAEDYAKSEDKKGFHLEQYPLKSAFDFAWESLA
KAIYHKNVDFPQQQCKVFLEKNFDIKIDSNANFKLYAQLLYLRENLATLEHSKPTDPDTFEKNIRKLLDEINWSTIDKEK
GSVYKNAISDWLKNKKAKDEKFGKVKQSIGLSRGRLKNKIKKFDDLTKDYKDIATQLGNAFAAMRDKITNAAELNKISHY
ATIIEDKNGDRYILLQKVTENEKPVGENWNKNGELKTYLVNSVTSAAISKMIRKIRTDELRKNEKMQSSITKLNEKQKEE
KNINDWKNFIEEKRWDLEFKLDLKSKNFEQIKKEIDTKCYLFNTGYASQADIKQLVKEKDALLLPIINQDLASKDKIVRN
QFSKDWQMIFSDNSQGYRLTPEFRISYRQPTSNYPQPEEKRYSRFQMIAHFLIDYIPQNNQYISTREQVELFKDETKQRE
AIEEFHKQLTPKTEAEQKAESLSALAAKFNNPNNKKQKNNASENKPDEKFYVFGIDRGQNELATLCVINQDKKIIGDFEI
YIRKFNSEKKQWEHLKLENRHILDLSNLRVETTIVIDGKPEKKRVLVDLSEIKVKDKNGEYKNPDKMQTKMRHLAYIRKV
QFQIQNNPEGVLDFLKKFKTKNETIYNLVDKENGEKGLISFYGAGNTNEDLPKDDIWKILQKFQELKNKTGDDNVKKEIK
ELIELEPVDNLKNGVVANMVGVIAYLLEKFDYQVYIALEDLTKPFNEDIKDGTTGVKGNYKGEGKRADVEKYAGLGLYNF
FEMQLLKKLFRIQQENDNVLHLVPAFRAVKNYENLIAGKGKIKNQFGIVYFVDANSTSKTCPVCSSIPDKNNSNNKNAKG
KKIINKKGNESVIWVERDKSNGNDIIRCYACGFDTTKNYSENPLKYIKSGDDNAAFIISTLGIKAYELAKTLVANK
>ca35Cas12a2
MKSFENSCQISKTLRFGATLKEDKKKCKSHEELQEFVDISYKTMKSSATIAESLNEIELVKKCERCYSEIIKFHEAWGQI
YCRTDQIAVYKDFYRQLARKARFDVGDQNSQLITLSSLSSKHNVYQGLKRSQHITNYWKDNIARQKSFLKDFSQQLHQYK
RALENSDKAHTKPNLINFNKTFSILANLVNEIVIPLSNGAISFPNISKLEDGEESRHLIEFALNDYSDLVGSIGELKDAI
ATNGGYTPFAKVTLNHYTAEQKPHVFKNDIDAKIRELKLIELVEKLKNKTSKQIEEYFSKFDKFKIYDDRNQSVIIRTQC
FKYKPIPFLVKHELAKYIAEDEDAVLKVLDAIGATRSPAHDYAHNEDVFDLKHYPIKVAFDYAWEQLANGVYTTVSFPEE
KCREYLNAIYGCEVTKEPVFKFYADLLYIRKNLAVLEHKNNLPSNPEEFICKIENTFEKIVLPYKIKEFETYKKAILTWI
NDGRGHEKYTDSKRELGLIRGGLKGRIGAQKMFRKNKKGELIPYYENPYTKLTNEFKNISSSYGKTFAELRDKFKEKSEI
TKITHFGIIIEDNNKDRYLLANGLQHDNTDQSNTQVEAILGKLNTSLEFTTYQVKSLTSKILIKLIKNHTTSPNAKSPYA
DFHTSKIHVDWTKIKKEWDTYKSNHSLLQYVKDCLTNSTMAKNQNWAEFGWDLESCNSYEAIEHEIDQKSYILQKHTISK
ASIKSLVENGCLLLPIVNQDITSQGRKDKNQFSKDWKQIFEDSKEYRLHPEFAVSYRTPIKDYPKDKRYGRLQFICAFNC
EIIPQNGEFINLKKQIENFNDEDIQKNNVAEFNNKVNEALLGKEYVVIGIDRGLKQLATLCVLNKRGKILGDFEIYKKEF
VRTENRSKNYWKHTLAETRHILDLSNLRVETTVEDNKVLVDQSLTLVKKNRDTPDEKATEENRQKIKLKQLSYIRKLQYA
MQTNEQAVLDLLKDNSDDEEFKKRVEGVISPFGEGQEYADLPIDTMRAMIQDLQGVIAKGNKQTEKNKIIELDAADSLKQ
GVVANMIGVVNFILAKFNYEAYVSLEDLSRAYNVAKSGYDGRYLPSTSQDPDMDFKEQQNQMLAGLGTYQFFEIQLLKKL
QKIQSNNTVLRFVPAFRSADNYRNIIKLNPKYDNTEYVHKPFGIVHFIDPKDTSSKCPVCGKTGKKNVDRNEKKNNILLC
KACGFRTVWELKQPENIKSEGYCFSEDEIQKTIKNNQKQMEIKKLSDKNIHYIHNGDDNGAYHIALKSVENLKHKE
>ca36Cas12a2
MKSIVNNYQISKTLRFGLTQKTKIQKEGYNGEIYVSHRELCDLVKISEERIKKSVSASDKSNLELSIDIIDTCLKQIGVF
LSDWQQVYYRKDQVALDKDYYKILCKKIEFDGFWKDDRGQRMPNSRIINISELDKRDSLGVERLHYILNYWKDNLVSASQ
KYSAVEEKIKRFKSAIKINRTDNKPDEVELRKMFLSLANIVCDTLQPLCYGQISFPKINKLDDSRTDNKKLIKFATEYKS
KNDLLTSIAEQKKYFEENGGNVPFCRATLNPKTAIKDPNSTDNSIKGEIAQLGLDSILKSFKSYLFFENSLENMSAKEKI
DLMKSDGASIIKKGLMFKYKPIPVIVHREVAQELSEDLNKTEESLSDFLRGIGQAKSPAKDYEELTDKNEFNIEAYPIKV
AFDFAWESLAKAKYHSEIDLPVDSCKKFLKTFDVTPDDANFLLYAQLQELNALISTLEYGYPSDEQSIVKKIKALSNEIQ
WEKVSDRNGQEYKRSISDWADGKRDSDGFKIAKQNIGLFRGGLRNKIDKYYSLTQIYKKTVMDEGKIFAIMRDKIIGAAE
QNKVTYYAAIIEDNTGDKYVLLQELPLNGQDRIYDKMTRDGDGYVCCFVNSITSRTIAKQLRKKRMAELKKNKAWGAYND
NVSNTQQPVLSDEEKEERNIREWKSFISEKRWDCEFNLNFKGKNFEEIKKEIDAKGYELENRRLSREALDELVKNNKCLL
LPIVNQDIIKENKTESNQFTKDWNSIFDDNSPWRLTPEFRVSYRKPTPDYPVSSKGDKRYSRFQMIAHFLCDYIPNSDSY
VSVREQIENYKDDKKQETAVKDFHNRLLGKTEEQKIIDRLGAFQGWGNVIIKKTKPEKQEGSKEKFFVFGIDRGQNELAT
LCVIDQDKKIQGGFKIYTRSFNSEKKQWEHKFLEERNILDLSNLRVETTIVIDGQEKKEKVLVDLSEVKVKDHFGNYVKP
NKMQVKLQRLAYIRKLQFQMQTNPERVLEWYSHNQTNDLIINNFVDKQNGEKGLVPFFGAAVAELKDTLPIDRISEMLKQ
FVELKNLEKQGEEVKSKIDQLIELEPADNLKSGVVANMVGVIAFLLEKYSYQVYISLEDLSKPFENQIVLGISGVPIGIN
KGMAGRSVNVEKFAGLGLYNFFEIQLLKKLFRIQRDSCHILHLVPAFRAMKNYDNVAVGKGKIKNQFGIVFFVDAAATSK
TCPCCGANNSKKFEPDFRKFPNAKKFETPDKKSVWLERDKSDGKDIIRCHVCGFDTSKEYDDNPRKYIKSGDDNAAYLIS
AEGVKAYELATTLVDNK
>ca37Cas12a2
MINLENFKNLYEVRKTVRFGLNQPNKKGDFKTHLEFKDFTEKSFQNVENELASNGKYNIGDEEQLIKKISAFVEQLKIQL
GYWKVFYQRYDLIAINKDYYKILARKAKFDAIWEISKSNKYIKVKQPQASQISLSSLKIGNRSDSIIQYWGEIIEKTDYL
LNIFKPKLEQYERAIKDANNAHIKPDSINFRKTFLQLLKLTKEFLQPLSDRSIIFEFSKKKVSKEIEKISEFAGEKNNTK
IYNVLKNGEELRQYFEANGSQVSYGRVSLNYYTAVQKPNNFDQEIKKSIDDLGIINFLKKSDSQIIDYLHQGSKQKIKLL
LTSKHPYPIELLQLFKVKPIPFSVKYNLAKFVEKNYKSETNLSYEDILNKFNLLGRAIDIANDFKNSNHKGNFSLDEYPV
KLAFDYAWENTARSLKRDISFPKKVCERFLKDNFDIDVDNADFKLYANLLFIADNLATIEYNNPNNEAELINEIKQAFEC
MSFSFEKKVYEGHKKAILELLDKEKSQRDYSTISKAKQELGLLRGGLKNKIKKYRDLTQRLIDKKNSHFGIASFIGKTLA
TIRDGLKEENELNKISHYGVIIEDNNQDKYILISKLEGKDRRDKIVQKLGKGDIKVYQVNSFTSKALNKFIKNPLSEDAK
KFHGKYKDEYGFGYENKNGDFTYKVKNVSEYDEQGKWIGYQEEFLNHIKKCLIDSEISREQNWTAFGWSFDGCNNYEEIE
KEIDSKGYQLTENSISKGNLESLVKDEDCSLFPIINQDISSQKQENKNIFTLDFEKVFERKECRIHPEFSIFYRKPIEEH
KKENKSGIINRFGRLQLLANLGIEFVPRNLSFKTKKEQNRIAIDQKKQNQLVQEFNQEKVNTYFEGLDNYYIFGIDRGIK
QLATLCVTDKGGVIQDFTIFTKHFNQASKIWEYRENRKEGILDLTNLKIESDKNGNTYIVDISLFDAKDDNGRSTGTNKQ
NIQLKQLAYIRKLQYQMSANEKGVLDFIAKYISKDEREQNIKELITPYKEGKKFADLPMDIFQEMFENYYRLKTDQNLSE
FEKKNLMKITTELDASENLKKGVVANMIGVIYYLMKYYDYKVKITLENLNQSFGGQVDGINNHYVDIKNNFMYQENQALA
GVGTYHFFEMQLLKKIFKISTEEGILHLVPSFGSVKNYFKDIEKYSLIVNIGRNEKYNQFGVVHFVKPDNTSKKCPVCLN
TQTTGKKEGMPIINRNYKKSNIFYCERCGFQSIHSHCQEENIKDSNDFHYSVEEVERIEMKNKEAIEKYKKQGKNLHFIK
NGDDNAAYNIGEKIRELPKKSDVKNTSISGNISFS
>ca38Cas12a2
MVEFCTGVKGMKSFENSCQISKTLRFGATLKEDKKKCKSHEELQEFVDISYKTMKSSATIAESLNEIELVKKCERCYSEI
IKFHEAWGQIYCRTDQIAVYKDFYRQLARKARFDVGDQNSQLITLSSLSSKHNVYQGLKRSQHITNYWKDNIARQKSFLK
DFSQQLHQYKRALENSDKAHTKPNLINFNKTFSILANLVNEIVIPLSNGAISFPNISKLEDGEESRHLIEFALNDYSDLV
GSIGELKDAIATNGGYTPFAKVTLNHYTAEQKPHVFKNDIDAKIRELKLIELVEKLKNKTSKQIEEYFSKFDKFKIYDDR
NQSVIIRTQCFKYKPIPFLVKHELAKYIAEDEDAVLKVLDAIGATRSPAHDYAHNEDVFDLKHYPIKVAFDYAWEQLANG
VYTTVSFPEEKCREYLNAIYGCEVTKEPVFKFYADLLYIRKNLAVLEHKNNLPSNPEEFICKIENTFEKIVLPYKIKEFE
TYKKAILTWINDGRGHEKYTDSKRELGLIRGGLKGRIGAQKMFRKNKKGELIPYYENPYTKLTNEFKNISSSYGKTFAEL
RDKFKEKSEITKITHFGIIIEDNNKDRYLLANGLQHDNTDQSNTQVEAILGKLNTSLEFTTYQVKSLTSKILIKLIKNHT
TSPNAKSPYADFHTSKIHVDWTKIKKEWDTYKSNHSLLQYVKDCLTNSTMAKNQNWAEFGWDLESCNSYEAIEHEIDQKS
YILQKHTISKASIKSLVENGCLLLPIVNQDITSQGRKDKNQFSKDWKQIFEDSKEYRLHPEFAVSYRTPIKDYPKDKRYG
RLQFICAFNCEIIPQNGEFINLKKQIENFNDEDIQKNNVAEFNNKVNEALLGKEYVVIGIDRGLKQLATLCVLNKRGKIL
GDFEIYKKEFVRTENRSKNYWKHTLAETRHILDLSNLRVETTVEDNKVLVDQSLTLVKKNRDTPDEKATEENRQKIKLKQ
LSYIRKLQYAMQTNEQAVLDLLKDNSDDEEFKKRVEGVISPFGEGQEYADLPIDTMRAMIQDLQGVIAKGNKQTEKNKII
ELDAADSLKQGVVANMIGVVNFILAKFNYEAYVSLEDLSRAYNVAKSGYDGRYLPSTSQDPDMDFKEQQNQMLAGLGTYQ
FFEIQLLKKLQKIQSNNTVLRFVPAFRSADNYRNIIKLNPKYDNTEYVHKPFGIVHFIDPKDTSSKCPVCGKTGKKNVDR
NEKKNNILLCKACAFRTVWEFKQPENIKNEKHCFSEDGIKKTAEDNNKKIKEKNLSDKNLHYIHNGDDNGAYHIALKSVE
NLKHKK
>ca39Cas12a3
MNNIKTTKAIRFKLENSASNREIQERIDNLSSNNGFDLVSFVTELNNYIDLLNGYLFCSRGDRFYLNDKFILKKEWMKNY
AKQEFAEFKTKIDNTANGVRVQYTVGDYRVESKIQAAFDNIDEIYGELCDDASRELNERSKRTRTALLLKRLYAKNNLPL
LIDFVENSTYKKEVGNDSLVLKSMGKRLMEHLELGIQEYLPEQSAGVSIAKASFNYYTINKKPIDYDAKIEEIEKKLVVS
NIDRTWNDRDNKIKNNGRLWNIVKADIASRQNNKPLCIGDSPFMDVDEYASLRQIMKNILSEQKAAFNELMQQGGSYKEL
QNTDLYLFKDITKDEFDKYSELTEDIEELATKRNQTKNEQKKKELKSQIERLSKQRGSFISEADKTTEKMFKTYKAFSVL
YKKIAQKHGKELAKLKGIEKEKAESQTLQYWAMILEKDNRHKLVLVPKAKANECRSRLVEADNANGVIKLYWFESFTYRS
LQKLCFGNIENGSNTFYPQIRRDRELGRKYSSLDRNGYPKFISGEHEFAGDEQRKIQFYQDVLRTDYARKNLNLPYGKVE
ERIINSTFESLDDFKIALESICYRRAVCTNIHLIDALESEYGAQIFDITSLDLRREDNIKDKEEKYSYSYKSHTAVWKEF
WTAENEKRNFDIRLNPEISIIYRKAKESRIEKYGVDSKKNNRYLHDQLTLVTTLSEHCNSPERNIAFATIDEEERIIAEF
NSKLDKGNIRFAFGIDNGEVELSTLGVYLPEFKQKSIESSLTEVNNVDKYGFDTLTIRNLMHSEKDVNGRDRRIIDNPSY
FLKEDLYCRTFGKNGEEYKAMFDKVFEQRRLLTLDLSTAKVICGRIVTNGDVISLYNLWMRHAQRNIYDMNEHIEGGGAK
VYLKKSEVLNDNEKRKFLDYLNDGNERYERLSDAEKKDYINWIYKIWDGVEVENDRFAEVRRKQKRPGFYFHNVLLAASY
IGEEVQDVKDIANIDDVRHVFKFREDFKQFKQEKEILDEINKYNIKVISNEELDLRLNQLKSSLVANVIGVIDYLYKQYK
ERFGGEGIIAKEGFGIEKVESDRMKFSGNIYRMLERKLYQKFQNYGMVPPIKNLTAFRSKDKSYTQIGYICFIDYDGTSQ
RCPICNAKLAYNHGLECSEKCGFDSEGIMHSNDGIAGYNIAKKGFESIVNK
>ca40Cas12a4
MNDWQNLYAVRKTINFEFKPSLYTKKRVLDARIKRNSVLIDVKNNTIEIIHLFNTQNQEVANLVQRYLQKLTSDFDILVE
KFKNITDGIYINGRYENFRIYVETSKLKLVGKDFRDCYFQMKNERGKSRKGWDYYYQFNAKTNKAEFRHVKFGDFLTVSH
LFAFHYDKTTKDGEFQRLLKEKINFFIKKYKCIQIELSDFLDDNNRFEKFISKPEILDRLKRLAYCIGDILSLMNIFCDK
GKNGSDGCSVFIKDLGDFRIIALDNDYESVVAEIIRQVNCITNPKAFHFKFTLNFKAKNPNTQLSGNDVFFNEKDLQKKL
KEEMDKLENNKKEKSECQSFLSKFDNLAGKDCTDGRWADIKNKQGLPDNYQDAKKEYESCEGKKKELSKEIAYNENEKNN
YAVINQLKAAISNSKNTHFGVVIEKEANYYLALENKISNGKLKADNKYVLNNLKNNLFSCKLLKYESLTWKAVEKLCLLP
TSSLNGTSKDVVGYWSKFCKGVIILEKKNEKDKRDVFDLGIIKNYLVEIMSKTNISSGFNKEDFDKLVTLDGIKAYFDDY
CFENQWIDADWDEFLGLDREGSIDLYQIFNKDFELDEHFAISENDKERIKRIKFAQLILKERFVAKQKNSERIRNLFTIY
WQNCFNKFDTEKFRVQPEGRIYIRDMSPVNDAKRYREEKVLGDFGILFNPVAKAIDQSSKDVKDRIGNFNDYLKKQPLKN
EIYVVGLDRGENSLVSYTLVKFRKKIVGENDISVRFDSLIGTEAWVLDEMVEVRDLSAVKIFNEKGKWRKSEFVEQKEDY
YFVEKNEGNYDEDKNKQDACKKRDELKKMYPDYGDGRERVVVCPIRCKPQTKKEKQQVEMEKTGAYAVKILSWEDEDGAV
YNYRVAQEILKEERLSQVEKNRDFELFNTEKFKNGYVSALIGFIGERVETNNAYVSLENLNMGDKTGKGGNYRKTFGASV
YQMIENRLMSKLGYSVVKGSSSVHSQKVPKIRKVEELKKDVLSGEKNNKDFQIGVIQITDETNTSQICPNCGYSMNRYGL
AKIENGELKLTLNAEELKDKDFGIDISKVTIFRVDDGVFAWRYSGVATEKLDKSHNDFCRVLSKTRQNETKSKDFIRCVH
CGFDSRFPTKNHEKLKKVNGGDVLAAYNIAKRGLEFIQCKSEVIN
>ca41Cas12a2
MLTKFANLYELTKTVRFGLTPKNSYKKVSDFFELTEKSLESVQAEIVEREKEKINITSTEESIKKIRAYVDELKKQSAQW
KTIYQREDMIAVTKEYYKKLEKEAGFDGFWEDRGKKQPQTSEIMLSALSKEYNNKPRREYIITYWALLLQKTEQLNSYFE
PLLEKYEESLSRKEQAHLKPNLVDFRKQFLSLLNVSNKWLMPVINQSIVFPKIHNASKGEQNRKVKDFISEEGRQKRIQL
QSIGRSLRDFFEANGSRVPFGKATLNYFTARQKPNRFDSEIDALMLDLEIEEIVRKVKDLNGEELKNYFKYQTYATGDKL
DAFLGHSYMTLIEKIQLFKPKPIPASVRFSLAERLSKKMNLPMEKVTAIFDEIGNPIDIAREYEQALDQKNFDLNKYPIN
IAFDYAWESCASLIKGRISEGDFPKAQCLAILKKFNADGDDFKLYANLRYIRDELAPIEHNNPSADIEKELVYNIQKTIG
IIYSSMPSEYQKYLDIILKWVEMPKIERNSSDSNFIFAKQKIGLLRGGLKNKINKHAEITNKFKNLSMAFGRSCSDLRDK
LREEHELSKIKYYSVLIEDSKKNRHLLMLPLETGDQKMSAVEIENRLDILENKFVEDAPSANAYIASKVSSFTSKALVKM
LKNPKGSEDFHIGSEKYKLHDYNNKIKKEWKIYQDDSKFLSYAKKCLSESKMAMNQHWEKFGWNFEGCKTYADLEKEVDI
KGYSLEKKYISFENTEMLVYEQGCLLFPIVNQDYASEVCQNIFTGNKNAFTIEIEKGLQEQDGYLIHPEFTIFYQKPTED
YKKSNRYGRFQLSANFSLEVKKISDNFKTKKEKLKNIRDKDSFQKDVQIFNESINAQLRINEDVYFYGIDRGINELATLC
LLNNKNKIQDFIVFKKEKKKRNSENHLREAGDFYTYVDFEKQNILDLTNIKVETWNMRDEIHPNSNFLKQAFKKIEADPE
MKMIATQLGYGINEKKQCTILVEYPSDRSNTLKLRMNHFQRALQFATSHSEKRDIVGGIAERNFEGTDLENPSDEVKKQI
IQDLFGLGSDFLIDEKKAGVINELQTKKFRFEKIYSRNQQLFLEMFEPLIQQLIEWYQHKNDPDYEKTGKAKYEEMEDLD
TLKRGVTANMVGVFSFLMQKFPGVIVLENIAKEKLEKPVQSKLDEHTREVESHQEAEHHRWAGVELYRYMEKKLVQKFSN
WRQPTGEIFNLTPPFANLESLNKQTMTINSERIENMFQFGIFCYTPAEYTTKTCPCCNKYHIRNRKKGNTFDSIICKNEH
CGFDTRYNEPLHESFNPARNVEIALRLNPEFSEALPKIRSGDQSAAFNIAKKGLIIMENKLC
>ca48Cas12a4
MTQQIEEKQSSQNSVWDNFVNLYAVRKTINFEFKPSISTKNRIEKIIQEESKLINAERNTIEIRNFFNNQIQENVKLTKR
YFNENLENFDEILNKFKEITGKIKTKNNYENFRIYVNTDKIKLLGKDFRDCYLAMKKKKSWKYKGVNNTLKLIKFNDFLT
ICHLFDYNKDTKTNENEFEKLFSEKTELLIKKYEFIKKQLKDFLDVNNDVNNQAEKFITKPEILDRLKSMAFCLQEMIAV
MNIFCDEGKNGSDGFLAFVEDLKGFRKLVLDKNCEEIIDEIIRQANHITNPKAFHYKFTLNFKAKNPNTQLSGNDTFLSE
KKLQEKLKQEMDKLEANKKKKSDCQSYISKFDNFGEKKCTKDQWDLVLNKQGLPDDFAEAKKQYDEAKKIKKKSEKEISD
NQNEKNNYAVINQLKAALRNSRNTHFGVLLKKDGNYYLALENKILDGKLKADNEYVLKKLENKKASCQLLSYESLTWKAV
EKLCLLPTSSLNGKDEDMVEYWGKFCKSEIILEKKNDNDKRLLLDTEKIKTYLKKIVSDNSLSKFFDEKTFDECKSLDEI
KKYFNDACFTNKWVNADWEEFLKLDNEGKVDLYQIFNKDFELDEKFATSENDQQIIERIKKAKENLEKKFVPKHNNTERG
KSLFTIYWQNCVNDLNVDKYRLQPEGKIYIRDKSPIQKSKRYQEKKVLGDFGVLFNPITKEIDQSSRDGKTRIGNFNNYL
NKYSRDEICVIGLDRGENNLVSYGLVKFKKKIMEDSDIKVRFDNEIANECWALDEIVEVRDLSAVKVFNKNGNWEKSEFV
KQKEDFYFTEKNGTNYDEEKNKQSAENKKTELKNQYPNYKDGKERIVIIPIRYKPKKDEEFQKTGAYAVKILSWEEQDGS
VYNYRVAQEVLKENRLEQIEKNKDTELFETEKFKNGYVSALVGFIAEKVKKYNAFVSLENLNINKAKQGNYEKTFGASVY
QVIENGLIIKLGYLILKNNPQNYTQLVPEIRRIEELKKGNDEKDRNYQLGFVQITDETNTSKICPNCGYSKNRLESANTA
NGMLKLSLKTISLKNDDFGIDDSKKKNFLVDNKTTAYKYAQDGIICEEIKSGNSDFAKTFCDPRQNMTKSKDFIRCAHCG
FDSRFPHNNCKKLEKITGGDTLATYNIAKRGLEFSQEIKKT
>ca50Cas12a4
MTLQNLTNLYEVIKTLKFELKPSINTKERIKFDNIKDLKLLENPSELLQTTKELASLQRSIFGIIFNLGSENIIIHKNLI
KIIDSDVFYYFKNKQLSSIVSLSEVIKSIPEFSNTFDGFIKNIEDNLSKNIHKFESYILNIEKVYTKTEIGFAMKQYSLQ
IQKSHEVISLFVYKTGKIDGELKENLKKYFSFEDLENTIKICSQTMKSYNPTIGFEIHKFGFNSKSINKKADVDSLQKQC
EKLEEEMEKLEEHKIQATQIFDAYTKQFNDYVIHGKERDEKTWGKVSEKLIPGDPKLEALKNNQTSSIQEIKEAKEYLKS
IRDGNFDYQKINIAKNKFKKSLVFVDKIPNKKKENEYYCFGDNIYWDLKIKKTKKSIFYGKNKGDLFAKQTELFNQQKLT
HYARLLRDKNNFFVAMVDRDCILELENIKEDKDIKEDFLKIMEYSSLTSKAVEKLIFERNVLNFDFKDEQFIICKKIRET
RSYKEKGSTETQAQTLEEKQKLIQLVKFMNDAIGQINEKIENSVFDWKPFVIKDSFDDFEEFRKYITKSCYQTKRTKVSK
DKIYELDKKGKINLYQIYNKDFGVDPYFAITERDKNSNFIEKKQKPNLFTIYWKDLFEQNGENIRLNPESKLYLRPSKKI
EDIDGNNCDYGASKLRFKHNKIIADFQLVFYPTKKEKLEEIQKKIYNEIKEKTFSVGIDLGENSLATICLIDDEKRVVLD
QNGNPIIKDLTLVNNKGGFVDIDNCFIENENYKRKDKLFIENDGSYFLTDWYFSSFLCQKPIKELSKEELKNVLIELEKM
SPKELKITDTNGNKVFDYRYAFVYKQTENKIRYHLQSIGLNEEEKKFKELELMDTTRIKSGYVSKLVSYITDLAKEYNAV
IVFENLDQKASYIKGITLLSEELFENVSSKEKSQLTGISVYQNIQNKIIRKCNLFMQKTGINTKLQITPKFKNIEEFKNF
NMTNKDKNVGRGNVIFINEENSSKECPNCGFIPDTNPKIKDCKIVYKYNGEEKELNLDDEKIKDRKEYKKIGDLMQTRIK
YTDLSKSGKWYIDGDPMVCVNCGYDTRKEARVKKHNLKSCDEIAAYIVAKRGLEFIKSQKVVESISQKQINNEKIEIHKN
QKNNGFINEESTISGNIVFSGNI
>ca57Cas12a4
MKNFTNLYEVRKTINFEFKPSFSTQKRVLKDRIKEISTFKDEDKHIIDIIDFFNNKNQEAVIQTREYFKNELDFFDTVFE
SFVQIMNKIESKKNYENFRIYVNTAKIKLFGKDFRDCYQEMSRARTRKGRGWDYYYSFNQGTQKPEFKTVRFGDYITIHH
LFAFQYDKETKIGEFEKLFLNKIKLIKQKYEYSKIEILDFLNTKNQTEKFITKPEILDRLKNMAYCLQDILKIINIFCDE
GKNGSNGDASFLKDLEGIRKLLEEKNIEEVTTEIIRQVNQIINPKAHHYKFTLNFKAKNPNIQLSGNDTFLSEQEIQEKL
KTEMDNLEKNKKDKSDCQSYISKFENIIDEILINEIFKNKTKFIDKINNNKKFIDEAWDKVKNKQGFPDNFEEVFLKYKT
NIKTKKSLDTDIASNQNERNNYAVINQLKAALRNSKNTHFGVILEKNKNYFLALESKILNKKLKADNKYILKNLENKNNF
CQLLTYESLTWKAVEKLCLLPTSLLNGKNDEIIKYWSKFCKGEIITENKKDGDTRDLLNIPKIRKYLSEIVKQNKLSKFF
NKNEFEKCVTLDDMKSYFDDNCFVNNWIEADWDEIYKLDENGKIDLYQIFNKDFELEESFATSKNDKEIVKRRKSAQEKL
GNDFVSKQLNTKRRRTLFTTYWSNCFDGFDTEKYRLQPEGKVCIRNISPINNSVRYTEEKVLGDFGILFNPITKIVDQSS
KKGKERIENFNSYLQKSIPKDEMYIIGLDRGENSLVSYALVKFKKKRLETDDISVRFDNEIGEKSWVLDEILEVKELSAV
KVFNQKGKWKKSEFVEQKEDFNFVQKTGENYDEELNKKNAEFKKEELKKQYPNYKNRKGEDKERVIIIPMRQKEKEKAGV
RQIKTGAYSVKICSWKEDDGSIYNYRVAQEIIKEERFRQRKKQKEDNLIDTEKFKNGYVSNFVNFIAAKSAEYGAFVSFE
NLNISGGKDGNLEKTFGASVYQVIENKLMSKLGYLVQKSIPNNHLQFVPKIKRIEELNKDIVSENNKNKNYQLGFVQITN
ETNTSKLCPNCGYSKNRYKSAEIEDEMINLELKDLKLQNEDFGINTFKKIKFQIDNDIKAWRYAGVTTEGLDLNHKDFCK
VISDPRQNIKKSKDFIRCVSCGFDSQFPEKNHSKFEKINGGDVLAAYNIAKRGLEFITQKNQSGPSSILHAIILHKNWIS
IKFGLNSLLFINKKICYNR
>ca62Cas12a4
MLENLTNLYEVIKTLKFELKPSKFTLKRCDFDRAFEADPHALFEKLRSVHRFQEQILDLLGKTSSKKIVIHKNLIKLIDA
DYFYQLKSKAISSNNTIAVLSQDFQEEFFNYIKEKFNRLHSTNYSLDYLLWADYLENPTTIDKKPTKSEIAFATKRYVHA
IEKVEEILSNLIYKTGNIDREIESLLANYYNNQDLKPLLKVAKSYLQSYSPTSGFQVSKFGFNAKAIQKKVDVEKMEQEI
GSLEKKMLDLEEKKIIATQIFDDYAKKFVQEKIKSDPKLLALRENQTASLDEIKRAKEYLKYLKEGDFDYQKILKERSKA
RKEKRDSMIKFTGDREYCELKLAKTDASVVYGRAKQAFFAKQQELYSQQALTHYARILRSEGNYFVAMIDRDDVSFLERL
GTNDKVNNEKFEILRYASLTARAVEKLIFEKNALKFNIYDKEYKECKMIREKRSYKEKGNEDSRSKNEKQKENLKKLVLF
LNSAIEQLNKKLEGGIFDWKPFLIGNDFDNFSEFQKYITENCYIARREAIDKQTIYDLDQKGKLNFYQIFNKDFSVDPYC
ATTERDRSSTIKNINLQSKKNLFTLYWQSLYTENSGTIRLNPESNLYFRPSRVRTEIDLCNDCEASKLRYRQNKIIGDFQ
LVFYPTKELPFDQLQQKILKNSEKSYAIGIDLGENSLATICLVDNEKKVVLDGNNKPIIKDLSMINNKGDFVEVEDCFID
GKPYERKQKLLIGGTETKPYMLGRHFPKHLQNKVIAEMSQDMLFEVLQILESLAPEKLGIVDKQGNKVFDYNYAFEHLKA
INKIRYHLQVFNHTNDEMRILEKDLLASIKIRGGFVGKIVSYITQMAKKYNAIIVFENLDQEIGRIKGRYLFSEQSYAKV
SPKEERMYKGISPYQLMQDKIIQKCNYLLTKQEIKGGMQISPRLKRQEDIKQLTLLKDKNCAWGKIIFVNEEDSSKECPN
CGFVPGKYSSNINIKDDGIELMANKKDKKVFSFAENQLLSERREAYQKISDIDKKKALLIETRVGKTFLKSYMDIQGDPM
ICVNCGYDTRKTKRVEKYNLKSCDEIAAYIIAKRGLEFMENKGYETQEVSISVGGDSYNKPSDGEQDDSCASGVKLSGNI
SFS
>ca70Cas12a4
MMEKLTNLYEVIKTIKFELKPSEFTLKRCSFDSSFESDPHVLFEKLKPIHKQQKEILNILSNLPPQKIVIHKNLIKLIDS
DYFYRLKSKALSANNTLVVLSKEFQEEFSNYIKEKFDRLHSTNYSLSYLLWADSLEKPSNTDKKPTKSEIAFAVKRYVHA
VQKVEEIISNIIYKTGNTDNELKTMLKSYYDNKDLGYIFSIANRYLQSYSPTSGFQVSKFGFNAKAIRKKVDVEKMEKEI
RILETKMLDLEDKKVIATQIFDDYTKKFVQEKIKTDPKLVALRENQTASPNERKQAKEYLKTLKEGDFNYQKILKERSKA
KKEQKKYEPKFTGDKEYCELKLAKIDASVIYGRAKGDFFAKQQELYSQQALSHYARLVRNGEKYFVVMIDRDNINELDNL
GDNQIKNDDYFEILRYSSLTAKAVEKLIFEKNALNFNRYDKEYRDCKNIREKRTYKEKGSEDSRSITNDQKTKLRKLVSF
LNEAITQLNKKVEGGVFNWVPFNISNEFDDFAEFRKYVTKTCYITKWESISKQIIYDLDKKGILDFYQIYNKDFAVDPYF
AKTERDKNRIKKDISIMGKQNLFTIYWESLFGDNSSNIRLNPESNLYVRPAKVVEEISDHNPNYETSKLRYKENKIIGDF
QLVFYPTKELPLDKLQKKILDEVDKSYAIGIDLGENSLATICLIDNEKRVVLDEEGKPIIKDLSMINNKGDFVELDDCYI
DGQPYKRKQKLLVGGQGNKPYTLGRYFPEKFQNQVISKMSKETLIEVLKILEDIAPEKLGIVDNHGNKVFDYNYAFEHLK
ATNKIRYHLQAFDHTNEEMEILEKDLLASTKIRGGFVGKVVSYITQMSKKYNALIVFENLDQEIGRIRGMTLFSEQEYEK
VSAKEERMYKGISPYQLIQDKIIQKCNYLLSKQDNTKGIQISPRLKRQEDIKQLTLLKDKNCAWGKVVFVNEENSSKECP
ECGFIPGKYSSNINIQENGIEIMANKKDKKLLLFENNPLLNERRIAYQSIPDTNELKKKSLLIETRVGKTILTETDMKIV
GDPMICVNCGYDTRKEEWVKKYNLKSCDEIAAYIIAKRGLEFVENKGYENQSIDKPSQTNTFEENKKSKNSDNENSSYTM
SGNINFSHS
>ca73Cas12a4
MNDDFKNLYEVQKTITFELKSKYIDYFYKNGQCVENKNCFINFEKTSKFMEKNYFSTSQNKGNFDCVLKFLETTDKIVRF
ADNFATNFSNGNILARGFEVKKKLLEKYDRISFFELKKRKQITVKRKNVNTGKTYDHFLYFSDRMNLENLFEMTNDQHGI
NFCQYLEKILNRIKLYRAKMENNLTVNNDNEFTFNKNKVVFCSDAKIYFEEFKTLLDIFSLIERDKKVGIYTIDNEVNET
NKIIEVFEFINNKYSITLKSNLGSIIEVVNKEAKKPIILTSLNPRVVNKDSKKTESEFQNIQEFEKEIEIEEMEMDAINI
KKFEYVELLEKKLKNSLDELKVLKTDIQSLINKKRRNEKLLSNEIALWKEFQFAKTILKYIKLNGVVISNKKNGRGEYQD
VFNYRKSGERLNNPKNLLGIGQHPLFHLFKEEYDNYKNLCGEKFRKAKSLGDKKSLYNAVSREVLRQKEMQYLSFLAKDS
YFYYLVLIDKDFNKDRKVIDQIGGCTGNWQMLDYYQLTFKALEKLALLGESTFDINNQDITKEVKLIWQNYKEKKFKEYR
LCREEKQGLNRFEIDNKKESLQKNELNKLIDFIKKVINKLPDSKKYNFQFKSTEQYKNLDEFKKEIDEQGYFSEWISIDK
EKLLQLEKETQKEVLIFKLHNKDFRKVAIDEKRKQNLFTEYWLDAMRLEKEVRITPEIDIFKKNKEEGNVPEKRVLETSQ
KEVISSARIYQNKLYGAFRLKFYPNRSCSFEKVNEKIKFKDNVCFLGMDRGEKSLISWCLIDNTGKLIKNGDWTKFDDEK
NSDKKANYAEKLKIYKEIKECILQDYERIAECIGSEEKQKLIDEVKKKEKELEAKSLLATETIKQGYCGHLIKEINKVLL
DYPNTYIVLEDLDIQGKSESRESDITNKMDNLAKTMGATIYQTIENALVNKFKYYSVKTDLEKYDGQQLVPNIVKVEDLR
ICDKENREYGKQKFIKSKDKIGNILFIDEYLTSNECPNCGFNHEKIKNLNFNFQESDQNYILENNGEKYLFSKDWFKEER
VKNVLYDKKIKQIFFPRAVKNPFIKSSKSKKDFFYCSKCQFSSENNLVNLGLINGNYQIKTGDDLAAYIIAKRGLTLILN
KKKEIGSFDF
>ca76Cas12a4
MESFKNIYEVRKSIRFELKPYNVTREILKGDNDYGNLDSKIKHIKKGEFEENFNWNRFCLNGYSNFLEKSKSFLTFLEEV
NLEIKKENWIKGKKDIYFDFKRLKGVFKNIPSLKKIEKFDNNFKDKLYEIEKEYKILFHIFQKLENKEKGEANEKKSEIS
KYLRKISYLNRNFLTIFKFFDEYKTDKYLFDNYKKLLDETFEKINNSIIASNENEKTGSCFGKFTFNKYSLFRRETENLK
DKYYKNKKLLEENVKNIVETKKIKDDREKIIEIKLETILDLKLEKENEKIQERLEKFNFERNLDEVISELDYINGNILNN
YIQNFIKDYKENKQTLIFKNESSNKYNKGKIILNNNEYNISALRGQTLEGGEYLTLLKKDYKDLNKDEKEEKRLVDKFLN
IILKNKNINKDFDTIKNFRDKLAKYRGKLRQNFSASEREFINEAMIKYYAKILEKDGNYFLALTDKNNILDKNINNIKID
KNIKGNIFSNTFNIYNYSHLHFGALEKLCLMGDGDLIKNDGLIKQWNKYKNQKNNINGRCAIHQRYFDKKCENCKNDKEK
KEKEFFSSFQSHIIKSLYKLKENNGEDWTQYITEIEKLETIEEIVKFINSNFYKLEKKEIKTEEIFELAEENEVELFQIY
SKDFNIFNEKFLSGEENLRILKSGEGYREDKKEHGEETKLISNTKRKKDKKKNLFTIYFEEVFKNRDTFLGQEGGVFFRN
ANLESDKKRFRNNKFFVSFDIKFNKGTQNDNIKLCEKKEKILEEHIKNINYITISKLKNIKDENKIFIGLDRGEKEHISY
GIYDGKLKFQGKIGHTNYVKKIGKEQEKFQILEQKDYENITLKIGNKIIKIEKPIYKQLTTTHKYFDENGKEEINLLELN
GLQEYHILYIFKQGENGEYFVDLENGGKFILNSKKYGFTILDRNGEEIKIIDGNDGKEIIDYYLLFESEKFKRILEINDE
IKYSENMFNLKKGYISIIKDFFDKIIFDYKKEGKEVIFIFENQTSNKKDISNKYLGSTILSDIEENIITKFNYLINKESN
DKFQLTPKIKKEDILFKNNNIYEMFGNCIFINQDNTSTGCPNCKKIFLNKGKKGKIEEIPGNTLFGHGTGNNEGNMKHLT
YEEYDNLYEKDEKFKKNHTNKNGKKIQNKYLALNNCKFYLQNQNFSEFNFIKSGDNLATYNIAKKGLEYINSLN
>ca82Cas12a4
MEKMQNLFEVRKSLRFELKPYKITREILKGEDNYGSLSSKIKHIKEDEFEKEFDWNLFCKNNYSDFIIQSKKLSSFLEEI
NIEIKKEKYGKTKKSVFFDFKRLKGIFKNIPSLKKLTYFSKDFKNKLEEIEENYKIIFDFFEKLEDKETKNEKKSEISKN
LRKISYLNRNFLTIFKFFHKYESDDFLVENLEKIKNEIGENFEQINNSIIASNENEKTGTCFGKYTFNKYSLFRRETEKL
KDRYEENRKLLNENIKKIVETTEEDKKIKNDNGRNENIKLETIRNLELEKENEEVQNLLKNFNFDRNLDEVISELDNING
VILNNYIQEFIKDYKLNKQNLSFLNKSYSKYNKGEITLNSKKIFIKVILQTLEGGEYLHLLKKEYKNLSKSEKYEKKLVD
TFLKIIFKNKEINKDFNTIKTFRDKLAKYRGKIRQDFRASEREFINEAMIKYYAKILEKDGNYFLALTEKEKLNGNINNI
EIEKHIKGSISSNTFKVYNYSHLHFGALEKLSLMGDGDLIINKELAIEWNKYKNQKDKKINIDFKKFQSHIIKSLEKLRD
DEKYNGENWTNFISKIEELKTIEEIVNFINSNFYKLEKKEILTEKLFELAKNKEIELFQIYNKDFNIFNDDFLSGEDEFL
KDLEKGGEHGEETKTIKNTNREKKKKKNLFTIYFEEIFKNTDTFLGQEGGIFFRKGDKEFEEKRFRKNKFLVTFDIKFNK
GKQNHNTKLCEKKDKILENHIEEINKYTLEKIKKIDSEDLIVVGIDRGEKEHISYGVYDGNLNFKGIIGNTNFIKKIGKE
QEDFEILQQGDYENITLKIGDKIIKTEESIYKQLQTTYKYFEKGEKAEKVEEGYILEEGERLLELKGAEEYHIEKVFKQG
NNGKYFADLENGGKFILNTDSYGFTILDKDGNKINIVDKNNGKEIIDYYLLFEAEKFKRILEINDQIKYSENMFNLKKGY
ISIIKDFFNKLIFNYKKEGKEVIFIFENQTSKKHSIGKNENEITNKNLGASILSDIELNIITKYNYLTNKEDNYKLQLTP
KIKKEDILTGKKGDNEEFNFGNIFFINPSNTSSSCPNSKCLKTLFGHGTGNNEGDMKHLTDEKYDNLYDSDEKFKKNHTN
DKGSKKENKYLAGDNCTFHLQNPDFSKFNFIKSGDDLATYNIVKKGMKYINSL
>ca106Cas12a4
MSDKNQSFSQFTNLYELSKTLRFELKPSEITFEKLENNKLFKVKDVESKIFSKNENGEISEAEKKVKNYLFDINETELNN
LVKKCDEKIEEIKKIKDFLEKNPDKLWQVWIDNEKIKIIDKDLKYILQEKKSWEKSFWNEAKNDKKTGNLGVQSTFRVEW
KKGLFLTFDDVDAYFEKIRSTENSERKVGEFTKQVIERLDFLLKQYRIRELQLLLNTKGDTEQNEKKLFQTKKERVARIR
NYLGIFLKLERICSLFNYTYEDSFCEFPLELKENLEEYNLDLKNIISEVETIFSESNLYLHKNIERKFTLNIRAINPRPE
SDDPKNNKKLTEDKILEKIEELEENISNAKRLKAELKGERSYKKNNGERNYEDHKKQEWDTVLKELNPSNEAGLFSQLTQ
LRRDLEEVHLTHFGVLLEKDGLFYLALENKRVNNGKNGDIKKMGDFELQNFFKNKNKGNAKYLSYKNITFKALRRLCLEK
TSSMKTKYFLNKENESWTEFTEKGRRKREQQKNWREEKYFDDLKQYLQEILKNKAGKIGVKFTDNDFKEWENIEWDEDLK
NLSNLIDKQGYKATWNNFDWDALQELEESTEIEIFQIYNKDFLIDPDFAVSDKDKEKVERMQFTKDKLEKEGKKFIPKYK
NPNKKEKQNLYTTYWQNFFADKSNKEFRIKPEGKFYVRLASEDAGENGNKKLLEKETKKEFEKIRRIRFTEDKILADFNL
WINPTIDKVQSKVKKKSEVKNHIDAMNKIHKTDETDFYVLGLDRGLNSLVSYGLFDSNLNIVQINGKGNFQETQNKEYDN
TLDFVCGDWSLVNSKGVFVKREKIFDDNEKNKYFLKCCDILFYQLKKYLDIPFVNPETDKKLLIDEYYNQFIYDSEKGEY
SLKILDYEGKQSGNSGELGEYYSFVILENDNESDRNYELRDENGNEIIIRDKDDNKVFDYVLSFYVEKAKRIFALKKQQD
FNSALELTKEEVEEVKEFLFQSVEELKEGFTNFVIGEIVKLSKNIAEQKNKKLYIVFEDLVNYGKNKGEELEKSFTEMRH
EENLSVLVYQKLENNLVEKFNYLQTKDKDSNINKTQFSPKIQRIEDIKELQKEDKKGGQLGNLIFVDPENTSKQCPNCLE
IGQRKHSRPTHDFVKCKKCGFDTRNDDTKKGFDFIDGGDTLAAYNIAKRGLKFLKEKNNL
>ca125Cas12a2
MGKKQAVYNKFDEYLNQKNNSGKSNSNQIFNNNRQRRDKQAKNPKNNHAGKGDDAKPQIIKIPKSAIFEQYKTIRFTLSP
NETKKNKVVASELESLVGVSMEMVQSQIQEKSKSLEIKDQETAIKKINEILGSLKNFTSSWLTFSERTDTIKLSEEYYRF
VARKARFNSFEQYKDKYGKEKTTPQIKSGFIPLNQKSEYQGIERSEYVIKYWQNLANNIVNLHSQLEAPVDKYITALEKQ
DKAHTKVNLIQLKKTFLSFSNLILEYLEPLTNNKILIEKIDKLPDSEENTKLKEFFSNQNINLIRQDLQSLKQVIDYFNQ
NGALVSLGKVSLNYHTAVKKPDIVKSEIETIINELELETFIKKYIQCDDQELFKKFQFDIADKKQVFLCNKNDLTKIELA
QLFKPRPIPFGVIHEISEYFEKKDFDYNNVQNILMNTGQSVNIAGDWTNTKLEDRENFDLNKYPLKSAFDYAWEYTARNK
VGLIGNNDFAKKQSEKLLTDFDVKTSDNNFESYANLLFIGDKLAVLEHSAHEIKDKKELENIMILISQKIENVKNPFHQN
SEKDRYEKFENNCETISSSLNSSHTLKSNKNFQKAKQNLGLVRGGLKNKGIYYKLTQQFGINKTIDNKLSLASFLGLKFA
DLNKKFKEKYENNKIGYYGVIVEENINKYLLLKALENEDTREIIENDKILKSEKFENALTVKKVTSLTSNSLKKIRINKK
AYPDFHLEKIDEEKTSKEDNKALKESKRANYIKRCLLKSKMSQEQNWNQKFNWENDLNECQTYEQIEKVLDLKGYKLETK
HISKNDLENLVTEQDCLLLPIINQDYQSEIKQGEFVGNKNQFTVDFENVFVNKPIENKQDKKTYNYRIHPEFSLFYQLPT
IKPETGQTEQDLQKEHHAKTLNRNSRFQIIGNFGIEIKPEITEFSQFGNFINRKGKNDLTRDKQSYAEFVQGFNQKISSD
FEQKDSNRQWIYGFDRGINELATLCVLHKNSKQIDDFVVFKKEKEKEKKLGWIGEIIEEKKKSGKELEKKDKFVFRFVKH
DESKNQKGFELQHILDLTNIKVETWHFGFKDKDGNDHPNDKYLKTALSKIKENSELFEIAKKLGYFDNFSEGKRGENIKI
LVQYPENESNVIKLRMNHFQRVLSFAISQNRDGVANSIEEVFESDVEAEQVKKLFDNGILDNTKIKIDIDKHINLFKPLL
DQIKEWNENKDKPNYLDEFKKKYEEIEDLDTLKKGIVANMVGVTGFLMEKLPGVLVLEDTYKYDPQGFRINSLTKRDENA
DTFGHSEHLTWAGTETYRYFEKMLVKKFVKQRLVPPFADLESLNTQKTKLGGNEDENNKQFGIMFYVDAGFTSKTCPCCG
FKPDFKNENLKNLLEKTTSIQKINHNYCLSDCKDNILFELKN
>ca126Cas12a4
MVSNSGSDKRQETDYKYNNLYEVTKTVRFELKPSKETLEKINKEKLFKKPENTRIIKNDTQINWEELNSFIKKTKEFYGT
YSNITDFLNNENCNFDNIHIYSELIRLCGGEARDLYQKNFARKGNWKKIITLENEKEADVSYKVNESSSIGTFNAKFDKN
ISNYGKGIVGELIVDKLEEYKNVLNVKIIKLEAEVTQQEKAKSFTNEYLFGKIKTLCITLEKVCNLFLQFNLNQTEINEK
DLEDKFSEKCKLLNFEEVKKLVVEILEEIELYNNKNAKRKYTLNLRGICPRVLDSSKETIKDYTKTEKEILEEIDELEAE
LQNLKDTKKELKTKRSHIKNEIAIKITDITNKENIKLDKNKLKDWDSKKIIKIDLQKNFKLNEKSNLDQVKKFTKEIIEK
HVSSNAKVNISNNCQEIYNLIFQPYVFEKETKQKTFLKIHKECEEKNKKFQEKSSTLNQLQKDLENIRISHFAKIISFNG
KYFLALEKVIDENNKKKQLSGFALNNLQSSQNSNYKILNYKSLTFKALKKLCLERDGTIFAGFLRDEQGNWIYEKDKNGK
IKKDKRGYPKKQKDEEIKKLWGKYLSESKGFTNNDFRTFKIKLKGILLNPRNDFDFIFDREFVNSVFYTSQNMEDLIRNI
EESFYNLSWQNCDWKNLKQFEKDKKIELYQIYNKDFALDEYFARDTESDKNKLEKQKESVKNEKYKPNLFTIYWNNFFSQ
ISNLTCKCDKQRLIPEGKFYVKLASETEKYKVIGDKKIENRKSQNKIYGDFYFIFNPVAELNNKKKLEIRASAQEKQPKN
RIKSFNKYLQEKVEGKNELYFIGLDRGENSLVSYGLFKFKKKKIESDDVLVRFDSKVGEENWVLDEILELQDLSAVKVFN
QKGNWQKSIFVEQKEDEYFYNKKEDGDYDEILNFKNGGKRKTELEKENSEAVFCLLPIRNKQREKTGAYSLKCLSWKEDN
GVVYNYRVAQEKLREERLEQLKLQENFKDLSEDEKERILEQREIDLQETEEFKNGFVSNLVGFLAEKVEKYEALISLENL
NNSGGKEGNLNKTFGATVYQIIENRLMSKFSYLVIKLNKQNHSQIVPKIRKIEELKIDQITKNEKLKDYNLGEVLITDEI
NTSKICPNCGYSKIVLMIKKLK
>ca134Cas12a4
MMNDFQNLYEVKKTVRFELKPSKETLVILNQEKIFEPPNFQSKIFIKNNTEKIEAEKKVKNYQFCINFNTLKDLIKECDK
KFQKAKDIQNYLEKNPKILWSVWIDPEKIKIIDKDLKYKLQEKKNWKKEFWNEIIKKKSSYQVQWKKGSLFTLDDIDAYF
EKIRSAQNSERKAGKFTIQVLEKISYLLHQYEIRKKQILLENNLQDISFLKKKELVARIRSFFGMFLNLERTFSLFVPEY
STEKAKFDPDLKDIFDEYKNDLEKIIQEIEIIFKESDLYLHNNVQRRFSFNIRAINPNPESTDKTENQKITEETILKKIE
EIENEILKLKNQKATLKGERKEKGQLHKNDEWNKILKQLNPSNKEGMFSKLSELRRDLEEVKITHYAVLIEKEENFFLVM
ENKKKQDNSIKKINEFSLLNLPNGNTCKVLMYNFLTFKALRRLCLEEKSSMKTENFLNISNTSWKEQVGNGKRLREVNRD
WKKVEYFENLKKYLIFITKNNAQKIGVSFTEFQYQEWMNCKTLEELENLIDKQGYQAKWKDISWEELLKKDKIEIFQIFN
KDFLLEEDFATSEKDKEKIERLKKAKKILGKNFISKQQKQNRKKDLFTIYWNNFIKDVNSEEWRIRPEGKFYVRLKDDIS
ETQRLVGSDEKTNKARFFENKIFADFGLGINSTIDTVGSKAKKKEEVEKHIQIMNELHKNDSQDFYILGLDRGLNSLVSY
CLLDSNLRIIKTDSEKNLYEETDPEYQLKKDFVCGDWSLVNSKGKFIKREECKFNNNNDLKAFWINVFGKLKMYYEFEKN
NGFDIEKYVSQFNENKKGDKFLEFGNEKNKIRLYILKEKNDKGKTFETKFVKKEIQQGEDNRPLKNENNENIFKEIEENI
WIVDSDENKVFDYVLSFYIEKAKRIFTLYKQQTLDSSIQYTEKDLEELLFESQDDLKEGFTNFVVGEIVELTQKIADTKK
KKLYITLEDLSNYGNNKDFTQNIDNKSFKEEEHERNLSVIIYQKLENNLVKKFNYLKSKKDDSKINKTQFSPKIKRIIDI
NKFQEKNQLGNLIFIDPTNTSKQCPVCEHIENKNREKKNPLLDYILCQNNNCNFSTKENVDKKGFDFIDGGDTLAAYNIA
KRGLQYIQSL
>ChCas12a3
MEKFKITKTIRFKLANSEGSILKDEITKLNNNIESFEVKNFIAELFNLFEKLEAYLFFTEDNELQVSEHINFKKSWLRLN
VKNEYYKFLESKEPNKIISIKVSDIPGLEEIIKQRFDEVRKQIKKLNECENLDLNQRARDEHISLLIKQIAGRNSIPFFL
SLVEHTDKMKEEDDASMYLKNKAEVIKNTLLVAIQKYLPNQSQGLSILKASFNYYTINKTPIDFQKKKEELEKQLVIKID
NGRIHVQEHKKGKLEYVSLFDKKMNEEVVKIFKKELAKNENAILTIGHNPLSDEKTFSLRQFLKQIKAEQRKKFEEAICG
PDSTYERLKQNPELFLFNNILIGEYNNYKKLTEEIQELANQKNNTQDDAKKEQLTSTIKSRKQKRGELLDFQNKDNKQAF
KTYKGFIRKYTDVARIHGKTLALLKSIEKESIESALLSHWALIIENNQQHQLALIPKEKAKLCKEWLETSQTNNSEQDAI
IWFESLQLRSLRKLCFGFVENRTNSFYKAISQSPELKKYTSKNGRGFIKGEYEFEGDEQKIIQFYKHVLRTKYTESVLKL
PFKEMQDTIFVQDFENLDEFKIALERITYKRYVCKPVNYLEELKKFSPKIFNITSQDLEKAEEKNLKHHTILWKKFWTKE
NEVNHFAFRLNPEIQITYRLSKTSRMLKYGHTSSHYDPSKKNRYLHPQFTLVITISENCNSNEPEMNFKTDEELAEQITG
YNQRLSTDFKFALGIDNGVAELATLGVCHPDFLKKSAQERLETFQNINDYGFKTLEIKNPSYYELYKGKDKRIIAQNPSY
FLNKETYKAVFDKTEEEFKAMFANQFKEKTSLSLNLSIAKVINNQLVSNGDIYTFFNLCLKEAQRLIYEMNDHSKITSSM
QVVLKTNEQLNLNEKWAFIEKNHSAKRLTSLETNEQRNKYIEFVFEGKHNNDEELKDIFKGIQIRRNYTQRAIYAINYME
EDGAISDIKIVFQLKPLFNPIMCEEEIMDKLKEFNVKQISNEELDLKLINLRKAVVSNAIGVIDFLYKAFQARYGGEGII
VKEHFKPEDVDNKVADFRGNIYRLLEMKLYQKFQNYGLVPPIKRILSLREEKIGIENIQNFGIIGFVNPQHTSNLCPVCE
KNSMHHTTICPENCGFDSMDKFHSNDGIAGFNIAKRGLEKIRKNQLINKLNKTQ
>DeCas12a3
LGSFISQFNEYIFYESRNNEFIIKGNLTVKNIWLKQYAKQEIVGLKLKRGQTIGDIKGLSDKIRKARDEVNDIYLKLCDE
TSKLNERANRAKKGLLIKRLNARNSLPLLLSLIENTTDKNETGNLSIQLKQLGAKLQSQLDSGVNMYLPAQSNGLPIAKA
SFNYYTINKKPIDYDYGQKKQEQIDKLEINLDSNFDSLIPQHINISNNLKQAIKSDISDIAKKGKDNTLLLGDAPFVNHD
YVSIRQILKNIKAEQKKIFSEFIPRDDSTFKNLKTNSRLYLFNDISGEEFNDYKHKTRVIEEKAEKKNQCNNDELKRELN
SELQNLKKERGSLINAADRNTKGKFKTYKAFANIYGKVARDHGRILSTLKGIEKEQVESQLLKYWAVVIEENGQHSLALI
PKKNAEEFKKWLENNASTSSVSPIKTYWFESLTLRSLRKLCFGYIENQTHSNTFYPELKKSPELENYKDDRGDFIRGEFF
FEGDEQRLIKFYKDVLGSQHAQKVLSFPKQQVKDDIIDKQFNTLDEFQIALEKVCYRRFVLCSSDIKLKLKEYEAEIFGI
TSLDLRNATKTNIKNHTLIWRMFWNTKNESNNFDIRLNPEITLTYRSPNSGRIEKYGKDSELYDERKNNRYLHPQYTLVT
TISEHSNAPTKIMSFMTDDEFKTSVDAFNQKLKKEDVKFALGIDNGEAELSTLGIYLPVFNKDSNSEIWKLFKNVSEYGF
KFLTIRNLSYSEIDANERKRKIIQNPSYFLNKNLYMGIFGRTEQDYDQMLEKQFEEKSLLSLDLTTAKVINGHIITNGDV
PTFFNLWMRHAQRNVWDMNDHSKYKTAKKITIKNNDELTEAEKAKFAEYISDGKKYEPLTAKEKSKYLKWIFENRNLLQF
TDEEKKKFDNCQRRKDNFSKNILFAVCSIGTDIYSVTDVFDVRHIFKKRKNFDVLKSEAEIIKEIESYNTNKSIRKISNE
ELDLKINHLKQSVVANAVGVIHFLYNYYKEKTGGEGLIVKEGFDTKTVADGLEKFSGNIYRILERKLYQKFQNYGLVPPI
KSLMAVRGGGIKDNGLSKTIRLGNVCFVSQSKTSGICPLCNSKKLDHNTTCPDCQSDLIEIFHSNNGVAGYTIAKRGFEN
FNNNSNKGVSEK
>FeCas12a3
MENYKLTKAIRFRLEPNEGSNLIQQQVEDMKNISFDLVSFISGLGNFNDLLKRYLLRARKDGLIKMNSSLSIKSGWLKRY
AKQIFHDSEALRDKTRRKQTKTIGDFEGLSAEIEGRLETYLAIYQSLVNDGVAALNERARKANTGLLLKQLGNQNGLSYF
VGLIEASVDKREVDDLSTQLKKQGKALQEELLAGIQKYLPEQSTGFPLAKASFNYYTINKKPVDYAQKIREQEGKLRITD
WDAQVWSNSGLSNAIKAAVQWGITDLGSLRQKLKNIKAQQKASFNELMTQDLNFQELRENADLYLFSNITEHEFNQYKNL
TEKIEDKATRINQSSNDNDKRQLRSDLQKLKKDRGALINAADKRNQNSFKTYKYFANYYRNIALKHGRILSTIKGIEKEA
VESQLLQYWSLVLEQKGKHQLLLIPKQKAAECYQFVSAASAIQQSSTSKIYWFESFTLRSLRKLCFGYLDAGTNTFNQNI
QEILRRHQYSEMDNRGRQNQVRIEGEFSFKGNTQKIIACYKDVLASRYTQSVLRLPVRQLRDEVIEPNFETLDDFQIALE
RICYKRYALLSEQNLDTITRRYQAQVFAITSADLEKGNDGNDKAHTQIWKKFWAQENEQTYFDVRINPELSIQWRPAKES
RVHKYGRDSALYDEQKNNRYLHPQFTLVTTISEHSNTPTKVLSFMTDEEFKISVDAFNSKFNNADFKFALGLDNGETELA
TLGVYLPAFKQESNEASIAEIRKIEAYGFKVLSITDLTHQEKDTNGKERKIIQNPSYFLVKEQYMKTFGKTEAEYAAMFS
KLFKESQLLTLDLTTAKVIKGHIITNGDVPSFFNLWMRHAQRLLWDMNDHAQKQTAKHLRLKRSEHLNDKEKEKFIEYLN
SVRVNKEFQKLNAEEKSQYTQWIYALWNREAHSFSKEQVAKFAKVKKDQRVGYYSKYIILAVCYIGEDLQSATEIFDVRN
IFKLRKDFYALKSEQEIIQELNTYNTTESRQQIGNEELDLKINHLREAVVSNAVGVVDSLYKQYKEKTGGEGLIIKEGFD
TNKTKEDLEKFSGNIYRILERKLYQKFQNYGLVPPIKSLMAVRSEGIKNNKGAILRLGNIGFIDPEETSQNCPVCATKFG
HHQDVFVCQTCSFTPEKIMHSNDGVAGYNIAKGGFNNFLNPAPLIKKEEQKAANSNTKQYSNKNNTPRQKTAMEILLEKA
GLKNKNNE
>GHT58552.1
METNKTTKAINEYQTQKTIRFGLTVTNNNLYSENIVKLLKCSEEKIKEQLKKTQTDDLQNQRLRCCLIEIKEYLKTWNNV
FSQIDFLAITKDYYKVLSRKAKFDYDKGNGSEIKLSSLQSKQSKYNDKKRYQYILDFWHENFIKVENLYRKSDDLLKVFE
EAANQNQDDKKLNKVDLRKTFLSLFNLVNETLKPLIEGNLFIVNDDKIDEHNSKHNFVSDFIVKTEERKQLHDCITDLQD
LFKANGGYVPFGRATINKWTALQKSNHKDDEIKRIIRELKIENISMQNIDYKYKYDSFAENFKQIYNKEGEKVWVLQFDA
NSVIKVCQYFKYKKVPINARLNIAERLIKEKSWQREKKNDFLSEFGISKSPALDYKNDKENFNLANYPLKVAFDYAWENC
AKAIYETTTFPKEHCEKYLKEVFDLDIANNACFTKYALLLRFKILICRIKSEETTQIQNIEAVRGILDEINKNISGRQDF
SKAKIITEINNWLSFKEKQTDKKEKYSNQDNFSLAMQIIGQERGGLKSRIEKYKTLTDMFKVCASKFGKQFADLREYFQE
AYEVDKIKYRAWIIEDEKQNRFVLFANKEREIDLTSEEGNLYFYEVKSLTSKSLVKFIKNRGAYADFHKLKNNFNYEKIK
RDWQYYKNDKYFIQNLKDALRNSKMAIDQNWAEFKFDFTKFNTYEDIEKEIDRKGYKLVCKTVSLNTLKDFVENKGCLLL
PIINQDINKDDKQAKNQFTKDWNSIYDNKKRLHPEFNLFYRFPTQDYPNTKFSNGTEKTKRYSRFQMLAHFGCESVPKGD
YLSKKEQIAIFNDDAKQKDAVEKFNNSIASDFEYIIGIDRGIKQLATLCVLNKNGQIQGDFEIYTRTFENKQWKHTLSEK
RNILDLSNLRVETTIDGNKVLVDLASITTKNGENQQKIKLKQLAYIRELQYSMQTRRDDLLDFAKGLQSADDILKDIRNF
IVPFKEGGQYADLPNERIYNLLKEWRDADDEAKRKIAELDPAQDLKSGIVANMIGVVAFLCEKYGYKVRISLEDLTRAFG
IQKDALSGIAIAPNDEDFKEQENRRLAGVGTYQFFEMQLLKKLFKTQVDKNLHLVPAFRSVDNYEKIVRRDKKTNGDEYV
NYPFGIVRFIDPKYTSKRCPKCGKTDVNRNQKTNIVKCNNCEYETKAGNSSEANNIHFITDGDQNGAYHIAQKALKIQKE
Q
>Gr2Cas12a3
MLESFKDLYEVRKNASFRLEPQENAATNENLYNQDVDLSEILSKYKNFVYDLKNLLYIEGEKVTEKEKDNDLSVDKLDSS
NVVHINHKYLSKYFSKEFFENYDRIIKRNKHGAKTKNWTTIGNNDFLEVFFRSFFNNAFENINKLQELIDTKENEQKRKA
DIAFEIRRLLSRNHLGKIFPLFKGGYLTHKNDIKTIPELTNQAKELKELLDNAKIYFLEDSNFGVQVEHISLNYYTRNKT
QKEYDELIKGKKKLLDSPYNKDISELYGIDRNLPIKQLYEEMKMFKARQKSAFFQQLQSKTPFKKFKEPFTFTDNEGIKH
KEFRTELFFDVEEEYYNKMLDLTKKIEKSGSNKFKKERGDFLLFQDKGTKSFKGWSGFCSEYKKVAMEYGKRKAESLSLE
REKILAEQERGWGVFSKVNNEFYINTFPIDKVKDAYQSLSKKKNDGELSYFILSSITLRALNKLCFSKDSKFINKEILIK
LDNEFLKEKEYNNKTKEIVLRKKSDLTELKLIKLYYNVLELQNSLRISYKNSDSFDKLKSSKNLEEFELNLKNETYKLEE
FKTTEDEFNKILKSNEGKSYKIINKEKGNFEKWWKNFWNSSKDGEIRINPELNISLRKGNEDYNDKISFHRKKDDVYLLN
VNFSHFANRSYIDSSFIEDDKRKENLKKFNDLYNKNIKLNYFYGLDKGTNELITLGLFKKEGGKIKSVNISKEIPVYRIT
RKGLLHSKVTFKKAPKEGQNPKTIHTLYKNPSLFIDELDNEEIFEKVNIESCLGNLNSAKLIKGNIILNGDILTNLNLHK
LSAKRKLYIAITEGKTIIKNIGFDEKEQENGAFFYEYINKGKTEKEPVFYINEEFLTIVSLDELKNELNEYIKYIKNEPN
EYKKYMGNNALDTDISMLAINKIKNALCANIIGIIMKLQEKFPGYVCFESLSNDNNNRDMEKEHSFLGNLINDKLYSKLN
INASVPPILKKFRSELKNSYYQYGQVIYVNEDSTSSACPVCNDKFIKGINKKGNLEEYKKNKLYGHLTESESSMHHLTDD
EYNKKYDNNDKFREKHTNDKGKKKDNIYRSGNGCNYHMKDNPKGFDFIKSGDDLATYNIAKKALEYLEYLESQNNDETK
>MBO5704032.1
MEYIKTTKTIRFKLQHGHENKRIVKTISNLQNEEFDLAEFIVNLKQFIDLFYKFIFYKKDGDDYLQEHMTLKTEWLKKYA
RHKIKVSTTAKRQQHSIKKYKVDDIIKETLYNMEILYGELAKDASAELNERAKRARTGLLLKSLYAKHNLPCLVDLADNI
VDKKETTNRSLRLKKMGRDLLQQLEAGMKIYLPEQSKGAVIAKASFNYYTLNKKPIDFQQKINELEHSLYTCLGDCRRDI
HCNMNLWNAITNDINERTDGKQLCWGDSPFLEEGTYVSLRQTLKNILAEQKAAFSEMMQDDASYKELRESDLYLFRGISR
KEFDDYKDLTNEIEDIATKKNQTSNDNRKKYLQTQLNNLKKQRGSLISAADYCTKNLFTDYKAFAAWYRDVAKKHGKIFA
QLKGIEKERVDSQLLQYWAFMAEQNGQHQLYLVPREEAKGCYDFLKNATSSEASAACYWLESFTYRSLQKLCFGNLESGS
NDFYREIGRELLQYTTLDCRGYPQFISGEYKFHGDEQKKIKFYQDVLASKSASKIIGLPQQELKKKVTDRAFSCLDDFKI
ALEQVCYRRFMRMSPNILTTIKERFNAQVFEITSLDLRNAENIKEYEKCFEHHDKLHTTIWKQFWSNDNANNHFDIRINP
ELSIIYRTPKDSRVEKYGVDSERYDERKKNRYLHEQLTLALTISEHCNAPFVNQAFSKVEEVVNNIKNFNQKLNDHHYKF
ALGIDNGEVELSTLGVYLPEFAKSSHEEVLEALRQVDKYGFEVLTITDLSYEESDTNGKSRRILQNPSYFLNPDLYCRTF
GKSATEYEEMFERIFEKRHTLSLDLSTAKVICGHIVTNGDVTSLFNLWLRHAQRNVYEMNDHAHKEGVKNIALKKSDNLN
NGERRKFIDYLAEKSEDYKKMTEAQKNEYVAWVYKRWNFEDVTPDSVFVRILNKHRVRGNYLHDVLMAVAFEGEELVSVS
EIFNIRNVFKLRKDFYRVKSQDDILAEINAYNKRIISNEELDLKLNQLKSSLVANVVGVIDFLYKDYQSRYGGEGLVAME
DFNVKNVDAAMEKFAGNIYRMLERKLYLKLQNYGLVPPVKNLLQVRDNNKLKQIGNVCFVDEAGTSQMCPVCEAGRLGHT
ETCSRNCGFTSVGILHSNDGIAGYNIAKKGWNMNKY
>MBO7227809.1
MNNIKTTKAIRFKLENSASNREIQERIDNLSSNNGFNLVSFVTELNNYIDLLNGYLFCSRGDRFYLNDKFILKKEWMKNY
AKQELAEFKTKIDNTANGVRVQYTVGDYRVESKIQAAFDNIDEIYGELCDDASRELNERSKRTRTALLLKRLYAKNNLPL
LIDFVENSTYKKEVGNDSLVLKSIGKRLMEHLELGIQEYLPEQSAGVSIAKASFNYYTINKKPIDYDAKIEEIEKKLVVS
NIDRTWNDRDNKIKNNGRLWNIVKADIASRQNNKPLCIGDSPFMDVDEYASLRQIMKNILSEQKAAFNELMQQGGSYKEL
QNSELYLFKEVTKDEFDEYSKLTEDIEELATKRNQTKNEREKKELKSQIERLSKQRGILISEADGRTANKFRTYKDFSIL
YRKLAQAHGRQLAKLKGIEKEKTESQQLTYWAMILEKDNRHKLVLIPKAKSSECRSRLVEADNANGNIKLYWFESFTYRS
LQKLCFGNIENGSNTFYPQIRRELNFRYSIPDNRGNYKFISGEHEFKGEEQRKIQFYQDVLKTDYARKNLNLPYREVEDR
IINSTFESLDDFKIALESICYRRAVCTNIHLIDALESEYGAQIFDITSLDLRREDNIKDKEEKYSYSYKSHTAVWKEFWT
AENEKRNFDIRLNPEISIIYRKAKESRIEKYGVDSKKNNRYLHDQLTLVTTLSEHCNSPERNIAFATIDEEERIIAEFNS
KLYKENIRFAFGIDNGEVELSTLGVYLSEFKQDSIKSSLKEVKNVDKYGFDTLTIRNLMHSEKDVNGRDRRIIDNPSYFL
KEDLYCRTFGKNGEEYKAMFDKVFEQRRLLTLDLSTAKVICGRIVTNGDVISLYNLWLRHAQRNIYDMNEHIEGGGAKVY
LKKSEELNDNEKRKFLDYLNDENERYEKLSDTDKKDYIDWIYQIWDGKDVENKRFAEVRKKQKRPGFYFHNVLLAASYIG
EEVQDVKDIANIDDVRHVFKFREDFKQFKPEKEILDEINKYNIKVISNEELDLRLNQLKSSLVANVIGVIDYLYKQYKER
FGGEGIIAKEGFGIEKVESDRMKFSGNIYRMLERKLYQKFQNYGMVPPIKNLTAFRSKDKSYTQIGYICFINYDGTSQRC
PICNTKLAYNHGLECSAKCGFDSEGIMHSNDGIAGYNIAKKGFESIVNK
>MBQ8223513.1
MEQIKTTKAIRFKLESNDNNNLVIESISNINSNREFDLDIFVDDIDNFINYCNDFLFVSKKIKGKDVFFVNRMLIVKNEW
LKVYAKNEFAELKHNNNAQRVQYKIGDIDGLDARIEDLINEIEGIYNALVDDASAELHERAKRTQTALLLKRLYSNNSLP
CLVSLIENTVDKNERGNLSLKLKSMGKKLLKQLELGIQEYLPEQSAGVTLAKASFNYYTINKKPIDYEKKIDELSNQLKT
SVEDWKNLKNREGRPMFRFDDALWKLILVKAQNKQLYLGDSPFAEVNEYASLRQILKNIMAKQKAEFSEMMQDGASYREL
KNSDLYLFNSISEDEYIKYFDLTEKIEEFATKVNQCSDDNKKKNLRSELNKLKKKRGSLINAAERNTSNYFKTYKSFAEL
YRKVSQKHGKILAQLKGIEKEKSESQLLKYWAMILQDNNGHKLVLIPKDKIKDCKSRLTESIANNGRIKLYWFESFTFRS
LQKLCFGNLDTNTFYPEIKKELLGKYSEIDGRGYPKFISGEHEFKGDEQKKIQFYKDVLSTKYVRQNLNLPFNEVKNKVI
DKSFACLDDFKIALEQICYKRMLTVDVHLINALQTYFNAQILDITSLDLRNNNETHKDKIHTEIWKQFWSSENERNNFDI
RINPEITIIYRKPKESRLAKYGVGSDKYDPNKNNRYLHEQLTLVTTISEHSNAVSKNLSFTTDEELIDMINDFNAKIRDE
KIKFAFGIDNGEVELSTLGVYLPEFDKPTNDEKIAELKNVEKYGFKVLEITNLLYSEEDYNDKDRRIIQNPSYFMNKELY
CRTFKKTETEFEEMFKNVFEEKHLLTLDLSTAKVINGQIVSNGDVVSLFNLWMRHAQRNIYELNDHANKKTAKEIVLKKS
EELNAGERRKLIDGLNENNKKYNDLSDYQKEQYVEWNYKRWRFEDVENEDFEKIYKNGQRVGNYLHNVLMAVVHDKGNIE
SVIDIFDIKNVFKFRKDFYSLKSENEILEEINKYNVKSISNEELDLKLNQLKSSLVANVVGVIDFLYKQYKSRFGGEGII
VKEGFNSNKVASDREKFSGNIYRLLERKLYQKFQNYGLVPPVKNLMLVRNDDLRDENAFFNLGNICFVGYVGTSQRCPVC
ETGKLGHTETCSNDCGFESKGIMHSNDGIAGFNIAKRGLNNFNK
>MBR2051365.1
MKQIKTTKAIRFKLENDDKNTIINNSITNLNSRRDFDLNLFVDDLDTFITDCNDYLFCFKKKGCREIFYVNPNLIVKNEW
LKKYAKQDLAKLKQNHTAQRIQYKIGDIDGLNLRIQDLIDDIDDIYTKLCDDASAELHERAKRAQTALLLKRLSANNSLP
CLVSLINNIVDKNEKDNISLKLKSSGKKLLSQLEIGLQEYLPEQSSGVAIAKASFNYYTINKKPIDYDRKIEELSQNMST
SLDEWKNKWQFNEGLWELIEIKSEDKTLYLGDSPFSDDGEYASLRQILKNILAEQKARFSEMMQDNVSYEELKDSDLFLF
NNISEDDYNKYKDLTDRIENVATDINQEDDESKKKDLRSDLMKLKKERGSLINAADKKTKDRFKTYKTFADFYRKVSQRH
GKILAQLKGIEKERTESQLLQYWALILEVNNQHKLVLIPKEKAQKFKSRLTKSNDKKSTIKLYWFESFTFRSLQKLCFGN
IENGSNTFYPRIKKELQYKYSTTDRNGYPQFIAGEFEFKGDEQKKIQFYKDVLNTKYAQSALSFPVNEVKRNIIDKDFET
LDDFIIALEQICYQRYVSVNPHLINALSDYFNAQILDITSLDLRNESNVKDKDVAYSHDDKIHTKIWRQFWSVDNEKNGF
DVRLNPEITITYRKPKESRVIKYGNDSELYDANKKNRYLHDQLTLVTTISEHSNSPAKNLSFTTESELKDMIERFNSEIK
KEKIKFAFGIDNGEVELSTLGVYLPDFKQDSNEATFAELKKVDKYGFKVLEIKNLLYSEKDYNGKERKIIQNPSYFLNKE
LYCRTFKKTVAEYDMMFAEVFEEKQLLTLDLTTAKVISGHIVTNGDVVSLFNLWMRHAQRNIYEMNDHANKETAKNIILK
RSETLNETEKRKFIDHLNENNKKYERLSEAEKVRYVKWVYDIWNGDFSEDGNNQTFADISKGQRVGDYLNNVLMAVVHEK
GQIESVIDIFDIRHVFKFRKDFYSLKSETEILEEINKYNVKSISNEELDLKLAQLRSSKSETEILEEINKYNVKSISNEE
LDLKLAQLRSSLVANVVGVIDFLYKQYKERFGGEGIIVKEGFNSNKVESDREKFSGNIYRSLERKLYQKFQNYGLVPPIK
NLMLVRNDDLKTANEFMHLGNICFVGYEGTSQNCPVCEEGRLRHTERCSNNCGFESKGIMHSNDGIAGYNIAKRGFINLN
DNHGCSQQ
>MBR4156861.1
MDFIKTTKAVRFRLESNNENTLIQESINNLNSRKEFDLNTFVDDLDAFINDCNAFLFCSKNKGRREIFYVNPSLIVKNEW
LKKYAKQDLAELKQNHTAQRVQYKIGDIDGLCYRIQDLIDDLDDIYVKLCDDASAELHERAKRAQTALLLKRLFANNALP
CLVSLIDNTVDKNEKDNLSLKLKSLGKKLLAQLELGIQEYLPEQSSGVNIAKASFNYYTINKKPIDYDRKIEELSDKLVT
TLDFWKRDGSCNFNKSLWKLIEVKSEGKTLYLGDSPLSDTDEYASLRQILKNILAEQKAEFSEKMQEKISYEDLTKSDLF
LFNNISKEEYNGYLELTNQIEELATDINQEDNEYKLKKLRSDLMKLKKNRGSLINAADRRTKEKFKTYKSFADFYRKVSQ
RHGKILAQLKGIEKERSESQLLQYWALMLEVNNQHKLVLIPKDKAQECKSRLESSNEQAQGTKLYWFESFTFRSLQKLCF
GNLENGSNSFYPGIRKELQYKYSTEDRNGYPQFISGEFEFKGDEQKKIQFYKDVLNTKYAQSALSFPKEEVKRNIIEKDF
ESLDDFVIALEQICYQRYVCVNSHMINALGSYFNAQILDITSLDLRNPLNSQEKETVYAHADKKHTEIWKKFWTADNEKD
NFDIRLNPEITITYRKPKESRIAKYGVESDKYDANKKNRYLHDQLTLVTTISEHSNSPAKNLAFTTDAELKDMIERFNAE
IKKEKIKFALGIDNGEVELSTLGVYLPGFKKDTKEEVFAELKKVDEYGFKVLEIRNLRYSENDYNGKERRIIQNPSYFMN
KELYCRTFNKTAAEYDAMFAEVFEEKQLLTLDLTTAKVINGHIVTNGDVISLFNLWMRHAQRSIYEMNDHAIKETANDIV
LKRSETLNDAEKRKFIDYLNGKNKKYEDLSEREKSEYVKWVYRIWGGDYSEYGKNKAFAEISKGQRVGDYLNNVLVAVTF
TGKELTNVVDIFDIRNVFKFKEDFYSLKSETEIMEEVNKYNVKNTKSISNEELDLKLNQLKSSLVANVVGVIDFLYKQYK
ERFGGDGIIVKEGFDSAKVESDREKFSGNIYRLLERKLYQKFQNYGLVPPVKNLMLMRDVDLNDTNEFMQLGNICFVGYE
GTSQNCPVCEKGRLGHTEKCSDNCGFESKGIMHSNDGIAGYNIAKRGFNNFMRK
>MBR4267799.1
MTKYQLTKTLRFGLTKVRKKTKLVAGKEVDAKYLSHEELDDLVMRSEYNLIKRNVLEWSKKKESDKSNYIFDELDKRFEE
IIEIEDRDQRNAEYVEFLNEFFKEVNHQTINQLDESTFINKIGDCSKAIKEYLLSWGKVCRRIDKITVRKDYFKILARKT
FFKYESKVGKKRTPLPSEVKLSGQKGNNYFDEPINEGISQFWQNRVAKALNLHSQLESMLFDYKKAIETEKHNQENPKGD
NGSFDKLHLVDFRKMFLSVCSLVMDSLRPIVNELIIVSDNVSKDEDKYILDFVNDKKTQWDLFQQIENLQTICKDNGENI
FFGKATFNKYTSEQAPNHRNNDIAKVLRELKIEKFVSDYIDLDQEAINRKIYQSTQSRLENLNNPQISPIIRAQYFKYKP
IPTLVRFGLAKELAKQQGKKYSDRLKGIQELFRIFGSSKSPALDYKNNRTDFSLDNYPIKVAFDYAWEMCARSEYAQKPV
DFPKSICEKFLEKFFECKSNEKYQQSFVTYARLLKINEDLATLEHFENEPPKDIESIYQDAQRYLDEVGNLCSNEDRAAI
AKWYEEYNKLWTKGDHKKLKEWIVSKSSIITNFTQAKMHLGQKRGSQKTFVLKSYFHSSYGKIRDNNRFVNSNVTEVFKT
IASTFGKSFATIREYFNEESEVNKIEYGAVIIKDKNGDKYLLLQKKNEGGIDMPIFNKSDENGDCDLYQVKSLTSKTVRK
IIASPNKYNDFFVNNDGKKIIYPDKTDFKYKINPYDKEEVKKRKRELYNNDLVRPIIYSLTQSKFANKQNFEKYFDWTKA
LKQCSNIEQLYKTIDQKGYSLNPSKISKEQIADLVNNMNCYLLPIVNQNITAKTKNDTNQFTKDWNKIFNEVDKDYRIHP
EFTMFYRYPTPDYPKFGEKRYSRFQMNVNFLMEVIPADGEYCSRKEQIEIYNAPKDNENCQKNVVERFNNKIKALKPSYF
IGIDRGINELATLCVIDKEGKIVGDFEIYKREFDSNLKRQKYTSIETRDILDLSYLRVEKDENGESRLVDLSESEVWIDS
LDHDKGKRANKQIVHLKHLYYLRCIAHLLQSSDYKSIVLEKLKDCNNLKDEEIKKVFEKDKFVDSYKGGEAYTDLPYDEI
RKLISDYQEIEQSNQTESEKSKALNTLCQLDASEYLKKGVVANMIGVVVYVLKKYNYDAYISLENLCYAYGYSKDTLSGY
SITSTKEDPYLDFKDQENAKLAGLGTYSFFEVQLLKKLFKLQIEENTELIPAFRSVDNYEKIFLLKNIDNKIYQFGIVYF
VDPKYTSLCCPICGEHGKKNVDRKKHTKKYDEDELVCKQCGFHTNLSHIETRVMEDKTIKNSYDECNLKAIVSGDANAAY
NIAIRLGKNIYSTIADKVKDLHHEGKKYIIVKG
>MBR4327012.1
MAGKEVDAKYLSHEELDDLVMRSEYNLIKRNVLEWSKKKESDKSNYIFDELDKRFEEIIEIEDRDQRNAEYVEFLNEFFK
EVNHQTINQLDESTFINKIGDCSKAIKEYLLSWGKVCRRIDKITVRKDYFKILARKTFFKYESKVGKKRTPLPSEVKLSG
QKGNNYFDEPINEGISQFWQNRVAKALNLHSQLESMLFDYKKAIETEKHNQENPKGDNGSFDKLHLVDFRKMFLSVCSLV
MDSLRPIVNELIIVSDNVSKDEDKYILDFVNDKKTQWDLFQQIENLQTICKDNGENIFFGKATFNKYTSEQAPNHRNNDI
AKVLRELKIEKFVSDYIDLDQEAINRKIYQSTQSRLENLNNPQISPIIRAQYFKYKPIPTLVRFGLAKELAKQQGKKYSD
RLKGIQELFRIFGSSKSPALDYKNNRTDFSLDNYPIKVAFDYAWEMCARSEYAQKPVDFPKSICEKFLEKFFECKSNEKY
QQSFVTYARLLKINEDLATLEHFENEPPKDIESIYQDAQRYLDEVGNLCSNEDRAAIAKWYEEYNKLWTKGDHKKLKEWI
VSKSSIITNFTQAKMHLGQKRGSQKTFVLKSYFHSSYGKIRDNNRFVNSNVTEVFKTIASTFGKSFATIREYFNEESEVN
KIEYGAVIIKDKNGDKYLLLQKKNEGGIDMPIFNKSDENGDCDLYQVKSLTSKTVRKIIASPNKYNDFFVNNDGKKIIYP
DKTDFKYKINPYDKEEVKKRKRELYNNDLVRPIIYSLTQSKFANKQNFEKYFDWTKALKQCSNIEQLYKTIDQKGYSLNP
SKISKEQIADLVNNMNCYLLPIVNQNITAKTKNDTNQFTKDWNKIFNEVDKDYRIHPEFTMFYRYPTPDYPKFGEKRYSR
FQMNVNFLMEVIPADGEYCSRKEQIEIYNAPKDNENCQKNVVERFNNKIKALKPSYFIGIDRGINELATLCVIDKEGKIV
GDFEIYKREFDSNLKRQKYTSIETRDILDLSYLRVEKDENGESRLVDLSESEVWIDSLDHDKGKRANKQIVHLKHLYYLR
CIAHLLQSSDYKSIVLEKLKDCNNLKDEEIKKVFEKDKFVDSYKGGEAYTDLPYDEIRKLISDYQEIEQSNQTESEKSKA
LNTLCQLDASEYLKKGVVANMIGVVVYVLKKYNYDAYISLENLCYAYGYSKDTLSGYSITSTKEDPYLDFKDQENAKLAG
LGTYSFFEVQLLKKLFKLQIEENTELIPAFRSVDNYEKIFLLKNIDNKIYQFGIVYFVDPKYTSLCCPICGEHGKKNVDR
KKHTKKYDEDELVCKQCGFHTNLSHIETRVMEDKTIKNSYDECNLKAIVSGDANAAYNIAIRLGKNIYSTIADKVKDLHH
EGKKYIIVKG
>MBS1630098.1
MENYKLTKAIRFRLEPTEENNLIQQQVDELKNISFDLVSFISKLGNFKDSLKQYLLHDHRNGTKQVKSGLSIKSEWLKRY
AKQIFHDSEAERDKTKRKQTKTIGEFGSLAKDIEDRLDELENTYQELTDDAIAQLNERARNAHSGLLLKRLGSRNGLSYF
VDLVENSVDKHEEGDLSIQLKSQGKALHLELLAGIKKFLPEQSTGVPIAKASFNYYTINKMPVDYAQKVREQQSKLLITD
WNGQIWSGKSYSREIKDDVQAGGSDLEALRQKLKNIKAQQKARFNELMTQNLSFQELKNNAELYLFSSISEQEFNSYKDL
TGIIEKEATKLSQASDDSQKLQLRSNLQRLKKERGALINAADKRNQNSFKTYKGFADLYRNIALKHGRILSTIKGIEKEA
VESQLLQYWSLVLEREGRHQLLLIPKQFAAKCYAFVCNAPVCQQTSASKIYWLESFTLRSLRKLCFGHLDAGTNTFNNDI
QSVLRYHSYSETDNRGQNKQVNIEGEFSFKGDARKIIAFYKDVLASRYTQPVLKLPIRALRKEVTEKNFETLDEFQIALE
KICYKRYALLPEQILDTIIRRYQPQVFDITSTDLTKGESDNEKRHTQIWRRFWTNENEQQNFDIRINPELAILWRPAKES
RVHKYGKESALFDENKHNRYLHPQFTLVTTISEHSNTPTKELSFMTDEEFTHSVEEFNNKFKKEDFKFALGIDNGETELA
TFGVYFPVFKQNTHEESIQEIDKINEYGFKVLSITNLSHSEADKNGKDRKIIQNPSYFLSKEQYTRTFEKTETEYQTMFS
KLFKEDSLLTLDLTTAKVIGGHIITNGDVPTYFNLWMRHAQRMLWDMNDHAEKQTAKQITLKKSEDLNQAEKEKFIEYLN
LTKNNKKYFSLSETEKTEYTNWIYAIWNRQTTNLPAEKNQKYETVKKDQRVGYYSKHIILAVCYIGEDLQSVTEIFDVRN
IFKLRKDFFAIKTEQEIIQELNNYNTNENRQQIGNEELELKINHLRAAVVANAIGVIDSLYHYYKSKTQGEGLVIKEGFD
TNKVAEDLGKFSGNIYRVLERKLYQKFQNYGLVPPIKSLMTVRSEGLAGENNKDAIIRLGNICFISDFQTSNLCPSCGRN
NPGHIDPYICNNCNFNSSGLMHSNDGVAGYNIAKRGFYNFLNPAPHIIKEVKKSSEQPHKNTNNNRPQNNNKLSQHKTDL
EIALEKAGFKNKR
>MCI1720368.1
MKNIVNNYQISKTLRFGLTQKTKIQKEGYNGEIYVSHRELGDLVKISEERIKKSVSSSDKSNLELSLDKIDICLKQIGAF
LLDWQQVYYRKDQVALDKDYYKILCKKIEFDGFWKDGRGQRMPNSRIINISELDTKDILGVERLQYILNYWKDNLVSASQ
KYSVVEEKIKRFKLAIKINRTDNKPDEVELRKMFLSLVNIVCDTLQPLCYGQISFPKINKLDDSRADNKKLIKFATDYKS
KNDLLTSIAEQKKYFEENGGNVPFCRATLNPKTAIKDPNSTDNSIKGEIVQLGLDSILKSFKSYLFFENSLENMPAKEKI
ELMKSSGANVVKKGLMFKYKPIPVIVHREVAQELSKDLNKTEESLSDFLRGIGQAKSPAKDYEELTDKNKFNIEAYPIKV
AFDFAWESLAKAKYHSEIDLPVAACEKFLNTFFDVKPNNVHFLLYAKLQELNALISTLEYGNPSDEQSIVKKIKALSNEI
KWDDFGGSGQGYKKSISDWADSKKDSDGFKIAKQKIGLFRGGLRNEIAEYYNLTQIYKKTVMQEGKLFATMRDKITGAAE
QNKVTHYAAIIEDKTGDKYVLLQEVPLDKQDRIYDKMDRNGDGYVSYFVNSITSRTIAKQLRKKRMAELMKNNARGIYNN
VSNIQQPALSDKEKEERNIKEWISFISEKRWNYEFNLNFKGKNFEEIKKEVDANGYELENRILSRDALEELVKNKKCLLL
PIVNQDIIKESKTESNQFTKDWNSIFDGNSPWRLTPEFRVSYRKPTPDYPMSDKGDKRYSRFQMIAHFLCDYIPQGGSYV
SVREQIDNYKDDKKQEIAVKDFHDRLLGKTDEQKFIEGLGGLSSLGNVTIKTKLKKQDISKEKFYVFGIDRGQNELATLC
VIDQDKKIQGGFRIYTRLFNNEKKQWEHKFLEERNILDLSNLRVETTIVIDGQEKREKVLVDLSEVKVKDNSGNYVKPNK
TQIKLQQLAYIRKLQFQMQTNPGRVLEWYSHNQTSDLIIDNFVDKQNGEEGLVPFFGAAVAELKDTLPIDRISDMLKQFV
ELKNLEKQGEDVKSKIDQLIELEPADNLKSGVVANMVGVIAFLLKKYNYKVYISLEDLSKPFKDQIVLGISGVPIGIKKG
MAGRSINVEQYAGLGLYNFFEMQLLKKLFRIQQDSSHILHLVPAFRAMKNYDNVAVGKGKIKNQFGIVFFVDAAATSKTC
PCCGAINDRQFAPDLRKFPNAKKIETPDGKSVWLERDKTDGKDIIRCHVCGFDTSKEYDDNPRKYIKSGDDNAAYLISAE
CIKAYELATTLVDNK
>MCK9303417.1
MEAIKNNYQLSKTLRFGLTQKSKTRKDGFTGEIYQSHNELKDLVKSSEDRIKKSVSTDEKSEMSLSVDKIRCCLVMISDF
LSSWQQVYSRADQIALDKDYYKILCKKIGFDGFWVDERYDRKNDKTVRTKKPQSRTINLSELDKKDDKGIERRQYLLTYW
RDNLINAADKFEVVTEKLKQFEDALNINRTYNKPNEVELRKLFLSLTNIVQETLQPLCLGQICFPKLEKIDDSRTENKHL
IDFATDYQSKSDLLSEISELKKYFEENGGNVPYCRATLNQKTAVKNPNSTDNSIDSEIKKLGLDKILKENKDALYFANKI
YSLSAKEKLSKLDDKTTGLIERSLLFKYKPVPAIVQYEIAKTLSETINKSEEDLLEFLRSIGQTKSPTKDYADLQDKNDF
DLDAYPLKVAFDFAWENLARSIYHSDADIPVAVCEGFLKKNFGIDKSNADFKLYAQLQELKAVLATLEYGNPTNRQTFIN
EATKLLSPISWDKIGRNGNQNKYSIEKWLKTLTKDDKDYKDAKQQIALFRGRLKNNIKTFDDITKYFKSVAMEMGRTFAQ
MRDKITGAAELNKVTHYAIIIEDQNFDKYVLLQEFVDKKENRIYAKTDRHHSDFTTYSVNSVTSGSIAKMLRKKRMDELN
RNNRNSFEQKPELSEEQKEQRNIREWKEFIEDKRWDLEFQLNLSNKTFEQIKKEVDAKCYELDINYISQETLSDLVNKKG
CLLLPIVSQDIAKENKTEGNQFTKDWNAIFTQETPWRLTPEFRVSYRKPTPNYPVSDKGDKRYSRFQMIAHFLCDYLPKS
DSYISNWEQIANYKDDKLQEKAVKEFNADLRGRTEEEKQSESVNALLAHFGNQNKKQKPVERPKEKFYVFGIDRGQKELA
TLCVIDQDKKIVGDFDIYTRSFNSEAKQWEHKLLEKRVILDLSNLRVETTIVIDGKPEKKKVLVDLSEVKVKDKDGKYSK
PNKMQVKMQQLAYIRKLQFQMQTNPDAVLEWYANNKTKEQIMSNFVDNENGDKGLVSFYGTAVEELNETLPIDKIEEILK
KFQELKDKEKQGETVKLEIDKLVQLEPVDNLKNGVVANMVGVIAYLLQNLDYQVYISLEDLSKPFSGQIIGGIAGVPTKT
NKEEGRRADVEKYAGLGLYNFFEMQLLKKLFRIQQDSQNILHLVPPFRAMKNYDHVAVGKGKVKNQFGIVFFVDADATSK
TCPCCGSSNNKPNLKMYPNAKKGLSKEGKEVWVERDKSEGNDIIRCFVCGFDTTKDYSENPLRYIKSGDDNAAYLISAEG
IKAYELATTLVNNK
>MCK9562686.1
MENIKNNYQLSKTLRFGLTQKQNGNSSNTDNVYHSHSALKELVDISENRIKKNVSTEGATEMQLSIESIRKCMIMIEQFI
KDWKRVYYRSDQISLDKDFYKKLSKKIGFEAFWFERNKKTQQRIKKPQSCIIALSELSKRDNFGKERQEYIVEYWENNLL
KSTERYEEVSEKLEQFELALKINRTDNRPNEVELRKMFLSLVNMVREVVEPLCLGQISFPKLEKLADNSKNKQLRKFATD
YQSKSDLLTQISELKKYFEENGGNVPYCRATLNPLTAVKNPKSTDSSILDEIKKLKLDVILRDYQSVALFDNSIRDLTAS
QKMQLLNQNNEGLIKRGLLFKYKPIPAIVQYEIAKVLSAELNKDEQELRNFLRDIGQVKSPAKDYAELQDKKDFDINHYP
LKVAFDFAWESLAKSVYHPDIDFPEEQCKTLLREVFQVDENNENFKFYAQLLELRSLLATLEHGKPTEVITIENEVKKIL
ENIDWSKFGDRGKNYKSAIENWIHNRNKKDFKGDYFKKAKQQIGLTRGRQKNLIKKYDEITKSYKDIAMKMGKTFAEMRD
KITGAAELNKVSHYAMIVEDTNQDKYVLLQEFVENNKDRIYAKSTPQNEDFKAYSVNSVTSSAIAKMIRKIRIDKLQANE
RNNNRQQAPELSETQKEARNIKEWKDFIAEKRWNYEFDLKLDNKNFEQIKKEIDSKCFKLETKYMSEEVLVDLVKNQNCL
LLPIINQDLAKKIKSESNQFTKDWNAIFAQNTPWRLTPEFRVSYRKPTPNYPKSERGDKRYSRFQMIGHFLCDFIPKTAD
YISNREMIANFKDDEKQKQTIINFHERLNPKSENEKMNMLLAKFGNKNSNQSKETKKEEKFYVFGIDRGQKELATLCVID
QDKKIIGDFNIYTRSFNTQNKQWEHQLLDKRHILDLSNLRVETTIVIDGKPDVRKVLVDLSEVKVKDKNGNYTKTDKMQV
KMQQLAYIRKLQFQMQTNPDTVLEWYNKNQTKEAILNNFVDKPNGEKGLVSFYGSAVEELKDTLPIERIEKMLQQFKSLK
NEEKEGKDVKAEIDKLIQLEPVDNLKAGVVANMVGVIAHLLKEFNYQVYISLEDLSNPFGSHVIDGTTGTHSKTNKGEGK
RADVEKYAGLGLYNFFEMQLLKKLFRIQQDSQNILHLVPAFRAVKNYENIIAGKDKIKNQFGIVFFVDANSTSKMCPVCN
STNETNREYPNAKKGTSKDDKEVWVERDKSNGDDIIRCFVCGFDTTKKYEENPLKFIKSGDDNAAYIISAFGIKAYELAK
SVIDNK
>MDD3794022.1
MDKENSFKGFTNLYEVRKTVRFGLTQPNKKGELKTHLEFDDLINKSFENIKKDVKSRDKPNFKEKELIEKINQFINGLEK
QLGNWKQIYERYDVISVNKDYYKILARKAKFDAFKKDKKPQASQIKLSSLQKDNRKDNIIRYWGNIITRSDYLINIFKPK
LEQYLNAVNNPNNSSHTKPDLIDFRKVFLQFLKVNEEYLQPLFDKSIQFETGKKENSEEIKKINTFSGDENNKEINYLID
LGKEIREYFEANGSQVPYGKVSLNYYTALQKPNNFGEDIRKGVENLGIIKFLNKSEEDIKNYLKQNSKEKINLLNNAKNH
YFIELIHLFKPKTIPFSVKYNLAKYLEKNFNLKYEDILNKFDLLGKSVDIGKDYLECKEKEKFSLEKYPIKSAFDYSWEN
LARNLKRDVDFPKSVCEKFLKDNFDIIINNSSFNLYANLLFIAENLATIEYGNPNNENEIIESIKNTFDDIKFESNKQEY
DGYKKEILNILNQEKSKRNYKNILTAKQRLGLLRGQQKNKISKYYNLTQSFKKIASFIGKTLATIREGLKEENELNKITD
YGIIIEDKNQDKYILTLKLDGKDIREKIKSKLWDGEYKVFEINSFTSRALNKFIKNPLGEDSKKFHGDYKYKHKEVSIYK
DVKWIGYKEEFLIHLKDSLVNSQIAKEQNWKAFGWNFDNFNTYEKIEKEIDKKGYKLIKNSISKENLEYLINEEKCLLFP
LINQDISSKKEQNKNEFTKDFNKAFLGIGYRIHPEFSIFYRQPDEENKKINKSGIINRFGRLQLLANIGIEYIPQNNDYK
TRKEQNKISLDQTNQNELVQNFNKEKVNKYFDSLDDYYIFGIDRGIKQLATLCITNKNGIIQSYEIYTKYFNNNSKKWEY
KKNRIEGILDLTNLKIESDKDGNKFLVDLSLFEAKDENGNSTGTNKQNIKLKQLAYIRKLQYQMSSNEKGVLNFLKKYQT
KEERQNNIKELITPYKEGHHFEDLPVNIFEEMFENYEKLKNDKTLSEIEKQNLMKLTIELDSSEDLKKGVIANMIGVIVY
LMKKYDYKVKIAVENLNQSFMGQNDGLNNSYISIKTNFKDQENGALAGMGTYHFFENQLLRKLYKVSVEEGILHLVPFFN
SLDNVNKLNFEKEKILWVQTENYRKFGIVSFVRPHNTSKRCPICKSINVKRKDNITTCSDCGFITGKDNNIVIKKYKKEG
LNLDLIKNGDDNGAYNICCKIGL
>MDD4848569.1
MKNITNKYQITKTLRFGLSQKGKTKKEGFDGEIYQSHQEFNKLVSVSEARIKKSVTTEQKTELALSIDNVARCLNNISDF
LINWQRVYYRTDQIALDKDYYKIMCKKIGFEGFWFETNRRTQQKIKKPQSRIISLSALDKKDGLGKERKQYILDYWKENL
LSAAEKYEVVSEKLKQFQDALNINRTDNKPNEIELRKLFLSLTHIVYDILQPLCYGQICFPKIEKLDNTKEDNKKLIEFA
SDYQSKSDLLSEIAELKQYFEENGGNVPFCRATLNPKTLVKNPKSTDNSINEEIKDLGLKEILKTYKDVLNYNNYLESLS
AKQKLQLLNDRNTSIITRSLLFKYKPISANVQFDIAKTLSPEVGKGEEDLRAFLRGIGQPKSPAKDYADLQNKSDFNIEA
YPLKVAFDFAWESLARAIYHADSDLPMDACKNFLQDNFKVKNDDTNLKLYAQLQELKAVLSTLENGNPNNAAAFRLKATN
LLNEIPWKTVGNYGQQNKDEISKWLNNGKNKDDYKKAKQQIGLFRGRLKNNIQGFDNITQTNKNIAMKMGRTFATMRDKI
TGAAELNKVSHYAMIIEDRNTDRYVLLQPFTENEQDRIYSQTDYNNGDYTTYEVNSITSGAIAKMLRKARIDELSKNDNN
RNLTSQPELTEEKKEKRNIKEWKNFIENKRWDLEFQLKLNEKNFEQIKKEVDTKCYNLRTKKINKTTLEDLVNKSDCLLL
PIVNQDLAKEEKTNGNQFTKDWNSIFAQNTPWRLTPEFRVSYRKPTPDYPISDKGDKRYSRFQMIGHFLCDYIPKSDKYI
SNREQILNYKNDELQKKAVKDFHEDLKGKTEEENQNESMNALMAKFGNVNKKQKATTVEKPKEKFYVFGIDRGQKELATL
CVIDQDKKIVGDFDIYTRSFNSERKEWEHTFFEKRHILDLSNLRVETTASIDGKAEKKKVLVDLSEIKVKDKNGNYSKPD
KMQIKMQQLAYIRKLQFQMQTNPEGVLAWFKENSTKDLIINNLVDKKNGEKGLISFYGSAIEKMEDTLPVDRIEEMLQKF
AALKKQEKEGEDVKLSIDQLVQLEPVDNLKNGVVANMVGVIAYLLQKFNYQVYISLEDLSNPFGSQITGGIAGVPLKQGK
DEGRRMDVEKYAGLGLYNFFEMQLLKKLFRIQQDSCNILHLVPAFRAQKNYDHVAVGKEKVKGQFGIVFFVDANATSKTC
PVCGTTNNKPNNQKYPNAKKGLSADGKEVWLERDKSNGNDIIRCFVCNFDTTKEYTENPLKYIKSGDDNAAYLISAAGIK
AYELATTLINNQ
>MDD5977247.1
METIRSNRFIRFKLQADGENASIQNKIEALNVDGEFDLVNFFSKLENYLYDINDYLFFEREDGSILKGGIVVKSEWMKTH
AKQQLAEFRYKERSEDNQRNDSRRVKRPRMQHTLSDYKLSDRIIGVYDDIVDVYEKLQDVVSRERHERADRAKIALLLGR
LKTKGGLPLLVSLVENTTDKKEQGELSLRLKKSGKELLNLLEMGVQNYLPEQSKGYPIAKASFNFYTINKRPIDYTRKIK
EINDRLRVDWKKCEEWCFGKNKSANDIRWWKTIKADVERRAKGKELLLGEMPMRDIEDYANLRQILKNILAQQRAEFSEM
IQSAESYSSLQESGLYLFDRISDEDFDEYFNFSEEIEQTATKRNQTRDQYKQRELRTKINRLKKQRGDLLNDACRETKDR
FVDYKRFAAFYRKVAQQHGRLYAQLKGIEKERNESQMISYWAMILQSGSKHKLVLVPKEKASELKNNRLNVSEDKTSNTK
LFWFESFSFRSLQKLCFSNIESGSNKFYSDLRNEAEFSRKYSFGGKFISGEFDLQGDEQKKIEFYKDVLSSRTAGKMLSI
SKEELKQEVLDVDFDCLDDFKVALERVSYKRMFTVNPHIIDVLKSDFAAQVFDITSLDLRHEESCKDKETMFEYSDKMHT
RIWKEFWSEDNEDSNFDIRLCPEITLLYRKPKSSRIAKYGADSTQRNRYLHEQLTLVTRFTERSNSPGRELSFLAEEDEK
KIVENFNREVLKEDFRFALGIDNGEVELSTLGVYLPQFAQESNDATFEMLKKVDEFGFPTLTIRDLKYKEKDIKGIDRRV
VQNPSYFIKEDLYCRTFGKSHQEYEAMFETLFERRNLLTLDLSTAKVISGHIVTNGDVVSLFNLWKRHAQRNIYAMMEHQ
LAEGSVEIELKRSYELSDTERQMFIDYLNADNKRYEKLSKTDKSKYVTWIYDCWNGKEVENKDFKNVYDECKRKGNFADI
VLYAVCTNAGKVETVVDVFDIRNVFKLRKDFDCLMSQEEIKAELNRYNVRVISDEELDLNLRQTKSSLVANVIGVIDFLY
ARYKEKFGGEGLVVSEGFGVSKVEQDLEKFSGNIYRLLERKLYQKFQAKGLVPPIKNILMFREKDNNREGKKSVPFLHIG
NICFVDPSGTSQNCPVCEKGKLRHTEICPNNCGFKSEGIMHSNDGIAGYNIAKRGFLEFKKLK
>MDD5977597.1
METIRSNRFISFKLQADGENASIQSKIDALNVEGEFDLVNFFSRLENFLNDIGDYLLKRNDNNTDNAILNGSLLVKSEWM
RNYARQQLAEFKFKEINSKKNQNNDSPKRKSIRTQHTLSEYDLSDRIFEAYNVAVEVYDRMIDVVSRERHERADKAQIAL
LLGRLKTKGGLPLLVSLVENTTDKKEQGELSLRLKHSGKELLNLLELGLQSYLPEQSKGYPIAKASFNFYTINKRPIDYT
RKIDDKNKELKVDWKKCEGWFLGPNKSEDDLLLWNAIKADVELRAKGKELLLGEMPMRDINDYANMRQILKNILAQQKAE
FSEMIQSAESYSSLQESGLYLFDRISDKDFDEYFELSEDIEETATIRNQTRDQNKQRELRTKINRLRKKRGDLLSEACKE
TKGRFVDYKRFAAFYRKVAQQHGKLYAQLKGIEKERNESQMINYWAMILQNGNNHKLVLVPKEKASELRNRLNVSEDKTS
NTKLFWFESFSFRSLQKLCFSNIENGSNKFYSDLRNEAEFNHKYSFGGKFISGEFDLQGDEQKKIEFYKDVLRSRTASKM
LSISKEELKQEVLDVDFDCLDDFKVALERVSYKRMFTVNPHIIAALKKNLSAQVFEITSLDLRHEESCKDKENVFEYSDK
MHTRIWKQFWSEDNEDSNFDVRLCPEITLLYRKPKSSRIAKYGTDSTQRNRYMHEQLTLVTRFTERSNSPGRELSFLAEE
DEKKIVENFNKEVLKEDFRFALGIDNGEVELSTLGVYLPQFAQGSNDATFEMLRKVDEFGFPTLTIRDLKYKEKDIKGID
RRVVQNPSYFIKEELYCRTFGKSHQEYESMFETLFERRNLLTLDLSTAKVISGHIVTNGDVVSLFNLWKRHAQRNIYAMM
EHQLAEGSVEIILKRSEELSDNERQKFIDYLNADNKMYEKLSETDKSKYVTWIYDYWNGKDVANNDFENVYKECRRKGNF
ADIVLYAVCTNAGKVEKVVDIFDIRNVFKFRKDFDCLMSQEEIKEELNKYNVRVISDEELDLNLKRTKSSLVANVIGVID
FLYARYKEKFGGEGLVVSEGFGISKVEQDLEKFSGNIYRLLERKLYQKFQGKGLVPPIKNILMFREKDNNREGKNTIPFL
HIGNICFVDPSGTSQNCPVCEKGKLRHTEICPNNCGFNSEGIMHSNDGIAGYNIAKRGYWEFEKLK
>MDD6002420.1
MEQYQLTKTIRFGLTKVRKEKKHLSHEELDELVMVSEERIKKEHPQAENQLDEQSFVKKIGDCSKAIKEYLLSWGKVCRR
IDKITVRKEFFKILARKTFFKYESKVGKKRTPLPSEVKLSGQKGNNYYDEPINEGISQFWQNRVSKALKLHSQLESMLFD
YKKAIETEKHNQENPKENNDQFDKLHLVDFRKMFLSVCSLVMDSLRPIVNELIIVSDNVSKDEDKYILDFVNDKSKQWDL
FKQIEDLQNLCKDNGGNIPFGKATFNKYTSEQAPNHRDNDIHKVIRELKIEEFVSDFIGLEQEDIYRKIYQSTQHSLVNL
NKPSISPIIRAQFFKYKPIPVLVRFGLANYLNKQQGKKYSNRLKDIQELFRIFGTSKSPELDYSDKNNRTEFSLDKYPIK
VAFDYAWERCARSKYAQKPVDFPKEICVTFLETYFEYNSKEKNREAFEIYAHLLKVNECLATLEHFENEPPKDIKSLWQD
VQNHLDKVGKLCSNEDRKAITQWYEEYKNLWAKGNYKKLKKWIESKSYTVTNFTQAKMHLGQKRGSQKTMVLKSYFHPTY
GKIKDGNRFINSNVTEVFKNIASTFGKSFATIRDYFNEESEVNKIEYGAVIIKDKKGDKYLLLQKKNEGGIDMPVFNESD
GNGDYDVYQVQSLTYKTVNKIYNSTKYPEFFAINGEKAIYAPNRPQRFKDDQEKNTFNEKKLQSLKKCLTESDFMTNTTE
NYLQKFNWTEEINNCTDFEPLAKIVDQKGYYLKSYKISKEQIAELVNNQNCYLLPIVNQNITAKTKNDTNQFTKDWNKIF
NDEYKDYRLHPEFTMFYRYPTPDYPCPGEKRYSRFQMNVNFLMEVIPSEGEYVSRKEQIESFNTPKQDKEDNDNENSQAK
KVAQFNDNINTKKPSYIIGIDRGINELATLCVINSEGKIVAVDENGLIKDEFDIYVKHFDKDNKCWIHNIKPKTATDNKP
RTILDLSNLRVETTIDGKQVLVDLSSDENGIQVNSKQIVHLKRLYYLRCLSYLLQSSDYKSIILEKLKDVNNMTDDAIYE
VFKNDKFIDSYKGGVQYTDLPYDEIRHLISTYQEIDQSNKTDSEKQSELNTLCQLDATESLKKGVVANMIGVVVYILKKL
NYDAYISLENLCRALYFSKDSLSGYTIENTSVNPDLDFKDQENAKLAGLGTYSYFEIQLLKKLFKLQIDEKQFLVPGFRS
VENYEKIVKLGKVKHSIYQFGVVHFVEPANTSLKCPICGANGKRIKYNPNYDEDELVCKKCGFRSNISKIQNSKIMEDSV
IKTYYDNHNYKAIISGDTNAGFNIALRLLMNLNTQIENAINHLHKTGKNYHSVNK
>MDR0305996.1
MNQEVQGKQYQFSKTLRFGLTSTNQNLYSEETMRLLKVSQEKIEKQVKKENNNTDKTNQLRNCLVQIKEYLKTWDNTYPQ
IDFLAITKDYYKVISRKARFDFDKGNGSEIKLSSLQSMYNNKKRYQYITDFWKENLHKTENLYRKSDDLLRIFEEAEKQN
REDKKLNKVELRKTFLSLFNLVNESLKPLIEGNLFIVNDEKIDEQNPKHNYVSDFILKAEARKPLYNCIGNLQNYFKDNG
GYVPFGRVTLNKWTALQKSNNRDTKINRIIKELKINSFLIKNINYKYNEFTSNFKEKKDKKGKIVKNKDGDIVWELEPND
KSVIELCQFFKYKKIPINACLNLAKRLIKENKLEKEKENTFLSELGVSKSPALDYKKDQSNFSLTNYPLKVAFDYAWENC
AKAKYEDIPFPKKQCEKYLRDVFDLDIETNADFAKYALLLRFKILIGRIKVEETTRIENIATIKEFFNDVKSNLTKEKDK
TVAEINNWLTFKENQTDKKAKYSNQDEFSEAMKTIGEERGGLKSKISRYKALTDMFKVCSSKFGKQFADLRDYFNEAYEV
DKIKYRAWIIEDDKKNRFVLLADKGKEVGLTSGNGDLYFYEVKSLTSKSLVKFIKNKGAYPDFHNKKSEDGFCQIYLNSE
NKENKDRFIDDVKIHWSTYKNDQEFLKKLKECLKNSKMAIEQNWNEFNFDFSECDNYEKLEKEIDRKGYKFERKAISLTD
ITDLVENKECLLLPIVNHDINKEKQTENQSQFTKDWFAIFKNKKHLHPEFNIFYRFQTKDYLKTKFKNGTEKTKRYSRFQ
MLAHFGCEVIPQGDYLSKKEQIAIFNDDEKQKKEVENFKENISSDFDYVIGIDRGIKQLATLCVLDKKGVIQGDFQIFTR
KFNDITKKWEHKELEKRNILDLSNLRVETTIAGEKVLVDLASIKTKKGENQQKIKLKELAYIRELQYAMQTRKDELLDFA
NKINSADDITEDSIKNFISPYKEGTRYADLPKSEFFNRLTEWKNADDKGKLKVAELDSADNLKSGIVANMIGVIAFLCEK
YKYKVRISLEDLTRAYGIQKDALSGTAIYQNDEDFKEQENRRLAGVGTMQFFEMQLLRKLFKIQIDEKLCLIPSFRSVAN
YEKIVRRDRKSSGDKFVNYPFGIVCFVDPSYTSQKCPYCDNKHKKNDKETGKKAFYRDKGENKNSLLCKQCGVSTIKGQE
KPSNKNDSKKQFNIHFITNGDENGAYHIAKKTLNNLIPNNKNNKNQPSDFPIGTCT
>MDR0619335.1
MEQYKTTKTVRFKLDPKNADIIEQDVKAVTSKNGDFDLISFVSKLTDFISNTKNYLFYLKRNKEFAVKDKIIIKREWLRV
YAKQEYVNYNSHNRNNGRRQQITIDEIIGLATKIKDIFDEISRTCAALANDAILQNNERARRERYGLLLKRLQAKNALPV
LISLIENTIDKNEQGNLSMIIKNQTTELQRDLLAGIQEYLPAQSSGLPVAKASFNYYTLNKKPVDFAQETKKLQDEMVIK
DWNKDDALRDFSSMNKEMKEKIKEGSESNYEKLRQFLKNTKALQKAKFNELAAQGLTYDSLQRSNELYLFKDVSSEHLEY
YKKLTNKIEKKATEINQCDVDNQKKQLRIELRNLKNLRGSLITAANKNNSFKTYKQFANLYRKVAQKHGKILAKLKEIER
EQTESQMLKYWAVIMEKNNQHLLVLIPREKAGECKKYLESQQIDTGAIKAFLFESFTYRSLQKLCFGYLENGTNSFNEGI
KAEVQKMPRGEFEFQGREQDKIEFYKNVLGSNYAKQVLNIPKQVQTDVVLKDFASLDDFKIALEKICYVRLIVCNDKIEN
ILQEQYGAQIFNITSSDLRSTSTTHSDKRHTKIWREFWDDNNDKNNFEIRLNPEITVTYRQPKESRVKKYGKESDKYDEK
KKNRYLHPQFTLITTISEHSNTPAKQLAFITDEEFKKSVEIFNKKFNEENIKFAIGLDNGEIELSTLGIYLPCFDKSTNE
EKIEELQKVKDYGFEVLTIKNLCYTEKDKNDKDRKVVQNPSYFMDKDIYCRTFGKNEDDYNKMFDEIFEKKNVLTLDLTI
AKVINGNIVTNGDVSAFLNLWLKHAQRNIYEMNDHSEKETAKEVKIEDKLTDEGKAKFAEYISDKNKYDQLSDEEKQKYL
KWIFEDRENITLSDAEKKEFGKCQKIKGNFSKEMLFAICYIGEGHDSASVISDVRNVFKVKEEFYSIVKDKQAIKAMIEG
FNIRKISNEELDLKINNVKQALVANVIGVIDFLYKQYKQRFNGEGLIVKEGFGVTQVEQSLERFSGNIYRILERKLYQKF
QNYGLVPPIKNLMTIRENKVRGEEDLLRFGNIGFVNEANTSQECPVCTIGRLKHTTICSENCGFSTANIMHSNDGIAGFN
IAKRGFENFLKKKHVSF
>MDR0982475.1
METLNQFTGLYSLSKTMRFGLTLKEKKPKNDSIAVESLYQSHQDLKELVELSDKRIIEEKKPEPPVENLGNPPIEKLRDC
LNSMQKYLNDWRKVYTRYDQLAVLKDFYRKLERKARFDGFWKDKKGQNQPQSQEIKLSSLKHKSGEKEIKDCIVTYWGEN
IRKANEKWHQVDSVLKQFEEAKRKNRDDKKLNQVELRKLFLSLANLVNDTLVPLCQRSITFPNADKLSDNARDKSVLDFI
GDNEIREHLLDKITKLKEYFQDNGGYVPFGRVTLNQYTAMQKPNKTDKEIEDAIKNLGLSIIKSQNFDAFEHIEEATDKV
ERLNTVSLPLVERAQYFKDKTIPVGVRDSLAKYLAKDDTAKEKELIDLFEKIGMPKRPAKDYSDPTLKEKFDLRKYPLKV
AFDYAWETVASKELHDDILKNKCKKYLKDIFDVDTDKSIFFNIYSDLNYMKIILSRIEYPTQNQLSKDNFLEWNRKVITI
LDGDDFSHFNKNADGSTDKKMNTAKTYVKTWLDKLEANIEQFDGQDFKKFYEDFKKKNKNSCKDFDDAKRDIGLKRGGLK
QIIEETETFTDKKTGKQKPKYKDSKYKELTEAFKSIAVDFGKHFATLRDKFNEENEINKIEYYGVIVEDENADRYLLLSK
LSESREEIKNIFPDKAEGLKTYKVKSLTSKTLTKLVKNKGAYKDFHISDMRVDFKKIKEEWSAYKNDQAFLKYLKKCLTD
SSMAQAQNWSEFGLDFDKCNTYEEVEKELDGKAYLLQETRLSKATITNLVKNKGCYLLPIINQDLAREDRTAKNQFTKDW
KQIFENKKHYRLHPEFNMAYRQPTPNYPNSEIGDKRYSRFQMIANFMCEIVPQSTSYATRKEQIQTFNDNNKQQKAVKDF
DSKFKLSDSYFIFGIDRGIKQLATLCVLDQGGVIRGGFEIYTRHFDGNKKQWVHTSLERRNILDLTNLRAETTIDGKKVL
VDLSKVEIKNQTDNKQNIKLKQLAYIRKLQYQMQTNPEKVKNMSDEDIENDLKDIITPYKEGTHYADLPIENIKAMLDRF
KVLYGKTDQQSKQELKELCELDAADNLKGGIVANMVGVIAHLMEQYNYRVKISLENLTTSFVNQSDGLNEYFISRGMDFK
EQENAALAGLGTYQFFEMQLLKKIFRIQQDDGNVLHLVPAFRSKEDYEKIIRRDKNDGDEYVNYPFGLVTFVDPRYTSRK
CPICGKTDVKRNDNIITCKKCGAVSGKYSFDDKNRQFITNGDENGAYHIALKTRKEVHNEN
>MDR2345186.1
MKNLTQFVNLYQLSKTLKFGLTLRNKIRKNGFEGEIYESHTELQELIKISEQKIIKETTDKNKEIMTFTELPLDEIRKCL
DDMHKYLDDWEQFYNRYDQIAVLKDYYRKLERKARFDGFWREKNIKNKIQNNESETIKKPQSQVIKLSSLNNEYENKKRR
DYITDYWNENIQKAKRKFYEVNSVLKQFEVANEQNRDDKKLNEVVLRKLFLSFTNLINDTLEPLCNGSICFPDIEKLTNS
KTDEQLQRFVFDDGFKKILSEQIENLKIYFAINGGYVQYGRVTLNKYTALQQPNKVDEDIKNIIKELGLLEFVKKYENTE
QIINYIKNIKDKKQELNANNLSLIEKVQLFKYKTIPAGVQPSLIAYLARTEKKDKKTLRELFYAIGQPQSPSKDYKELQN
KTDFNLYKYPLKVAFDYAWESLAKSKYNPHIDFPDVKCKEFLKDIFGTDISVNDNFKLYSALLFVRENLATLDHGNPNDK
NIHVNKVENTFKEIKDRLAKKEYKKEYKALEIICKWHKNSATIEQSEYEAAKQTIYEAAKQTIGQLRGRQKNQISKFKEL
TDSFKKLAPKFGKAFANLRDKFNEEYEINKISHCGVIVEDRNNDQYLLLSQLNDNRENASDIFELEADPNGELKIYQVKS
LTSKTLLKFLKNKKGSNTGFHINENWTFPKGKWDVINKDKIFLNYVIQRITNSSMAKEQKWSNFKWDFRRCDSYEAIAKE
VDAKGYILESVNISKLTLNKLITEKKCLLLPIVNQDLTRQDKKTKNQFTKDWIKIFESNNCYRLHPEFKISYRYPTPNYP
KPEEKRYSRFQMISHLLCEYIPQNDNYKSRKEQVKIFNDKVAQKESVEQFNQQFEITDDYYIFGIDRGIKQLATLCILNK
NGQIQGDFEIYTREFDKVNKQWKHTILEKRNILDLSDLRVETTVEGKKVLVDLSKVKLHSGNENKQTIKLKRLAYIRMLQ
YQMQHEQDKVLRFINQYKTIDEIEKNIRDLISPFKEGKQYADLPTEKIKDMLIQFGELSKNDSDKSKKELCTLCELDAVD
DFKTGAVANMIGVIAYLLEKYKYNVYISLEDLTRAFRLQRDRLTNNILQSTNKDNTVDFKDQENLVLAGLGTYHYFEIQL
LRKLFRIQRNSEGDILHLVPTFRSVDNYEKIVRRDKKTDNDKYVNYPFGIVRFVDPKYTSKKCPICDKTNTTRKDNVLIC
NSCNAVSGEYETDNENRHYITNGDDNGAYHIALKALSLRKSKNLEKKK
>MDT8316857.1
MEKYKTTKAIRFKLEAQDISEIQKDVDGLEAEFNLANFVSGLSNYLDEVKKYLFCEGKEKSFVNTKMTIKREWLQQYAKQ
EWVDYSEKKKQNSAQNKNVRRIQMTIGDFTALASKIEERFGEVSYIFKELADAAGSEANERAKRERIGLLLKRLLAKNTL
PFLFSLIENSNDKNETYNLSIRLKNQSLQLAEQLTSGVQVFLPAQSGGLPVAKASFNYYTINKKPMDFSQKKSDLESDLK
ISLDSIFNLTRENFSKDIKEAIKADIQKELNNGKTLQLGDAPMLDGEDYASLRQILKNIKSNQKKAFSELMQTEKNYHDL
EATNLYLLNTIENEFNAYKEQTNKLEDLAEKINQASNNDQKKTLISKKQRVAKDRGNLMKDKFATWKSFANFYQTVSQKH
GRILAQLKGIEKEQTESQLLKYWALILENNWQHKLILIPRENAAKCKRRIASLNPPENNQTKLFWFESLTYRSLQKLCFG
FAENANNEFNRNIQYLLPKDKSGKTINGEFAFQGDEQKKIKFYQDVLASEYAKSVLNIPIEEIQAEIINQNFASLDDFQI
ALERTSYRRFAVVDANVEAELLKKHNAQIFTLTSSDLKKPAKENIKSHTQIWKAFWSSNNEQSNFEIRLNPEITITYRQP
KQSRIDKYGENSSLYDPKKKNRYLHPQFTLITTISEQSNSPTKILSFMSDDEFKKSVDAFNKKFKKDDIKFAFGIDNGEV
ELSTLGVYLLAFDKTSNEEKVAELNKVNDYGFEVLTIKNLNYKEIDKNGKERKIIQNPSYFLKKENYIETFKKSEAEYQE
MFAQQFEKKKLLALDLTTAKVICGHIVTNGDVPALFNLWLKHAQRNIFAMNDHIKKETAKKIDLKNQLDTVKEKLKFAEY
ISHEKKFKKLDDEKKRRYTKWIFEDRDQNNFTSDEGKKFNACQKRHGNYTPNAQAPVIFASCFIGEELQSVTDIFDVRHI
FKKREDFYAIKTEEEIKQLINSYNIGKTSHDISNEELDLKILETKKALVANAVGVIDFLYKHYQQRLGGEGLIIKEGFGA
DSVEDGIEKFSGNIYRILERKLYQKFQNYGLVPPIKSLMAVRAEGINNNKDALLQLGNVGFIDPAETSQECPVCVEGRLS
HSTTCSKNCGFSSEGIMHSNDGIAGFNIAKRGFINFVKSKTDNQQQMSAQK
>MG26_14Cas12a3
MNKFTKPYEVRKSIKFKLIPEIQKRPHSIPDYELELSELLDSYKGLIENLINFFYSEKEVVESKKSKFSNLKWFKEAFAN
FDFDEAEEKVFDLKNKEFSKMPRFKHMFFKENFKEDWYAIKDRLIKKNKTKNYEILDSLPFFQKVLKDFFEKSEQLYKEL
DEIISSPDNASKRKSDLRFVLQKISWNEVFKKIIKLFSLWFVDHKNDVEIVWKISEELWEFSEKIQNAIELLRVNDSFWF
PVEYLSLNYYTINKTPKEYDKEITEKQNNLEKLYEWGLSELYWIDKNQTIEQLRNDMKMFKARQKSAFLQQLQNWVPFEE
FQKLDFTDNKWELHKDYEILLFNDIGNDKYGEMLEITEKIAKEQDKDKRKGLKEKRWKYFIHHCKKYNKFCDEFKKVAIQ
YWKLKAEKLSLEREREQARFERWLAILSKDLDWNYYINSFSNNDSKNAFEKLKNINSTSGDYSYFIMKSITLRALQKLCW
KENFKKTVVNKISEKFTKVNENDTGRQVRKFKSFEEIGNNIVEFYVDILDKQRTLDVSYRSWYEEWLKKLKWAKDLDELE
ILLKQETYTLEEHKISKNDFEEILEDYNWNSYKITSEDLEKNIETNNFTKWWNIFWTTENKEHKYISRLNPELVISLRAW
EKVFKDRKKHRKSDKSFLLTMSYSHYTDKSYIDDAFIKDEERKSSLEQFNKHYNENHKFDYIYWLDKWTNELVTLWIFKK
VWDKLEKVNISEKIPVYRITEKWLKYSKKYSTIVEWLNWEREIFLYKNPSLFIDEIDNEELFEKVDIDSCIWNLNCAKLI
KWNIILNWDINWFLSLSKIAAKRKLYLAITEWKIRWDTVVFGYENGNKYIWYKYENRWKIDENPVFFLESFTDIVSEREF
EIEFNEYIKLVKNHNSKEDVSISWINKKRVAISWNIVWIMMKLQEFFPWYIAWEAITIKTNEEDSKKNHSFLWNMVNDKI
YQKLMLSLDVPPILKKYRSEIKDKEYLQHGKIFYVNKESTSSACPNCNNTLTITNNWWQFEDKTEEYVSKLFWHISQYEN
EMHHINDKSDQNYEKKWESWILEDGSICDYNMKHNPKWFDFIRSWDDLATYNIAKKAKEYLEFLEKQKNNNS
>MG26_15Cas12a3
MNKFTKPYEVRKSIKFKLIPEIQKRPHSIPDYELELSELLDSYKGLIENLINFFYSEKEVVESKKSKFSNLKWFKEAFAN
FDFDEAEEKVFDLKNKEFSKMPRFKHMFFKENFKEDWYAIKDRLIKKNKTKNYEILDSLPFFQKVLKDFFERSEQLYKEL
DEIISSPDNASKRKSDLRFVLQKISWNEVFKKIIKLFSLWFVDHKNDVEIVWKISEELWEFSEKIQNAIELLRVNDSFWF
PVEYLSLNYYTINKTPKEYDKEITEKQNNLEKLYEWGLSELYWIDKNQTIEQLRNDMKMFKARQKSAFLQQLQNWVPFEE
FQKLDFTDNKWELHKDYEILLFNDIGNDKYGEMLEITEKIAKEQDKDKRKGLKEKRWKYFIHHCKKYNKFCDEFKKVAIQ
YWKLKAEKLSLEREREQARFERWLAILSKDLDWNYYINSFSNNDSKNAFEKLKNINSTSGDYSYFIMKSITLRALQKLCW
KENFKKTVVNKISEKFTKVNENDTGRQVRKFKSFEEIGNNIVEFYVDILDKQRTLDVSYRSWYEEWLKKLKWAKDLDELE
ILLKQETYTLEEHKISKNDFEEILEDYNWNSYKITSEDLEKNIETNNFTKWWNIFWTTENKEHKYISRLNPELVISLRAW
EKVFKDRKKHRKSDKSFLLTMSYSHYTDKSYIDDAFIKDEERKSSLEQFNKHYNENHKFDYIYWLDKWTNELVTLWIFKK
VWDKLEKVNISEKIPVYRITEKWLKYSKKYSTIVEWLNWEREIFLYKNPSLFIDEIDNEELFEKVDIDSCIWNLNCAKLI
KWNIILNWDINWFLSLSKIAAKRKLYLAITEWKIRWDTVVFGYENGNKYIWYKYENRWKIDENPVFFLESFTDIVSEREF
EIEFNEYIKLVKNHNSKEDVSISWINKKRVAISWNIVWIMMKLQEFFPWYIAWEAITIKTNEEDSKKNHSFLWNMVNDKI
YQKLMLSLDVPPILKKYRSEIKDKEYLQHGKIFYVNKESTSSACPNCNNTLTITNNWWQFEDKTEEYVSKLFWHISQYEN
EMHHINDKSDQNYEKKWESWILEDGSICDYNMKHNPKWFDFIRSWDDLATYNIAKKAKEYLEFLEKQKNNNS
>MG60_1Cas12a4
MVNLESFKNLYEVRKTVRFELKPYKKTREILKDNNYQSLDSYIKHIKDEFEDGFDWNDFCLKYEDFLKESKKYYFLLQIN
AEIQKRNETTKKNIYFDFKKSKGIFKNIPSLKKIQFELKSKLLEIQDEYQNYFNFFDQLQDKQHKNEKKSDISIHLRKIA
YLNRNLFTIFNFFDIYKTHKEILDEYKEIIDYDFEKLNNSIIASHENEISGACFKFTFNKFALFRREASPLKENFEANKQ
VLQKAVATMVENGEIVNDNTIAGINTNQIHSLTLQKKNCYSLKFEEEITLQGRLEKFNFNRNLDEVISELDDINGQLLNQ
YIQNFVNGYKNDENVLEVSFYTDHEGNKIFDKSKKYDSYENGQKKEKFYPSLVKLDLEQFVEAQKRNQIKIQPGQTLKYQ
YLNLLKADLTDEEKEQKKIVNKFLQILFKQKFINPDYNTIKEFRDTLAKHRKLRQNVRTSEREFIQEAMVRYYGQILEKN
GCYFVALFDKDKLQNDIKNIVTDSQIKDKMEGNYFKIYKYSQLSFSALEKLCLSKDDLLSNSSLQKAWDKYKNQKKDIER
CDFHKNQDKSCTSCKSNEMQMRRSFLKAFKMHILQALEKLKNDEKYKEDWSYLYELKQKNSVEDIVSFINQKFYKLEEKY
IEQEEVFKLADTEILLFQVYSKDFNIFNSDFVSDEENLRDYEKDTESQKTIGTSKREDGKQENLFTTYFKNIFKDDETFL
GQEGIFFRKADSESDKKRFRSDKFFISLDILFNKGKQNNNAKLCESKEEKSKKHVKNTTLNIFNSIKNKDEITIMIDRGS
LSDELSVKNTKISMLYVIITLRKEDKQYVLKEIKKSDINFIRGKGGGWKIVGKGQNMSSETNAKDYIDFKKILSNLKEEI
QKELEKNNVKRNILKIIDKKEITSLLISAISQLIQEYNVDYIALENLDNIYEDDKSFKKIMEERTLSTYLYQNLEVQLFK
KLNYIYLKNEKVQDRQIFPICSIDEVKNLDSKNFFKIKESSNYDDYKMINIVFVKTSGTSSTCFNCENTIKKHGVVCKNC
KISVKHDGSKLDLKDYKAKFVSKNILEKQNIQQDFNNDARALYIAKKAKEYLEYLFSH
>MG60_3Cas12a4
MEDLKNLFEVKKTVRFELKPYIETRKYLKWNNDYSTLNSYISHIKMEEFEKWFDWNEFCKSQYSDFLDKTEYISEFLEEV
INELNKKNNDKKRKSIQFNFKWFKWVFKNIPSLKNIESFPRLKEKIEEMTESYKSSITFFDFKKDNDDKQSNQKQSDVSK
ELRKLAYLNRNFLTIFKYLWSNNGNETDEGILKKYEEVKNKLWENFKKLNSSIIASHQNETSGACIWKYTLNKYSLFRRE
TRKLKEKSRKSKKAIDKDVDFIIKNWIYDDKWFEIKLKKEDITNITLKTDFSDNFEKHIESLWLQYKLENFNFNRSLDEV
IEELDLINAQLLNTYITYFKEEYEEFWESLLDIEFQTEFKIDNEWNNKPFNIYNNKSKPPKIRKLWYFSNEEGKYITLNQ
WQTLEWYEYLNLLDLEQKDLTDEEKYQKKLANKFLQIIFKQDFINRDYNNIKQFRDKLSKYRGKLRQDVKNSEREFISEG
MIRYFWSILEKDWNYFLALTEKVDINWENKIDSIENIEIENTLNDNCIEWYFKIYKYHQLSFSAIEKLCLLKDWPDADNE
KLIKYWDKYKYQKKDFKDYKDKSDFLSLFKKQIIDLVYLLKSDNKYNWYDFSSFLPKIEKFNSVEQIIEFIDHNFYKLEE
KYISEEKLFKLADNKDILLFQIYNKDFNIYDEIFLSNEENIKEEKYSEKRKLLEIIDRKKDAKPNLFTLYWKDIFKNEAF
LGQEWGVFFRKADLEKEEKRFRNNKFLVSFDVRFYKWKTIWDVKICDKKAQKTEKSYKKITLNYFNEIINKDKITILGID
RWSISSAINEKTKIAMLWFCVITLKKEKSNYILEDIVRTWDINWLIKETIKERNVNYIEFWKPVKKASGIKIDIDFKNVL
LELKNNIMQEIEKKWQDRRDLQRILDKKIWLTSFLVNEIQKVIVEYDVNYVALENLDNIFNSTNKISFKKELEINTLSNY
LYQNFETQLLNKLQLFTTKTNYNNKKQFIPNFKIDELKELPSNNWFLHTKTWKTIEHDFKDFKILWNTIFVWTAGTSSEC
FNCWEKIKKHWLICKNCNIDDRLKLKDYQENFVSKSILQNMDLQSDSKWKKLFNNDVRAWLVIAKKAKEYLEFLEKQKNN
NS
>MG60_8Cas12a3
MNKYQKTSAIRLALKVNENFESNLKNAIETYKKNTADPEELCSRLIEILKKVIELFDKEEVKKDEYKSLLYKLKLSPHII
GSEFGLFISGSGRADSLRLNSRKLKGFFSTLFKKTNESLISLEKQLTEKNTPNFSPKNTRKILDEIFKSSLDIEHELLKR
KAPTLKEAIDLIQKQNYHSDDLVPQEFAELQKTLAKLSKILDKLKESLSIFHEVITASLNEHTLTRQTTLEEREKKIKEE
EDKLTQKVWAGDLKDNLNYISRFVAGHKNAFKATMNYLGKSINDNFITVEEAGKWTKKFYKIIAEGYKTEIKGLKKEVDE
LAKQIIGSDLEEFVKSNKDKIRVNKIKIDQNIKNSAINIFKKYLPDLPSNIKDDFLIKFLRNRILKVLIDNLIGKENKKY
QIKPERKNAANELAKIINNKSEDNLEESQIIEILLNKKQKAAHTAGTNYTHIINKSNFIQNKNKVAKYIGNIKAKIATYK
KDKKNLSHLALLVLDKKDENFDLLLVPKKFKKEFLYTLERLNEPVGDKKIYKIESLTLRSAKTLISANLGELIPFFKAGK
WHTIFAFKAFLIKYLLDAGSINSTKAAALKCKVVEEFKKLIEYASLGGQEQKEADKFIGVVDKLICNSKNRFSHIELSHS
FAEKSISIVEKDYSDVADFKKDFTELYNFVLVANVNSGKLIKLIQEAQKKFNNPNNLQFSNLFLLTSSGVKGNYRQNRRY
LKEEKELLQSIKKQDFESIRLNPEIKIFLELGLDTQSSEELKELASKTRRGKDRLSIVFTITKNAKEEEDFLPAFAQDED
LETRIFELNKVVNENLKNAVRIGLDRGESELVSAVFGKIEEGRVKFQKIQVYYIDYKKIFDENQEGAVKIFLNPSLLFDE
NKPYTKYTKHLIEKEISQENLSYAKVIKDKVIMNADISSVVNQLMYITFADLNIEQVENLIVAEPGFVDKTKTIQLKFNG
INSKKFGINASYLYLNGNITEDVKENFISAFLIKVLEHKLKIFNERVLPLIKIGQISIDTLPKNTKEALASNIAGVIAYL
IEKEFNNQAIIHLEDLSAQFKDDHSKNGRAISREFEWALYRRLGKIENDFDLVPPKLGQTIYFAEIKKLKQAGIIKYLPT
GKSSSFCPECLQFNFTNKDGIKKYIKITQKCQFCDFEIGNNELGIDSPDTLAAYNLIYPEFERRAINNN
>MG60_9Cas12a3
MFFSFSFEMNDFQNLYEVRKTVRFNLLPVSHNYQKPSEKQFKEDLENFILQYKQVIEKFSEIVFAQDEDEKQILNRNTKI
SIAWLKTYAKQDFHTNRENLIKRKKNGQKANTYVSLEETEFLLERFQIFGEKNGEIIKNLELLKNQPLESQKRKSDFAYY
VHQVQQRTNFVFVYEFFKNAQGKQSDTLITETLPLLKNCEKLLQNLENYLLPMQSFGQVIERTSLNYYTVNKKPKDYPKE
IKNLKNKKDEKIYNLNKNQKFTIHQSLSSFLIKEIKNLDDEYFVAENFNGTEKFIKDWNHLKLQYAYKFLKEYKAQQKSK
LFELVLGQKSQAMIMQEVPLFDFEDKKDGNGSVIKTKEDQFQDFYDACINIQNKSTEYEQSKDKKLKSEITTLKKKRGND
YFNVGDVKKTKCPFPKYITFCEFFKAVAMEYGRIKADIKSLEKEQIDAERLKSWSVLLEKENRHFVMTIPRDKKIKVFNE
KEKKEIEEYQLPHVYRKIKQLKDSETPIWTLYHFESLTLRALEKLCFGMDKNSFITDPELSRELSSFTEYFENGKLKRKD
QMIQKKTDGSFDESILIKFYQKILSLEATKKMILVKEYLPDEAIKKRFRETKFETLKEFQVALEKQCYIRKAIKISDQKK
QELEKKYGANVYQITSYDLFAQRKNEEAHTKLWKQFWSQDEKSGYTTRLNPEMKISYVEKREDSIKDKEGNEVKRNRRKQ
AEYILSFTISENNNEPKFDMAFADKEKVKANIEAFNTTLNDKIKGNPYNLYYYGIDRGDEELLTLGIFKFEDQDISPSDS
NKSGTYKKPIPIDLEVWELPKDKYLKLVPYNGTKYTEAYKNISYADKEGLLQKKTIQSCLDLTCAKIIGKKLVINGDIAT
LMNLKLENAKRKIIEGIDTLINVKTNKKGIKMAKIQHKPKSKNKAEHFELSITLEDGNTKSLIVYYIDSDFEKNKIQPEL
EKILQDFLTEIKNQGYISVNIPIVKINHLRYAICANAVGVLSHLQKKYFGMISFEDLEIKKKNEHFAQNNTNLGSRAEFA
LLRKFQTLGLVPPNYKMVMSLQSKKEINQLGIISYIKTAGTSSNCPHCEQSITDKVKKEHKWKNHKYKCDDGNGNSCGFS
TYSESEIAQNAWSFSADKKGLDFLESSDDVAAYNIAKRGLELILKKPQS
>MpCas12a2
MDADKTTKAINEYQTQKTIRFGLTATNQNLYSEEIMKLLNISEERIIKEKVKVNNDTDKTNQLRGCLVQIKKYLKTWENI
YAQIDFLAITKDYYKVISKKARFDFDKGNGSEIKLSSLQSTHNKKKRYQYIIDFWKENLRKTENLYRKSDDLLKIFEEAK
NQNRDDKKLNKVELRKTFLNLFTLVNESLKPLIEGNLFIVNDDKIDEKNSKHNYVFYFISKTEERRLLYDNICTLQDYFK
NNGGYVPFGRVTLNKWTALQKFNNRDIEINRIIKELKINNISTQKTDYKYNDFTENFKEKKDENGKVVKNSAGNIIWDLK
ANAKSVIEICQFFKYKKVPINARLNLAKRLIKDNKLKKEQENTFLSEFGVLKTPAFDYARDKENFNLTNYPLKVAFDYAW
ENCAKDKYEKIPFPKEQCERYLQTAFEIDATKDENKKLIDTHLNKYADLLQFKILLERFKAEFHKTNEETNKNNIQKLRN
VFSGLDYHGDNRLNKNQIQKAIEAWFDNKEQNIGKKKENEKLLTENEKNNFSLSMQIIGQERGGLKNGIPKYKELTEMFK
VCASKFGKQFADLRDYFNEAYEVDKIKYRAWIIEDDKKNRFVLFVNKEKAFDLTSEEGDLWFYEVKSLTSKSLVKFIKNR
GAYPDFHDVKNSFHYSSIKKDWQNYKNDPEFLDKLKECLKNSKIAKDQKWAKFCWDFKQCDTYEKLEKEVDRKGYKLEGC
KSEPKTISLTQLTDWVENKDCFLLPIVNQDINKGDKRTKNQNQFTKDWFDIFENKKRLHPEFNIFYRFPTKDYPNTKFKN
GTEKTKRYSRFQMLAYFGCEVIPSGNHLSKKEQIAIFNNDKKQKEEVEKYNKSISSDCDYVIGIDRGIKQLATLCVLDKN
GVIQGDFQIFTRTFNKQTKQWEHKELEQRNILDLSNLRVETTITGKKVLVDLSKIKDDEGNYTNLKQTIKLKQLAYIREL
QYAMQTRPDDLLDFVKSINSANDITAENIKHFISPYKEGKNYDDLPKVEMFNLLKEWGNADENGKRKIAELDPADNLKSG
IVANMVGVVAFLCENYNYKVRIALEDLTRAYGIQKDALNGTAIYQNDEDFKEQENRRLAGVGTMQFFEVQLLRKLFKIQV
DKNLHLIPAFRSVDNYEKIVRRDKQNSGDEFVNYPFGIVCFVDPKYTSQQCPYCNNTHKHKKNDTETGKKAFYRNKGENK
NSLLCEKCGVSTIEGEETLSSKNDNKKQFNIHYITDGDQNGAYHIANKVVINFQKDS
>NiCas12a3
MEKFKITRTIRFKANPISINKLQDQTKSLSENSEADIVGIINNANQIINDLEGLIFTNEEKNNLRKDVTIHFRWIRQYVK
NDWYAWKEKQTNNSKQAEKGKSKSAEKDQLKSPLAQLALLRDKFPDAHKTSKTIQSSSPNSNKESSEKKLPLGDVPFLKE
EFTFFCNYWREIAEKLNEAYSREEHNRMRRADIAKHLNELSKRQILPFLSDFLANGNDKKNDEKIKNLIVKVIEFKKDLE
IAKNAYLSAQSSGIMLARASFNYYTLNKKPKDFDSEERRIIENMNAKYYQPGNIPQIIKDLKIDGSLSIEKLYEELKSYK
AEQKAKFQEAISQGLKFEELQAKFPLFETTQEIFNDYVSKTNLITQKATQKNNTPKGSMEFKRLQDEINKLKRERGKMLQ
QGKFRNFKALNEEFKRVAVKKGKLKAQLKGIEKERIDSQRLQYWALIGQEENKYKLILIPKENVSKAYTEIVNQRWIDDR
VSMYLYYFESFTFRALRKLCFGVNGNTFMPEIKNELPKYNQQDFGEHIFKTEDGKGDEKALVEFYQQVLKTDFVLKNLAL
PHQQMEEVTTTTFKDLNSFKIALEKICYNKKMVASPRVLRNLELSYGAEIFELSSQDLLKEHSTNLKNHTKIWNLFWSKE
NEEKNFDTRLNPEIGIFWREPKASRIEKYGEGTAHYDPQKKNRYLHPQFTIAFSINENALSNDLNYAFEGFEKQKEAMME
FNQKINKEFKDGMEQKKLGAFGVDTGEAELATIGLTDNGKPFPVKVLKVKSDKLNYSKQGYFKDGAMREKPYKAIDNLSY
YLKKDLYDKTFRDDHFEQTFREIFEEIETETIDLTSSKLICEHIVVNGDLHTRSKLNILNAKRQIRQALITNPNLEIKFE
DNKILISETDEERKKINPWKAVYHTNEELEQIKYFEAVKEEIEQYLKKVQDDSAEVLQNINRFREVAAGNMTGVIFHLYN
KYPILIAIENLAQGTIEKHRLRYEGVMDRPLERALYRKFQSIGLTPPVSDLIAIRDNLTQKKKDKMSQLGVLQFVDEQNT
SKTCPHCEKNAYEGERKNLYLEEKKKGIFSCGHCGYQNINNPMGLSLHSNDAVAAFNIAKRGIKNLKKGNTHLP
>NUJ97582.1
MRFGLTQPNKKGELKTHIEFSDLVNKSFENIKKEVNSKDKSKFDTRKELIDKINQFISGLENQLGDWKNMYERYDLISVN
KDYYKILARKAKFDAFKKDKKGVKQPQANQIKLSSLRYNKELIINYWGNIISRSDYLINVFKPKLEQYLNAVNNPNNSSH
TKPDLIDFRKVFLQLLKISEEYLQPLFNKSIQFETGKKENSGDIKRVNDFSGNENNKEINDLLDLGKEIREYFEANGSQV
PYGKVSLNYYTAVQKPNNFDKEIKEGIKDLGIIEFLKKSEEDIKNYLKQDSKEKIYLLNNSKNPYSIELIQLFKPKTIPF
SVKYNLSKYLEKNYNLKYEDILNKFDLLGKSVDIGKDYLECKDKEKFSLEKYPIKSAFDYSWENLARSLKRDVDFPKNVC
EKYLNDNFNINVGNSSFNLYANLLFIAENLATIEYGKPNNEKEIIDSIKETFLELSDEIEKNNKKNEVENIIKYLNLNTD
ERKNIKDLQKKYFKNLDTKEQNILNIFDSFTKSKQSLGLLRGQQKNKIDKYRNLTQKLVDKKDSHIGIASFIGRTLASIR
EGLKEENELNKITDYGIIIEDKNQDKYILTLKLNGKDTREKIKNNLGNGEYKVFEINSFTSKALNKFIKNPLGEDSKKFH
GYFQYKHREVSIYDENEKWVGYKEEFLKHLKHSLINSQIAVEQNWKDFGWNFDNCDTYEKIEKEVDKKGYKLIETSISKE
NLENLIHKEDCLLFPLINQDISSKKEENKNDFTKNFEKVFLGDGYRIHPEFSIFYRQPNEENLKPNKSGIINRFGRLQLL
ANIGVEYIPQNNDYTTRKEQNKISIDQTKQNESVQKFNKEKVNPYFDSLEDYYIFGIDRGIKQLATLCITNKKGVIQNFD
IYTKHFNDNSKNWEYKNNRTEGILDLTNLKVESDKEGNKYLVDLSLFEAKDENGNLTGTNKQNVKLKQLAYIRKLQYQMS
SNEEGVLSFLNKYKTKEERQNNIKELITPYKEGHHFEDLPMNIFEEMFENYEKLKNNKTLSEGEKQNLMKLTTELDASED
LKKGVVANIIGVIVHLMKEYDYKVKIAIEDLSNAWYFSKDGLSGDSILNSKIDEEMDLKKQDNLALAGVGTYHFFEMQLF
KKLFKISVEKGILHLVPSFGNVRNYTDLLKEKYKYQYQQFGVIYFISPKFTSSKCPICGKGGKKHIKRENNVITCKECGF
VSGKDNSINIKNNKKEGLNLDLIKNGDDNGSYNIGGKIK
>QYU01672.1
MQQYQVSKTVRFGLTLKNSEKKHATHLLLKDLVNVSEERIKNEITKDDKNQSELSFFNEVIETLDLMDKYIKDWENCFYR
TDQIQLTKEYYKVIAKKACFDWFWTNDRGMKFPTSSIISFNSLKSSDKSKTSDNLDRKKKILDYWKGNIFKTQKAIKDVL
DITEDIQKAIEEKKSHREINRVNHRKMGIHLIHLINDTLVPLCNGSIFFGNISKLDFCESENEKLIDFASTEKQDERKFL
LSKINEIKQYFEDNGGNVPFARATLNRHTANQKPDRYNEEIKKLVNELGVNSLVRSLKSKTIEEIKTHFEFENKNKINEL
KNSFVLSIVEKIQLFKYKTIPASVRFLLADYFEEQKLSTKEEALTIFEEIGKPQNIGFDYIQLKEKDNFTLKKYPLKQAF
DYAWENLARLDQNPKANQFSVDECKRFFKEVFSMEMDNINFKTYALLLALKEKTTAFDKKGEGAAKNKSEIIEQIKGVFE
ELDQPFKIIANTLREEVIKKEDELNVLKRQYRETDRKIKTLQNEIKKIKNQIKNLENSKKYSFPEIIKWIDLTEQEQLLD
KNKQAKSNYQKAKGDLGLIRGSQKTSINDYFYLTDKVYRKLAQDFGKKMADLREKLLDKNDVNKIKYLSYIVKDNQGYQY
TLLKPLEDKNAEIIELKSEPNGDLKLFEIKSLTSKTLNKFIKNKGAYKEFHSAEFEHKKIKEDWKNYKYNSDFIVKLKKC
LSHSDMANTQNWKAFGWDLDKCKSYETIEKEIDQKSYQLVEIKLSKTTIEKWVKENNYLLLPIVNQDITAEKLKVNTNQF
TKDWQHIFEKNPNHRLHPEFNIAYRQPTKDYAKEGEKRYSRFQLTGQFMYEYIPQDANYISRKEQITLFNDKEEQKIQVE
TFNNQIAKILNAEDFYVIGIDRGITQLATLCVLNKNGVIQGGFEIFTREFDYTNKQWKHTKLKENRNILDISNLKVETTV
NGEKVLVDLSEVKTYLRDENGEPMKNEKGVILTKDNLQKIKLKQLAYDRKLQYKMQHEPELVLSFLDRLENKEQIPNLLA
STKLISAYKEGTAYADIDIEQFWNILQTFQTIVDKFGGIENAKKTMEFRQYTELDASFDLKNGVVANMVGVVKFIMEKYN
YKTFIALEDLTFAFGQSIDGINGERLRSTKEDKEVDFKEQENSTLAGLGTYHFFEMQLLKKLSKTQIGNEIKHFVPAFRS
TENYEKIVRKDKNVKAKIVSYPFGIVSFVNPRNTSISCPNCKNANKSNRIKKENDRILCKHNIEKTKGNCGFDTANFDEN
KLRAENKGKNFKYISSGDANAAYNIAVKLLEDKIFEINKK
>Rb2Cas12a3
MDRFKNLYEVKKTVRFELKPSRKKIFEGGDVIKLLKDFKKVQRLFLEIFVYKKKDSKLEFKKKREIKYTWLRTHTKNEFY
NWSRRSDIEKNYVLSKIDFLPEEILRWLDEWQKLTESLEDITQTEEHKQKRKSNIAFALRKFSKRQNLPFIKDFFNAVID
IQGKQGNESDVRIKEFRGRLKEIEKNFNACSKKYLPTQSNGVLLHKASFNYYTLNKTPKEYEDLKKEKELELNGVLSWAI
YKRERVIDRRTEQTEILFDCDIDWLKKIGLGDEIQNWVLDEAYQKMKIWKANQKSDFIEAVARDKLTFQNFRKKFPLFDA
SDENFEICYKLTKELDKKPKDAKKVAQERGKFFNAPKEKIQTKNYFELCELYKRIALKRGKIIAEIKGIENEEVQSQLLT
HYAMVAEEENKKFIVFIPRKNGEELENHKNAHKFLQGKEKKESGDVKVYHFKSLTLRALEKLCFKKTKNTFAPEIEKETN
PKIWFPKYKQQWNKTPEKLIEFYKKVLQSDYSKKYLDLVDFGNLNTFLKTDFTTLEEFESVLEKTCYTKVPVYFSKKEFE
TFKDEFEAEVFEITTRSVSTGSARKENAHAKIWKDFWSRKNETAGHTIRLNPEVSIFYRDEIKEMSNASRQNRTSDVNNR
FSDPRFTLATTITTHADKKKPNLAFKKIEDIKNHIDSFNTVFNRDFSGVWVYGIDRGLKELATLNVVKFSDVKNKFGVLQ
PKEFAKISIYKLSDEKAILKDVGGKSLKNAKGEDRKVIDNISEVLEEGKEPDPILFENRIVSSIDLTQAKLIKGHIITNG
DQKTYLKLKETSAKRRIFELFSNAQIDKNTTISGNKTIMLGKNNTIYWLCEWQRQNPWRDKKESLMQSLKDYLQNLDIKN
HFKDIETIEQINHLRDSITANMVGLLFHLQNKLKIHGVIALENLDTVQKKSDSKMIDEHFEQSNEDISRRLEWALYRKFA
NTGEVPPQIKESIFLRGEFKVCQMGILKFVEVGGTSRGCPNCQSEWNQECGNQCNPKCNKCTENDSYKKNKRKNVYICKD
DNQCKFSTEESRNLLEQNLHNSDDVAAYNIAKRGLEINSI
>Sm2Cas12a3
MEKYKITKTIRFKLLPDKIQDISRQVAVLQNSTNAEKKNNLLRLIQRGQELPKLLNEYIRYSDNHKLKSNVTVHFRWLRL
FTKDLFYNWKKDNTEKKIKISDVDYLSRVFEDFFNEWETVIERINTDCNRPEESKTRDAEIAFSIKKIATKQMFPFIKSF
VYNSNYKNSEETKSKLTALLNEFETVLKICEQNYLPSQSAGIVIAKASFNYYTINKKQKDYKGYTDDIEKIEKGMNSKFH
YERKYDQLLEELNLIALKELPLIEFYSKIKSYKSTRKIEFSEAVSKGLAFADLKSKFPLFQTESNKYAEFLELTGRITQI
STAKSLLSKDNPEAQKLRDEIKKLRINRGEYFKNNFHKYISLCNLYKKIADKKGRLKGQVKGIENERIDSQRIQHWALVL
EDNLKHSLILIPKEKVTEVYRKVRASKADSTSSSSSLYYFESMTYRALHKLCFGVNGNTFLPEIQKELPEYNPNKQSDFG
EFCFHKSNTDKEIDEPKLISFYQSVLKTNYVKDNLNLPQSVFDEATVQTFETRQDFQIALEKCCYAKKTIISETLKKEIL
EDNNVQIFQITSLDLQRSEQKNLKAHTKIWNRFWTKQNETANYDLRLNPETAIVWRKPKKTRIDKYGAGTSLYDPKKRNR
YLHEQYTLCTTVTDNALNNEITFAFEDTKKKGTEIVKYNEKINQTLKKEFNKNQLWFYGIDAGEIELATLALMNKDKEPQ
LFTVYELKKSDFFKHGYIYNKERELVIREKPYKAIQNLSYFLNEELYEKTFRDGKFQETFNELFKEKHVSAIDLTTAKVI
NGKIILNGDMITFLNLRILHAKRKIYEELIINPQAELKENEKEYYLYFDKEGTEKVEKIYRSRLDFEHIKPYQEIRNDLN
AYFKNVQKNEAKVEDQINQTRRALVGNMIGVIYYLYQKYRGIISIEDLKQTKVESDRNKFEGNIERPLEWALYRKFQQEG
YVPPISELIKLRELEKFPLKDVKQPKYENIQQFGIIKFVSPEETSTTCPSCEKKAYELQKEKKGEEKPAENKRYEADKKA
GVFCCPKCGFHNRTNPMGYESLDSNDKVAAFNIAKRGFEQNFRQ
>Sm3Cas12a3
METILYQRTRSIRFKLEPIEAEEIEKEITVIKTQDNDGLVQDCIFLVNKGNELANKLSKLICRDYNCDEQNNISLKLRKD
VDVKYVWLRLYTKNEYYDWSEPNNKTKIYSLAEIPYLSEKFVHWFASWKRDLAILNEQITKKTEEQHNLNRRADIGLIIQ
SLSKRNSFPFIKEFIAAMNPKNASKIEIEEIVKEIDELLNKCEKGFLPTQSSGYPIARASLNYYTIFKNPKDFDKEILEL
SGEKFCNDNQNECEILKAFFTHCFDVDGFCGMFLDVKKLENICSKLNSIKNYQENDKQLIAEAIDNKIKLLNEEKDNSKK
KKAKKIIEQLENDKKIVCNFWELQENFYVQERNSSKNNNNKYCLNKNYFLIQQLCQSMKLFKAREKARFNEAVQNNKDLP
YGQLNQFFLFSAIQIGNENDKRKTDNEVFDDFMKHNKELHDISDKISTLKQNKNLDEKNKKELDKICTQKDQIAKSRGKY
FTDLDHNKTYFSNYVKFCNVYREVALKAGQLKARIKGIEKEKIESQRLKYWSVIIEENKKQYVAFIPKSNDYAKKAYENY
SKIYTNDNSINTCQLHYFESLTHRALEKLCFSGVQERTNTFQPEIKKELSIEKFPNYYEKGYFIKGEYFFNDKKTGIKDE
SKLIQFYKDVLNTQYAKSALKGIPWEQLKKTVLDIQFENFDGFRQALEKFSYVKHIKTKKDLLNELSKEYDAQIFEITSL
DLKRQIKEDANLKEHTKIWMEFWSENNQSNNYLIRINPQLTITWRDSKESREKKYGEETSLYDVNKNNRFLKPQYTISFT
ITENATTQTMNTAFKDAQTKKDQIHEFNKQLFQSYQPQYFFGIDVGNIELATLCIINPEKDLNEEKMSKESLQYFDVYKL
KKDQYNFSKPYHFKTRNETRERKAIDNLSYFAIEENYKQTFNDDNFEACFSDLFEKPVNTCAIDLTTAKVLGDKIFLNGD
IKTYLSLKERNARRKICQIIEKHPNAKLLINGNKIFFQESTSCERTCLCQEPIYYFNDKYDREVQTLADINNRLEDYIKD
KDKSELIEESKINHLRAAIAANMTGVIYHLFEKYQSLIVLEYLTISDIASHKKGLKAFEGNITRPLQIALFRKFLKSSLV
PPALSEIIQLREKAKDRITKIGIINFIDKTATSVSCPNCLGKFENYNDNKRKGFCLCPDCGFDTRTDLKGFEGLDGPDKV
AAFNIAKRGFEDLQKHK
>SuCas12a2
MLHAFTNQYQLSKTLRFGATLKEDEKKCKSHEELKGFVDISYENMKSSATIAESLNENELVKKCERCYSEIVKFHNAWEK
IYYRTDQIAVYKDFYRQLSRKARFDAGKQNSQLITLASLCGMYQGAKLSRYITNYWKDNITRQKSFLKDFSQQLHQYTRA
LEKSDKAHTKPNLINFNKTFMVLANLVNEIVIPLSNGAISFPNISKLEDGEESHLIEFALNDYSQLSELIGELKDAIATN
GGYTPFAKVTLNHYTAEQKPHVFKNDIDAKIRELKLIGLVETLKGKSSEQIEEYFSNLDKFSTYNDRNQSVIVRTQCFKY
KPIPFLVKHQLAKYISEPNGWDEDAVAKVLDAVGAIRSPAHDYANNQEGFDLNHYPIKVAFDYAWEQLANSLYTTVTFPQ
EMCEKYLNSIYGCEVSKEPVFKFYADLLYIRKNLAVLEHKNNLPSNQEEFICKINNTFENIVLPYKISQFETYKKDILAW
INDGHDHKKYTDAKQQLGFIRGGLKGRIKAEEVSQKDKYGKIKSYYENPYTKLTNEFKQISSTYGKTFAELRDKFKEKNE
ITKITHFGIIIEDKNRDRYLLASELKHEQINHVSTILNKLDKSSEFITYQVKSLTSKTLIKLIKNHTTKKGAISPYADFH
TSKTGFNKNEIEKNWDNYKREQVLVEYVKDCLTDSTMAKNQNWAEFGWNFEKCNSYEDIEHEIDQKSYLLQSDTISKQSI
ASLVEGGCLLLPIINQDITSKERKDKNQFSKDWNHIFEGSKEFRLHPEFAVSYRTPIEGYPVQKRYGRLQFVCAFNAHIV
PQNGEFINLKKQIENFNDEDVQKRNVTEFNKKVNHALSDKEYVVIGIDRGLKQLATLCVLDKRGKILGDFEIYKKEFVRA
EKRSESHWEHTQAETRHILDLSNLRVETTIEGKKVLVDQSLTLVKKNRDTPDEEATEENKQKIKLKQLSYIRKLQHKMQT
NEQDVLDLINNEPSDEEFKKRIEGLISSFGEGQKYADLPINTMREMISDLQGVIARGNNQTEKNKIIELDAADNLKQGIV
ANMIGIVNYIFAKYSYKAYISLEDLSRAYGGAKSGYDGRYLPSTSQDEDVDFKEQQNQMLAGLGTYQFFEMQLLKKLQKI
QSDNTVLRFVPAFRSADNYRNILRLEETKYKSKPFGVVHFIDPKFTSKKCPVCSKTNVYRDKDDILVCKECGFRSDSQLK
ERENNIHYIHNGDDNGAYHIALKSVENLIQMK
