# Supplementary material for: RNA-triggered Cas12a3 cleaves tRNA tails to execute bacterial immunity
Source: Nature. 2026 Jan 7;649(8099):1312–21. doi: 10.1038/s41586-025-09852-9 (PMC12851939; doi:10.1038/s41586-025-09852-9)
Supplement: Supplementary file 9 — Source data for Supplementary Figs. 2, 9, 13, 14 and 18. [file 41586_2025_9852_MOESM9_ESM.xlsx]

## Sheet: Supp. Fig. 2a
Nuclease	Position	Nucleotide	log2 fold-depletion replicate 1	log2 fold-depletion replicate 2
ApCas12a4	1	A	-0.0980621	-0.2929
ApCas12a4	1	C	1.24587	0.310485
ApCas12a4	1	G	0.898221	0.216543
ApCas12a4	1	T	1.36206	0.317078
ApCas12a4	2	A	1.9215	0.491693
ApCas12a4	2	C	-0.0485487	-0.19855
ApCas12a4	2	G	1.33357	0.363846
ApCas12a4	2	T	0.201559	-0.105783
ApCas12a4	3	A	1.67807	0.451796
ApCas12a4	3	C	0.738139	0.0716281
ApCas12a4	3	G	0.628479	0.0812662
ApCas12a4	3	T	0.363398	-0.0534841
ApCas12a4	4	A	1.06032	0.233363
ApCas12a4	4	C	0.892781	0.126549
ApCas12a4	4	G	0.763939	0.117181
ApCas12a4	4	T	0.691042	0.0741134
ApCas12a4	5	A	0.900246	0.155164
ApCas12a4	5	C	0.860469	0.133159
ApCas12a4	5	G	0.800974	0.151837
ApCas12a4	5	T	0.846395	0.111047
Ba1Cas12a3	1	A	0.381817	0.0770719
Ba1Cas12a3	1	C	1.03625	0.678855
Ba1Cas12a3	1	G	0.91617	0.598231
Ba1Cas12a3	1	T	1.14215	0.789258
Ba1Cas12a3	2	A	2.44329	1.98306
Ba1Cas12a3	2	C	0.317138	-0.0183081
Ba1Cas12a3	2	G	0.520877	0.268483
Ba1Cas12a3	2	T	0.195076	-0.0898191
Ba1Cas12a3	3	A	1.46083	1.06815
Ba1Cas12a3	3	C	0.410955	0.0717335
Ba1Cas12a3	3	G	0.973781	0.674186
Ba1Cas12a3	3	T	0.630817	0.329351
Ba1Cas12a3	4	A	1.07724	0.721765
Ba1Cas12a3	4	C	0.734334	0.388741
Ba1Cas12a3	4	G	0.864964	0.561752
Ba1Cas12a3	4	T	0.79984	0.471159
Ba1Cas12a3	5	A	0.910757	0.567053
Ba1Cas12a3	5	C	0.931132	0.596954
Ba1Cas12a3	5	G	0.827055	0.480786
Ba1Cas12a3	5	T	0.807437	0.498624
Ba2Cas12a3	1	A	0.574381	0.488506
Ba2Cas12a3	1	C	1.07355	1.05698
Ba2Cas12a3	1	G	1.15491	1.08033
Ba2Cas12a3	1	T	1.34798	1.20558
Ba2Cas12a3	2	A	1.85515	1.60221
Ba2Cas12a3	2	C	0.748415	0.741115
Ba2Cas12a3	2	G	1.09739	1.05972
Ba2Cas12a3	2	T	0.449867	0.425932
Ba2Cas12a3	3	A	1.64981	1.45957
Ba2Cas12a3	3	C	0.577627	0.615564
Ba2Cas12a3	3	G	1.38817	1.28025
Ba2Cas12a3	3	T	0.535211	0.478158
Ba2Cas12a3	4	A	1.13905	0.982119
Ba2Cas12a3	4	C	0.983986	0.928953
Ba2Cas12a3	4	G	0.9981	1.00343
Ba2Cas12a3	4	T	1.02969	0.915041
Ba2Cas12a3	5	A	0.988895	0.940468
Ba2Cas12a3	5	C	1.13745	1.06102
Ba2Cas12a3	5	G	0.952676	0.925021
Ba2Cas12a3	5	T	1.07181	0.90301
MpCas12a	1	A	0.422811	0.246287
MpCas12a	1	C	0.972589	0.9537
MpCas12a	1	G	1.07791	1.1647
MpCas12a	1	T	0.942424	1.04817
MpCas12a	2	A	1.48785	1.74334
MpCas12a	2	C	0.497196	0.247453
MpCas12a	2	G	1.08555	1.16299
MpCas12a	2	T	0.345147	0.259073
MpCas12a	3	A	1.74172	1.95484
MpCas12a	3	C	0.109201	-0.088641
MpCas12a	3	G	1.52957	1.68221
MpCas12a	3	T	0.0352384	-0.13555
MpCas12a	4	A	0.94413	0.906535
MpCas12a	4	C	0.954995	0.85132
MpCas12a	4	G	0.798409	0.939628
MpCas12a	4	T	0.718201	0.715375
MpCas12a	5	A	0.797103	0.844183
MpCas12a	5	C	0.924445	0.903779
MpCas12a	5	G	0.793898	0.900211
MpCas12a	5	T	0.900289	0.764685
MpCas12a2	1	A	0.392469	0.392057
MpCas12a2	1	C	1.98799	1.63656
MpCas12a2	1	G	1.70788	1.51015
MpCas12a2	1	T	1.63499	1.53344
MpCas12a2	2	A	3.32819	2.83624
MpCas12a2	2	C	1.58266	1.33293
MpCas12a2	2	G	0.419247	0.487667
MpCas12a2	2	T	0.39323	0.415376
MpCas12a2	3	A	3.17865	2.58762
MpCas12a2	3	C	0.434218	0.479398
MpCas12a2	3	G	1.59677	1.45715
MpCas12a2	3	T	0.513693	0.548042
MpCas12a2	4	A	2.36662	1.98614
MpCas12a2	4	C	0.964802	0.79007
MpCas12a2	4	G	1.48988	1.35644
MpCas12a2	4	T	0.902023	0.939563
MpCas12a2	5	A	1.3743	1.20726
MpCas12a2	5	C	1.38605	1.28753
MpCas12a2	5	G	1.40742	1.26084
MpCas12a2	5	T	1.55556	1.31658
ca23Cas12a3	1	A	0.518336	1.35233
ca23Cas12a3	1	C	0.708552	1.62439
ca23Cas12a3	1	G	0.916551	1.88807
ca23Cas12a3	1	T	1.07529	1.9986
ca23Cas12a3	2	A	1.5048	2.60398
ca23Cas12a3	2	C	0.494336	1.38474
ca23Cas12a3	2	G	0.850728	1.77361
ca23Cas12a3	2	T	0.36887	1.10105
ca23Cas12a3	3	A	1.43481	2.44628
ca23Cas12a3	3	C	0.337309	1.24541
ca23Cas12a3	3	G	1.04129	2.0042
ca23Cas12a3	3	T	0.405324	1.16749
ca23Cas12a3	4	A	0.964392	1.93023
ca23Cas12a3	4	C	0.812823	1.71063
ca23Cas12a3	4	G	0.701444	1.58582
ca23Cas12a3	4	T	0.740074	1.63671
ca23Cas12a3	5	A	0.942363	1.87113
ca23Cas12a3	5	C	0.964559	1.88341
ca23Cas12a3	5	G	0.618641	1.53235
ca23Cas12a3	5	T	0.69317	1.5765

## Sheet: Supp. Fig. 2b PCA CAO1 target
Nuclease	Fold change	Antibiotics		Nuclease	p value	Significance	Comparison		Nuclease	Antibiotics	Mean log10 transformation fold reduction	Standard deviation log10 transformation fold reduction	n
MpCas12a2	7500	Kan, Cm		ApCas12a4	0.0395607	*	Kan, Cm vs Kan		ApCas12a4	Kan, Cm	3.70296	0.105843	4
MpCas12a2	7500	Kan, Cm		MpCas12a2	0.0139143	*	Kan, Cm vs Kan		MpCas12a2	Kan, Cm	3.99416	0.140896	4
MpCas12a2	14151	Kan, Cm		Sm3Cas12a3	0.705192	NS	Kan, Cm vs Kan		Sm3Cas12a3	Kan, Cm	3.739	0.331249	4
MpCas12a2	11905	Kan, Cm							ApCas12a4	Kan	2.98865	0.424103	4
MpCas12a2	3375	Kan							MpCas12a2	Kan	3.55951	0.198095	4
MpCas12a2	3375	Kan							Sm3Cas12a3	Kan	3.82119	0.24579	4
MpCas12a2	6750	Kan
MpCas12a2	2250	Kan
Sm3Cas12a3	1950	Kan, Cm
Sm3Cas12a3	4875	Kan, Cm
Sm3Cas12a3	9750	Kan, Cm
Sm3Cas12a3	9750	Kan, Cm
Sm3Cas12a3	3312.5	Kan
Sm3Cas12a3	6625	Kan
Sm3Cas12a3	13250	Kan
Sm3Cas12a3	6625	Kan
ApCas12a4	4328	Kan, Cm
ApCas12a4	6591	Kan, Cm
ApCas12a4	3919	Kan, Cm
ApCas12a4	5800	Kan, Cm
ApCas12a4	1225	Kan
ApCas12a4	1225	Kan
ApCas12a4	2450	Kan
ApCas12a4	245	Kan

## Sheet: Supp. Fig. 2b PCA GFP target
Nuclease	Fold change	Antibiotics		Nuclease	p value	Significance	Comparison	Nuclease	Antibiotics	Mean log10 transformation fold reduction	Standard deviation log10 transformation fold reduction	n
MpCas12a2	667	Kan, Cm		ApCas12a4	0.00766305	**	Kan, Cm vs Kan	ApCas12a4	Kan, Cm	3.15927	0.330992	4
MpCas12a2	500	Kan, Cm		MpCas12a2	0.529397	NS	Kan, Cm vs Kan	MpCas12a2	Kan, Cm	2.74539	0.165483	4
MpCas12a2	833	Kan, Cm		Sm3Cas12a3	0.0230095	*	Kan, Cm vs Kan	Sm3Cas12a3	Kan, Cm	4.21945	0.146783	4
MpCas12a2	345	Kan, Cm						ApCas12a4	Kan	2.24232	0.327968	4
MpCas12a2	350	Kan						MpCas12a2	Kan	2.8451	0.24579	4
MpCas12a2	700	Kan						Sm3Cas12a3	Kan	2.85832	0.659771	4
MpCas12a2	700	Kan
MpCas12a2	1400	Kan
Sm3Cas12a3	10000	Kan, Cm
Sm3Cas12a3	18868	Kan, Cm
Sm3Cas12a3	20000	Kan, Cm
Sm3Cas12a3	20000	Kan, Cm
Sm3Cas12a3	338	Kan
Sm3Cas12a3	169	Kan
Sm3Cas12a3	844	Kan
Sm3Cas12a3	5625	Kan
ApCas12a4	3333	Kan, Cm
ApCas12a4	590	Kan, Cm
ApCas12a4	1050	Kan, Cm
ApCas12a4	2100	Kan, Cm
ApCas12a4	88	Kan
ApCas12a4	175	Kan
ApCas12a4	500	Kan
ApCas12a4	121	Kan

## Sheet: Supp. Fig. 2c
Time (h)	MpCas12a target nuclease selection T mean	MpCas12a target nuclease selection T stdev	MpCas12a target nuclease selection NT mean	MpCas12a target nuclease selection NT stdev	MpCas12a nuclease selection T mean	MpCas12a nuclease selection T stdev	MpCas12a nuclease selection NT mean	MpCas12a nuclease selection NT stdev	MpCas12a No selection T mean	MpCas12a No selection T stdev	MpCas12a No selection NT mean	MpCas12a No selection NT stdev	MpCas12a2 target nuclease selection T mean	MpCas12a2 target nuclease selection T stdev	MpCas12a2 target nuclease selection NT mean	MpCas12a2 target nuclease selection NT stdev	MpCas12a2 nuclease selection T mean	MpCas12a2 nuclease selection T stdev	MpCas12a2 nuclease selection NT mean	MpCas12a2 nuclease selection NT stdev	MpCas12a2 No selection T mean	MpCas12a2 No selection T stdev	MpCas12a2 No selection NT mean	MpCas12a2 No selection NT stdev	Sm3Cas12a3 target nuclease selection T mean	Sm3Cas12a3 target nuclease selection T stdev	Sm3Cas12a3 target nuclease selection NT mean	Sm3Cas12a3 target nuclease selection NT stdev	Sm3Cas12a3 nuclease selection T mean	Sm3Cas12a3 nuclease selection T stdev	Sm3Cas12a3 nuclease selection NT mean	Sm3Cas12a3 nuclease selection NT stdev	Sm3Cas12a3 No selection T mean	Sm3Cas12a3 No selection T stdev	Sm3Cas12a3 No selection NT mean	Sm3Cas12a3 No selection NT stdev	ApCas12a4 target nuclease selection T mean	ApCas12a4 target nuclease selection T stdev	ApCas12a4 target nuclease selection NT mean	ApCas12a4 target nuclease selection NT stdev	ApCas12a4 nuclease selection T mean	ApCas12a4 nuclease selection T stdev	ApCas12a4 nuclease selection NT mean	ApCas12a4 nuclease selection NT stdev	ApCas12a4 No selection T mean	ApCas12a4 No selection T stdev	ApCas12a4 No selection NT mean	ApCas12a4 No selection NT stdev
0	0.099	0.000816497	0.0995	0.001	0.10025	0.0005	0.101	0.00163299	0.09775	0.000957427	0.098	0	0.10825	0.00170783	0.113	0.00282843	0.1145	0.00208167	0.12175	0.0005	0.11375	0.00170783	0.121	0.00216025	0.09825	0.00125831	0.09875	0.00125831	0.0975	0.00057735	0.098	0.000816497	0.0985	0.00173205	0.09925	0.00125831	0.09675	0.0005	0.0985	0.00173205	0.099	0.00141421	0.098	0.00141421	0.10325	0.0005	0.10475	0.000957427
0.05	0.09925	0.0005	0.0995	0.001	0.10025	0.0005	0.1015	0.00173205	0.0975	0.00057735	0.09775	0.0005	0.10825	0.00170783	0.113	0.00282843	0.11425	0.00221736	0.12225	0.000957427	0.11375	0.00170783	0.1215	0.00264575	0.098	0.000816497	0.099	0.00141421	0.0975	0.00057735	0.09825	0.0005	0.09875	0.0015	0.099	0.00163299	0.09725	0.0005	0.098	0.00163299	0.09925	0.00125831	0.09775	0.0015	0.10325	0.0005	0.10475	0.000957427
0.1	0.09925	0.0005	0.0995	0.001	0.10025	0.0005	0.10125	0.00125831	0.0975	0.00057735	0.098	0	0.108	0.00182574	0.113	0.00282843	0.11425	0.00221736	0.123	0.00141421	0.114	0.00216025	0.1215	0.00264575	0.09775	0.0005	0.09925	0.000957427	0.09775	0.000957427	0.099	0.00141421	0.0985	0.00191485	0.099	0.00163299	0.09725	0.00125831	0.09825	0.00125831	0.09925	0.00125831	0.09775	0.0015	0.10325	0.0005	0.105	0.000816497
0.15	0.099	0.000816497	0.0995	0.001	0.1005	0.00057735	0.10125	0.00125831	0.09775	0.000957427	0.098	0	0.108	0.00182574	0.11325	0.00330404	0.1145	0.00191485	0.123	0.00141421	0.11425	0.00189297	0.122	0.00294392	0.09775	0.000957427	0.09925	0.000957427	0.0975	0.00057735	0.09875	0.0005	0.0985	0.00191485	0.099	0.00163299	0.097	0.0011547	0.09825	0.00125831	0.0995	0.00173205	0.09775	0.0015	0.10325	0.0005	0.105	0.000816497
0.2	0.09925	0.0005	0.09975	0.0005	0.1005	0.00057735	0.10125	0.00125831	0.0975	0.00057735	0.098	0	0.10825	0.00170783	0.11325	0.00330404	0.11525	0.0015	0.1235	0.00173205	0.115	0.00216025	0.12275	0.0030957	0.09775	0.000957427	0.09925	0.000957427	0.0975	0.00057735	0.099	0.000816497	0.09875	0.0015	0.09925	0.00125831	0.09675	0.000957427	0.09825	0.00125831	0.09875	0.0015	0.09775	0.0015	0.10325	0.0005	0.105	0.000816497
0.25	0.09925	0.0005	0.0995	0.001	0.10075	0.0005	0.10175	0.00170783	0.0975	0.00057735	0.09825	0.0005	0.10825	0.00170783	0.11375	0.00359398	0.1155	0.00191485	0.1245	0.00173205	0.1155	0.00191485	0.124	0.00282843	0.09775	0.000957427	0.09925	0.000957427	0.0975	0.00057735	0.09875	0.000957427	0.09825	0.00170783	0.09925	0.00125831	0.097	0.000816497	0.09825	0.00125831	0.09875	0.0015	0.098	0.00141421	0.10325	0.0005	0.10525	0.0005
0.3	0.0995	0.00057735	0.1005	0.00057735	0.10075	0.0005	0.102	0.00163299	0.0975	0.00057735	0.09825	0.0005	0.10825	0.00170783	0.1145	0.00378594	0.11625	0.0015	0.12625	0.00170783	0.1165	0.00238048	0.12575	0.0030957	0.0975	0.00057735	0.09925	0.000957427	0.0975	0.00057735	0.099	0.000816497	0.0985	0.00191485	0.0995	0.00129099	0.097	0.000816497	0.09825	0.00125831	0.0985	0.00173205	0.098	0.00141421	0.10325	0.0005	0.10525	0.0005
0.35	0.10025	0.000957427	0.1	0.000816497	0.10075	0.0005	0.102	0.00163299	0.09775	0.000957427	0.0985	0.00057735	0.10875	0.00221736	0.115	0.00408248	0.11725	0.0015	0.128	0.00141421	0.1175	0.00238048	0.1275	0.00341565	0.0975	0.00057735	0.1	0.00141421	0.0975	0.00057735	0.099	0.000816497	0.09875	0.0015	0.0995	0.00129099	0.09675	0.000957427	0.0985	0.00173205	0.099	0.00141421	0.098	0.00141421	0.10325	0.0005	0.1055	0.00057735
0.4	0.10025	0.000957427	0.1005	0.001	0.10125	0.0005	0.102	0.00163299	0.09825	0.0005	0.0985	0.00057735	0.109	0.00216025	0.11575	0.004272	0.11825	0.0015	0.13	0.00141421	0.1185	0.00238048	0.12925	0.00359398	0.09775	0.000957427	0.10025	0.000957427	0.0975	0.00057735	0.0995	0.00057735	0.09875	0.0015	0.09975	0.00125831	0.09675	0.000957427	0.099	0.00163299	0.09875	0.0015	0.0985	0.00129099	0.10325	0.0005	0.10575	0.000957427
0.45	0.101	0.000816497	0.10125	0.0005	0.10175	0.0005	0.102	0.00163299	0.0985	0.00057735	0.09875	0.0005	0.10925	0.00170783	0.11675	0.004272	0.12	0.00182574	0.13225	0.000957427	0.12	0.00294392	0.131	0.00355903	0.09775	0.000957427	0.10025	0.000957427	0.0975	0.00057735	0.10025	0.0005	0.09875	0.0015	0.10025	0.00125831	0.09675	0.000957427	0.09925	0.00125831	0.099	0.00141421	0.099	0.00141421	0.10325	0.0005	0.106	0.000816497
0.5	0.101	0.00141421	0.10075	0.00125831	0.10175	0.0005	0.103	0.00163299	0.09875	0.000957427	0.0995	0.00057735	0.11	0.00216025	0.11775	0.00499166	0.12125	0.00206155	0.1345	0.00129099	0.12075	0.00298608	0.1335	0.00341565	0.09775	0.000957427	0.1005	0.00057735	0.0975	0.00057735	0.10025	0.0005	0.09875	0.0015	0.1005	0.00129099	0.09675	0.000957427	0.0995	0.00173205	0.099	0.00141421	0.099	0.00141421	0.10325	0.0005	0.10675	0.000957427
0.55	0.10175	0.000957427	0.1015	0.00057735	0.10225	0.0005	0.103	0.00163299	0.0995	0.00057735	0.0995	0.00057735	0.11	0.00216025	0.11875	0.00556028	0.1225	0.00191485	0.13625	0.00170783	0.1225	0.00310913	0.13575	0.00386221	0.09775	0.000957427	0.10125	0.000957427	0.0975	0.00057735	0.10075	0.0005	0.09875	0.0015	0.101	0.00163299	0.09675	0.000957427	0.09975	0.00170783	0.099	0.00141421	0.0995	0.00129099	0.10325	0.0005	0.107	0.000816497
0.6	0.102	0.000816497	0.1015	0.001	0.10275	0.0005	0.10325	0.00206155	0.0995	0.00057735	0.09975	0.0005	0.1105	0.00208167	0.1195	0.00574456	0.124	0.00182574	0.13875	0.00125831	0.12425	0.00340343	0.13825	0.00359398	0.09775	0.000957427	0.1015	0.00057735	0.09775	0.000957427	0.10125	0.0005	0.09875	0.0015	0.1015	0.00129099	0.09675	0.000957427	0.10025	0.00125831	0.099	0.00141421	0.09975	0.0015	0.10325	0.0005	0.10725	0.0005
0.65	0.1025	0.00129099	0.1015	0.001	0.10375	0.0005	0.104	0.00163299	0.1005	0.00057735	0.1005	0.00057735	0.11125	0.00170783	0.121	0.0060553	0.12575	0.00221736	0.141	0.00163299	0.12625	0.00340343	0.141	0.00432049	0.098	0.00141421	0.10225	0.000957427	0.0975	0.00057735	0.10175	0.0005	0.09875	0.0015	0.102	0.00163299	0.09675	0.000957427	0.10025	0.00125831	0.099	0.00141421	0.1	0.00141421	0.10325	0.0005	0.1075	0.00057735
0.7	0.10375	0.0015	0.10225	0.000957427	0.10375	0.0005	0.10425	0.00206155	0.1005	0.00057735	0.10075	0.000957427	0.11175	0.00206155	0.122	0.006733	0.127	0.00258199	0.144	0.00163299	0.12725	0.00340343	0.14425	0.00434933	0.098	0.00141421	0.1025	0.00057735	0.09775	0.000957427	0.10225	0.0005	0.09875	0.0015	0.1025	0.00129099	0.097	0.000816497	0.101	0.00163299	0.099	0.00141421	0.101	0.00141421	0.10325	0.0005	0.1085	0.00057735
0.75	0.104	0.00182574	0.10275	0.00125831	0.10475	0.0005	0.10525	0.00206155	0.1015	0.00057735	0.1015	0.00057735	0.1125	0.00208167	0.1235	0.00704746	0.129	0.00244949	0.147	0.00163299	0.1295	0.00387298	0.14725	0.00434933	0.098	0.00141421	0.1035	0.00057735	0.09775	0.000957427	0.103	0.000816497	0.09875	0.0015	0.10325	0.00170783	0.097	0.0011547	0.1015	0.00173205	0.099	0.00141421	0.101	0.00141421	0.10325	0.0005	0.10875	0.000957427
0.8	0.10375	0.00125831	0.10325	0.0015	0.10575	0.0005	0.10625	0.00206155	0.102	0	0.1025	0.00057735	0.11275	0.00206155	0.12475	0.00754431	0.131	0.00244949	0.15	0.00163299	0.13075	0.00377492	0.1505	0.00479583	0.09775	0.000957427	0.10375	0.000957427	0.098	0.000816497	0.1035	0.00057735	0.099	0.00182574	0.104	0.00182574	0.09725	0.000957427	0.102	0.00163299	0.099	0.00141421	0.102	0.00141421	0.10325	0.0005	0.10975	0.000957427
0.85	0.10425	0.00125831	0.10375	0.00125831	0.1065	0.001	0.10675	0.0025	0.1025	0.00057735	0.10275	0.000957427	0.1135	0.00208167	0.1265	0.00842615	0.13275	0.00287228	0.15325	0.00206155	0.13275	0.00386221	0.15375	0.00485627	0.09725	0.0005	0.1045	0.00057735	0.098	0.000816497	0.1045	0.00057735	0.099	0.00182574	0.10475	0.0015	0.09725	0.000957427	0.10275	0.00170783	0.09925	0.00189297	0.103	0.00141421	0.1035	0.001	0.1105	0.00057735
0.9	0.105	0.000816497	0.10425	0.0015	0.1075	0.00057735	0.1075	0.00251661	0.1035	0.00057735	0.10375	0.000957427	0.11425	0.0025	0.12775	0.00892095	0.13475	0.00330404	0.15725	0.00206155	0.135	0.00432049	0.15725	0.00499166	0.09775	0.000957427	0.1055	0.00057735	0.098	0.000816497	0.10525	0.0005	0.099	0.00182574	0.10575	0.0015	0.0975	0.00129099	0.1035	0.00173205	0.09925	0.00189297	0.10375	0.0015	0.1035	0.001	0.11125	0.000957427
0.95	0.1055	0.00129099	0.10475	0.00125831	0.10825	0.000957427	0.1085	0.00251661	0.10425	0.0005	0.10475	0.000957427	0.1145	0.00251661	0.12925	0.00925113	0.1365	0.00288675	0.16025	0.00206155	0.13625	0.00434933	0.161	0.0052915	0.098	0.00141421	0.106	0.000816497	0.098	0.000816497	0.106	0.0011547	0.099	0.00182574	0.10675	0.0015	0.09725	0.000957427	0.10425	0.00206155	0.0995	0.00173205	0.104	0.00141421	0.1035	0.001	0.11175	0.000957427
1	0.10675	0.0015	0.10575	0.00125831	0.1095	0.001	0.10975	0.00221736	0.1055	0.00057735	0.10575	0.000957427	0.11475	0.00206155	0.13075	0.00963933	0.13875	0.00330404	0.164	0.00258199	0.13875	0.00464579	0.165	0.0052915	0.09775	0.000957427	0.107	0.000816497	0.09825	0.000957427	0.10725	0.000957427	0.099	0.00182574	0.1075	0.00173205	0.0975	0.00129099	0.10475	0.00170783	0.09975	0.00170783	0.105	0.00141421	0.1035	0.001	0.11275	0.000957427
1.05	0.10725	0.00206155	0.10625	0.0015	0.11075	0.0005	0.11075	0.00221736	0.10675	0.0005	0.10625	0.0015	0.115	0.00244949	0.132	0.0101325	0.14075	0.00330404	0.1685	0.00341565	0.14075	0.00464579	0.1695	0.006245	0.09775	0.000957427	0.108	0.000816497	0.09825	0.000957427	0.10875	0.00125831	0.0995	0.00191485	0.1085	0.00238048	0.0975	0.00129099	0.10575	0.00170783	0.0995	0.00129099	0.106	0.00141421	0.104	0.000816497	0.11375	0.000957427
1.1	0.10775	0.00170783	0.107	0.00141421	0.112	0.000816497	0.11225	0.00262996	0.108	0	0.1075	0.00129099	0.1155	0.00251661	0.1335	0.0111206	0.14275	0.0035	0.17225	0.00262996	0.14175	0.00464579	0.17475	0.00607591	0.09775	0.000957427	0.109	0.000816497	0.09825	0.000957427	0.1095	0.001	0.0995	0.00191485	0.10975	0.00206155	0.0975	0.00129099	0.1065	0.00173205	0.09975	0.00170783	0.1075	0.00173205	0.104	0.000816497	0.11475	0.000957427
1.15	0.108	0.00216025	0.10775	0.00125831	0.1135	0.001	0.1135	0.00251661	0.1095	0.00057735	0.109	0.00141421	0.11625	0.0025	0.13525	0.0113541	0.1445	0.00341565	0.17675	0.0030957	0.14375	0.00485627	0.1795	0.006245	0.09775	0.000957427	0.11	0.000816497	0.09825	0.000957427	0.111	0.00141421	0.0995	0.00191485	0.111	0.0023094	0.0975	0.00129099	0.1075	0.00173205	0.09975	0.00170783	0.10875	0.00125831	0.104	0.000816497	0.11575	0.000957427
1.2	0.109	0.00216025	0.10875	0.00125831	0.11475	0.0005	0.115	0.00270801	0.11075	0.0005	0.11025	0.0015	0.11625	0.0025	0.13675	0.012339	0.14675	0.004272	0.1815	0.00341565	0.14575	0.00485627	0.18475	0.00629153	0.09775	0.000957427	0.111	0.000816497	0.09875	0.0015	0.11225	0.000957427	0.09975	0.00236291	0.11225	0.00206155	0.09725	0.000957427	0.109	0.00216025	0.09975	0.00170783	0.11	0.00141421	0.10425	0.0005	0.117	0.0011547
1.25	0.1105	0.00208167	0.1095	0.00173205	0.1165	0.001	0.1165	0.00251661	0.11225	0.0005	0.11125	0.0015	0.11675	0.00287228	0.13825	0.013326	0.149	0.00391578	0.18675	0.0025	0.14775	0.00561991	0.19	0.006	0.098	0.00141421	0.1125	0.001	0.099	0.00182574	0.1145	0.00173205	0.1	0.00216025	0.114	0.0023094	0.0975	0.00129099	0.11	0.00216025	0.1	0.00141421	0.1115	0.00173205	0.1045	0.001	0.1185	0.00129099
1.3	0.11025	0.00221736	0.1105	0.00173205	0.1185	0.001	0.118	0.00270801	0.11375	0.0005	0.113	0.00182574	0.117	0.00294392	0.1405	0.0138203	0.15075	0.004272	0.1915	0.00310913	0.14875	0.00561991	0.19425	0.00639661	0.098	0.00141421	0.11375	0.00125831	0.099	0.00182574	0.116	0.00141421	0.10025	0.00262996	0.116	0.0023094	0.0975	0.00129099	0.11125	0.00206155	0.10025	0.00125831	0.11325	0.0015	0.1045	0.001	0.11975	0.000957427
1.35	0.11175	0.00170783	0.1115	0.00173205	0.1205	0.001	0.12	0.00270801	0.11575	0.0005	0.1145	0.00191485	0.1175	0.00251661	0.142	0.0148099	0.153	0.00469042	0.19725	0.00340343	0.1505	0.00597216	0.19975	0.00629153	0.09775	0.000957427	0.11525	0.000957427	0.099	0.00182574	0.1175	0.00173205	0.10025	0.00262996	0.117	0.0023094	0.0975	0.00129099	0.113	0.00216025	0.1005	0.00129099	0.11475	0.00125831	0.105	0.000816497	0.12175	0.000957427
1.4	0.11275	0.00221736	0.113	0.00141421	0.1225	0.001	0.122	0.00270801	0.11775	0.0005	0.1165	0.00191485	0.11775	0.00287228	0.1445	0.0151548	0.1545	0.00443471	0.2025	0.00341565	0.1525	0.006245	0.205	0.00668331	0.09775	0.000957427	0.1165	0.00129099	0.0995	0.00238048	0.1195	0.00173205	0.1005	0.00310913	0.11925	0.00262996	0.0975	0.00129099	0.11425	0.00206155	0.1005	0.00129099	0.1165	0.00173205	0.106	0.00216025	0.12325	0.0015
1.45	0.11325	0.00170783	0.114	0.002	0.12475	0.00125831	0.1235	0.00310913	0.11925	0.0005	0.118	0.00244949	0.118	0.00294392	0.14625	0.0160286	0.157	0.00469042	0.2085	0.00341565	0.1545	0.006245	0.211	0.00668331	0.09775	0.000957427	0.1185	0.00129099	0.09975	0.00275379	0.122	0.00216025	0.10125	0.00320156	0.12125	0.00262996	0.09775	0.0015	0.11575	0.00170783	0.1005	0.00129099	0.1185	0.00173205	0.105	0.000816497	0.12525	0.0015
1.5	0.11425	0.00170783	0.11525	0.00170783	0.1275	0.00173205	0.12625	0.00320156	0.12175	0.0005	0.12025	0.00287228	0.1185	0.00251661	0.14875	0.0170171	0.159	0.00439697	0.2145	0.00443471	0.1565	0.007	0.217	0.00668331	0.0975	0.00057735	0.11975	0.0015	0.09975	0.00275379	0.12425	0.00221736	0.1015	0.00369685	0.12325	0.00262996	0.09775	0.0015	0.1175	0.00251661	0.101	0.000816497	0.1205	0.00173205	0.1065	0.00310913	0.12725	0.0015
1.55	0.11525	0.00170783	0.1165	0.00173205	0.13025	0.0015	0.1285	0.00310913	0.12425	0.00125831	0.12325	0.00287228	0.119	0.00294392	0.151	0.0182392	0.162	0.00469042	0.22075	0.004272	0.15925	0.00718215	0.22375	0.00763217	0.09775	0.000957427	0.1215	0.00129099	0.10025	0.00330404	0.127	0.00270801	0.10175	0.00359398	0.12575	0.00320156	0.09775	0.0015	0.1195	0.00173205	0.101	0.000816497	0.123	0.00141421	0.106	0.00182574	0.12925	0.00125831
1.6	0.11625	0.00170783	0.118	0.00216025	0.13325	0.00170783	0.1315	0.00369685	0.12725	0.000957427	0.12525	0.00287228	0.119	0.00294392	0.1535	0.0192267	0.164	0.00439697	0.2275	0.00519615	0.161	0.00697615	0.22975	0.00763217	0.09775	0.000957427	0.12375	0.0015	0.1005	0.00369685	0.12925	0.00298608	0.102	0.00408248	0.1285	0.00351188	0.09775	0.0015	0.12175	0.00170783	0.101	0.000816497	0.1255	0.00173205	0.1055	0.00129099	0.13175	0.000957427
1.65	0.117	0.00141421	0.1195	0.00238048	0.13675	0.00189297	0.1345	0.00369685	0.13025	0.00125831	0.12775	0.00340343	0.11975	0.00340343	0.156	0.0202155	0.1665	0.00493288	0.234	0.0052915	0.16375	0.00713559	0.237	0.00734847	0.09775	0.000957427	0.126	0.00141421	0.101	0.00382971	0.13225	0.00298608	0.10225	0.00457347	0.131	0.00365148	0.09775	0.0015	0.124	0.00216025	0.101	0.000816497	0.12875	0.00125831	0.10575	0.00125831	0.13425	0.0015
1.7	0.11725	0.00206155	0.12125	0.00221736	0.14025	0.00170783	0.1375	0.00369685	0.1335	0.00129099	0.131	0.00382971	0.12	0.00294392	0.159	0.021587	0.1695	0.00493288	0.241	0.00509902	0.166	0.00730297	0.2445	0.00818535	0.098	0.00141421	0.1285	0.00191485	0.10175	0.00411299	0.13575	0.00340343	0.10275	0.00492443	0.134	0.00365148	0.09825	0.0015	0.1265	0.00208167	0.1015	0.00057735	0.13175	0.00125831	0.1065	0.00208167	0.13725	0.0015
1.75	0.1185	0.00173205	0.123	0.00270801	0.144	0.002	0.141	0.00408248	0.13675	0.00125831	0.13425	0.004272	0.12025	0.00330404	0.16175	0.0230416	0.17175	0.00531507	0.248	0.00588784	0.169	0.00804156	0.2515	0.00858293	0.09775	0.000957427	0.13125	0.00206155	0.102	0.00454606	0.13925	0.00434933	0.1035	0.0058023	0.137	0.00408248	0.09825	0.0015	0.12925	0.00206155	0.10175	0.0005	0.1355	0.00173205	0.1065	0.00129099	0.14025	0.0015
1.8	0.12	0.00182574	0.12475	0.00262996	0.1485	0.00238048	0.14475	0.00419325	0.1405	0.00129099	0.13775	0.00478714	0.12075	0.00340343	0.165	0.0248998	0.175	0.00547723	0.25425	0.00618466	0.172	0.00860233	0.259	0.00734847	0.0975	0.00057735	0.13375	0.00221736	0.1025	0.00506623	0.1425	0.00387298	0.10375	0.00629153	0.14075	0.00457347	0.09825	0.0015	0.132	0.00216025	0.10175	0.0005	0.1385	0.00173205	0.107	0.00141421	0.143	0.00182574
1.85	0.121	0.00182574	0.127	0.00282843	0.1525	0.00264575	0.1485	0.00443471	0.1445	0.00208167	0.141	0.00454606	0.12125	0.00330404	0.168	0.0269938	0.1785	0.006245	0.2605	0.00602771	0.175	0.00860233	0.26625	0.0075	0.0975	0.00057735	0.1365	0.00238048	0.103	0.00594418	0.147	0.00483046	0.10425	0.00670199	0.144	0.00476095	0.09825	0.0015	0.13525	0.00221736	0.10225	0.0005	0.14275	0.00125831	0.10675	0.00125831	0.14675	0.00170783
1.9	0.1225	0.00191485	0.12925	0.00287228	0.157	0.00270801	0.15275	0.00485627	0.14825	0.00170783	0.14525	0.00499166	0.1215	0.00341565	0.17175	0.0278373	0.1815	0.006245	0.26675	0.0060208	0.178	0.00920145	0.2735	0.00655744	0.0975	0.00057735	0.13925	0.00206155	0.1035	0.00645497	0.15075	0.00499166	0.10475	0.00713559	0.14775	0.00457347	0.098	0.00141421	0.13825	0.00221736	0.10225	0.0005	0.1465	0.00173205	0.10825	0.00287228	0.1505	0.00208167
1.95	0.1235	0.00264575	0.131	0.00282843	0.1615	0.00310913	0.15725	0.00471699	0.15275	0.00206155	0.14975	0.0055	0.12225	0.00330404	0.17575	0.0298147	0.185	0.00668331	0.27175	0.00590903	0.182	0.0102956	0.2795	0.00602771	0.0975	0.00057735	0.14275	0.00262996	0.104	0.00734847	0.156	0.00559762	0.1055	0.00785281	0.15225	0.00512348	0.09825	0.0015	0.14225	0.00221736	0.10275	0.000957427	0.151	0.00163299	0.10725	0.0015	0.1545	0.00208167
2	0.12475	0.0025	0.13375	0.00330404	0.16675	0.00340343	0.162	0.00483046	0.15725	0.00287228	0.15425	0.0060208	0.12275	0.00377492	0.17975	0.0311809	0.189	0.00668331	0.277	0.00588784	0.18575	0.00997914	0.285	0.00571548	0.0975	0.00057735	0.146	0.00244949	0.10475	0.00830161	0.16025	0.00590903	0.106	0.00828654	0.15625	0.00512348	0.09825	0.0015	0.1455	0.00208167	0.103	0.000816497	0.15525	0.00170783	0.10775	0.00189297	0.15925	0.00221736
2.05	0.12625	0.00287228	0.13625	0.0030957	0.17225	0.00330404	0.167	0.00469042	0.16225	0.00287228	0.159	0.00594418	0.12275	0.00377492	0.184	0.0330151	0.19275	0.00708872	0.28175	0.00543906	0.1895	0.0114746	0.28975	0.00537742	0.0975	0.00057735	0.15	0.00244949	0.1055	0.008544	0.165	0.00616441	0.107	0.0090185	0.161	0.00547723	0.09825	0.0015	0.1495	0.00208167	0.103	0.000816497	0.16	0.00163299	0.10775	0.00189297	0.16275	0.00221736
2.1	0.1275	0.00331662	0.139	0.00355903	0.177	0.00374166	0.1715	0.00506623	0.167	0.00294392	0.1635	0.00645497	0.1235	0.00404145	0.188	0.0343802	0.197	0.00734847	0.2855	0.00556776	0.19325	0.010751	0.295	0.00559762	0.0975	0.00057735	0.1545	0.00288675	0.10625	0.0095	0.1705	0.006245	0.1075	0.00998332	0.16525	0.00531507	0.09825	0.0015	0.15425	0.00221736	0.1035	0.00129099	0.16525	0.00170783	0.108	0.002	0.168	0.00216025
2.15	0.12925	0.00419325	0.14225	0.00377492	0.18325	0.00377492	0.177	0.00541603	0.1725	0.00288675	0.169	0.00668331	0.124	0.00391578	0.19275	0.035255	0.20125	0.00727438	0.29025	0.00634429	0.19775	0.0112953	0.29975	0.0060208	0.0975	0.00057735	0.159	0.00294392	0.10725	0.0109049	0.1755	0.00660808	0.1085	0.0113871	0.17075	0.00585235	0.09825	0.0015	0.15875	0.00221736	0.10375	0.00170783	0.17025	0.00170783	0.109	0.002	0.17275	0.00206155
2.2	0.131	0.00374166	0.1455	0.00378594	0.18975	0.00457347	0.183	0.00541603	0.178	0.00326599	0.174	0.00707107	0.12475	0.00434933	0.19675	0.035985	0.20525	0.00771902	0.29425	0.00512348	0.20225	0.0111766	0.304	0.00594418	0.0975	0.00057735	0.1635	0.00351188	0.108	0.0115758	0.18075	0.00660177	0.109	0.0118322	0.17575	0.0057373	0.09825	0.0015	0.164	0.00244949	0.10425	0.0015	0.176	0.00141421	0.10925	0.00221736	0.17725	0.0025
2.25	0.13275	0.00464579	0.149	0.00424264	0.19525	0.005058	0.18825	0.00518813	0.18325	0.00368556	0.18	0.00770281	0.12525	0.004272	0.20175	0.0367185	0.21	0.00812404	0.298	0.0060553	0.206	0.0115758	0.3085	0.00613732	0.0975	0.00057735	0.168	0.00294392	0.109	0.0125698	0.187	0.00743864	0.1105	0.0129743	0.1805	0.00550757	0.0985	0.00173205	0.16875	0.00275379	0.10475	0.00206155	0.18125	0.00170783	0.1095	0.00238048	0.1825	0.00251661
2.3	0.13425	0.00512348	0.1525	0.00472582	0.2015	0.00519615	0.1945	0.0058023	0.18925	0.00368556	0.1855	0.00759386	0.12625	0.00457347	0.207	0.0365787	0.2145	0.008544	0.30225	0.0057373	0.21	0.0116333	0.31275	0.0057373	0.0975	0.00057735	0.17275	0.00262996	0.11025	0.0137204	0.19275	0.00699405	0.1115	0.0143875	0.18575	0.00585235	0.09825	0.0015	0.174	0.00182574	0.105	0.00244949	0.187	0.00182574	0.10975	0.00262996	0.18775	0.00340343
2.35	0.136	0.0052915	0.156	0.00496655	0.208	0.00469042	0.2	0.00616441	0.195	0.00408248	0.19125	0.0075	0.1265	0.00443471	0.21175	0.0368635	0.21925	0.0084212	0.30575	0.00561991	0.21425	0.0119548	0.31725	0.0055	0.0975	0.00057735	0.17775	0.00377492	0.11125	0.01513	0.1985	0.00776745	0.1125	0.0151107	0.1915	0.006245	0.09825	0.0015	0.179	0.0023094	0.1055	0.003	0.1925	0.00191485	0.11025	0.00287228	0.19325	0.0025
2.4	0.1385	0.00645497	0.16025	0.00518813	0.21525	0.00623832	0.2075	0.00655744	0.2015	0.00450925	0.19725	0.00813941	0.1275	0.00443471	0.2165	0.0369639	0.2235	0.00866025	0.31	0.0052915	0.2185	0.0112101	0.321	0.00522813	0.0975	0.00057735	0.18275	0.00330404	0.11225	0.0165404	0.205	0.00816497	0.11375	0.0169975	0.19775	0.00660177	0.0985	0.00173205	0.185	0.0023094	0.10625	0.00330404	0.1985	0.00173205	0.111	0.00282843	0.1985	0.00310913
2.45	0.1405	0.00718795	0.1645	0.00544671	0.22325	0.00585235	0.2135	0.00714143	0.2085	0.00493288	0.204	0.00920145	0.128	0.00496655	0.22225	0.0364726	0.22775	0.00906918	0.313	0.0052915	0.22225	0.0115289	0.3245	0.0058023	0.0975	0.00057735	0.188	0.0034641	0.11375	0.0177459	0.21125	0.00903235	0.115	0.0176824	0.204	0.00697615	0.09825	0.0015	0.1905	0.00238048	0.107	0.00355903	0.20525	0.00170783	0.11175	0.00330404	0.205	0.00294392
2.5	0.14275	0.00727438	0.1685	0.00613732	0.23125	0.00665207	0.222	0.00752773	0.215	0.00535413	0.21075	0.00939415	0.129	0.00496655	0.22775	0.0362342	0.2325	0.009	0.31575	0.00561991	0.2265	0.0113871	0.32775	0.0057373	0.0975	0.00057735	0.194	0.00408248	0.11525	0.0193628	0.21775	0.00942956	0.11625	0.0195683	0.21075	0.00736546	0.09825	0.0015	0.1965	0.00238048	0.1075	0.00412311	0.21225	0.00275379	0.11225	0.00377492	0.2115	0.00331662
2.55	0.14475	0.00834166	0.17275	0.00639661	0.23975	0.00655108	0.22925	0.00741058	0.22275	0.0057373	0.21725	0.00991211	0.12975	0.00537742	0.23325	0.0354248	0.236	0.00909212	0.319	0.00571548	0.2295	0.0113871	0.3315	0.00544671	0.0975	0.00057735	0.1995	0.00412311	0.11675	0.0212662	0.22525	0.0102429	0.11775	0.0214534	0.218	0.00774597	0.098	0.00141421	0.20325	0.00262996	0.10825	0.00492443	0.22	0.00244949	0.1125	0.00404145	0.21825	0.00377492
2.6	0.14725	0.00917878	0.17775	0.00639661	0.24825	0.00655108	0.2375	0.00732575	0.2305	0.005	0.22475	0.0101448	0.131	0.00571548	0.23925	0.0354248	0.23975	0.00917878	0.322	0.0060553	0.23375	0.0116154	0.33475	0.0057373	0.09775	0.000957427	0.20575	0.00377492	0.1185	0.0229274	0.2325	0.0102794	0.11975	0.0228674	0.225	0.00725718	0.098	0.00141421	0.20975	0.00262996	0.109	0.00583095	0.2275	0.003	0.11375	0.004272	0.22525	0.00359398
2.65	0.15	0.00983192	0.18225	0.00660177	0.2555	0.00613732	0.2445	0.00732575	0.2375	0.00574456	0.23225	0.0106575	0.13175	0.00585235	0.24425	0.0341016	0.2435	0.00946925	0.32475	0.00590903	0.2365	0.0111505	0.33825	0.00543906	0.0975	0.00057735	0.213	0.00355903	0.12	0.0245493	0.23925	0.00984463	0.121	0.0242899	0.23275	0.00813941	0.09825	0.0015	0.21725	0.00262996	0.1095	0.0058023	0.23525	0.00320156	0.11425	0.00478714	0.23325	0.00386221
2.7	0.15325	0.0102429	0.18725	0.00758837	0.263	0.00653197	0.25275	0.0065	0.24575	0.0057373	0.23925	0.0106575	0.13275	0.00585235	0.25	0.0336155	0.24675	0.0101448	0.3275	0.00613732	0.23975	0.0115289	0.34075	0.00537742	0.09775	0.000957427	0.219	0.0046188	0.12175	0.0264874	0.247	0.0090185	0.12275	0.0259535	0.23975	0.00689807	0.098	0.00141421	0.22425	0.00330404	0.1105	0.00640312	0.24375	0.00330404	0.11475	0.00531507	0.24	0.00408248
2.75	0.15525	0.0113248	0.193	0.00804156	0.27	0.00697615	0.26	0.00559762	0.25425	0.00694622	0.24775	0.0111766	0.13375	0.00623832	0.2555	0.0325218	0.24975	0.0107199	0.33	0.00559762	0.24275	0.0120104	0.34375	0.00492443	0.09775	0.000957427	0.22575	0.00386221	0.12375	0.0286051	0.25425	0.00857807	0.12475	0.0280639	0.24675	0.00689807	0.09825	0.00125831	0.2325	0.003	0.1115	0.00754983	0.25075	0.00275379	0.1155	0.00574456	0.24825	0.0045
2.8	0.158	0.0126754	0.199	0.00663325	0.2765	0.00776745	0.267	0.00637704	0.26075	0.00704154	0.2545	0.0103441	0.13475	0.00694622	0.26075	0.0317004	0.253	0.0114891	0.33225	0.0057373	0.2455	0.0121244	0.34675	0.00531507	0.09825	0.00125831	0.23225	0.00359398	0.12525	0.0305109	0.2605	0.00866025	0.1265	0.0304248	0.2535	0.00675771	0.09825	0.00189297	0.239	0.00244949	0.11225	0.00846069	0.25725	0.00287228	0.1165	0.00680686	0.2565	0.00450925
2.85	0.16175	0.0118708	0.2045	0.00714143	0.28375	0.00826136	0.2745	0.006245	0.26725	0.0065	0.26125	0.0102754	0.136	0.00716473	0.265	0.0308004	0.2555	0.0120139	0.33425	0.00512348	0.24875	0.0123659	0.34875	0.00537742	0.09825	0.00125831	0.2385	0.003	0.12775	0.0324178	0.2675	0.00866025	0.129	0.0318852	0.26025	0.00684957	0.09825	0.00189297	0.24575	0.00236291	0.11325	0.00899537	0.26425	0.00287228	0.1175	0.00680686	0.264	0.00432049
2.9	0.164	0.013784	0.20925	0.00830161	0.2905	0.00914695	0.28125	0.00618466	0.273	0.00770281	0.26825	0.0105633	0.1375	0.00785281	0.27025	0.0293414	0.2575	0.0124499	0.336	0.00535413	0.25125	0.0134257	0.35075	0.005058	0.09825	0.00125831	0.245	0.00282843	0.12975	0.034827	0.274	0.00986577	0.131	0.034	0.26675	0.00689807	0.0985	0.00173205	0.25225	0.00262996	0.1145	0.00984886	0.271	0.00382971	0.1185	0.00789515	0.27075	0.00478714
2.95	0.16675	0.0154137	0.2155	0.0082664	0.297	0.010328	0.28825	0.0065	0.2795	0.00888819	0.2755	0.0102794	0.13875	0.00822091	0.2755	0.0285248	0.2595	0.013626	0.338	0.00476095	0.254	0.0137113	0.35275	0.00457347	0.09825	0.00125831	0.2505	0.00264575	0.13225	0.0367367	0.2815	0.009	0.13325	0.0361513	0.27475	0.00689807	0.0985	0.00173205	0.259	0.00294392	0.11575	0.0113248	0.2775	0.00404145	0.11975	0.00818026	0.2775	0.00450925
3	0.17175	0.0154137	0.2205	0.0082664	0.303	0.0116046	0.29575	0.00699405	0.28475	0.0104363	0.283	0.0108012	0.14025	0.00822091	0.28025	0.0272075	0.262	0.0143062	0.33975	0.00499166	0.2565	0.0139164	0.35475	0.00457347	0.09825	0.00125831	0.25625	0.00298608	0.13475	0.0393563	0.288	0.0094163	0.1355	0.0383014	0.2815	0.00675771	0.09875	0.00170783	0.2655	0.00251661	0.11725	0.0124466	0.28475	0.00411299	0.121	0.00912871	0.286	0.00496655
3.05	0.1745	0.0167829	0.22575	0.00780491	0.30925	0.0131244	0.30325	0.00634429	0.28975	0.013048	0.2895	0.0109697	0.14225	0.00877021	0.285	0.0261661	0.264	0.0150555	0.34225	0.00512348	0.2595	0.0151767	0.35725	0.00512348	0.09825	0.00125831	0.264	0.00382971	0.1375	0.0417173	0.29475	0.00991211	0.1385	0.0407063	0.289	0.00761577	0.09875	0.00170783	0.27325	0.00262996	0.1185	0.0133041	0.29175	0.00377492	0.12225	0.00984463	0.293	0.00496655
3.1	0.1785	0.0178979	0.23	0.00734847	0.31425	0.0146373	0.31175	0.00665207	0.2955	0.0151987	0.29625	0.0112361	0.14325	0.00917878	0.28975	0.0249316	0.26575	0.0163987	0.3435	0.00532291	0.26175	0.0160702	0.35825	0.00567891	0.09825	0.00125831	0.27	0.00316228	0.14025	0.044395	0.301	0.00962635	0.14125	0.0430687	0.29475	0.00689807	0.0985	0.00173205	0.2805	0.00251661	0.1195	0.0144568	0.29875	0.00464579	0.12325	0.0109659	0.3005	0.00519615
3.15	0.18225	0.0192938	0.236	0.00632456	0.31925	0.0166208	0.3185	0.00660808	0.3	0.0173781	0.3035	0.0116762	0.14525	0.00974252	0.294	0.0234805	0.26775	0.0171731	0.34475	0.00457347	0.2645	0.0170196	0.36	0.00535413	0.098	0.000816497	0.27725	0.00359398	0.14325	0.047507	0.309	0.00909212	0.14425	0.0461835	0.303	0.00725718	0.0985	0.00173205	0.28675	0.0030957	0.122	0.0161864	0.3055	0.00404145	0.12525	0.0120934	0.308	0.00522813
3.2	0.18575	0.0205163	0.24125	0.00655108	0.32375	0.0189627	0.326	0.00583095	0.305	0.0208646	0.31075	0.0121209	0.14725	0.0103078	0.299	0.0219848	0.26925	0.0184639	0.3465	0.00420317	0.2665	0.017767	0.36125	0.00512348	0.09825	0.00125831	0.28375	0.00287228	0.14625	0.0506384	0.31625	0.0095	0.14725	0.0492976	0.30925	0.00718215	0.0985	0.00173205	0.29375	0.00221736	0.12325	0.0176517	0.3135	0.00387298	0.12625	0.0127639	0.31525	0.00590903
3.25	0.19	0.0200666	0.24675	0.00675154	0.32775	0.0219298	0.333	0.00541603	0.30925	0.0234574	0.317	0.0114891	0.14925	0.0109962	0.30275	0.0208547	0.27125	0.0192592	0.34825	0.00434933	0.26925	0.018482	0.363	0.00535413	0.09825	0.00125831	0.28925	0.00330404	0.14925	0.0530621	0.3215	0.00873689	0.15075	0.0522199	0.31725	0.00741058	0.09875	0.00170783	0.3005	0.00310913	0.125	0.0190962	0.31975	0.00499166	0.12825	0.0138894	0.3235	0.00591608
3.3	0.19225	0.022036	0.251	0.0080829	0.3325	0.0245696	0.339	0.00616441	0.314	0.0266208	0.32325	0.0112361	0.15125	0.0109962	0.3075	0.0196214	0.27275	0.0205487	0.3495	0.00465475	0.2715	0.0189121	0.365	0.0060553	0.098	0.000816497	0.2955	0.00310913	0.1525	0.0559315	0.32875	0.00917878	0.154	0.0554797	0.324	0.00783156	0.09875	0.00170783	0.3065	0.00264575	0.12675	0.0205325	0.3265	0.00525991	0.12975	0.0149304	0.33075	0.00670199
3.35	0.1965	0.0204858	0.2565	0.00759386	0.33625	0.0272565	0.345	0.006	0.318	0.0289943	0.32925	0.0112361	0.1535	0.0117898	0.311	0.0179072	0.27475	0.0213288	0.35075	0.005058	0.27425	0.0207746	0.3665	0.00544671	0.098	0.000816497	0.3015	0.00310913	0.15575	0.0588239	0.335	0.00875595	0.15775	0.0581514	0.3315	0.00675771	0.09875	0.00170783	0.3135	0.00310913	0.129	0.0219545	0.333	0.00547723	0.13175	0.0167207	0.3375	0.00660808
3.4	0.1995	0.019841	0.2615	0.00732575	0.3395	0.0291262	0.351	0.006	0.322	0.0313794	0.33625	0.0105317	0.1555	0.0124766	0.31525	0.0169189	0.27625	0.0221416	0.35225	0.00499166	0.27625	0.0221867	0.36825	0.0057373	0.09825	0.0005	0.30725	0.00320156	0.159	0.0616928	0.342	0.00820569	0.16125	0.0614675	0.33775	0.00644851	0.09875	0.00170783	0.32025	0.00330404	0.131	0.0236784	0.339	0.00535413	0.13375	0.0178582	0.34525	0.00708872
3.45	0.202	0.0203142	0.26575	0.00713559	0.34275	0.0318578	0.3565	0.00568624	0.32575	0.0344323	0.34225	0.0105317	0.15825	0.0127115	0.31875	0.0154137	0.27825	0.0237118	0.354	0.00535413	0.279	0.0225536	0.37025	0.0057373	0.098	0	0.31425	0.00320156	0.1625	0.0642729	0.34775	0.00830161	0.16475	0.0643966	0.3445	0.00660808	0.09875	0.00170783	0.32675	0.00377492	0.133	0.0254165	0.34575	0.00556028	0.1355	0.0193477	0.3515	0.00665833
3.5	0.20525	0.0194143	0.27025	0.00776209	0.3465	0.0351521	0.36275	0.00665207	0.33	0.0371573	0.349	0.0108012	0.1605	0.0129228	0.32225	0.0142449	0.27975	0.0245408	0.35525	0.00499166	0.28175	0.0242539	0.372	0.006	0.098	0	0.31975	0.00359398	0.166	0.0668979	0.35275	0.00805709	0.1685	0.0677766	0.35025	0.00567891	0.09875	0.00170783	0.3325	0.00264575	0.13525	0.0274393	0.3515	0.00640312	0.1375	0.0204858	0.35775	0.00736546
3.55	0.2085	0.0179165	0.2745	0.00695222	0.3495	0.0375455	0.3665	0.00591608	0.33325	0.03966	0.354	0.0101325	0.163	0.0134907	0.32575	0.0137931	0.28125	0.0258247	0.35675	0.005058	0.28475	0.0255	0.3735	0.00613732	0.098	0	0.325	0.0033665	0.1695	0.0698498	0.35775	0.00788987	0.17225	0.0704622	0.3565	0.00602771	0.09875	0.00170783	0.339	0.0033665	0.138	0.0294732	0.358	0.00678233	0.14	0.0221961	0.36475	0.00665207
3.6	0.21075	0.0176517	0.27825	0.005058	0.3515	0.0400708	0.37075	0.00639661	0.3365	0.0417093	0.3585	0.0106615	0.16575	0.0138173	0.3295	0.0126095	0.28325	0.0269614	0.359	0.00535413	0.28775	0.0265126	0.37525	0.00639661	0.098	0	0.32975	0.00287228	0.1735	0.0719375	0.36325	0.00694622	0.17675	0.0734047	0.36225	0.00623832	0.09875	0.00170783	0.344	0.00316228	0.14075	0.0314788	0.363	0.00668331	0.14225	0.0236414	0.36975	0.00596518
3.65	0.2145	0.0150222	0.2815	0.00544671	0.3545	0.0412351	0.37525	0.00689807	0.3405	0.0447102	0.36275	0.0100125	0.169	0.0146287	0.333	0.0116333	0.2845	0.0286647	0.36	0.00535413	0.29025	0.0270478	0.37575	0.00567891	0.098	0	0.33525	0.00262996	0.17725	0.0743163	0.36975	0.00727438	0.1805	0.0760767	0.3675	0.00645497	0.099	0.00182574	0.35	0.00365148	0.14325	0.0332403	0.36875	0.00754431	0.14425	0.0247841	0.3765	0.00714143
3.7	0.217	0.0138804	0.2845	0.00387298	0.3575	0.0436463	0.3795	0.00645497	0.34425	0.0465358	0.36775	0.00939415	0.172	0.0152971	0.336	0.0109545	0.2865	0.0298273	0.36125	0.00499166	0.29325	0.0288256	0.378	0.006	0.0985	0.00057735	0.34025	0.00262996	0.181	0.0767116	0.374	0.00725718	0.1855	0.0792149	0.373	0.00522813	0.09875	0.00170783	0.35525	0.004272	0.14625	0.0361144	0.3735	0.00714143	0.14675	0.0265	0.38175	0.00655108
3.75	0.219	0.0128062	0.2875	0.00387298	0.359	0.0449073	0.38275	0.00675154	0.34625	0.0478008	0.372	0.00983192	0.1755	0.015695	0.3385	0.00988264	0.28875	0.0305764	0.363	0.00535413	0.2965	0.0300056	0.37975	0.00629153	0.09825	0.0005	0.346	0.00270801	0.185	0.0795445	0.37825	0.00684957	0.19	0.0821989	0.37825	0.00556028	0.09875	0.00170783	0.36025	0.004272	0.14925	0.038422	0.3785	0.00785281	0.14925	0.0282651	0.3865	0.00772442
3.8	0.22125	0.0120104	0.29025	0.0035	0.36125	0.0469494	0.38625	0.00727438	0.3495	0.0503355	0.3765	0.00971253	0.17875	0.0165806	0.34175	0.00991211	0.2905	0.0319635	0.3645	0.00525991	0.3	0.0318015	0.38175	0.00629153	0.09825	0.0005	0.34925	0.00340343	0.1895	0.0822131	0.38425	0.00684957	0.194	0.0843129	0.3835	0.00640312	0.09875	0.00170783	0.36375	0.00434933	0.15275	0.040738	0.383	0.00848528	0.152	0.0302435	0.39175	0.00722842
3.85	0.2225	0.0124766	0.2925	0.00465475	0.364	0.0490374	0.38975	0.00708872	0.35175	0.0507042	0.38	0.00948683	0.18175	0.0165806	0.34525	0.00977667	0.2915	0.0331512	0.3665	0.00525991	0.3035	0.0318172	0.383	0.00668331	0.09825	0.0005	0.35425	0.00262996	0.19375	0.0841086	0.38825	0.00634429	0.1995	0.0879867	0.38775	0.0055	0.099	0.00182574	0.37	0.0052915	0.156	0.0433359	0.38825	0.00877021	0.15525	0.0322942	0.39625	0.00684957
3.9	0.22575	0.00984463	0.295	0.00416333	0.3665	0.0502958	0.39275	0.00780491	0.35525	0.0530118	0.3835	0.00858293	0.18525	0.0171537	0.34725	0.0084212	0.294	0.0348234	0.36725	0.0055	0.30675	0.033738	0.38475	0.00655108	0.09825	0.0005	0.35875	0.0030957	0.198	0.08709	0.393	0.00687992	0.20425	0.0907575	0.39325	0.0055	0.09875	0.00170783	0.3735	0.00479583	0.16025	0.0465215	0.392	0.0090185	0.15825	0.0339939	0.401	0.00734847
3.95	0.2285	0.00818535	0.29675	0.00386221	0.36825	0.0516938	0.3955	0.00768115	0.35725	0.0534938	0.38675	0.00865544	0.1885	0.0174069	0.35025	0.0085	0.29575	0.036059	0.3685	0.00525991	0.31	0.034419	0.38575	0.00629153	0.09825	0.0005	0.363	0.00270801	0.20225	0.0890033	0.3975	0.00613732	0.2095	0.0937141	0.39725	0.00607591	0.09875	0.00170783	0.37725	0.00561991	0.164	0.0491053	0.396	0.00976388	0.162	0.0366151	0.404	0.00804156
4	0.2305	0.00718795	0.299	0.00416333	0.36975	0.0525381	0.3985	0.00834666	0.3605	0.0556028	0.39025	0.00888351	0.192	0.017359	0.35175	0.00758837	0.29825	0.0367185	0.37	0.00535413	0.313	0.0352798	0.38725	0.00639661	0.0985	0.00057735	0.3665	0.00288675	0.207	0.091086	0.40125	0.00613052	0.21475	0.0959909	0.40175	0.00556028	0.09875	0.00170783	0.3825	0.00619139	0.1685	0.0525896	0.40075	0.00946485	0.1655	0.0388973	0.408	0.00804156
4.05	0.23175	0.00718215	0.30075	0.00386221	0.372	0.0538826	0.40025	0.00805709	0.363	0.0561189	0.3935	0.00869866	0.19525	0.0176895	0.35425	0.00805709	0.30025	0.0380821	0.37175	0.00556028	0.3165	0.0357817	0.38875	0.00694622	0.09825	0.0005	0.37275	0.00221736	0.211	0.0932559	0.405	0.00616441	0.2185	0.0977429	0.40525	0.00613052	0.09875	0.00170783	0.38575	0.00512348	0.17275	0.0551989	0.405	0.00993311	0.1695	0.041829	0.41275	0.00718215
4.1	0.235	0.00483046	0.3025	0.00341565	0.3735	0.0546413	0.403	0.00828654	0.36575	0.0582602	0.39625	0.00813941	0.19875	0.0176517	0.3565	0.00776745	0.302	0.0401082	0.37325	0.00613052	0.321	0.0369685	0.39075	0.00694622	0.0985	0.00057735	0.3765	0.00173205	0.2155	0.0942355	0.409	0.0052915	0.22475	0.101016	0.411	0.00583095	0.09875	0.00170783	0.38875	0.00639661	0.177	0.0583838	0.40925	0.00994569	0.17375	0.0443875	0.416	0.00867948
4.15	0.237	0.00408248	0.3035	0.00288675	0.37575	0.055578	0.4055	0.00818535	0.369	0.0584009	0.3995	0.00834666	0.20225	0.0170953	0.359	0.00752773	0.3045	0.0406653	0.3745	0.00591608	0.3245	0.0380219	0.392	0.00734847	0.09825	0.0005	0.38025	0.0025	0.2195	0.0957688	0.4125	0.00479583	0.22925	0.102802	0.414	0.00535413	0.09875	0.00170783	0.39225	0.00655108	0.1815	0.0612672	0.41225	0.0106262	0.17775	0.0472114	0.41975	0.00722842
4.2	0.239	0.00496655	0.30575	0.0025	0.37825	0.056222	0.4075	0.00818535	0.37025	0.0587104	0.402	0.00820569	0.20525	0.0171537	0.3615	0.007	0.30675	0.0420347	0.3755	0.00591608	0.32825	0.0386124	0.39375	0.00694622	0.0985	0.00057735	0.38475	0.00287228	0.2245	0.0973122	0.41725	0.00531507	0.2345	0.104299	0.419	0.00583095	0.09875	0.00170783	0.39675	0.00639661	0.18575	0.0638768	0.41525	0.0106262	0.18175	0.0495538	0.4225	0.0083865
4.25	0.241	0.00454606	0.30675	0.004272	0.38	0.0570088	0.41	0.00828654	0.37375	0.0592361	0.40425	0.00865544	0.20875	0.0166808	0.36275	0.00660177	0.30825	0.0429525	0.377	0.00588784	0.332	0.0394715	0.395	0.00668331	0.0985	0.00057735	0.38925	0.0025	0.22825	0.0980115	0.4205	0.00525991	0.239	0.105024	0.4225	0.00544671	0.09875	0.00170783	0.39975	0.0065	0.1905	0.0664856	0.41825	0.0106888	0.1865	0.0527415	0.42625	0.00818026
4.3	0.243	0.00439697	0.30775	0.00411299	0.3815	0.0576917	0.41225	0.0084212	0.3755	0.0596238	0.407	0.00820569	0.21225	0.0162558	0.36625	0.00713559	0.311	0.0444822	0.378	0.00588784	0.3355	0.0403526	0.39575	0.00694622	0.0985	0.00057735	0.3925	0.00173205	0.2325	0.0993261	0.4235	0.00544671	0.24425	0.107376	0.42625	0.00561991	0.09875	0.00170783	0.40225	0.00758837	0.19525	0.0696724	0.42125	0.0109354	0.191	0.0556177	0.429	0.00875595
4.35	0.24475	0.00478714	0.3095	0.00450925	0.38325	0.0585626	0.414	0.00875595	0.37775	0.0599354	0.40925	0.00865544	0.21525	0.015756	0.367	0.00678233	0.313	0.0458621	0.37975	0.00623832	0.3395	0.0409675	0.39775	0.00694622	0.0985	0.00057735	0.39625	0.0025	0.23725	0.100035	0.42675	0.00525198	0.24925	0.108509	0.431	0.00535413	0.09875	0.00170783	0.40575	0.00758837	0.1995	0.0710985	0.4235	0.0113871	0.196	0.0584979	0.43025	0.00888351
4.4	0.24675	0.00531507	0.31125	0.00340343	0.38575	0.0587104	0.41625	0.00906918	0.3805	0.0602301	0.4115	0.0085049	0.2185	0.0157162	0.37	0.00716473	0.31525	0.0469778	0.38075	0.00639661	0.34325	0.0418121	0.39925	0.00708872	0.0985	0.00057735	0.40025	0.00125831	0.24175	0.0999512	0.4305	0.00556776	0.255	0.110324	0.43425	0.00499166	0.09875	0.00170783	0.407	0.00743864	0.204	0.0734348	0.4265	0.0113871	0.2005	0.0613324	0.434	0.00875595
4.45	0.24775	0.0060208	0.31175	0.00492443	0.38725	0.0581571	0.41725	0.00906918	0.3835	0.0607207	0.414	0.00820569	0.22175	0.0150194	0.37175	0.0075	0.31775	0.0479192	0.382	0.00588784	0.34775	0.0424608	0.40125	0.00684957	0.0985	0.00057735	0.4025	0.00238048	0.24575	0.100652	0.4335	0.00556776	0.26	0.111887	0.437	0.006	0.09875	0.00170783	0.41025	0.00763217	0.20875	0.0754382	0.4285	0.0120416	0.205	0.0636867	0.43575	0.00925113
4.5	0.24975	0.0065	0.313	0.00408248	0.3885	0.0586146	0.4195	0.00988264	0.38525	0.0599687	0.4165	0.00793725	0.22425	0.0143846	0.37325	0.00694622	0.32	0.0490782	0.383	0.00658281	0.3515	0.0428135	0.40225	0.00684957	0.0985	0.00057735	0.40775	0.0015	0.25075	0.100901	0.43725	0.00556028	0.265	0.111914	0.441	0.0060553	0.09875	0.00170783	0.4125	0.00858293	0.21375	0.0777791	0.43225	0.0119269	0.2095	0.0653682	0.4385	0.00925563
4.55	0.252	0.00648074	0.31475	0.00359398	0.391	0.0597941	0.421	0.00996661	0.388	0.0601941	0.4185	0.00793725	0.22775	0.0142449	0.37575	0.0075	0.322	0.0504645	0.3845	0.006245	0.355	0.0429806	0.40325	0.00708872	0.0985	0.00057735	0.40975	0.00125831	0.2555	0.101293	0.4405	0.00597216	0.27075	0.113327	0.4455	0.00544671	0.09875	0.00170783	0.415	0.0083666	0.21825	0.0795377	0.43525	0.012339	0.2145	0.0677176	0.44125	0.00906918
4.6	0.25375	0.00763217	0.3155	0.00420317	0.39225	0.0590049	0.42325	0.00963933	0.39125	0.0599243	0.4205	0.00873689	0.23025	0.0134505	0.3775	0.00723418	0.325	0.0516075	0.3855	0.00660808	0.35975	0.0437978	0.40525	0.00708872	0.0985	0.00057735	0.41375	0.00170783	0.26	0.101226	0.4435	0.00544671	0.27625	0.113928	0.44875	0.0060208	0.099	0.00216025	0.418	0.00883176	0.22325	0.0813034	0.4375	0.0117331	0.2195	0.0706093	0.44375	0.0107199
4.65	0.2555	0.0081035	0.31675	0.00411299	0.39475	0.0601851	0.425	0.00996661	0.39425	0.0599687	0.423	0.00828654	0.233	0.0132413	0.3795	0.00723418	0.327	0.0532979	0.38675	0.00639661	0.36275	0.0439118	0.40625	0.00708872	0.0985	0.00057735	0.41675	0.0015	0.2645	0.100547	0.445	0.00509902	0.281	0.113393	0.45175	0.00537742	0.09875	0.00170783	0.419	0.00909212	0.2285	0.0827265	0.44	0.0122746	0.2245	0.0723026	0.4455	0.0111206
4.7	0.25725	0.00880814	0.3185	0.00378594	0.39625	0.0596343	0.4265	0.00988264	0.39575	0.0588692	0.4245	0.0083865	0.23575	0.0125532	0.382	0.00787401	0.329	0.0540555	0.38825	0.00718215	0.36675	0.044139	0.40725	0.00708872	0.0985	0.00057735	0.41975	0.00170783	0.27	0.10009	0.44925	0.00531507	0.28675	0.113312	0.45575	0.00537742	0.09875	0.00170783	0.42125	0.00873212	0.23425	0.0848032	0.4425	0.0123962	0.2295	0.0751554	0.4475	0.0111206
4.75	0.25875	0.00921502	0.31875	0.00359398	0.39825	0.0596343	0.42825	0.0103078	0.39925	0.0593991	0.4265	0.00873689	0.23775	0.0124197	0.384	0.00787401	0.33175	0.055078	0.39025	0.00694622	0.37025	0.0440937	0.409	0.00668331	0.0985	0.00057735	0.4225	0.001	0.27425	0.0986555	0.45125	0.0055	0.29275	0.112749	0.45925	0.00590903	0.09875	0.00170783	0.4225	0.00925563	0.23775	0.0853791	0.4445	0.0117331	0.2335	0.0763086	0.44825	0.0105
4.8	0.2605	0.00974679	0.32025	0.00320156	0.3995	0.0594783	0.4295	0.0105987	0.40175	0.0583916	0.42825	0.00873212	0.24025	0.0125797	0.38625	0.00822091	0.33375	0.0561449	0.39125	0.00694622	0.3745	0.0440795	0.41025	0.00708872	0.0985	0.00057735	0.425	0.00216025	0.2795	0.0984361	0.455	0.00535413	0.298	0.112253	0.46225	0.00518813	0.099	0.00216025	0.4245	0.00974679	0.2435	0.0868428	0.44575	0.0125797	0.239	0.0780726	0.44975	0.0113541
4.85	0.26225	0.0102103	0.32025	0.00419325	0.4015	0.0597244	0.43125	0.0102429	0.40425	0.0582602	0.42975	0.00865544	0.2415	0.0123423	0.38775	0.00822091	0.336	0.0574166	0.3925	0.00732575	0.37775	0.044365	0.41075	0.00655108	0.0985	0.00057735	0.43	0.00163299	0.285	0.0965712	0.45825	0.00471699	0.304	0.111526	0.46525	0.00531507	0.099	0.00216025	0.4265	0.009	0.24825	0.0883077	0.44775	0.0118427	0.24375	0.0794748	0.45325	0.0118427
4.9	0.2635	0.0105357	0.322	0.0033665	0.40325	0.0594888	0.43225	0.0102429	0.406	0.0570438	0.43225	0.00873212	0.24375	0.012842	0.38975	0.00788987	0.339	0.0580632	0.394	0.00678233	0.38175	0.0441843	0.41275	0.00763217	0.0985	0.00057735	0.431	0.00141421	0.29	0.0944881	0.4605	0.00465475	0.30925	0.110159	0.47	0.00547723	0.09875	0.00170783	0.4285	0.00998332	0.25375	0.0883945	0.4505	0.0121244	0.24775	0.0806241	0.45375	0.011471
4.95	0.2645	0.0105357	0.32225	0.00394757	0.405	0.0598164	0.434	0.0105515	0.40925	0.0571219	0.43375	0.00865544	0.245	0.0127279	0.3915	0.00776745	0.341	0.0591157	0.3955	0.00732575	0.3845	0.0438064	0.4135	0.00685565	0.0985	0.00057735	0.4345	0.00129099	0.2945	0.0928386	0.464	0.00509902	0.3155	0.108451	0.4725	0.0058023	0.09875	0.00170783	0.43	0.0108934	0.25875	0.089022	0.4515	0.0128193	0.25325	0.0818428	0.45575	0.0122848
5	0.2665	0.0112694	0.323	0.00374166	0.407	0.0594362	0.436	0.0111654	0.412	0.0559106	0.43575	0.00830161	0.247	0.0127279	0.3935	0.00881287	0.34375	0.0596063	0.3965	0.00759386	0.38825	0.0436606	0.41525	0.00708872	0.0985	0.00057735	0.43725	0.00170783	0.3005	0.091526	0.4685	0.00465475	0.32075	0.107692	0.477	0.0052915	0.09875	0.00170783	0.43075	0.0105633	0.26425	0.0896154	0.4535	0.0119583	0.25825	0.0830035	0.4565	0.0121518
5.05	0.26825	0.0119269	0.32375	0.00359398	0.40825	0.059298	0.4375	0.0105987	0.41525	0.055506	0.43775	0.00865544	0.24875	0.0130735	0.395	0.00783156	0.34575	0.0608406	0.39775	0.00771902	0.3915	0.0433321	0.416	0.00668331	0.0985	0.00057735	0.441	0.00141421	0.30475	0.0894963	0.4705	0.00450925	0.32725	0.105838	0.48	0.00496655	0.09875	0.00170783	0.433	0.0102307	0.27	0.0893495	0.4555	0.0119024	0.26375	0.0829874	0.45875	0.0129968
5.1	0.26975	0.0122031	0.32475	0.00359398	0.411	0.0589915	0.43875	0.011471	0.4175	0.0541633	0.439	0.00875595	0.25025	0.013326	0.3975	0.008544	0.348	0.0621128	0.39875	0.00771902	0.39525	0.0431615	0.417	0.00668331	0.099	0	0.4435	0.00129099	0.3105	0.0871378	0.47375	0.00457347	0.33325	0.104548	0.48425	0.00561991	0.099	0.00216025	0.4335	0.0107238	0.275	0.0889082	0.45775	0.0122848	0.26775	0.0829473	0.4595	0.0136991
5.15	0.2715	0.0127932	0.32475	0.00359398	0.41225	0.0588579	0.44	0.0118322	0.42075	0.053294	0.4405	0.00903696	0.25125	0.0134753	0.39925	0.00846069	0.34975	0.0626119	0.39975	0.00771902	0.399	0.0421347	0.4185	0.00750555	0.0985	0.00057735	0.44675	0.000957427	0.31575	0.0853478	0.47725	0.00499166	0.33925	0.103423	0.488	0.00648074	0.099	0.00216025	0.4335	0.0111505	0.28125	0.0886618	0.45975	0.0125797	0.2735	0.0833087	0.46125	0.0134753
5.2	0.2725	0.0122338	0.3255	0.00387298	0.4145	0.0586657	0.442	0.0116619	0.423	0.0524277	0.4425	0.00946925	0.252	0.0137356	0.401	0.00840635	0.352	0.0633088	0.401	0.00739369	0.402	0.0423871	0.41975	0.00722842	0.099	0	0.451	0.00141421	0.321	0.0828171	0.47975	0.00537742	0.34525	0.101174	0.4905	0.00645497	0.09875	0.00170783	0.4355	0.0113578	0.2875	0.0879716	0.4615	0.0123962	0.278	0.0827244	0.46275	0.0138173
5.25	0.27375	0.0127377	0.327	0.00270801	0.4165	0.0583009	0.44325	0.0120104	0.4255	0.0519005	0.44475	0.00942956	0.25375	0.0140089	0.40325	0.00981071	0.35425	0.06408	0.40275	0.00771902	0.405	0.0415452	0.4205	0.00680686	0.099	0	0.45325	0.00170783	0.326	0.0806308	0.48125	0.00492443	0.35125	0.0998845	0.49525	0.00561991	0.09875	0.00170783	0.4365	0.0114746	0.293	0.0868447	0.46275	0.0119548	0.2835	0.0827627	0.4625	0.0150665
5.3	0.27575	0.0140801	0.3275	0.00378594	0.41875	0.05818	0.44475	0.0120934	0.42825	0.050467	0.44525	0.00903235	0.255	0.0144914	0.40525	0.0088459	0.35675	0.0650301	0.40375	0.00801561	0.40825	0.040999	0.42175	0.00722842	0.099	0	0.456	0.00216025	0.3315	0.0789958	0.48425	0.00492443	0.35625	0.098256	0.49825	0.00639661	0.099	0.00216025	0.43725	0.0114419	0.298	0.0845577	0.46325	0.0118989	0.2885	0.0816558	0.46475	0.0147958
5.35	0.277	0.0133666	0.32775	0.00359398	0.42	0.0580632	0.44625	0.0121758	0.431	0.0503389	0.44775	0.00942956	0.25575	0.0140089	0.40775	0.00942956	0.35925	0.0659261	0.40525	0.00780491	0.41125	0.0395843	0.4225	0.00680686	0.099	0	0.45975	0.00206155	0.33575	0.0771163	0.48825	0.00590903	0.36175	0.0963133	0.5015	0.00597216	0.099	0.00216025	0.4375	0.0121244	0.3035	0.0828432	0.46475	0.0119548	0.29325	0.0809213	0.46525	0.0160078
5.4	0.278	0.0137356	0.3285	0.00387298	0.422	0.0577177	0.4475	0.0117331	0.43375	0.0482796	0.44925	0.00903235	0.257	0.0152534	0.4095	0.00896289	0.361	0.0663978	0.40675	0.00801561	0.415	0.0393022	0.42375	0.00722842	0.09925	0.0005	0.46225	0.000957427	0.341	0.0753437	0.4905	0.00544671	0.3665	0.0950877	0.50525	0.00639661	0.099	0.00216025	0.4395	0.0120692	0.309	0.0818535	0.4665	0.0127671	0.29825	0.0798389	0.4655	0.0161142
5.45	0.27975	0.0141745	0.32875	0.00377492	0.42425	0.0575464	0.44925	0.0120104	0.4365	0.047571	0.45125	0.00984463	0.25775	0.0156285	0.41125	0.00899537	0.36325	0.0671931	0.40775	0.00846069	0.41825	0.0378451	0.4255	0.00680686	0.099	0	0.4665	0.00129099	0.34525	0.0730861	0.49475	0.00499166	0.372	0.0932416	0.50825	0.00639661	0.099	0.00216025	0.43875	0.0120934	0.315	0.0806432	0.4675	0.011619	0.30325	0.0787205	0.46725	0.0162558
5.5	0.27975	0.013326	0.32925	0.00419325	0.42575	0.0566826	0.45	0.0129357	0.43975	0.0467074	0.4525	0.00946925	0.2585	0.0164418	0.413	0.00927362	0.3655	0.0673127	0.40925	0.00853913	0.42025	0.0364909	0.42575	0.00722842	0.0995	0.001	0.46875	0.00125831	0.34975	0.0717188	0.498	0.00588784	0.37875	0.0915	0.5115	0.00675771	0.099	0.00216025	0.4405	0.0123962	0.31975	0.0781126	0.4675	0.0115614	0.308	0.0779915	0.4675	0.0163401
5.55	0.28125	0.0138173	0.3295	0.00412311	0.428	0.0565862	0.45175	0.0125797	0.4425	0.0459674	0.45425	0.00984463	0.25975	0.0169189	0.41575	0.0093586	0.36725	0.0684221	0.4105	0.00869866	0.4235	0.0360046	0.42725	0.00670199	0.0995	0.001	0.472	0.00163299	0.35425	0.0695288	0.49975	0.00556028	0.3835	0.0894297	0.5155	0.00635085	0.099	0.00216025	0.4405	0.0127932	0.325	0.0760833	0.46875	0.0118427	0.312	0.0769459	0.4685	0.0172143
5.6	0.28225	0.0138173	0.3305	0.00387298	0.43	0.056202	0.45375	0.0125797	0.445	0.0436578	0.4565	0.00984886	0.2605	0.0170587	0.4175	0.00943398	0.36975	0.0687332	0.4115	0.00822598	0.42725	0.0348078	0.42875	0.00722842	0.0995	0.001	0.476	0.002	0.3595	0.0668805	0.50275	0.00579511	0.38925	0.0873666	0.5185	0.006245	0.099	0.00216025	0.442	0.0126227	0.3295	0.07504	0.47	0.0121381	0.316	0.0753083	0.469	0.0175689
5.65	0.2835	0.0139881	0.33125	0.00419325	0.43225	0.0557696	0.45425	0.013301	0.44775	0.0429292	0.45775	0.0102754	0.2615	0.0168424	0.4195	0.0105987	0.372	0.0688622	0.41325	0.00853913	0.43025	0.0339743	0.43	0.00697615	0.0995	0.001	0.4785	0.00173205	0.3645	0.0650359	0.50625	0.00623832	0.39375	0.0863959	0.5225	0.00619139	0.099	0.00216025	0.44175	0.0130735	0.335	0.0727919	0.471	0.0127541	0.32075	0.0739747	0.46975	0.0181177
5.7	0.28475	0.0143149	0.3315	0.00412311	0.4345	0.0546413	0.45575	0.0132256	0.45075	0.0422009	0.4595	0.00984886	0.26225	0.0177459	0.42175	0.0105	0.37375	0.0693608	0.4145	0.00896289	0.433	0.0325986	0.43075	0.00689807	0.0995	0.001	0.48175	0.00125831	0.3685	0.0629312	0.5085	0.00602771	0.3995	0.0843821	0.526	0.00707107	0.099	0.00216025	0.442	0.0140238	0.33975	0.0707407	0.472	0.0127541	0.32525	0.0723942	0.4705	0.0182665
5.75	0.287	0.0150333	0.33225	0.00340343	0.43625	0.055078	0.457	0.0128062	0.454	0.0409227	0.46075	0.0102754	0.26325	0.0177459	0.42375	0.0111168	0.37575	0.069997	0.4155	0.00869866	0.436	0.0320936	0.43175	0.00689807	0.0995	0.001	0.4855	0.00264575	0.3735	0.0609617	0.51125	0.00590903	0.4045	0.0828674	0.5295	0.00635085	0.099	0.00216025	0.442	0.0130384	0.344	0.0694694	0.47275	0.0136473	0.32875	0.0708302	0.4715	0.0191572
5.8	0.28775	0.0151079	0.33375	0.0035	0.438	0.0544855	0.458	0.0129357	0.45625	0.039702	0.46275	0.0102754	0.264	0.0186548	0.42575	0.0111168	0.3775	0.0704959	0.41725	0.00917878	0.4395	0.0306974	0.43325	0.00670199	0.0995	0.001	0.48925	0.00287228	0.37825	0.0582945	0.5145	0.00680686	0.40925	0.0810817	0.532	0.00668331	0.099	0.00216025	0.442	0.0136382	0.34975	0.0675148	0.4735	0.0127671	0.3335	0.0690821	0.47125	0.0190679
5.85	0.289	0.0154056	0.33325	0.00419325	0.44025	0.0544143	0.46	0.0135892	0.45875	0.0380559	0.46425	0.0107199	0.265	0.0194079	0.42775	0.0112064	0.3795	0.07051	0.418	0.00920145	0.443	0.0296423	0.43425	0.00670199	0.0995	0.00057735	0.49075	0.00262996	0.3825	0.0572334	0.517	0.00621825	0.41425	0.0794371	0.535	0.00571548	0.099	0.00216025	0.44375	0.0137447	0.354	0.0654879	0.47475	0.0131498	0.33725	0.0678202	0.472	0.019883
5.9	0.29	0.0146742	0.334	0.00424264	0.44275	0.053556	0.461	0.0134412	0.462	0.0372648	0.4655	0.0106615	0.266	0.0198494	0.43025	0.0114419	0.3815	0.07051	0.4195	0.00896289	0.4455	0.0295804	0.4355	0.00714143	0.0995	0.00057735	0.494	0.00270801	0.387	0.0545038	0.5205	0.00665833	0.42075	0.0779033	0.5395	0.00660808	0.09925	0.00221736	0.44275	0.0130224	0.35775	0.0628987	0.4745	0.0130256	0.34075	0.0657438	0.47225	0.0197547
5.95	0.29175	0.0151079	0.335	0.0033665	0.44425	0.0530495	0.4625	0.0135277	0.465	0.0354683	0.46725	0.0106575	0.26625	0.0197885	0.43225	0.0121209	0.38275	0.0706181	0.42075	0.00939415	0.4485	0.0279225	0.437	0.00663325	0.0995	0.001	0.49975	0.00221736	0.392	0.0533354	0.524	0.00648074	0.425	0.0770325	0.5425	0.00660808	0.09925	0.00221736	0.44375	0.0138173	0.36125	0.0607694	0.4755	0.0135277	0.34475	0.0636468	0.4735	0.0201412
6	0.29225	0.015327	0.33525	0.00394757	0.446	0.0528457	0.46375	0.0132256	0.468	0.0343802	0.46875	0.0115	0.2675	0.0202731	0.434	0.011804	0.38525	0.0703106	0.42225	0.00963933	0.4525	0.0278747	0.43825	0.00708872	0.09975	0.000957427	0.50175	0.00262996	0.39575	0.0513509	0.52575	0.00596518	0.42975	0.0741277	0.54475	0.00618466	0.09925	0.00221736	0.44375	0.0138173	0.3675	0.0588586	0.476	0.0137356	0.34775	0.0627449	0.4735	0.0214398
6.05	0.29375	0.0149304	0.3355	0.00412311	0.44825	0.0524428	0.465	0.0134412	0.47075	0.0336588	0.47075	0.0106888	0.26875	0.0200229	0.43725	0.0129968	0.387	0.0707625	0.42375	0.00977667	0.45525	0.0275484	0.439	0.00637704	0.0995	0.00057735	0.50575	0.00262996	0.4005	0.0495143	0.5285	0.0058023	0.435	0.0732029	0.5485	0.00660808	0.09925	0.00221736	0.4455	0.0146173	0.37075	0.0569583	0.47725	0.0135247	0.35125	0.0606156	0.474	0.0214009
6.1	0.294	0.0142595	0.33625	0.00386221	0.44975	0.0520537	0.467	0.0139762	0.47375	0.0315106	0.472	0.0111056	0.269	0.0212446	0.4385	0.012261	0.38925	0.0702632	0.42475	0.00914239	0.458	0.0263565	0.44	0.00663325	0.0995	0.00057735	0.5065	0.00208167	0.40375	0.0488356	0.531	0.00616441	0.44025	0.0725322	0.55175	0.00670199	0.09925	0.00221736	0.44375	0.0148183	0.37525	0.0552834	0.4775	0.0142009	0.35525	0.0598073	0.474	0.0230217
6.15	0.29475	0.0148857	0.33675	0.00377492	0.452	0.0519808	0.46725	0.0137204	0.47675	0.030104	0.474	0.0111056	0.27	0.0219089	0.441	0.0132413	0.391	0.0707625	0.4265	0.010083	0.46125	0.0267753	0.44175	0.00660177	0.09975	0.000957427	0.5115	0.003	0.40775	0.046736	0.534	0.00616441	0.4435	0.0704296	0.554	0.00668331	0.09925	0.00221736	0.4445	0.0145258	0.3785	0.0521568	0.47625	0.0142215	0.35725	0.0578756	0.475	0.0226421
6.2	0.29575	0.0145	0.3365	0.00465475	0.454	0.0517365	0.469	0.0139762	0.4785	0.0287692	0.475	0.011225	0.2705	0.0223383	0.4425	0.0136991	0.393	0.0707625	0.4275	0.010083	0.4635	0.0273069	0.4425	0.00613732	0.0995	0.00057735	0.51375	0.00262996	0.412	0.0454533	0.53725	0.00623832	0.44825	0.0701207	0.558	0.00697615	0.09925	0.00221736	0.4455	0.0139881	0.383	0.0499133	0.47725	0.015327	0.3605	0.0560089	0.475	0.0223159
6.25	0.297	0.0144453	0.33825	0.00386221	0.4555	0.0509804	0.47	0.0139762	0.482	0.0275802	0.477	0.011547	0.271	0.0220454	0.444	0.0134907	0.3945	0.0704391	0.42875	0.00977667	0.467	0.0273496	0.44375	0.00618466	0.0995	0.00057735	0.51575	0.00320156	0.41575	0.043927	0.538	0.0060553	0.4525	0.0693902	0.561	0.00668331	0.0995	0.00238048	0.44375	0.0140801	0.386	0.0484218	0.47775	0.0152398	0.36275	0.054671	0.47475	0.0238659
6.3	0.2985	0.0147535	0.3375	0.00387298	0.45725	0.0505	0.4715	0.0140594	0.48525	0.0261072	0.47825	0.0119548	0.27225	0.0225296	0.4475	0.0151767	0.39625	0.0695911	0.43	0.0102307	0.46975	0.0279687	0.44575	0.00590903	0.0995	0.00057735	0.5205	0.003	0.41925	0.0437978	0.54275	0.00736546	0.457	0.0674092	0.564	0.00616441	0.09925	0.00221736	0.44525	0.0150638	0.389	0.0458766	0.47825	0.0153052	0.366	0.0531852	0.4745	0.0239096
6.35	0.29925	0.0144078	0.33925	0.00320156	0.45975	0.0505066	0.473	0.0140475	0.488	0.0247521	0.48	0.011547	0.27275	0.0235	0.449	0.0149889	0.3985	0.0697496	0.43125	0.0106888	0.47225	0.0275	0.4465	0.00613732	0.09975	0.000957427	0.5225	0.00310913	0.423	0.0420872	0.545	0.00678233	0.46075	0.0675543	0.5665	0.00704746	0.0995	0.00238048	0.444	0.0160624	0.39275	0.043477	0.47875	0.0152398	0.3685	0.0515913	0.47575	0.0251181
6.4	0.30025	0.0144078	0.3385	0.00412311	0.46125	0.050533	0.474	0.0139762	0.49075	0.0235	0.48175	0.0116154	0.273	0.0234521	0.4505	0.0154596	0.40025	0.0695623	0.433	0.0109848	0.475	0.028717	0.448	0.00616441	0.1	0.000816497	0.52625	0.0030957	0.4265	0.0414126	0.5475	0.00645497	0.466	0.066106	0.57	0.00697615	0.0995	0.00238048	0.4445	0.0156312	0.3955	0.042194	0.47825	0.0165202	0.371	0.0496118	0.476	0.0254296
6.45	0.3015	0.0145488	0.33975	0.0035	0.46275	0.0498556	0.4755	0.0139642	0.494	0.0217409	0.48275	0.0123119	0.27375	0.0241851	0.4535	0.0162173	0.40225	0.0695911	0.43475	0.0105317	0.47725	0.0281943	0.44975	0.00567891	0.09975	0.000957427	0.5285	0.00238048	0.4305	0.0404186	0.5505	0.00635085	0.47	0.0655896	0.5735	0.00704746	0.0995	0.00238048	0.44475	0.0156924	0.399	0.0400083	0.47825	0.016358	0.37275	0.0483417	0.4755	0.0259808
6.5	0.30225	0.0144078	0.33975	0.00457347	0.4645	0.0496488	0.47625	0.0142215	0.49625	0.0203039	0.48425	0.0120934	0.275	0.0239583	0.45575	0.0160494	0.404	0.0694118	0.43625	0.0106888	0.4805	0.0284077	0.4505	0.00519615	0.09975	0.000957427	0.533	0.002	0.43375	0.0394324	0.553	0.00687992	0.4745	0.0643247	0.5765	0.006245	0.0995	0.00238048	0.44425	0.0160702	0.403	0.0389273	0.47825	0.0168003	0.375	0.0469326	0.476	0.0250732
6.55	0.303	0.0140712	0.34025	0.00386221	0.46625	0.0490399	0.47725	0.0143149	0.5	0.0186726	0.486	0.0120277	0.275	0.0246577	0.4565	0.0171367	0.406	0.0687508	0.437	0.0109848	0.483	0.0288906	0.452	0.00565685	0.1	0.000816497	0.534	0.0033665	0.4375	0.0385443	0.555	0.00757188	0.477	0.0642858	0.57925	0.00736546	0.0995	0.00238048	0.445	0.0151217	0.4055	0.037099	0.4785	0.0181567	0.3775	0.0457129	0.4765	0.0260064
6.6	0.304	0.0137356	0.34	0.00374166	0.468	0.0495244	0.479	0.0145373	0.50175	0.0186436	0.4875	0.0123693	0.27625	0.0251446	0.45975	0.0177647	0.408	0.0687459	0.43875	0.0117296	0.486	0.0283078	0.45375	0.00485627	0.09975	0.0005	0.537	0.0033665	0.441	0.0380614	0.55725	0.00639661	0.48175	0.0629305	0.58275	0.0075	0.0995	0.00238048	0.444	0.0161452	0.40775	0.0342771	0.47825	0.0172699	0.37975	0.0446047	0.47675	0.026056
6.65	0.30475	0.0134257	0.34125	0.00419325	0.47	0.0500333	0.48	0.0144914	0.504	0.0165731	0.48825	0.0119548	0.27775	0.0255783	0.46225	0.0174809	0.41	0.0687459	0.44025	0.0114419	0.48875	0.0288487	0.455	0.00547723	0.09975	0.0005	0.54075	0.00320156	0.4435	0.0374299	0.5605	0.0074162	0.485	0.063177	0.5845	0.0074162	0.0995	0.00238048	0.445	0.0154056	0.41075	0.0335199	0.47825	0.0186078	0.3815	0.0437988	0.47625	0.0268871
6.7	0.30625	0.0137447	0.342	0.0033665	0.47175	0.0489719	0.481	0.0140475	0.5065	0.0147309	0.49075	0.0128938	0.27775	0.0262853	0.464	0.0179629	0.41175	0.0679381	0.4415	0.0119024	0.4915	0.0290115	0.456	0.00547723	0.09975	0.0005	0.54175	0.00287228	0.44725	0.036773	0.5625	0.0074162	0.48875	0.0628033	0.5875	0.0074162	0.0995	0.00238048	0.445	0.0161452	0.413	0.0320728	0.47775	0.0182643	0.3835	0.0424931	0.47625	0.0268871
6.75	0.30775	0.0143846	0.342	0.00454606	0.473	0.0489149	0.4825	0.0145488	0.5085	0.013772	0.49125	0.0120934	0.27875	0.0262853	0.46575	0.0185	0.41425	0.0675938	0.44275	0.0123659	0.49475	0.0285467	0.45825	0.00525198	0.1	0.000816497	0.545	0.002	0.4505	0.0365559	0.5645	0.00806226	0.4925	0.0619112	0.59025	0.00736546	0.0995	0.00238048	0.4455	0.0163809	0.4155	0.03073	0.47825	0.0190853	0.385	0.0417053	0.47625	0.0281943
6.8	0.309	0.0143991	0.343	0.00408248	0.4745	0.0490476	0.48325	0.0142916	0.5115	0.0124499	0.49325	0.0119548	0.279	0.0267706	0.468	0.0189385	0.416	0.0667483	0.44475	0.0123659	0.497	0.0286007	0.4595	0.00506623	0.09975	0.0005	0.548	0.00282843	0.45275	0.0355	0.568	0.00787401	0.4955	0.0617225	0.59325	0.00699405	0.0995	0.00238048	0.44475	0.0173277	0.418	0.0291776	0.47775	0.0196023	0.38675	0.0408524	0.47725	0.0291362
6.85	0.31	0.0143991	0.3435	0.00387298	0.47625	0.0488561	0.4845	0.0145488	0.5135	0.011	0.495	0.01249	0.28	0.0274833	0.46975	0.0192765	0.41825	0.0655966	0.4455	0.0119024	0.5	0.0291319	0.4605	0.00443471	0.1	0.000816497	0.55025	0.00330404	0.457	0.0347371	0.571	0.00761577	0.49925	0.0609501	0.59625	0.0078475	0.09975	0.00262996	0.44425	0.0175	0.41975	0.0280401	0.478	0.0192527	0.3885	0.0403691	0.4775	0.0291947
6.9	0.311	0.0143991	0.34375	0.00464579	0.4785	0.0489251	0.4855	0.0139642	0.5155	0.0103763	0.496	0.01249	0.2805	0.0277669	0.472	0.0193391	0.4195	0.0657546	0.44725	0.012659	0.50275	0.0289986	0.46225	0.0045	0.1	0.000816497	0.552	0.00374166	0.45875	0.0341602	0.57175	0.00809835	0.5035	0.0600916	0.5995	0.00737111	0.09975	0.00262996	0.44425	0.0170953	0.4225	0.0263629	0.47825	0.0201225	0.3895	0.0396527	0.477	0.0298887
6.95	0.31225	0.0144309	0.345	0.0033665	0.47925	0.0486236	0.48625	0.0142916	0.517	0.0114601	0.49725	0.0119548	0.28125	0.0272809	0.474	0.0195448	0.422	0.0654166	0.44825	0.012659	0.50575	0.0292731	0.46375	0.00419325	0.10025	0.0005	0.5565	0.00331662	0.4625	0.0341028	0.5755	0.00806226	0.5075	0.0604125	0.60175	0.00741058	0.09975	0.00262996	0.4435	0.0166633	0.4235	0.0250666	0.47675	0.0211404	0.391	0.0379561	0.47725	0.0303136
7	0.31375	0.0147958	0.3445	0.00412311	0.481	0.0490238	0.48725	0.0142449	0.51975	0.00997914	0.499	0.01249	0.282	0.0282017	0.476	0.0207686	0.42375	0.0639186	0.45	0.0128323	0.50775	0.0299486	0.46525	0.0045	0.1	0.000816497	0.5585	0.00369685	0.466	0.0337046	0.578	0.00711805	0.51125	0.0598408	0.60475	0.00660177	0.09975	0.00262996	0.44375	0.0162352	0.4255	0.0238677	0.47725	0.021469	0.3925	0.0373497	0.47775	0.0301372
7.05	0.3145	0.0144799	0.345	0.00432049	0.482	0.048949	0.48875	0.0143149	0.52075	0.0101448	0.50025	0.0125797	0.28225	0.0285467	0.4785	0.0208247	0.426	0.0640677	0.4515	0.0131276	0.51075	0.0295339	0.4675	0.0043589	0.10025	0.0005	0.559	0.00355903	0.4685	0.0333916	0.57875	0.00834166	0.514	0.0601831	0.60625	0.00776209	0.1	0.00294392	0.443	0.0160624	0.427	0.0230796	0.47625	0.02136	0.39375	0.0369809	0.4785	0.0306213
7.1	0.31575	0.0145459	0.346	0.00454606	0.48325	0.0490671	0.48975	0.0143149	0.523	0.00966092	0.50125	0.0120934	0.2835	0.0292176	0.48025	0.0211877	0.428	0.0634192	0.45275	0.012842	0.514	0.0299666	0.46875	0.00419325	0.1005	0.001	0.56275	0.00394757	0.472	0.0329747	0.58225	0.00853913	0.5185	0.0593155	0.61075	0.00741058	0.1	0.00294392	0.4435	0.0169411	0.429	0.0221058	0.4765	0.0218861	0.39425	0.0361974	0.47775	0.0321079
7.15	0.31675	0.0145459	0.34625	0.00403113	0.4845	0.0491901	0.49075	0.0143149	0.52475	0.00899537	0.503	0.01249	0.28375	0.0289756	0.48175	0.0219298	0.43025	0.0628828	0.4545	0.0135277	0.51625	0.0297363	0.47075	0.00419325	0.1005	0.001	0.56525	0.00330404	0.474	0.0322594	0.584	0.00852447	0.521	0.0591439	0.61275	0.00741058	0.1	0.00294392	0.44375	0.0169779	0.431	0.0207043	0.47575	0.0227505	0.39575	0.0355563	0.47775	0.0313089
7.2	0.31775	0.0145459	0.3465	0.00465475	0.48675	0.0493111	0.492	0.0145831	0.52625	0.00942956	0.5045	0.0129743	0.28525	0.0300042	0.4845	0.0225167	0.432	0.0620699	0.45575	0.0135984	0.519	0.0300111	0.47175	0.00419325	0.1005	0.001	0.56725	0.00386221	0.47675	0.0330593	0.587	0.0083666	0.5245	0.0583924	0.615	0.00816497	0.10025	0.00330404	0.444	0.0173013	0.43225	0.019721	0.47575	0.0227505	0.3965	0.0346554	0.47875	0.0326433
7.25	0.31925	0.0149527	0.34675	0.00386221	0.4875	0.0490816	0.49275	0.0142916	0.52775	0.00953502	0.5055	0.0121792	0.28575	0.0303795	0.48625	0.023429	0.43425	0.0615867	0.4575	0.013772	0.522	0.0307354	0.4735	0.00443471	0.1005	0.001	0.569	0.00374166	0.4805	0.0325525	0.5895	0.00806226	0.5275	0.0585235	0.61625	0.00818026	0.10025	0.00330404	0.444	0.0180555	0.43375	0.0188746	0.47525	0.0232719	0.39775	0.0339841	0.479	0.0332365
7.3	0.32	0.0144914	0.34725	0.00403113	0.489	0.0500799	0.4935	0.0146401	0.52975	0.00963933	0.50675	0.0120934	0.28625	0.0306744	0.4885	0.0233024	0.43625	0.0609228	0.4585	0.013772	0.5255	0.030957	0.47575	0.00359398	0.101	0.00141421	0.57225	0.00411299	0.48375	0.0317004	0.592	0.00883176	0.5315	0.0579454	0.6205	0.00737111	0.1005	0.00310913	0.44375	0.0172892	0.43425	0.0176895	0.475	0.0240555	0.398	0.0334963	0.47875	0.0341504
7.35	0.3215	0.0149108	0.34775	0.00386221	0.4905	0.0497226	0.4945	0.0145258	0.53125	0.00917878	0.50875	0.0125797	0.28675	0.0304344	0.49125	0.0242126	0.43825	0.060235	0.4605	0.013772	0.52775	0.0308261	0.47775	0.00359398	0.10075	0.000957427	0.575	0.00374166	0.487	0.03157	0.59475	0.00865544	0.5355	0.057373	0.62375	0.00699405	0.10075	0.0035	0.44325	0.018246	0.436	0.0168325	0.4735	0.0239792	0.39925	0.0320143	0.479	0.0348234
7.4	0.3225	0.0149108	0.3485	0.00465475	0.49125	0.0495471	0.4955	0.0151548	0.5325	0.00960902	0.50925	0.0125797	0.28775	0.0311702	0.4925	0.0245696	0.44025	0.0595896	0.46175	0.0147507	0.53	0.0308869	0.47925	0.00403113	0.10075	0.000957427	0.5755	0.00341565	0.48875	0.0317634	0.5955	0.00957427	0.5385	0.0581406	0.62575	0.00741058	0.1005	0.00369685	0.44325	0.0175	0.43725	0.016358	0.47325	0.0249182	0.4	0.03177	0.4795	0.0348951
7.45	0.32375	0.0150638	0.34875	0.00464579	0.4925	0.0503488	0.49625	0.0148633	0.53475	0.0100125	0.511	0.0116905	0.2885	0.0319635	0.495	0.0250732	0.442	0.0587367	0.46275	0.0149972	0.533	0.0309946	0.481	0.0034641	0.10075	0.000957427	0.58	0.00469042	0.49275	0.0311167	0.59925	0.00946485	0.54275	0.0573665	0.6295	0.00858293	0.101	0.00391578	0.44175	0.0183553	0.437	0.0152096	0.47325	0.0262726	0.401	0.0311448	0.479	0.036341
7.5	0.32475	0.0150638	0.3485	0.00420317	0.49325	0.0501955	0.498	0.0152096	0.5365	0.00967815	0.512	0.01249	0.289	0.0318643	0.49675	0.0254608	0.4445	0.0584266	0.46475	0.0149972	0.53575	0.0313089	0.48275	0.004272	0.10075	0.000957427	0.58075	0.00368556	0.4945	0.0312996	0.59975	0.00987843	0.5435	0.0569942	0.63025	0.00861684	0.10125	0.00359398	0.4425	0.018303	0.43975	0.014523	0.472	0.0261661	0.402	0.0305396	0.47975	0.0362893
7.55	0.32625	0.0156498	0.35	0.00355903	0.49475	0.0505066	0.49875	0.0154353	0.538	0.00976388	0.51375	0.0120934	0.29025	0.0330088	0.499	0.0255734	0.4465	0.0577379	0.46625	0.0145459	0.53825	0.0315634	0.4845	0.00450925	0.101	0.000816497	0.58225	0.004272	0.4965	0.0305996	0.60225	0.0111168	0.54875	0.0573665	0.63425	0.00865544	0.101	0.00454606	0.442	0.0180555	0.44	0.0141421	0.472	0.0264701	0.40325	0.0305764	0.4795	0.036647
7.6	0.327	0.015384	0.35	0.00432049	0.4955	0.0503422	0.49975	0.0154353	0.539	0.0105515	0.51475	0.0120934	0.29075	0.0331901	0.501	0.0263565	0.4485	0.0570935	0.4675	0.0157797	0.5415	0.0320052	0.48575	0.00359398	0.101	0.000816497	0.5855	0.00525991	0.5	0.0302985	0.605	0.0103602	0.55175	0.056612	0.6365	0.00776745	0.10125	0.00434933	0.442	0.0183485	0.441	0.0136626	0.47225	0.0262726	0.4035	0.0293201	0.48	0.0372916
7.65	0.32825	0.0155858	0.35	0.00432049	0.49725	0.0508421	0.5005	0.0158008	0.54225	0.00960469	0.5165	0.0120139	0.291	0.0331361	0.50275	0.0267504	0.4505	0.0564063	0.469	0.0159792	0.5435	0.0327669	0.4875	0.00404145	0.101	0.000816497	0.58625	0.00618466	0.50325	0.0310202	0.6075	0.00974679	0.55375	0.0553496	0.63875	0.00822091	0.1015	0.00479583	0.44075	0.018482	0.4415	0.0123962	0.47025	0.0275121	0.4035	0.0292404	0.48075	0.0382132
7.7	0.329	0.0153406	0.351	0.00454606	0.498	0.0506689	0.502	0.0157268	0.54325	0.0111467	0.5175	0.0121792	0.29175	0.0334003	0.50525	0.0272565	0.4525	0.0557644	0.4705	0.0157797	0.5465	0.0321507	0.48875	0.004272	0.10125	0.00125831	0.59025	0.005058	0.50575	0.0300486	0.6085	0.00988264	0.558	0.0559166	0.6425	0.00818535	0.10175	0.00525198	0.442	0.0188149	0.44225	0.0117863	0.47025	0.0279449	0.40425	0.0285934	0.48025	0.0394831
7.75	0.3305	0.0158008	0.35175	0.00525198	0.4985	0.0510065	0.50275	0.0154353	0.54525	0.0109049	0.51875	0.0122848	0.29275	0.033935	0.508	0.0276526	0.45475	0.0552411	0.47225	0.0158193	0.54825	0.0327147	0.48975	0.004272	0.10125	0.00125831	0.5925	0.00568624	0.5085	0.030249	0.61175	0.0100789	0.56125	0.0568177	0.64425	0.00818026	0.10225	0.00543906	0.442	0.0188149	0.4425	0.0121244	0.47	0.0277248	0.40475	0.0281943	0.481	0.0392683
7.8	0.331	0.0162686	0.35175	0.00386221	0.4995	0.0510196	0.50375	0.0160702	0.5465	0.0113578	0.52	0.0120277	0.2935	0.0348473	0.50925	0.0280401	0.457	0.0540802	0.4735	0.0162993	0.55125	0.0321079	0.4915	0.00378594	0.10125	0.00125831	0.5935	0.00519615	0.51175	0.0289756	0.6125	0.0106615	0.564	0.0553233	0.6465	0.00822598	0.102	0.00571548	0.44075	0.0189099	0.443	0.011225	0.4695	0.0289885	0.40475	0.0274393	0.4805	0.0399208
7.85	0.3325	0.0167432	0.35225	0.00403113	0.5005	0.0510457	0.5045	0.0164215	0.54825	0.0114127	0.52125	0.0121209	0.294	0.0346314	0.511	0.0289597	0.45925	0.0542425	0.475	0.0158745	0.55425	0.0317004	0.49275	0.004272	0.10125	0.00125831	0.59575	0.00457347	0.51475	0.029904	0.6155	0.0114455	0.56825	0.0547806	0.64825	0.00780491	0.1025	0.00665833	0.44025	0.0195	0.44375	0.0107819	0.469	0.0292233	0.4065	0.0268887	0.4805	0.0408942
7.9	0.33325	0.0165	0.35275	0.00386221	0.50175	0.0518483	0.50525	0.0161323	0.5495	0.0121244	0.523	0.0120277	0.295	0.0346314	0.5145	0.0294675	0.4605	0.0537246	0.4765	0.0155456	0.5565	0.0317753	0.49425	0.00403113	0.1015	0.00173205	0.59625	0.00411299	0.51725	0.0296128	0.61725	0.0111168	0.5705	0.0547753	0.651	0.00778888	0.10275	0.00708872	0.44125	0.0194315	0.4435	0.00994987	0.4685	0.028688	0.40775	0.0263992	0.48175	0.0409502
7.95	0.3345	0.0170196	0.353	0.00432049	0.50275	0.0511949	0.50625	0.0161323	0.551	0.0122474	0.52425	0.0117863	0.2955	0.0350666	0.51575	0.029904	0.4625	0.0524118	0.4775	0.0162993	0.55875	0.0324076	0.4955	0.00450925	0.1015	0.00173205	0.59975	0.0057373	0.52075	0.0289641	0.62025	0.0112953	0.576	0.0547844	0.655	0.00860233	0.10325	0.00736546	0.4415	0.0197737	0.44525	0.0102429	0.46775	0.0297363	0.40775	0.0258505	0.48225	0.0414276
8	0.3355	0.0170196	0.35375	0.00386221	0.5045	0.0516946	0.5075	0.0164215	0.5535	0.0131022	0.52575	0.0120934	0.29625	0.0358643	0.51775	0.0301482	0.4645	0.0524118	0.4785	0.0162993	0.562	0.031707	0.49625	0.00471699	0.1015	0.00173205	0.60125	0.00623832	0.52275	0.0294661	0.62225	0.011471	0.5785	0.0540709	0.65675	0.00873212	0.1035	0.00785281	0.441	0.0192527	0.44525	0.00997914	0.46775	0.0304672	0.40825	0.024878	0.482	0.0427473
8.05	0.337	0.0172627	0.35375	0.00386221	0.50475	0.051874	0.50825	0.0161323	0.5545	0.0125831	0.527	0.0114018	0.29725	0.0366185	0.5195	0.0310966	0.467	0.0527257	0.48075	0.0160286	0.56375	0.0315106	0.49775	0.0045	0.10175	0.00221736	0.60125	0.00492443	0.5255	0.0301607	0.624	0.0117473	0.58025	0.0544266	0.658	0.00860233	0.10375	0.00834166	0.44025	0.0198893	0.4455	0.00974679	0.46725	0.0301703	0.40875	0.0244728	0.482	0.0431354
8.1	0.3375	0.0178232	0.354	0.00432049	0.50575	0.051874	0.50875	0.0167008	0.5565	0.0139642	0.5285	0.0117047	0.29775	0.0361882	0.522	0.0310591	0.46875	0.0519126	0.48175	0.0153921	0.56625	0.0314682	0.499	0.00424264	0.1025	0.00310913	0.605	0.0057735	0.52775	0.0302696	0.62525	0.0120658	0.5835	0.0547753	0.661	0.00875595	0.10425	0.00932291	0.44025	0.0191377	0.44575	0.00932291	0.467	0.0301552	0.4095	0.0236995	0.48325	0.043775
8.15	0.3385	0.0178232	0.3545	0.00404145	0.50675	0.051874	0.5105	0.0170783	0.55825	0.0141745	0.5295	0.0117047	0.2985	0.037099	0.52425	0.0315106	0.471	0.0520833	0.48375	0.0161529	0.56875	0.0309664	0.5005	0.0043589	0.10275	0.00298608	0.60875	0.00618466	0.5305	0.0291719	0.6275	0.0120139	0.5875	0.0538795	0.66325	0.00942956	0.1045	0.00981495	0.44025	0.0198893	0.447	0.00934523	0.46625	0.0305764	0.4095	0.023445	0.48325	0.0447614
8.2	0.33925	0.0182825	0.35525	0.00403113	0.50825	0.0522263	0.51125	0.0167804	0.5605	0.0139164	0.531	0.0121929	0.29975	0.0375799	0.526	0.0316017	0.47275	0.0519126	0.485	0.0158745	0.57125	0.0307287	0.502	0.00454606	0.10275	0.00298608	0.6095	0.00568624	0.53375	0.0299486	0.629	0.0119164	0.59075	0.0538787	0.66625	0.00818026	0.105	0.0108012	0.43975	0.0198389	0.44625	0.00921502	0.466	0.0308004	0.411	0.0225832	0.484	0.0454826
8.25	0.34075	0.0187683	0.356	0.00355903	0.5085	0.0523991	0.51175	0.0167008	0.5615	0.0146629	0.5325	0.0117047	0.29975	0.0378098	0.52775	0.0325717	0.47425	0.050901	0.4865	0.0162173	0.573	0.0303205	0.503	0.00382971	0.10275	0.00298608	0.6105	0.00695222	0.536	0.0293485	0.63225	0.012842	0.59375	0.0531311	0.6685	0.009	0.10525	0.0112953	0.43875	0.0207103	0.447	0.00886942	0.4655	0.0313316	0.4115	0.021641	0.48475	0.0460317
8.3	0.34175	0.0188746	0.35575	0.00377492	0.5095	0.0523991	0.513	0.0176446	0.5635	0.0146629	0.534	0.0116905	0.30025	0.0381346	0.53025	0.0326331	0.4765	0.0510849	0.4875	0.0162993	0.5755	0.0301164	0.5045	0.00369685	0.103	0.00270801	0.6135	0.00574456	0.539	0.030122	0.63425	0.0124466	0.59625	0.0540455	0.671	0.00898146	0.10575	0.0122848	0.44	0.020199	0.448	0.00875595	0.465	0.0311448	0.41225	0.020998	0.48475	0.0464139
8.35	0.3425	0.0189121	0.35675	0.0045	0.51025	0.0528985	0.51375	0.0167008	0.56475	0.015152	0.53525	0.0117863	0.30125	0.0387675	0.532	0.0332666	0.47825	0.050901	0.4895	0.0162173	0.5775	0.0298049	0.5065	0.00369685	0.103	0.00270801	0.615	0.00616441	0.54125	0.0297363	0.63475	0.0125532	0.5995	0.0531445	0.674	0.00898146	0.10625	0.0132759	0.43925	0.0206458	0.44725	0.00914239	0.46425	0.0315634	0.41225	0.020998	0.48475	0.0474017
8.4	0.3435	0.0196723	0.35675	0.0045	0.51125	0.0528985	0.51425	0.0167804	0.567	0.0156418	0.53675	0.0112953	0.30225	0.0387675	0.5345	0.0337688	0.4805	0.0510457	0.4905	0.0162993	0.57975	0.0294095	0.50775	0.00340343	0.10325	0.00320156	0.6175	0.00597216	0.54375	0.029624	0.63725	0.013048	0.6035	0.053507	0.6755	0.00866025	0.10675	0.0142683	0.43975	0.0205973	0.44725	0.00939415	0.4645	0.0315859	0.4135	0.0202402	0.48575	0.0480026
8.45	0.3445	0.0196723	0.357	0.00454606	0.512	0.0533979	0.51525	0.0179141	0.56825	0.0156924	0.53825	0.0116154	0.30325	0.0395253	0.5365	0.0341126	0.4825	0.0510457	0.49225	0.0157348	0.58175	0.0297139	0.50875	0.00386221	0.1035	0.00369685	0.617	0.0068313	0.546	0.0298664	0.6375	0.0133791	0.60525	0.052766	0.67875	0.00861684	0.10725	0.0152616	0.43775	0.0204185	0.4475	0.0102794	0.463	0.0321766	0.414	0.0201163	0.4865	0.0489387
8.5	0.3455	0.0198242	0.357	0.00424264	0.51275	0.0538973	0.51675	0.0179884	0.569	0.0163911	0.54	0.011225	0.30425	0.0395253	0.539	0.0351852	0.4845	0.0504017	0.4935	0.0155456	0.584	0.0296311	0.5105	0.00369685	0.1035	0.00369685	0.61825	0.00660177	0.54875	0.0296465	0.641	0.0132916	0.608	0.0524023	0.68075	0.00939415	0.108	0.0167531	0.4375	0.021	0.44775	0.00991211	0.4625	0.0326446	0.41425	0.0194829	0.4865	0.0497829
8.55	0.3465	0.0200416	0.35725	0.00403113	0.5145	0.0537556	0.5175	0.0181934	0.571	0.0165731	0.541	0.0114018	0.30425	0.0397691	0.54	0.0351852	0.4865	0.0510849	0.49425	0.0158193	0.585	0.0288329	0.51175	0.00386221	0.104	0.0034641	0.62175	0.00680074	0.55175	0.0298482	0.64325	0.0138173	0.6115	0.0536812	0.68225	0.00818026	0.1085	0.0177482	0.43725	0.0205649	0.4475	0.00967815	0.46275	0.0316899	0.4155	0.0192614	0.488	0.0512055
8.6	0.347	0.0203142	0.3575	0.00404145	0.51425	0.0543039	0.51825	0.018554	0.57275	0.0167008	0.542	0.0117473	0.3045	0.0402451	0.54225	0.0355375	0.488	0.050728	0.49575	0.0160286	0.587	0.0291662	0.5135	0.00420317	0.10425	0.00394757	0.6215	0.00754983	0.55425	0.0289986	0.6445	0.0139881	0.61475	0.0533128	0.68525	0.00899537	0.10925	0.0192419	0.43725	0.0206458	0.44825	0.0101448	0.4625	0.033	0.416	0.0189912	0.48825	0.0508748
8.65	0.348	0.0207043	0.35775	0.00377492	0.516	0.054754	0.519	0.0183121	0.5745	0.0161761	0.54425	0.0113248	0.30525	0.0410477	0.5445	0.0364646	0.49025	0.050901	0.49725	0.0158193	0.58925	0.029904	0.515	0.00408248	0.1045	0.00443471	0.62175	0.00680074	0.556	0.0300444	0.6455	0.0143875	0.6175	0.0520416	0.68775	0.00780491	0.11	0.0207364	0.4375	0.0207284	0.44725	0.0106262	0.46125	0.0325	0.41675	0.0188215	0.48875	0.0515388
8.7	0.34925	0.0210456	0.35925	0.00403113	0.51625	0.0549386	0.5195	0.0188414	0.576	0.0167929	0.54525	0.0109962	0.30575	0.0407216	0.546	0.0367423	0.492	0.0507215	0.49825	0.0156072	0.591	0.0295184	0.51675	0.00377492	0.10475	0.00492443	0.62425	0.00727438	0.559	0.0302765	0.6475	0.0147535	0.62025	0.052766	0.6895	0.00858293	0.11075	0.0222317	0.43775	0.0209026	0.448	0.00969536	0.4615	0.0326037	0.41725	0.0177271	0.48925	0.0522518
8.75	0.35	0.0214787	0.3595	0.00331662	0.517	0.0554377	0.52075	0.0191202	0.57775	0.0168597	0.5475	0.0114455	0.307	0.0425911	0.5475	0.0368194	0.494	0.0507215	0.5	0.0157692	0.59275	0.0294321	0.51875	0.00377492	0.105	0.00541603	0.62625	0.00713559	0.5605	0.0295579	0.649	0.0146515	0.62275	0.0520408	0.69125	0.00946485	0.1115	0.0237276	0.43625	0.0211246	0.44825	0.00974252	0.4605	0.0329292	0.41775	0.0174428	0.49025	0.0532565
8.8	0.35075	0.0215465	0.3595	0.00387298	0.51825	0.0556679	0.5215	0.0188414	0.57875	0.0174619	0.54825	0.0113248	0.30825	0.0419235	0.551	0.0380964	0.4955	0.0503686	0.50075	0.0160286	0.59425	0.0293414	0.52025	0.00386221	0.106	0.00616441	0.6285	0.00695222	0.5635	0.030249	0.651	0.0144914	0.627	0.0514976	0.69475	0.00899537	0.11225	0.025224	0.43675	0.0214068	0.44775	0.0095	0.46025	0.032857	0.4185	0.0173686	0.49125	0.0536555
8.85	0.35225	0.0218232	0.3605	0.00404145	0.51875	0.0560379	0.522	0.0194079	0.5805	0.0169411	0.55025	0.0113248	0.308	0.0428408	0.55225	0.0376685	0.497	0.0506952	0.50175	0.0160286	0.59625	0.0293414	0.5215	0.00351188	0.1065	0.00714143	0.62975	0.00776209	0.56625	0.0303795	0.6525	0.0151548	0.62925	0.0515259	0.6965	0.00903696	0.11325	0.0265377	0.43625	0.0205649	0.44725	0.0104682	0.46025	0.0332503	0.41975	0.017557	0.49275	0.055536
8.9	0.35325	0.0222467	0.35975	0.00377492	0.5195	0.0564889	0.52275	0.0191202	0.5815	0.0169804	0.552	0.0109545	0.309	0.0433513	0.55425	0.0388104	0.49925	0.050222	0.50325	0.0156072	0.5975	0.0301164	0.5235	0.00420317	0.10675	0.00763217	0.629	0.00559762	0.56825	0.0303466	0.65375	0.015327	0.633	0.0524023	0.69875	0.00939415	0.11425	0.0285351	0.43575	0.021093	0.448	0.0102307	0.45975	0.0330088	0.42	0.0172047	0.4925	0.0558361
8.95	0.354	0.0226716	0.3595	0.00331662	0.52025	0.0563582	0.52375	0.0197716	0.5835	0.0169411	0.554	0.0106145	0.31	0.0433513	0.557	0.0388759	0.5015	0.0503686	0.504	0.0157692	0.5995	0.0302269	0.52575	0.00403113	0.10725	0.00788987	0.63125	0.00745542	0.57025	0.03062	0.655	0.0152534	0.6345	0.0520416	0.70075	0.00939415	0.115	0.0300333	0.436	0.0217715	0.4485	0.0105357	0.459	0.033116	0.422	0.0171853	0.49325	0.0550295
9	0.35375	0.0225887	0.36025	0.00403113	0.521	0.0568565	0.52525	0.0196871	0.586	0.0173397	0.55475	0.0110265	0.311	0.0441135	0.5595	0.0395432	0.5035	0.0503686	0.5055	0.0160935	0.60075	0.0300929	0.5275	0.00420317	0.10775	0.00763217	0.63375	0.00805709	0.5735	0.0304686	0.6575	0.0157586	0.638	0.0518652	0.7035	0.00818535	0.11575	0.0315317	0.436	0.0220151	0.448	0.0102307	0.4585	0.0332716	0.42175	0.0173469	0.4935	0.0568419
9.05	0.35425	0.0223961	0.3605	0.00404145	0.52125	0.0583517	0.5255	0.019975	0.58725	0.0178209	0.557	0.0109545	0.31125	0.0445898	0.56125	0.0393901	0.50525	0.0508683	0.50575	0.0158403	0.60275	0.0305982	0.52975	0.00457347	0.10825	0.00861684	0.6345	0.00818535	0.5765	0.030249	0.65925	0.0154353	0.64075	0.0513314	0.704	0.00824621	0.11675	0.0335298	0.4355	0.0214864	0.44725	0.00960469	0.458	0.0334365	0.423	0.0172627	0.49425	0.0574188
9.1	0.35475	0.0223663	0.361	0.00382971	0.52225	0.0583517	0.526	0.0200499	0.58825	0.0183916	0.558	0.0106145	0.31175	0.0450287	0.56325	0.0401694	0.50675	0.0511949	0.507	0.0163299	0.6045	0.0305232	0.53125	0.00478714	0.109	0.0100995	0.63575	0.00727438	0.577	0.0315489	0.661	0.0162686	0.64425	0.0522263	0.7075	0.00984886	0.11775	0.0348557	0.4345	0.0212368	0.44825	0.0102429	0.45775	0.0336984	0.42375	0.0173277	0.4955	0.058112
9.15	0.35625	0.0228382	0.36125	0.00359398	0.52325	0.0583517	0.5275	0.0201412	0.5905	0.0175404	0.5605	0.0106615	0.31275	0.0457921	0.56575	0.0406643	0.50875	0.0512209	0.50825	0.0162558	0.606	0.0310161	0.53275	0.00457347	0.1095	0.0104722	0.6365	0.00785281	0.58075	0.0312343	0.66325	0.0157136	0.6465	0.0507904	0.7095	0.00858293	0.11875	0.0368544	0.4345	0.0212368	0.44725	0.0102103	0.457	0.0338034	0.42525	0.0174428	0.49625	0.0590558
9.2	0.35675	0.0233149	0.3615	0.00472582	0.5235	0.0591749	0.52825	0.0203367	0.59175	0.0174236	0.562	0.0109545	0.3135	0.0460833	0.56675	0.0402606	0.511	0.0506952	0.50925	0.0162558	0.6075	0.030654	0.53475	0.00485627	0.11	0.0108321	0.637	0.00774597	0.5815	0.0313316	0.6635	0.0157586	0.649	0.0513095	0.71075	0.00903235	0.12	0.038704	0.434	0.0210238	0.447	0.0100995	0.4565	0.0339657	0.42575	0.0176895	0.49725	0.0594608
9.25	0.35875	0.0240052	0.3615	0.00472582	0.5245	0.0592199	0.5285	0.0206155	0.59375	0.0180069	0.5635	0.0114455	0.31425	0.0467431	0.5685	0.0406981	0.51275	0.0505462	0.51025	0.0162558	0.60875	0.0310202	0.53675	0.004272	0.11075	0.0117011	0.6405	0.0083865	0.58375	0.0307069	0.665	0.0161452	0.652	0.0519038	0.71275	0.00861684	0.12125	0.0412017	0.43475	0.0214068	0.4465	0.00974679	0.45625	0.0342284	0.42625	0.0179513	0.497	0.0597383
9.3	0.36	0.0241247	0.362	0.00454606	0.525	0.0595427	0.52925	0.0209821	0.595	0.0177388	0.56525	0.0110868	0.315	0.0470319	0.571	0.0411906	0.514	0.0507215	0.5105	0.0167432	0.6105	0.0310966	0.53825	0.00478714	0.11175	0.0136717	0.6425	0.0083865	0.58675	0.0315951	0.66575	0.0160909	0.655	0.0500799	0.71375	0.00822091	0.1225	0.0430232	0.43325	0.0216237	0.4465	0.00974679	0.45525	0.0342284	0.42675	0.0187506	0.49875	0.0599743
9.35	0.3605	0.0244199	0.362	0.00382971	0.526	0.0602384	0.53025	0.020998	0.59625	0.0183916	0.567	0.0109545	0.3155	0.0474728	0.5725	0.0406981	0.5165	0.0510457	0.5115	0.0166633	0.6125	0.0310966	0.54	0.00469042	0.11275	0.0136717	0.64075	0.00727438	0.58825	0.0310846	0.66775	0.0159452	0.657	0.050603	0.71675	0.00830161	0.1235	0.0450222	0.4325	0.0205508	0.44625	0.00953502	0.45525	0.0342284	0.42825	0.0183007	0.49925	0.0603566
9.4	0.3605	0.0241868	0.3625	0.00404145	0.52625	0.0610376	0.53125	0.020998	0.5985	0.0175214	0.569	0.0101653	0.3165	0.0487476	0.57425	0.041137	0.51775	0.0505857	0.51275	0.0165	0.61375	0.031574	0.54225	0.00512348	0.11325	0.01466	0.643	0.00864099	0.5905	0.0314166	0.67025	0.0166007	0.65975	0.0504604	0.71825	0.00899537	0.1245	0.0470213	0.43225	0.0214379	0.446	0.0101325	0.455	0.0341858	0.42925	0.0185	0.50025	0.0618082
9.45	0.362	0.0246712	0.363	0.00382971	0.527	0.0609098	0.53225	0.0209821	0.60025	0.0178209	0.5705	0.0109087	0.31725	0.048897	0.576	0.0417852	0.51975	0.0505857	0.514	0.0163299	0.61525	0.0314788	0.54425	0.00478714	0.11475	0.0163783	0.64425	0.00873212	0.59325	0.0318473	0.67175	0.016358	0.6625	0.0495345	0.719	0.0094163	0.12575	0.0495202	0.432	0.0217715	0.44625	0.0103078	0.45375	0.0337083	0.431	0.01927	0.50125	0.0615217
9.5	0.36425	0.0255	0.36325	0.004272	0.52825	0.0610867	0.5325	0.0212681	0.6025	0.0175214	0.57225	0.0100125	0.318	0.0491867	0.5775	0.0412916	0.5215	0.0510849	0.51475	0.0172313	0.61675	0.031574	0.54625	0.00512348	0.11575	0.0177459	0.64675	0.00865544	0.59525	0.0309448	0.67275	0.0171148	0.666	0.0500799	0.7225	0.00903696	0.127	0.0513485	0.43175	0.0209026	0.44675	0.0114419	0.45375	0.0344129	0.4315	0.0196384	0.50225	0.0622328
9.55	0.36475	0.0252636	0.3635	0.00404145	0.5285	0.0619058	0.53325	0.0211877	0.60425	0.0176328	0.57425	0.0101119	0.318	0.0491867	0.5795	0.0420674	0.52325	0.0509469	0.5155	0.0173109	0.618	0.0324037	0.5485	0.00465475	0.1165	0.0185921	0.64725	0.00899537	0.59825	0.0324589	0.675	0.0169902	0.669	0.0494166	0.7235	0.00866025	0.1285	0.0536749	0.4315	0.0217945	0.44575	0.0105948	0.454	0.0334564	0.4325	0.0204042	0.503	0.0621343
9.6	0.3645	0.0254624	0.364	0.00316228	0.52975	0.0621577	0.534	0.0213698	0.60525	0.018246	0.5755	0.0104722	0.31925	0.0504273	0.5815	0.0420674	0.52425	0.0503148	0.5155	0.0173109	0.62	0.0324037	0.55	0.00509902	0.1185	0.020567	0.64825	0.00987843	0.6	0.0318852	0.676	0.0170294	0.6705	0.0490204	0.725	0.00898146	0.12975	0.0561746	0.431	0.0214631	0.44625	0.0109962	0.45375	0.0337083	0.4335	0.0206155	0.5035	0.0622334
9.65	0.36575	0.0255522	0.3645	0.00341565	0.531	0.0623592	0.5345	0.0219317	0.60625	0.0170367	0.5775	0.010116	0.32025	0.0510514	0.583	0.0423871	0.52625	0.0503148	0.517	0.0169115	0.6215	0.0319844	0.552	0.00509902	0.1195	0.0212995	0.64925	0.00928709	0.60225	0.0316899	0.677	0.0168918	0.67475	0.0493719	0.72775	0.00903235	0.13075	0.0581743	0.431	0.0212603	0.44575	0.0105948	0.45275	0.0340429	0.43525	0.0215	0.50475	0.0627555
9.7	0.36725	0.0262472	0.3655	0.00387298	0.5315	0.0626551	0.53525	0.0216699	0.60775	0.0174236	0.57925	0.0105317	0.32075	0.0508683	0.584	0.0421742	0.52775	0.0500092	0.51775	0.0170758	0.62325	0.0324384	0.55475	0.00543906	0.1205	0.0226642	0.64825	0.00928709	0.604	0.0321351	0.678	0.0180555	0.6765	0.0490204	0.72875	0.00857807	0.132	0.0600056	0.4305	0.0217945	0.44525	0.0110265	0.45275	0.0344129	0.436	0.0213542	0.5055	0.0626392
9.75	0.3675	0.0259551	0.365	0.00374166	0.532	0.0636763	0.536	0.0213698	0.60975	0.0174236	0.581	0.0106145	0.3215	0.0516688	0.586	0.0429961	0.52975	0.0507568	0.5195	0.0173109	0.62475	0.0325512	0.55625	0.00556028	0.12225	0.0241437	0.6505	0.00925563	0.6055	0.0322749	0.68	0.0183485	0.67925	0.0489038	0.73	0.0094163	0.13325	0.0618351	0.4305	0.0217639	0.44475	0.0105948	0.4525	0.0343754	0.4375	0.0217945	0.5065	0.0626392
9.8	0.3685	0.0259551	0.366	0.00374166	0.5325	0.0633535	0.537	0.0224944	0.6115	0.0174069	0.58375	0.00981071	0.3225	0.0530566	0.58725	0.0433234	0.5315	0.0506392	0.5205	0.0173109	0.62575	0.0325512	0.5585	0.00544671	0.1235	0.0253706	0.65125	0.00877021	0.60725	0.0333304	0.681	0.0179258	0.682	0.0479722	0.732	0.0094163	0.13425	0.0638351	0.42925	0.021945	0.4455	0.0112101	0.4515	0.0343754	0.43825	0.0214534	0.5075	0.0630793
9.85	0.36975	0.0265503	0.36525	0.00377492	0.5335	0.0640286	0.538	0.0224944	0.613	0.0171853	0.5855	0.0104722	0.3235	0.0530566	0.58875	0.0434387	0.53275	0.0501423	0.52025	0.0174045	0.62725	0.0334701	0.561	0.00559762	0.1255	0.0273435	0.653	0.00989949	0.61025	0.0322219	0.68225	0.0186793	0.684	0.049295	0.73275	0.00939415	0.13475	0.064835	0.42975	0.0214068	0.445	0.0116333	0.45125	0.0338858	0.43975	0.0228528	0.50875	0.0634948
9.9	0.3705	0.0264638	0.3665	0.00412311	0.535	0.064348	0.53875	0.0228674	0.6145	0.0168424	0.58725	0.00974252	0.32425	0.0533503	0.59075	0.0442069	0.53425	0.0498489	0.5215	0.0178979	0.629	0.0328938	0.56275	0.00512348	0.12675	0.0285701	0.65325	0.00974252	0.61225	0.0326228	0.68375	0.0180254	0.68625	0.0472396	0.736	0.00860233	0.136	0.0666683	0.42975	0.0221566	0.444	0.0109545	0.451	0.0345157	0.44125	0.0227211	0.51	0.0636082
9.95	0.371	0.0267706	0.3655	0.00341565	0.53525	0.0652246	0.539	0.0231373	0.61625	0.0160909	0.5895	0.00988264	0.3255	0.0544457	0.59175	0.0428593	0.53625	0.0498489	0.5225	0.0178979	0.6305	0.0330101	0.565	0.00503322	0.12825	0.0302916	0.654	0.0102307	0.61425	0.0330391	0.68425	0.0186793	0.6895	0.0481698	0.7375	0.00858293	0.13725	0.0685	0.43	0.0217715	0.44375	0.0106262	0.451	0.0341663	0.443	0.0236502	0.51075	0.063809
10	0.3725	0.0266646	0.3655	0.00420317	0.5355	0.0647945	0.53975	0.0233577	0.6175	0.0165831	0.5915	0.010247	0.32575	0.0549204	0.59275	0.0446047	0.5375	0.0500566	0.5235	0.0178979	0.63225	0.0326739	0.5675	0.00544671	0.13	0.03177	0.65625	0.0101448	0.616	0.0323316	0.6855	0.0182665	0.6925	0.0480174	0.73775	0.00984463	0.13825	0.0698349	0.42825	0.021945	0.444	0.0108628	0.45025	0.0345965	0.4435	0.0243379	0.51175	0.0635157
10.05	0.3755	0.0279106	0.366	0.00391578	0.53725	0.0652246	0.54075	0.0229111	0.61925	0.0161941	0.5935	0.010247	0.32625	0.0552472	0.5955	0.0442832	0.53875	0.0495606	0.52375	0.0176706	0.6335	0.0327159	0.56975	0.00537742	0.132	0.0338723	0.657	0.00962635	0.61775	0.0327859	0.687	0.0189737	0.6945	0.0470921	0.74	0.00820569	0.13925	0.0705	0.42825	0.0226918	0.443	0.0108628	0.45075	0.0347982	0.4455	0.0243379	0.51275	0.0639707
10.1	0.3805	0.031225	0.36625	0.00434933	0.53775	0.0656068	0.54125	0.0227944	0.6205	0.0154164	0.59525	0.00974252	0.32725	0.0552472	0.597	0.0447735	0.54025	0.0492773	0.5245	0.0178979	0.63475	0.0327859	0.57175	0.00590903	0.1345	0.0355949	0.657	0.00966092	0.61975	0.0327147	0.68775	0.0187683	0.6955	0.0466011	0.741	0.00860233	0.13975	0.0715	0.42825	0.0214379	0.44325	0.0105633	0.44975	0.0344517	0.44625	0.02529	0.51375	0.0639707
10.15	0.378	0.029109	0.367	0.00454606	0.53875	0.0656068	0.54175	0.0235425	0.62225	0.01513	0.598	0.0101653	0.3285	0.0559792	0.59825	0.0450953	0.54175	0.0489991	0.52575	0.0183916	0.6365	0.0329899	0.57375	0.00590903	0.1365	0.0375633	0.6585	0.010083	0.62175	0.0331399	0.68975	0.0184639	0.6995	0.0466011	0.743	0.00905539	0.14075	0.0721682	0.427	0.0217715	0.443	0.0109848	0.4505	0.034356	0.44775	0.0251976	0.5155	0.0646349
10.2	0.3765	0.027453	0.36675	0.00411299	0.5395	0.0661035	0.5425	0.0236995	0.62425	0.0151959	0.6	0.00938083	0.3295	0.0566009	0.59975	0.0457484	0.543	0.0485043	0.5265	0.0185023	0.6375	0.0335112	0.57625	0.0055	0.13875	0.0395337	0.65925	0.0109049	0.6235	0.0333117	0.68975	0.0198221	0.69975	0.0463132	0.74425	0.00818026	0.14125	0.0731682	0.4275	0.0215639	0.44225	0.0105	0.45	0.034506	0.449	0.0264953	0.51575	0.0650404
10.25	0.377	0.0270308	0.366	0.00424264	0.54025	0.0666952	0.54325	0.023429	0.6255	0.0151767	0.60175	0.00981071	0.331	0.05755	0.60075	0.0459882	0.5445	0.0475149	0.5275	0.0184481	0.6395	0.0332516	0.57875	0.00590903	0.141	0.0413924	0.66025	0.0118708	0.62425	0.0325717	0.6915	0.0196214	0.70375	0.045843	0.7455	0.009	0.1425	0.0743393	0.427	0.0221058	0.44225	0.0105	0.44975	0.0351698	0.451	0.0264953	0.5175	0.0648408
10.3	0.3785	0.0275257	0.36625	0.00394757	0.54125	0.0666952	0.54375	0.0235425	0.62675	0.014523	0.6035	0.00988264	0.332	0.0588274	0.603	0.0463105	0.54575	0.0475771	0.528	0.0187794	0.641	0.033116	0.581	0.00583095	0.144	0.0435048	0.66175	0.0101448	0.628	0.0327923	0.6925	0.019192	0.706	0.0451147	0.74725	0.00818026	0.1435	0.0750044	0.4265	0.0215639	0.442	0.0109848	0.4495	0.0346939	0.452	0.0275318	0.51875	0.064984
10.35	0.37825	0.0275847	0.36675	0.0045	0.542	0.0671913	0.54425	0.0241022	0.62825	0.0143614	0.6055	0.00967815	0.333	0.0595931	0.605	0.0473357	0.5465	0.0475149	0.52875	0.0189978	0.6425	0.0337886	0.58325	0.0055	0.1465	0.045229	0.66025	0.0109049	0.6295	0.0325423	0.6935	0.0195021	0.7085	0.0455302	0.7485	0.00822598	0.14425	0.0758392	0.426	0.0208487	0.442	0.0104243	0.449	0.0348807	0.45375	0.0275484	0.51925	0.0650455
10.4	0.38025	0.0277894	0.367	0.00489898	0.54275	0.0677907	0.545	0.0238467	0.62975	0.0144078	0.60775	0.00981071	0.33425	0.0600687	0.60675	0.0473735	0.54875	0.0476891	0.53	0.0187794	0.64425	0.0337182	0.5855	0.00544671	0.1495	0.047311	0.663	0.0109848	0.6305	0.0330101	0.69475	0.0200395	0.71025	0.0453459	0.74975	0.00861684	0.14525	0.0765131	0.4255	0.0215639	0.44125	0.0105633	0.4485	0.0350761	0.45525	0.0288256	0.5205	0.0648408
10.45	0.38075	0.0272932	0.3675	0.00479583	0.5435	0.0681836	0.5465	0.0244063	0.63175	0.0140089	0.61025	0.0101119	0.33525	0.0614566	0.608	0.0473357	0.55	0.047244	0.531	0.0187794	0.64575	0.0333204	0.5875	0.00597216	0.1525	0.0494267	0.66275	0.0122848	0.63275	0.0332403	0.6955	0.0198242	0.71225	0.0438054	0.75125	0.00865544	0.146	0.077352	0.42575	0.0217466	0.441	0.0102956	0.449	0.0352704	0.45625	0.0291362	0.52125	0.0651786
10.5	0.38175	0.0278732	0.36775	0.00518813	0.54475	0.0684659	0.5465	0.0244063	0.63325	0.0145	0.6125	0.00932738	0.336	0.0609809	0.60925	0.0482727	0.55175	0.046306	0.532	0.0194765	0.64725	0.0334801	0.58975	0.00590903	0.155	0.0511534	0.662	0.011804	0.63475	0.0332403	0.6965	0.0201412	0.71375	0.0428126	0.75275	0.00861684	0.14725	0.0778519	0.425	0.0217715	0.4415	0.0107858	0.4485	0.0350761	0.458	0.0294732	0.52275	0.064984
10.55	0.3835	0.0280297	0.368	0.00489898	0.54575	0.0683929	0.5475	0.0243653	0.63475	0.0137204	0.6145	0.00967815	0.33675	0.0612719	0.60975	0.0491757	0.55175	0.0455951	0.53225	0.0193455	0.6485	0.0337984	0.59225	0.0055	0.1585	0.0536315	0.66375	0.0112064	0.636	0.0330051	0.6975	0.020567	0.71625	0.0442446	0.75375	0.00818026	0.148	0.0780299	0.42425	0.021945	0.441	0.0104243	0.4485	0.0354072	0.45975	0.029669	0.524	0.0652687
10.6	0.3845	0.0276345	0.368	0.00469042	0.54625	0.0681536	0.54775	0.0242264	0.63625	0.01466	0.617	0.00996661	0.33775	0.0626598	0.61225	0.0490399	0.5535	0.0454203	0.53275	0.0196193	0.65	0.0334166	0.59475	0.00618466	0.1615	0.0551392	0.66375	0.0120381	0.63775	0.0329987	0.6985	0.0204858	0.71875	0.0456755	0.75625	0.00899537	0.149	0.0787104	0.4235	0.0221284	0.4405	0.0107858	0.4485	0.0350761	0.46075	0.0301372	0.525	0.0647817
10.65	0.38575	0.0283005	0.36825	0.005058	0.547	0.0686489	0.54875	0.0248646	0.638	0.013784	0.61925	0.0101119	0.33925	0.0628457	0.613	0.0498464	0.5555	0.0454203	0.53375	0.0189099	0.65175	0.0338858	0.59725	0.0055	0.16525	0.0567766	0.6645	0.0113578	0.63875	0.0334801	0.69975	0.0201556	0.721	0.044053	0.756	0.0094163	0.14975	0.0788939	0.423	0.0209444	0.44025	0.0107199	0.44825	0.0353117	0.463	0.0310161	0.5265	0.0647276
10.7	0.38625	0.0281943	0.36875	0.00518813	0.5485	0.0690724	0.5495	0.0244063	0.639	0.0139762	0.62125	0.00932291	0.34	0.0631348	0.6145	0.0499767	0.55675	0.0442597	0.535	0.0194765	0.65325	0.0334801	0.599	0.00663325	0.16825	0.0582945	0.66775	0.0127115	0.641	0.0335062	0.70175	0.0208866	0.72425	0.0436454	0.75825	0.00865544	0.15075	0.0788939	0.42375	0.0214068	0.44	0.0106145	0.4485	0.0357445	0.4645	0.0314166	0.528	0.0647817
10.75	0.3875	0.0285015	0.369	0.00535413	0.54925	0.0688592	0.55025	0.0254214	0.6405	0.0147986	0.62375	0.00981071	0.34125	0.0644897	0.61575	0.0509141	0.558	0.0437645	0.53575	0.0196193	0.655	0.0339804	0.60175	0.00623832	0.17175	0.0600243	0.6665	0.011619	0.64325	0.0337281	0.702	0.0203142	0.72625	0.0431847	0.7605	0.00903696	0.15175	0.0789277	0.42325	0.0222916	0.43975	0.0103078	0.4485	0.0358004	0.46575	0.031213	0.5295	0.0647276
10.8	0.389	0.0282371	0.36925	0.005058	0.55	0.0687605	0.55025	0.0247841	0.64225	0.0145917	0.626	0.0103602	0.34275	0.0654389	0.6165	0.0505997	0.559	0.0437645	0.53625	0.0199729	0.65675	0.0336687	0.6045	0.006245	0.1755	0.061636	0.6675	0.0113871	0.645	0.0335361	0.703	0.0211029	0.7285	0.0432396	0.76075	0.00910586	0.153	0.0794271	0.42325	0.0215619	0.43975	0.0105317	0.44825	0.0357153	0.46775	0.0322942	0.5305	0.0643869
10.85	0.38925	0.0284766	0.36975	0.00561991	0.55175	0.0691731	0.551	0.0245357	0.643	0.0146742	0.62775	0.0104043	0.34375	0.0659514	0.61825	0.0510514	0.56075	0.0429447	0.53675	0.0202546	0.6575	0.0335708	0.606	0.00588784	0.1795	0.0631638	0.6675	0.0127671	0.6455	0.0338083	0.703	0.0203142	0.7285	0.0427746	0.76175	0.00903235	0.15375	0.0796173	0.4225	0.0215639	0.43875	0.0100125	0.448	0.0366697	0.46925	0.0328367	0.532	0.0641872
10.9	0.391	0.0282253	0.37	0.00535413	0.5525	0.0690724	0.552	0.0258586	0.6445	0.0145488	0.6305	0.010247	0.34525	0.0663896	0.62075	0.0513314	0.56125	0.0419553	0.53775	0.0202546	0.65925	0.034082	0.6085	0.006245	0.18325	0.0648093	0.668	0.0116905	0.64825	0.0335596	0.705	0.0210238	0.73175	0.0428126	0.76325	0.00865544	0.1545	0.0791644	0.42175	0.0219298	0.4385	0.0102144	0.448	0.0359444	0.47025	0.0332002	0.533	0.0641872
10.95	0.39275	0.0284297	0.36975	0.00499166	0.55275	0.069255	0.5525	0.0257229	0.64575	0.01513	0.63175	0.0104043	0.34675	0.0667152	0.6215	0.0526213	0.5625	0.0420595	0.53925	0.019906	0.6605	0.0341419	0.6105	0.00660808	0.18725	0.065754	0.67	0.0129357	0.6495	0.0341614	0.70675	0.0207906	0.73275	0.0426566	0.76375	0.00861684	0.15625	0.0793615	0.422	0.0224648	0.43875	0.0105317	0.448	0.0359444	0.47275	0.0331499	0.53425	0.0632528
11	0.39225	0.0281232	0.37025	0.00556028	0.5545	0.0697496	0.55325	0.0254214	0.647	0.0154704	0.63475	0.0104043	0.348	0.0678184	0.6235	0.0524118	0.56325	0.0412906	0.5395	0.0197569	0.6625	0.0343948	0.613	0.00616441	0.191	0.0668182	0.6705	0.0129228	0.65075	0.0345676	0.70725	0.0212662	0.7355	0.0432396	0.76625	0.00877021	0.15775	0.0790627	0.42175	0.0212348	0.438	0.0100664	0.44825	0.0363811	0.47425	0.0339252	0.53625	0.0639915
11.05	0.39425	0.0280758	0.37	0.00583095	0.55525	0.0697776	0.55425	0.0261072	0.64825	0.0149972	0.637	0.0103602	0.3495	0.0682569	0.625	0.0522685	0.56475	0.040302	0.54	0.0207525	0.66425	0.0333004	0.61475	0.0057373	0.19525	0.0680704	0.66825	0.0122304	0.65275	0.0340624	0.708	0.0210238	0.73775	0.0431152	0.7675	0.00914695	0.1585	0.0786278	0.421	0.0219393	0.438	0.0100995	0.44825	0.0367548	0.47625	0.0342965	0.537	0.0629338
11.1	0.39625	0.0281351	0.371	0.00588784	0.556	0.0695605	0.555	0.0258586	0.64975	0.0153704	0.63825	0.0116726	0.351	0.0686974	0.62725	0.0532064	0.56625	0.0399114	0.54075	0.0202052	0.66525	0.034082	0.617	0.00616441	0.20025	0.0690429	0.67175	0.012816	0.65425	0.0339743	0.7095	0.0215174	0.739	0.0417931	0.769	0.00912871	0.1605	0.0786999	0.421	0.0219393	0.438	0.0100664	0.44825	0.0367004	0.478	0.0340392	0.539	0.0629338
11.15	0.397	0.0280595	0.3715	0.0058023	0.55725	0.069067	0.555	0.0258586	0.65025	0.0158403	0.64025	0.0120934	0.351	0.0686974	0.62725	0.0532064	0.5675	0.0394842	0.5415	0.0203552	0.66675	0.0345	0.6195	0.0058023	0.20475	0.0702205	0.67	0.0135401	0.65625	0.0333104	0.71	0.0221058	0.74175	0.0416043	0.76975	0.00921502	0.1615	0.0781302	0.42	0.0219393	0.43725	0.0101448	0.44825	0.0363811	0.4795	0.0339657	0.5405	0.0626392
11.2	0.39775	0.0285818	0.37125	0.00607591	0.5585	0.0692844	0.5555	0.0263629	0.65275	0.0158614	0.6425	0.0120139	0.35275	0.069615	0.62925	0.0538354	0.5685	0.0388201	0.54225	0.0205487	0.66875	0.0345	0.62175	0.0057373	0.20975	0.0712338	0.671	0.0117473	0.65675	0.0342771	0.7105	0.0222186	0.7435	0.0429302	0.77125	0.00906918	0.163	0.077876	0.42025	0.0214223	0.43725	0.0104363	0.448	0.0366697	0.48175	0.0348461	0.542	0.0621879
11.25	0.4	0.0280832	0.37175	0.00607591	0.55925	0.0697776	0.55675	0.0263233	0.6535	0.0165227	0.644	0.0117473	0.35525	0.071201	0.63075	0.0539838	0.57	0.0384274	0.54325	0.0212034	0.6705	0.0352373	0.62425	0.00618466	0.214	0.0719213	0.6725	0.0133292	0.6585	0.0341028	0.71225	0.0223514	0.74475	0.0425235	0.77325	0.0084212	0.165	0.0773261	0.4195	0.0213931	0.43675	0.0100125	0.4485	0.0371887	0.4835	0.034809	0.54325	0.061684
11.3	0.40125	0.0281232	0.37225	0.00665207	0.56025	0.069067	0.55725	0.0268002	0.65525	0.0167804	0.64575	0.0121758	0.356	0.0714843	0.6325	0.0540154	0.571	0.037833	0.54425	0.0205649	0.6725	0.0350381	0.62625	0.00613052	0.21925	0.0728623	0.67475	0.0134009	0.66025	0.0340527	0.71275	0.0218079	0.74775	0.0434079	0.77375	0.00873212	0.167	0.0774338	0.42025	0.0215619	0.437	0.0103602	0.44775	0.0372592	0.485	0.0351378	0.5455	0.0618196
11.35	0.4015	0.0285482	0.37275	0.00670199	0.5615	0.0692844	0.55725	0.0268002	0.656	0.0165529	0.6475	0.0120139	0.35675	0.0710088	0.63325	0.0551082	0.57325	0.0373397	0.5445	0.0210634	0.67375	0.0353494	0.62825	0.00613052	0.22375	0.0729492	0.675	0.0130894	0.6615	0.0343171	0.714	0.0227596	0.74875	0.0420743	0.77525	0.0084212	0.1685	0.0765615	0.41925	0.0214223	0.436	0.0104243	0.4485	0.0375455	0.48625	0.0353117	0.54625	0.0611085
11.4	0.40275	0.0290101	0.373	0.00637704	0.56275	0.0689269	0.558	0.0265581	0.658	0.017088	0.64975	0.0121758	0.35875	0.0721543	0.63475	0.0553797	0.57325	0.0373397	0.54475	0.0208706	0.67525	0.035985	0.62975	0.00613052	0.229	0.0739504	0.67375	0.0126062	0.66275	0.0343645	0.71375	0.0217773	0.74975	0.0414598	0.777	0.00832666	0.1705	0.076046	0.41925	0.0215619	0.436	0.0103602	0.44825	0.0371068	0.48875	0.0349702	0.548	0.0607124
11.45	0.40475	0.0286865	0.37325	0.00670199	0.56425	0.0691972	0.55925	0.0268002	0.65925	0.0178955	0.6515	0.0126095	0.35975	0.0716444	0.63625	0.0558652	0.5755	0.0367831	0.5465	0.0210634	0.677	0.0356651	0.6325	0.00613732	0.23425	0.0744105	0.676	0.0130894	0.66425	0.0344807	0.715	0.0220605	0.75425	0.0419871	0.778	0.00840635	0.17275	0.0754426	0.41875	0.0215928	0.43575	0.0103401	0.4485	0.0371887	0.49075	0.0349702	0.55	0.0599611
11.5	0.4065	0.0283373	0.3735	0.00704746	0.565	0.0691134	0.55975	0.026949	0.66	0.0169509	0.65375	0.0118427	0.361	0.0727599	0.63675	0.0560201	0.576	0.0364509	0.54675	0.0208706	0.6785	0.0360971	0.635	0.00571548	0.239	0.0747485	0.675	0.0129357	0.6655	0.0347419	0.71625	0.0223215	0.75375	0.0407298	0.77925	0.00877021	0.17425	0.0746118	0.4185	0.0217639	0.4355	0.00953939	0.44875	0.0376242	0.492	0.0351378	0.5515	0.0593099
11.55	0.408	0.0293598	0.37425	0.00684957	0.56575	0.0683539	0.5605	0.0277429	0.661	0.0176635	0.65475	0.0117863	0.363	0.0741575	0.6385	0.0565951	0.57725	0.0353683	0.548	0.0213698	0.6795	0.0360971	0.637	0.00616441	0.243	0.0745162	0.67675	0.0126062	0.667	0.0350714	0.717	0.0231517	0.756	0.0418171	0.7805	0.00932738	0.1765	0.0740518	0.418	0.0216025	0.43475	0.0100789	0.44875	0.0376242	0.494	0.0357305	0.553	0.0598387
11.6	0.409	0.0292575	0.3745	0.00723418	0.567	0.068542	0.56125	0.0275	0.6635	0.0178419	0.65625	0.0120934	0.364	0.0735164	0.63925	0.0572618	0.578	0.0352042	0.54825	0.0212348	0.68125	0.0355938	0.63875	0.00613052	0.24875	0.0756632	0.67575	0.0126062	0.6685	0.035294	0.71775	0.0231427	0.7575	0.0402782	0.78175	0.00846069	0.179	0.0733803	0.41825	0.0214223	0.43525	0.00974252	0.44925	0.0377746	0.4965	0.0349714	0.55475	0.0589484
11.65	0.4105	0.0296704	0.3745	0.00723418	0.568	0.0679755	0.562	0.0276647	0.6635	0.0186279	0.65825	0.0126853	0.36575	0.0749461	0.64025	0.0572618	0.57925	0.0345772	0.54875	0.0208706	0.683	0.0361663	0.641	0.00535413	0.253	0.0753967	0.6775	0.012897	0.67	0.0349952	0.718	0.0224648	0.76125	0.0418678	0.784	0.00852447	0.18075	0.0724678	0.4175	0.021641	0.43475	0.0100789	0.44925	0.0377746	0.4985	0.0351046	0.55675	0.0581284
11.7	0.412	0.0297097	0.37525	0.00797392	0.569	0.0672954	0.5625	0.0277429	0.66575	0.0181361	0.66025	0.0120934	0.36725	0.0753895	0.642	0.0575094	0.581	0.0336947	0.5505	0.0216872	0.68525	0.0361605	0.64275	0.00613052	0.25825	0.0756808	0.67825	0.0138173	0.67125	0.0345097	0.71975	0.0228674	0.762	0.0409227	0.7845	0.00881287	0.18325	0.0717048	0.41675	0.0215928	0.434	0.00989949	0.44975	0.0382916	0.50025	0.0358364	0.55875	0.0578295
11.75	0.41475	0.0297475	0.376	0.00787401	0.5705	0.066995	0.563	0.0278927	0.66675	0.0188392	0.661	0.0127802	0.369	0.0755557	0.64325	0.0584487	0.5815	0.0334913	0.55025	0.0212348	0.68675	0.0366094	0.645	0.00616441	0.26275	0.0750927	0.67725	0.0141745	0.6725	0.0354072	0.71975	0.0233006	0.76475	0.0420743	0.78625	0.00763217	0.186	0.071054	0.41675	0.0213912	0.434	0.00955685	0.45	0.0380614	0.5025	0.0356885	0.5605	0.0576975
11.8	0.41675	0.0303466	0.37675	0.00809835	0.5715	0.0668805	0.564	0.0278927	0.668	0.0189561	0.6635	0.012261	0.37125	0.0760323	0.64475	0.0589315	0.58275	0.0322736	0.5515	0.0217332	0.6885	0.0369549	0.647	0.00571548	0.26825	0.0754868	0.6785	0.0140594	0.674	0.034938	0.72075	0.0228674	0.76625	0.0416843	0.787	0.00828654	0.18875	0.069682	0.416	0.0216025	0.43425	0.00997914	0.45025	0.0385	0.503	0.0351378	0.5615	0.0569356
11.85	0.41825	0.0308369	0.37675	0.00906918	0.573	0.0660151	0.5655	0.0290803	0.6685	0.0193305	0.665	0.0123558	0.37275	0.0764782	0.64625	0.059208	0.58325	0.0320143	0.55225	0.0225592	0.6905	0.0367015	0.64925	0.00618466	0.27325	0.074866	0.678	0.0144914	0.67525	0.0350749	0.72125	0.0227358	0.76625	0.0408279	0.78775	0.00813941	0.19175	0.0688253	0.4165	0.021641	0.43375	0.00991211	0.45025	0.0388104	0.50525	0.0342089	0.56325	0.0570168
11.9	0.41925	0.031394	0.37775	0.00906918	0.5745	0.0655973	0.56625	0.0288372	0.67	0.0196977	0.66675	0.0121758	0.37375	0.0766219	0.64775	0.0593654	0.585	0.0311234	0.55375	0.0215465	0.6915	0.0364646	0.65125	0.00618466	0.2785	0.074822	0.679	0.013687	0.677	0.0358422	0.7225	0.0236854	0.7705	0.0411542	0.789	0.00886942	0.19425	0.0684416	0.41625	0.0213131	0.434	0.01	0.451	0.0383753	0.50725	0.0345965	0.5655	0.056648
11.95	0.421	0.0318852	0.378	0.00948683	0.57575	0.0645465	0.566	0.0286007	0.67125	0.0205649	0.66775	0.01279	0.37575	0.0773752	0.648	0.0596657	0.58625	0.0306309	0.55425	0.0225592	0.694	0.0361571	0.65375	0.00613052	0.2835	0.073885	0.67825	0.0141745	0.67825	0.0357526	0.72325	0.0234147	0.77225	0.0408279	0.7905	0.00932738	0.1975	0.0675549	0.41575	0.0219754	0.43275	0.0100457	0.451	0.0390982	0.509	0.0345543	0.56625	0.0559725
12	0.42275	0.0323973	0.37825	0.00991211	0.577	0.0640573	0.567	0.0292347	0.67275	0.0203695	0.66975	0.0121758	0.37775	0.0772717	0.6515	0.060147	0.58725	0.0299819	0.55525	0.0225592	0.69475	0.0358643	0.65575	0.00613052	0.28825	0.0742625	0.67975	0.0136717	0.68	0.0355153	0.72475	0.0239635	0.77375	0.0409339	0.79175	0.00917878	0.2005	0.0663601	0.415	0.0216025	0.43325	0.00997914	0.4515	0.0388973	0.5105	0.0338674	0.56775	0.0557278
12.05	0.42575	0.0326943	0.37925	0.0102754	0.57775	0.0638664	0.56725	0.0294774	0.675	0.0212603	0.672	0.0123558	0.37975	0.0773752	0.6515	0.0607865	0.58925	0.0292504	0.55625	0.0225592	0.6965	0.0364646	0.6585	0.00695222	0.294	0.0738286	0.68025	0.0149304	0.6805	0.0358748	0.726	0.024235	0.7755	0.0410893	0.79325	0.00846069	0.20425	0.0655966	0.4155	0.0217639	0.4325	0.00994987	0.452	0.0394208	0.51175	0.0341797	0.56925	0.0559725
12.1	0.4275	0.0330101	0.3795	0.0103441	0.57925	0.0630152	0.569	0.0296985	0.67625	0.0214068	0.674	0.0123558	0.38175	0.0787755	0.65325	0.061684	0.58925	0.0286633	0.55625	0.0232576	0.69775	0.0364177	0.661	0.00734847	0.29825	0.0725322	0.67925	0.0147733	0.68125	0.0359293	0.72575	0.0239635	0.77725	0.0404176	0.79475	0.0084212	0.207	0.0645549	0.41425	0.0220208	0.43175	0.0100457	0.452	0.039766	0.513	0.0333167	0.57075	0.055464
12.15	0.42975	0.0335696	0.38025	0.0110265	0.5805	0.0625273	0.5695	0.0301164	0.677	0.0214631	0.6755	0.0126095	0.383	0.0794019	0.654	0.0617036	0.5905	0.0280297	0.5575	0.0223979	0.69925	0.035985	0.66325	0.00694622	0.30375	0.0716723	0.679	0.0148997	0.68225	0.0351698	0.72625	0.023838	0.77875	0.0411694	0.796	0.00905539	0.211	0.0630872	0.414	0.0216179	0.4315	0.00967815	0.45225	0.0395169	0.5145	0.0331512	0.572	0.0550939
12.2	0.4315	0.0346651	0.381	0.0117473	0.58175	0.0613589	0.57075	0.0302806	0.67875	0.0218232	0.6775	0.0128712	0.385	0.0789092	0.65525	0.061889	0.5915	0.0274408	0.55825	0.0232576	0.70025	0.0359108	0.666	0.00707107	0.309	0.0708473	0.67975	0.0144078	0.684	0.0356371	0.72675	0.0242264	0.77975	0.0406561	0.79625	0.00846069	0.215	0.0629179	0.4145	0.0215484	0.43175	0.0100457	0.45275	0.0393309	0.5165	0.0330908	0.57325	0.0546588
12.25	0.43275	0.0357899	0.38125	0.0122031	0.583	0.0608331	0.57175	0.0313728	0.68	0.0220907	0.67875	0.0124466	0.38725	0.0793825	0.65675	0.0623719	0.5925	0.0274408	0.559	0.0234521	0.70175	0.0358178	0.668	0.00668331	0.3135	0.0699929	0.68075	0.0151959	0.685	0.0350523	0.7275	0.0243653	0.78125	0.0388877	0.79875	0.00813941	0.2185	0.062153	0.41425	0.0213131	0.431	0.00993311	0.45275	0.0400448	0.51725	0.03349	0.57475	0.0546405
12.3	0.43475	0.0368273	0.3825	0.0126623	0.5845	0.0600361	0.5725	0.0307517	0.68125	0.0236414	0.68075	0.0124466	0.38875	0.0798389	0.6575	0.0625167	0.59325	0.0267005	0.56	0.0234521	0.70325	0.0353211	0.6705	0.00597216	0.31825	0.0695671	0.679	0.0150333	0.68625	0.0357433	0.72875	0.0239913	0.78175	0.0410152	0.79875	0.00892095	0.222	0.0608988	0.4135	0.0214864	0.4305	0.00960902	0.4535	0.0406817	0.519	0.0327312	0.5765	0.0542494
12.35	0.43725	0.038187	0.3825	0.0134288	0.586	0.0590649	0.573	0.0319374	0.683	0.0238328	0.6825	0.0118462	0.39125	0.0802013	0.659	0.0635453	0.5945	0.0260064	0.56125	0.0233149	0.7045	0.0353695	0.673	0.00594418	0.3235	0.0683447	0.68025	0.0153921	0.6875	0.0360139	0.72975	0.0246492	0.7835	0.0403361	0.8	0.00934523	0.22675	0.0606266	0.41375	0.0222916	0.4305	0.00994987	0.45425	0.0409746	0.52025	0.0323355	0.578	0.0542648
12.4	0.43875	0.03928	0.38375	0.0138894	0.58725	0.0580481	0.57425	0.0318054	0.68375	0.0235567	0.68475	0.0121758	0.39275	0.0800057	0.6595	0.0632693	0.59475	0.0255653	0.56125	0.0233149	0.7055	0.0353695	0.67525	0.00585235	0.328	0.0679461	0.6805	0.0145488	0.68825	0.0359108	0.72975	0.0246897	0.7845	0.0387255	0.8015	0.00750555	0.2295	0.0596685	0.41325	0.0217313	0.4305	0.00960902	0.45425	0.0409257	0.5215	0.0330908	0.57975	0.0538725
12.45	0.44075	0.0396852	0.38425	0.0146828	0.58825	0.0575232	0.57525	0.0324589	0.6855	0.0242831	0.6865	0.012261	0.395	0.0807465	0.66125	0.0637306	0.596	0.0251661	0.562	0.0229056	0.70625	0.0346446	0.67725	0.00607591	0.33275	0.0667052	0.68	0.0148997	0.68925	0.0353306	0.731	0.0255995	0.7875	0.0404434	0.8025	0.00793725	0.23375	0.0586082	0.4135	0.0219773	0.43025	0.00970824	0.45475	0.0411045	0.52275	0.0328874	0.5805	0.0537432
12.5	0.44275	0.0401362	0.3855	0.015438	0.58975	0.056929	0.57625	0.0324589	0.68675	0.0244591	0.688	0.0123558	0.39725	0.0818713	0.66175	0.0646549	0.597	0.0244268	0.563	0.0229056	0.7085	0.0348377	0.67975	0.00556028	0.33725	0.0654745	0.68175	0.0150194	0.69125	0.0351509	0.73125	0.0251976	0.78825	0.0397524	0.80325	0.00822091	0.23775	0.0583517	0.4135	0.0219317	0.43	0.00993311	0.45625	0.041331	0.5235	0.0321818	0.5825	0.0542494
12.55	0.4445	0.0411542	0.386	0.0161038	0.591	0.0558749	0.57675	0.0336588	0.68775	0.0253821	0.69025	0.0122848	0.39925	0.0812173	0.663	0.0649461	0.598	0.0244268	0.5635	0.0226495	0.709	0.0343996	0.68175	0.00537742	0.34125	0.0651172	0.68025	0.0162763	0.69125	0.0351509	0.732	0.0253509	0.78975	0.0393986	0.80425	0.00788987	0.24125	0.0575985	0.41275	0.0222317	0.43	0.0100995	0.45625	0.041331	0.5255	0.0325628	0.58425	0.0538602
12.6	0.44675	0.0416523	0.387	0.0168721	0.592	0.0553955	0.5785	0.0341223	0.68925	0.0258505	0.692	0.0123558	0.40175	0.081205	0.6645	0.0654243	0.599	0.0244268	0.56525	0.0227797	0.71025	0.0344517	0.68375	0.00579511	0.34625	0.0639342	0.68075	0.0156498	0.69325	0.0353306	0.733	0.0253509	0.793	0.0398246	0.806	0.00886942	0.246	0.0571081	0.413	0.0224944	0.43	0.00930949	0.457	0.0415772	0.527	0.0325372	0.58475	0.0533378
12.65	0.4485	0.0426966	0.38775	0.0183007	0.593	0.0541541	0.57925	0.0338268	0.6905	0.0260448	0.6935	0.012261	0.403	0.0819553	0.66425	0.0655814	0.59925	0.0239357	0.565	0.0224054	0.71125	0.033876	0.6855	0.006245	0.3505	0.0635531	0.68175	0.0165	0.694	0.0358143	0.733	0.0249933	0.79325	0.0385	0.80725	0.00805709	0.24925	0.0571978	0.4125	0.0225758	0.4295	0.010116	0.4575	0.0421149	0.528	0.0325372	0.58675	0.053854
12.7	0.45075	0.0432233	0.3895	0.0185203	0.59525	0.0529929	0.5805	0.0347803	0.69275	0.0265377	0.696	0.0119722	0.40575	0.0816757	0.667	0.0655947	0.6015	0.0240347	0.56625	0.0215465	0.7125	0.0341126	0.68775	0.00629153	0.35425	0.0627608	0.68025	0.0167407	0.69425	0.0353589	0.73325	0.0256953	0.795	0.0401912	0.8085	0.00822598	0.25375	0.0568177	0.4125	0.0225758	0.42925	0.00970824	0.458	0.0423714	0.52975	0.0323561	0.588	0.0531977
12.75	0.45225	0.0436683	0.3905	0.0198914	0.59675	0.0513055	0.58125	0.0348461	0.694	0.0274833	0.698	0.0123558	0.409	0.0824338	0.66825	0.0663344	0.6015	0.0228108	0.56675	0.0219298	0.7135	0.0334315	0.68975	0.00607591	0.35925	0.0624413	0.68175	0.0163783	0.69575	0.0355657	0.73425	0.0256434	0.7965	0.0397115	0.80925	0.00822091	0.258	0.0564978	0.4125	0.0225758	0.42875	0.00997914	0.45925	0.0425078	0.5305	0.0319844	0.5895	0.0534696
12.8	0.45425	0.0450435	0.39075	0.0214845	0.59825	0.0505791	0.58275	0.0353306	0.695	0.0284605	0.7	0.0121106	0.411	0.0826317	0.669	0.0669975	0.60225	0.0233006	0.5675	0.0221886	0.7155	0.0327058	0.692	0.00559762	0.36325	0.0617434	0.68175	0.0183553	0.698	0.0358422	0.73625	0.0259406	0.79825	0.0383699	0.8115	0.00793725	0.2615	0.0563353	0.412	0.0231373	0.4285	0.010116	0.45925	0.0425078	0.53225	0.0329077	0.591	0.0537153
12.85	0.45575	0.0455732	0.3925	0.0217639	0.59975	0.0496278	0.5835	0.0357538	0.697	0.0284605	0.701	0.0125167	0.41375	0.082168	0.671	0.0669975	0.6035	0.0228108	0.56825	0.0217466	0.7165	0.0332415	0.69425	0.0065	0.36725	0.0601242	0.68225	0.0174809	0.699	0.0358887	0.73675	0.0262472	0.79875	0.0396264	0.812	0.00787401	0.266	0.0555998	0.4115	0.0225758	0.4285	0.00988264	0.4605	0.0432705	0.53325	0.0318054	0.592	0.0534727
12.9	0.457	0.0468686	0.39375	0.023585	0.601	0.0484218	0.58475	0.0356499	0.69825	0.0286749	0.70275	0.01279	0.416	0.0817394	0.67175	0.0674605	0.60375	0.0221717	0.5685	0.021	0.7175	0.0327058	0.696	0.00621825	0.372	0.060172	0.68075	0.0162763	0.699	0.0350809	0.737	0.0260896	0.80075	0.0388705	0.813	0.00778888	0.26925	0.0550053	0.412	0.0231373	0.428	0.00983192	0.461	0.044053	0.53425	0.0323355	0.5935	0.0531946
12.95	0.45875	0.0476401	0.39525	0.0247302	0.602	0.0474623	0.5865	0.036756	0.69975	0.029239	0.70525	0.0119269	0.41825	0.0817613	0.6735	0.067924	0.60525	0.0219298	0.56975	0.0214845	0.71875	0.0322219	0.6975	0.00655744	0.376	0.0595315	0.68225	0.0180069	0.7	0.0358422	0.73675	0.0268871	0.803	0.0393192	0.814	0.00739369	0.2735	0.0542863	0.4115	0.0230434	0.428	0.00930949	0.46175	0.0438739	0.53525	0.0323355	0.5945	0.0529497
13	0.46025	0.0488356	0.39625	0.0253163	0.603	0.0467832	0.58725	0.0365091	0.7015	0.02995	0.70625	0.0126853	0.4205	0.0818881	0.674	0.0684008	0.60525	0.0219298	0.57025	0.0212818	0.72	0.0324243	0.6995	0.00645497	0.37925	0.0588579	0.68225	0.0174809	0.70075	0.0356125	0.73775	0.0275847	0.8045	0.0386825	0.8155	0.00768115	0.2765	0.0534571	0.41175	0.0239913	0.428	0.0103923	0.4625	0.0446132	0.53675	0.0321701	0.5955	0.0521824
13.05	0.4625	0.0490816	0.39775	0.0270478	0.6045	0.0458439	0.58825	0.0378715	0.70275	0.0302366	0.7085	0.012261	0.42375	0.0812706	0.675	0.0688525	0.606	0.0210871	0.571	0.0208487	0.7215	0.0307409	0.70125	0.00639661	0.38325	0.0590896	0.682	0.0177576	0.70175	0.0358178	0.73825	0.0256953	0.80475	0.037411	0.81725	0.00741058	0.281	0.0524849	0.41175	0.0244864	0.4275	0.00981495	0.4635	0.0450666	0.5375	0.0319635	0.59725	0.0525698
13.1	0.4635	0.0501564	0.39875	0.0284063	0.60575	0.0453753	0.5895	0.0377845	0.70375	0.0305109	0.71025	0.0124466	0.426	0.0805481	0.67675	0.0693175	0.60725	0.0211877	0.572	0.0202485	0.7225	0.03005	0.70325	0.00629153	0.387	0.0588388	0.68175	0.0183553	0.704	0.0352798	0.739	0.0265581	0.808	0.0377977	0.81825	0.00763217	0.28475	0.0518419	0.411	0.0236643	0.42775	0.00942956	0.46425	0.0458212	0.5395	0.0325218	0.5985	0.0524373
13.15	0.46575	0.0518162	0.4005	0.0292859	0.60725	0.0451174	0.5915	0.0381445	0.7055	0.0309031	0.712	0.0121106	0.428	0.0805481	0.67725	0.0691394	0.60825	0.0205649	0.57275	0.0205487	0.7235	0.0293314	0.70475	0.00655108	0.391	0.0588614	0.682	0.0168721	0.7035	0.0355387	0.73875	0.0270355	0.80825	0.0395253	0.8195	0.00772442	0.28925	0.0502419	0.41175	0.0245408	0.42725	0.00946485	0.4655	0.0465152	0.54025	0.0316162	0.60025	0.0526015
13.2	0.4675	0.0521951	0.40175	0.0305328	0.60825	0.0439877	0.59325	0.0385778	0.70675	0.0322012	0.7145	0.012261	0.43125	0.0811146	0.679	0.0702567	0.6095	0.0200749	0.57375	0.0197716	0.725	0.0297769	0.7065	0.00645497	0.394	0.0583152	0.681	0.0175119	0.7045	0.0355387	0.7405	0.0271968	0.80925	0.0380121	0.82025	0.00805709	0.29375	0.0496479	0.412	0.0247925	0.427	0.00962635	0.4665	0.0464937	0.54175	0.0321701	0.602	0.052192
13.25	0.469	0.0530346	0.40275	0.0312983	0.6095	0.0435239	0.59425	0.03928	0.70925	0.0320455	0.7165	0.0118462	0.43275	0.0802055	0.67925	0.0701587	0.6105	0.0199416	0.5745	0.0195533	0.7265	0.028101	0.70825	0.00694622	0.39775	0.0578295	0.68325	0.0174809	0.706	0.0361017	0.74125	0.0268747	0.8115	0.0372156	0.8215	0.00723418	0.2965	0.0483908	0.41175	0.025224	0.4265	0.00939858	0.4675	0.0479896	0.54225	0.0323355	0.603	0.0524532
13.3	0.47125	0.0543898	0.40425	0.0323045	0.61	0.0435737	0.59575	0.040186	0.71025	0.0333904	0.71825	0.0116726	0.43675	0.0802055	0.68125	0.070249	0.61075	0.0194658	0.57525	0.0198725	0.7275	0.0286182	0.71	0.006733	0.401	0.0580402	0.6825	0.0179722	0.70675	0.0357619	0.74225	0.0275847	0.81225	0.0379155	0.8215	0.00768115	0.30075	0.0476471	0.41175	0.025224	0.42675	0.00953502	0.46825	0.0481413	0.54375	0.0321701	0.60475	0.0521049
13.35	0.47225	0.0543591	0.405	0.0326497	0.61225	0.0431152	0.597	0.0408167	0.71125	0.0337478	0.71975	0.0121758	0.4395	0.0786999	0.68225	0.0709055	0.6115	0.0193305	0.576	0.0194936	0.728	0.028554	0.7115	0.00704746	0.405	0.0583267	0.684	0.0196977	0.7075	0.0363731	0.743	0.0276647	0.81525	0.0388962	0.823	0.00711805	0.30375	0.0467217	0.41175	0.0257472	0.427	0.00962635	0.46975	0.0497485	0.545	0.0319687	0.60625	0.0518355
13.4	0.475	0.0554797	0.406	0.0340294	0.61275	0.0428748	0.598	0.0408167	0.71275	0.0342673	0.722	0.0119722	0.4415	0.0780662	0.684	0.0716612	0.61225	0.0192072	0.57725	0.01938	0.72925	0.0273785	0.713	0.006733	0.4085	0.0579224	0.68375	0.0190853	0.70875	0.0358922	0.74425	0.0279806	0.8155	0.038092	0.82475	0.00732006	0.308	0.0462313	0.4115	0.0261087	0.42625	0.00960469	0.47075	0.0496546	0.54675	0.0321701	0.607	0.0519679
13.45	0.47575	0.0562694	0.40725	0.0345965	0.61425	0.0423822	0.59975	0.0419792	0.71425	0.0347886	0.724	0.0123558	0.44325	0.077616	0.68425	0.0723112	0.613	0.0189561	0.5775	0.018806	0.73	0.0269568	0.7145	0.00704746	0.41125	0.0577603	0.68275	0.0183553	0.71025	0.0355563	0.7445	0.0278149	0.8175	0.0373318	0.826	0.00648074	0.31025	0.0448432	0.412	0.0267706	0.4265	0.00939858	0.472	0.0504315	0.548	0.0323625	0.609	0.0514652
13.5	0.47825	0.0575058	0.4095	0.0359861	0.61475	0.0417882	0.601	0.0423399	0.71525	0.0347503	0.72525	0.0115289	0.44725	0.0765827	0.68525	0.0725138	0.6145	0.0187172	0.5795	0.018806	0.73125	0.0273785	0.71625	0.00689807	0.415	0.0583952	0.68275	0.0197041	0.70975	0.0360405	0.74475	0.0281351	0.818	0.0382361	0.827	0.00697615	0.3135	0.0445309	0.412	0.0267457	0.42575	0.00981071	0.47325	0.0517776	0.549	0.0325167	0.61	0.0514652
13.55	0.4805	0.058495	0.41025	0.036225	0.616	0.041336	0.60275	0.0430997	0.71725	0.0358364	0.7275	0.0118462	0.4505	0.0758705	0.6875	0.0730548	0.61475	0.0182277	0.58025	0.0191551	0.7325	0.0266896	0.71825	0.00689807	0.41825	0.0583231	0.683	0.0195789	0.711	0.0346506	0.7445	0.0285248	0.82	0.0382361	0.828	0.00668331	0.31675	0.0433003	0.41225	0.0276571	0.4255	0.0100167	0.4745	0.053157	0.55075	0.0316056	0.61125	0.0516228
13.6	0.48225	0.059584	0.4115	0.0369549	0.61725	0.040885	0.60475	0.0442371	0.71775	0.0356499	0.72875	0.0117863	0.453	0.0753746	0.6885	0.0725052	0.61575	0.0182277	0.58125	0.0179141	0.7335	0.0274044	0.71975	0.00727438	0.42125	0.0588692	0.68275	0.0198221	0.712	0.0355059	0.7455	0.0290115	0.821	0.0381051	0.8295	0.00704746	0.31975	0.0429137	0.4125	0.028006	0.425	0.00948683	0.47525	0.0528859	0.55175	0.0321598	0.613	0.0512575
13.65	0.4845	0.0605392	0.41325	0.0378715	0.61825	0.0401113	0.60575	0.0439422	0.71975	0.0367094	0.7315	0.0118462	0.456	0.074355	0.69025	0.072972	0.61675	0.0174809	0.58225	0.0177834	0.7345	0.0269011	0.721	0.00678233	0.42475	0.0590388	0.682	0.0189561	0.7135	0.0350761	0.74575	0.0288487	0.8225	0.037314	0.8315	0.00695222	0.32275	0.0415963	0.41225	0.0283711	0.4255	0.00960902	0.47725	0.0545611	0.55275	0.0320039	0.6145	0.0507313
13.7	0.486	0.0617792	0.4145	0.0386135	0.6195	0.0400458	0.60725	0.0451544	0.72225	0.0362342	0.7325	0.0122338	0.4595	0.073858	0.6905	0.0743752	0.6175	0.0175214	0.58375	0.0178769	0.7355	0.0266896	0.72325	0.00689807	0.428	0.0589633	0.68325	0.0208066	0.714	0.036037	0.747	0.0282489	0.82425	0.0380033	0.83125	0.00675154	0.326	0.0410122	0.41225	0.0290789	0.425	0.00948683	0.4785	0.056003	0.55325	0.0316056	0.61575	0.0510971
13.75	0.488	0.06245	0.4165	0.0395179	0.62075	0.0396011	0.6085	0.0458512	0.72325	0.0369358	0.7345	0.0118462	0.4625	0.072473	0.6925	0.0737134	0.6185	0.017253	0.58425	0.0180254	0.73625	0.0264622	0.7245	0.00714143	0.43125	0.0592136	0.68225	0.0214223	0.715	0.0355059	0.7475	0.0292404	0.82475	0.0366458	0.833	0.00702377	0.32875	0.0402109	0.41275	0.0296353	0.425	0.00948683	0.4795	0.0565833	0.555	0.0318015	0.617	0.0510621
13.8	0.489	0.0631559	0.4175	0.0405832	0.62075	0.039229	0.61025	0.0463132	0.725	0.0374433	0.73625	0.0115289	0.46525	0.0716444	0.69375	0.074652	0.61925	0.0165202	0.58575	0.0175381	0.73775	0.0257083	0.7265	0.00714143	0.435	0.0593127	0.683	0.0209444	0.716	0.0355059	0.74825	0.0297923	0.8265	0.037108	0.8335	0.00695222	0.33125	0.0397272	0.4125	0.0301607	0.42475	0.00970824	0.4815	0.058341	0.55625	0.0321598	0.6185	0.0511045
13.85	0.492	0.0642236	0.41975	0.0413552	0.6225	0.0396695	0.612	0.0470248	0.727	0.0374433	0.73825	0.0122848	0.46875	0.0701492	0.695	0.0748465	0.62025	0.0167008	0.58675	0.0172313	0.739	0.0257294	0.7275	0.00714143	0.438	0.0595147	0.6825	0.0212053	0.71625	0.0357899	0.7485	0.0290115	0.8275	0.0367378	0.83475	0.00623832	0.3345	0.0396106	0.41325	0.0305655	0.425	0.00948683	0.48275	0.0592417	0.557	0.0319687	0.61975	0.0507042
13.9	0.49425	0.0654898	0.421	0.0419762	0.62375	0.0396011	0.61375	0.0479262	0.728	0.0381401	0.7405	0.0112398	0.4715	0.0697113	0.69675	0.0759797	0.621	0.0164317	0.5875	0.0168424	0.74	0.0257294	0.72925	0.00763217	0.441	0.0600888	0.683	0.0203142	0.71725	0.0350274	0.74975	0.0293414	0.8295	0.0367831	0.83575	0.00727438	0.3365	0.0387685	0.4135	0.0316702	0.425	0.0101325	0.4845	0.0601692	0.55875	0.0321598	0.62125	0.0504802
13.95	0.49575	0.0664198	0.423	0.0432512	0.62475	0.0392545	0.6155	0.0483908	0.73	0.0392258	0.74225	0.0116726	0.4745	0.068335	0.69725	0.0769172	0.62125	0.0159452	0.5885	0.0163809	0.7405	0.0254755	0.7305	0.00714143	0.4435	0.0596909	0.6835	0.0219317	0.71775	0.036225	0.75025	0.0298929	0.831	0.0371484	0.8365	0.00645497	0.339	0.0385573	0.414	0.0328126	0.4245	0.00994987	0.48575	0.0616354	0.55975	0.0321598	0.62225	0.0499958
14	0.498	0.0670174	0.42475	0.0437598	0.62525	0.0390502	0.61675	0.0493381	0.73125	0.0394831	0.744	0.011225	0.47725	0.0665251	0.699	0.0776617	0.6225	0.0160935	0.5895	0.0165831	0.74175	0.025224	0.732	0.00752773	0.447	0.0600888	0.68275	0.0210614	0.7195	0.0350666	0.751	0.0295635	0.83125	0.0360682	0.83875	0.00613052	0.34125	0.0387933	0.4145	0.0335907	0.42475	0.0103722	0.487	0.0625087	0.56125	0.0320039	0.62425	0.0503082
14.05	0.4995	0.0686173	0.426	0.0445646	0.6265	0.0393489	0.6185	0.0495681	0.73275	0.0404588	0.746	0.0113431	0.48025	0.0647527	0.7	0.077464	0.62325	0.0159452	0.59025	0.0166808	0.742	0.0245357	0.73325	0.00763217	0.45	0.0601166	0.683	0.0216641	0.71975	0.0354624	0.75175	0.0304453	0.8335	0.0364646	0.83975	0.00680074	0.3435	0.038527	0.415	0.0347467	0.4245	0.00994987	0.4885	0.0637626	0.5625	0.0319635	0.62525	0.0499958
14.1	0.502	0.0694598	0.42825	0.0453753	0.628	0.0380964	0.6205	0.0507576	0.7345	0.039745	0.748	0.0113431	0.484	0.0643169	0.70075	0.0779332	0.62375	0.0156072	0.591	0.0155349	0.7435	0.0240624	0.73475	0.00745542	0.4525	0.0597132	0.683	0.0223159	0.72025	0.0350274	0.75175	0.0300597	0.8345	0.0367831	0.84025	0.00623832	0.345	0.0383319	0.4155	0.0355387	0.4245	0.0102794	0.48975	0.0646394	0.56325	0.0321598	0.62675	0.0494663
14.15	0.50325	0.0704148	0.43	0.0464758	0.6295	0.0379693	0.622	0.0516978	0.736	0.0414085	0.74975	0.0112953	0.48725	0.0630152	0.70225	0.077659	0.62525	0.0152834	0.593	0.0161038	0.74475	0.0245272	0.73625	0.00763217	0.456	0.060866	0.6835	0.0225462	0.7215	0.035426	0.75275	0.0304453	0.835	0.0368872	0.84125	0.00684957	0.34675	0.0387072	0.416	0.036341	0.424	0.0094163	0.49125	0.0658856	0.5645	0.0319635	0.62825	0.0494191
14.2	0.505	0.0712367	0.43075	0.0468499	0.6305	0.0379693	0.62425	0.0526901	0.73675	0.0417882	0.75125	0.0116726	0.491	0.0625833	0.7045	0.0782155	0.6255	0.0153514	0.59375	0.015756	0.74575	0.0242951	0.73825	0.00704154	0.45925	0.0600465	0.684	0.0236502	0.722	0.0349857	0.75325	0.0306091	0.8375	0.0369188	0.84375	0.00680074	0.34875	0.0387245	0.41725	0.0380997	0.424	0.0101325	0.49225	0.066515	0.56625	0.0320039	0.62975	0.0494663
14.25	0.5065	0.0724822	0.4335	0.047564	0.63125	0.0380734	0.62525	0.0523856	0.739	0.0418171	0.753	0.0113431	0.49375	0.0611412	0.70425	0.0786061	0.62625	0.0140089	0.59475	0.015756	0.747	0.0238188	0.7395	0.00732575	0.46175	0.0604173	0.6835	0.0234023	0.72175	0.0349512	0.75275	0.0305655	0.837	0.0361202	0.844	0.00648074	0.3505	0.0390683	0.41725	0.0388276	0.4235	0.00960902	0.49375	0.0671236	0.56675	0.0321598	0.6305	0.0494267
14.3	0.5085	0.0731961	0.43475	0.0483968	0.63225	0.0380734	0.627	0.0538393	0.74	0.0431663	0.75575	0.0114127	0.49775	0.0601353	0.70575	0.0777448	0.6275	0.0147986	0.59575	0.0156072	0.74775	0.02381	0.741	0.00774597	0.465	0.060349	0.6835	0.0231733	0.723	0.0351094	0.754	0.0311234	0.84	0.037833	0.8455	0.00591608	0.35175	0.0395253	0.41825	0.0409176	0.42375	0.0100457	0.49525	0.068388	0.56775	0.0321598	0.632	0.0493761
14.35	0.51075	0.0745581	0.43625	0.048897	0.6335	0.0374388	0.6295	0.0547814	0.74125	0.043431	0.75725	0.0109049	0.501	0.0580689	0.70725	0.0779418	0.62875	0.0143149	0.597	0.0154056	0.74925	0.0240468	0.7425	0.00793725	0.46775	0.0609993	0.68225	0.0226918	0.72325	0.0345193	0.75425	0.0309987	0.8395	0.0373586	0.84625	0.00623832	0.35275	0.0393647	0.41875	0.0410152	0.4235	0.00960902	0.49675	0.0696006	0.56975	0.031447	0.63375	0.0496479
14.4	0.51275	0.0759314	0.43825	0.0496681	0.6345	0.0373497	0.63175	0.0557218	0.743	0.0431663	0.759	0.0113431	0.50375	0.0574014	0.7075	0.0781345	0.62925	0.0146828	0.59825	0.014975	0.74975	0.02381	0.74375	0.00745542	0.47075	0.0604173	0.68425	0.024033	0.72425	0.0347695	0.75525	0.0306091	0.8415	0.038127	0.847	0.00668331	0.35425	0.0401113	0.419	0.0420714	0.424	0.00983192	0.49775	0.0701445	0.5705	0.0318067	0.6355	0.0503488
14.45	0.5145	0.0767615	0.44	0.0502394	0.6355	0.0377845	0.6335	0.0562465	0.745	0.0445197	0.76125	0.0109049	0.50775	0.0560379	0.70775	0.07833	0.62925	0.0142449	0.59875	0.0147733	0.75125	0.0228674	0.745	0.00828654	0.474	0.0601554	0.685	0.0236361	0.72525	0.034635	0.755	0.0312943	0.8435	0.0376873	0.84925	0.00732006	0.35475	0.0402109	0.41975	0.044071	0.42375	0.0101448	0.49975	0.0714953	0.572	0.0318015	0.6365	0.0503488
14.5	0.5155	0.077479	0.44175	0.0509992	0.63675	0.0373753	0.6355	0.0574021	0.746	0.0455997	0.7625	0.0108474	0.51	0.0552871	0.7085	0.0781345	0.6305	0.0143875	0.59975	0.0147281	0.75225	0.0228674	0.74675	0.00822091	0.47725	0.0600465	0.684	0.0243858	0.726	0.0353742	0.757	0.031496	0.845	0.037833	0.8505	0.00660808	0.3575	0.0411056	0.4205	0.0453542	0.42375	0.00939415	0.5005	0.0723441	0.57275	0.0318578	0.63775	0.0499491
14.55	0.51775	0.0788474	0.44375	0.0513509	0.63775	0.0373753	0.6375	0.0580833	0.74775	0.0453312	0.764	0.010583	0.5135	0.0540216	0.7095	0.0781345	0.6315	0.0136991	0.6005	0.0144568	0.75325	0.0228674	0.74775	0.00822091	0.47925	0.0606321	0.684	0.02502	0.72725	0.0341406	0.757	0.031496	0.84525	0.0378186	0.852	0.00668331	0.35775	0.0414437	0.42125	0.0470416	0.423	0.00983192	0.50175	0.0733366	0.5745	0.0318067	0.63925	0.0497284
14.6	0.519	0.0797997	0.4455	0.0523609	0.63925	0.0372861	0.63975	0.0590727	0.749	0.0462817	0.766	0.010583	0.5165	0.0526656	0.71	0.0779359	0.6325	0.0136991	0.60175	0.0147281	0.75425	0.0228674	0.74925	0.00788987	0.482	0.0609317	0.685	0.0248864	0.72725	0.0347791	0.7575	0.0320468	0.8465	0.0376785	0.853	0.00716473	0.35925	0.0413471	0.4225	0.0481214	0.42325	0.00928709	0.50325	0.073907	0.57575	0.031447	0.64075	0.0493786
14.65	0.52125	0.0807522	0.4475	0.0525516	0.64	0.0374255	0.64175	0.059556	0.751	0.0473779	0.76825	0.0112953	0.5195	0.0520929	0.71075	0.0776633	0.634	0.0134412	0.60275	0.0147281	0.75525	0.0224407	0.7505	0.00818535	0.48475	0.0608626	0.684	0.0255212	0.7275	0.0350666	0.75775	0.0316689	0.84825	0.0367457	0.854	0.00668331	0.36025	0.0420188	0.4235	0.0495076	0.42325	0.00946485	0.5045	0.0744289	0.57675	0.031447	0.642	0.0493761
14.7	0.52275	0.0817083	0.449	0.0530597	0.641	0.0371753	0.64325	0.0605055	0.75125	0.0476611	0.76975	0.0110265	0.52325	0.0514547	0.71175	0.0776633	0.635	0.013687	0.604	0.0139523	0.75675	0.0226477	0.752	0.0083666	0.48825	0.0600909	0.6845	0.0259808	0.7285	0.0350666	0.7585	0.0325628	0.8495	0.0379605	0.85575	0.00607591	0.36	0.0417852	0.42325	0.0504604	0.42325	0.00946485	0.50625	0.0758216	0.578	0.0316544	0.64275	0.0497753
14.75	0.5245	0.0828432	0.451	0.0535039	0.64225	0.0375	0.64575	0.0614566	0.75475	0.0482105	0.772	0.0113431	0.52625	0.0508945	0.71225	0.0773881	0.6355	0.0132035	0.605	0.0140238	0.7575	0.0223979	0.75325	0.00865544	0.49025	0.0606815	0.68475	0.0263865	0.72975	0.0345965	0.75975	0.0327758	0.84975	0.0372145	0.856	0.0060553	0.3625	0.0429302	0.425	0.0520705	0.42325	0.00981071	0.507	0.0762627	0.5795	0.0322128	0.6445	0.0490204
14.8	0.5265	0.0839146	0.4535	0.0542187	0.6435	0.0377227	0.648	0.0623912	0.755	0.0498264	0.77325	0.0105317	0.5285	0.0499767	0.71325	0.0781297	0.63575	0.0127377	0.60575	0.0144539	0.75825	0.021716	0.75425	0.00865544	0.49375	0.061043	0.685	0.0269691	0.73025	0.0342965	0.75975	0.032387	0.851	0.0372111	0.85775	0.00665207	0.3625	0.0423832	0.42575	0.0533815	0.424	0.00938083	0.5085	0.0773671	0.58025	0.0325717	0.646	0.0488944
14.85	0.528	0.0851704	0.455	0.0539259	0.64475	0.0383178	0.6505	0.063343	0.757	0.0502461	0.77575	0.0111766	0.5305	0.0489932	0.7135	0.0776595	0.63725	0.0132256	0.60725	0.0143382	0.75975	0.0222017	0.75625	0.00865544	0.496	0.0608002	0.68575	0.0265	0.7305	0.0343074	0.76	0.033116	0.85225	0.0373486	0.85925	0.00718215	0.363	0.0424107	0.4265	0.0539784	0.42375	0.00956992	0.51	0.077464	0.5815	0.0316702	0.647	0.0488944
14.9	0.52975	0.0863071	0.45725	0.0547989	0.646	0.0379385	0.65225	0.0633844	0.75725	0.050109	0.77725	0.0109049	0.53375	0.0485137	0.715	0.077464	0.63825	0.0125266	0.6085	0.0143875	0.761	0.0224648	0.7575	0.00881287	0.498	0.0608002	0.685	0.0268701	0.7315	0.0344722	0.761	0.0327312	0.8535	0.0368827	0.85925	0.0057373	0.36375	0.0431615	0.42725	0.0550053	0.424	0.00962635	0.5115	0.0786999	0.5825	0.0316702	0.64725	0.0483348
14.95	0.53175	0.087808	0.45925	0.0552653	0.64725	0.0373843	0.654	0.0638592	0.7595	0.0519005	0.77925	0.0105317	0.537	0.0483942	0.71575	0.0771897	0.6385	0.0125033	0.60875	0.0143149	0.762	0.0217409	0.759	0.00912871	0.50175	0.0603234	0.68575	0.0264748	0.733	0.0336551	0.76175	0.0322632	0.8545	0.0366288	0.8615	0.0058023	0.36375	0.0432233	0.42775	0.0568412	0.4235	0.00994987	0.51225	0.0790206	0.58375	0.0320143	0.649	0.0479931
15	0.53325	0.0883454	0.46125	0.0555	0.64825	0.0377657	0.6575	0.06481	0.76075	0.0517583	0.78125	0.0105317	0.54025	0.0469565	0.716	0.0767203	0.64	0.0129872	0.61	0.0146515	0.76275	0.021093	0.7605	0.00896289	0.503	0.0602052	0.685	0.0269938	0.7325	0.033828	0.76075	0.0331097	0.8555	0.0367469	0.8625	0.00556776	0.3655	0.0435775	0.42875	0.0579504	0.4235	0.00946925	0.514	0.0806102	0.58525	0.0314576	0.65	0.047399
15.05	0.53525	0.0890669	0.464	0.0558749	0.6495	0.0386135	0.659	0.0657622	0.76275	0.0528481	0.78275	0.0108128	0.54375	0.045952	0.71725	0.0769951	0.6395	0.0120692	0.61075	0.014151	0.76375	0.0217773	0.76175	0.00910586	0.50625	0.0609228	0.6845	0.0273313	0.7335	0.0345881	0.763	0.0333167	0.85625	0.0375089	0.863	0.00496655	0.366	0.0435431	0.4295	0.0592537	0.4235	0.00903696	0.51575	0.0809336	0.58625	0.0314576	0.65075	0.0472114
15.1	0.53625	0.090142	0.4655	0.055848	0.651	0.0380614	0.66075	0.0660069	0.764	0.0531288	0.785	0.0113431	0.54525	0.045639	0.718	0.076254	0.64175	0.012339	0.61225	0.0136473	0.765	0.0213698	0.76275	0.00910586	0.5085	0.0597913	0.6865	0.028688	0.7335	0.033828	0.763	0.0333167	0.85825	0.0367276	0.864	0.00496655	0.3665	0.0435163	0.43075	0.0599965	0.424	0.00983192	0.517	0.081882	0.58775	0.0314788	0.6535	0.0473181
15.15	0.53825	0.0912191	0.46725	0.056228	0.65175	0.0386383	0.6625	0.0665457	0.76525	0.0545183	0.78625	0.0105317	0.54875	0.0451544	0.71875	0.0767219	0.642	0.0126227	0.61375	0.0134009	0.766	0.0213698	0.76425	0.00865544	0.51175	0.0603234	0.68725	0.0287214	0.735	0.0342929	0.76325	0.0340429	0.8585	0.0365923	0.86475	0.00411299	0.36675	0.0438283	0.43125	0.0611794	0.424	0.0102307	0.51825	0.0821761	0.5885	0.0316702	0.6535	0.0468651
15.2	0.54025	0.0918599	0.46975	0.0567355	0.6535	0.0386135	0.66425	0.0670242	0.76625	0.0551747	0.78775	0.0106888	0.55125	0.0443274	0.7195	0.0764482	0.64175	0.0116726	0.61425	0.0137204	0.767	0.0213698	0.7655	0.00881287	0.513	0.0594923	0.686	0.0283314	0.735	0.0336551	0.76375	0.03349	0.85875	0.034635	0.86575	0.0045	0.368	0.0440833	0.43275	0.0624253	0.424	0.00905539	0.52	0.0825025	0.59025	0.0320351	0.65475	0.0469139
15.25	0.542	0.092991	0.47175	0.0569934	0.65475	0.0385951	0.66775	0.0679822	0.76775	0.0543959	0.79025	0.0112953	0.55475	0.0433388	0.72125	0.0762512	0.643	0.0119722	0.6155	0.013626	0.76775	0.0204185	0.76675	0.00910586	0.51575	0.0597906	0.68725	0.0294434	0.7355	0.033828	0.765	0.0343608	0.86275	0.035406	0.8675	0.00450925	0.36825	0.0444925	0.4335	0.063037	0.424	0.00986577	0.52125	0.0840768	0.5915	0.0316702	0.656	0.0467832
15.3	0.5435	0.093529	0.47375	0.0569934	0.65575	0.0385951	0.66875	0.0687186	0.76875	0.0568353	0.792	0.00948683	0.55775	0.0423822	0.722	0.0761796	0.644	0.0116046	0.61725	0.0139374	0.76875	0.0204185	0.768	0.00864099	0.51775	0.0590162	0.6865	0.0293087	0.7365	0.0334913	0.765	0.0338329	0.86275	0.0345965	0.86775	0.00377492	0.36825	0.044455	0.434	0.0642236	0.42425	0.00991211	0.52275	0.0841957	0.5925	0.0316702	0.6575	0.0462493
15.35	0.54475	0.0938381	0.47575	0.0574884	0.65675	0.0385951	0.67075	0.0693896	0.77075	0.0575058	0.794	0.0100333	0.5605	0.0422887	0.72225	0.0764521	0.644	0.0116046	0.617	0.0136382	0.76975	0.0207585	0.76925	0.00880814	0.51975	0.0589541	0.6865	0.0305778	0.737	0.0336551	0.766	0.0343608	0.865	0.0348903	0.8685	0.00450925	0.36875	0.044365	0.4345	0.0650871	0.42425	0.0104363	0.524	0.0845104	0.5935	0.0316702	0.6585	0.0456472
15.4	0.546	0.0947875	0.4775	0.0573672	0.65775	0.039144	0.673	0.0694214	0.7715	0.0576686	0.79525	0.0102103	0.56375	0.0414116	0.72325	0.0766611	0.64475	0.0110868	0.6185	0.0143411	0.77125	0.0205325	0.771	0.00852447	0.5225	0.0590734	0.68675	0.0304344	0.73825	0.0331901	0.76675	0.0342089	0.86675	0.0344807	0.87	0.00496655	0.369	0.044189	0.435	0.0663325	0.4245	0.0105357	0.52625	0.0855507	0.59475	0.0314788	0.65975	0.045712
15.45	0.5475	0.0952488	0.47975	0.0577603	0.6595	0.0393489	0.67525	0.070192	0.7735	0.058112	0.7965	0.010504	0.5655	0.0405422	0.72375	0.07626	0.646	0.0112842	0.62	0.0135401	0.7715	0.0204695	0.77225	0.00880814	0.52475	0.0584202	0.68725	0.0300818	0.73875	0.0333604	0.76675	0.0347311	0.86725	0.0349321	0.87	0.00476095	0.369	0.0441588	0.43625	0.0674753	0.42425	0.0103401	0.52725	0.0849721	0.596	0.0311127	0.66025	0.0451765
15.5	0.54875	0.0958414	0.482	0.0576484	0.66075	0.039702	0.67775	0.0713086	0.77425	0.0589597	0.79925	0.0102103	0.569	0.0399583	0.7255	0.0759846	0.646	0.0105515	0.6205	0.0139164	0.77325	0.0205325	0.7735	0.00881287	0.527	0.0588954	0.6895	0.0312996	0.73925	0.0331901	0.767	0.0345543	0.8695	0.0344529	0.871	0.00476095	0.36975	0.0445075	0.43725	0.0688592	0.4245	0.0109697	0.529	0.0860039	0.59775	0.0314788	0.66175	0.0452576
15.55	0.5505	0.0966868	0.484	0.0576484	0.66175	0.0395675	0.67925	0.0715978	0.77625	0.0589484	0.80075	0.00987843	0.57175	0.0387417	0.7265	0.0759846	0.6465	0.0108474	0.62175	0.0139613	0.77425	0.0205325	0.775	0.0090185	0.5295	0.0583009	0.68875	0.0318891	0.74025	0.0326126	0.768	0.034938	0.87025	0.0336291	0.8725	0.00450925	0.37025	0.044455	0.438	0.0694838	0.42475	0.0108128	0.53125	0.0864807	0.599	0.0311127	0.663	0.0451885
15.6	0.55125	0.0968138	0.486	0.0576599	0.663	0.0399249	0.68075	0.0721128	0.777	0.0604483	0.80225	0.0100457	0.57375	0.0382916	0.727	0.0757936	0.647	0.0102956	0.623	0.0139284	0.77525	0.0201722	0.77625	0.00853913	0.53125	0.0583631	0.68875	0.0311595	0.74075	0.0330895	0.769	0.0351378	0.87025	0.0341211	0.873	0.00469042	0.37025	0.0444325	0.43875	0.0704385	0.425	0.0113431	0.53225	0.0866117	0.59975	0.0313621	0.6635	0.0445459
15.65	0.553	0.0979456	0.48825	0.0580481	0.665	0.0399249	0.684	0.0728148	0.779	0.0608988	0.80325	0.0102103	0.57575	0.0374822	0.7275	0.0761949	0.6475	0.010247	0.62425	0.0140327	0.77625	0.0206135	0.77775	0.00899537	0.5335	0.0579454	0.68925	0.0321494	0.7405	0.0333617	0.76975	0.0356593	0.87125	0.0343839	0.874	0.00408248	0.3705	0.0442229	0.43975	0.0714953	0.42575	0.0116726	0.53425	0.0867501	0.6015	0.0309677	0.66525	0.0446794
15.7	0.55475	0.0980727	0.49025	0.0575579	0.66575	0.0401445	0.68525	0.0729263	0.78	0.061563	0.8055	0.00946925	0.5785	0.0366288	0.7285	0.075527	0.64825	0.00991211	0.6255	0.0140119	0.777	0.0203142	0.779	0.00927362	0.534	0.0571139	0.6885	0.032026	0.7415	0.032909	0.76975	0.0356593	0.8725	0.0328278	0.874	0.00483046	0.371	0.0443095	0.4405	0.0721318	0.42575	0.012339	0.53575	0.0871679	0.6025	0.0311395	0.66725	0.0453091
15.75	0.5555	0.0992052	0.4925	0.0574601	0.667	0.0410934	0.6875	0.0737767	0.7815	0.0621208	0.8075	0.0102144	0.58075	0.0362342	0.72925	0.0759227	0.6485	0.010083	0.62725	0.0137447	0.7785	0.0198074	0.7805	0.00881287	0.537	0.0581206	0.689	0.032914	0.743	0.0331964	0.77025	0.0360035	0.87425	0.0334003	0.8755	0.0043589	0.371	0.0443246	0.4415	0.0728492	0.42575	0.0120381	0.53675	0.0876066	0.6035	0.0309677	0.6675	0.0437379
15.8	0.55725	0.0993324	0.495	0.0574456	0.6685	0.041065	0.68875	0.0738168	0.78275	0.0624039	0.80875	0.0105	0.58325	0.0349416	0.72975	0.0764695	0.64875	0.0103078	0.62775	0.0141745	0.77975	0.020106	0.782	0.00927362	0.539	0.0567509	0.689	0.0322903	0.7425	0.0319635	0.7705	0.0363547	0.8755	0.0343171	0.87575	0.00419325	0.37175	0.0445075	0.4425	0.0742271	0.42625	0.0122848	0.5385	0.0878085	0.6045	0.0311395	0.669	0.0442794
15.85	0.55825	0.100055	0.4975	0.0566716	0.66975	0.0413229	0.69075	0.0740332	0.78325	0.0629623	0.8105	0.0102144	0.5845	0.0345398	0.73075	0.0757292	0.64975	0.00963933	0.62825	0.0138173	0.781	0.0196638	0.7835	0.00881287	0.5415	0.0569298	0.69025	0.0342381	0.74375	0.0328976	0.771	0.0363776	0.8765	0.0342296	0.87725	0.00386221	0.3715	0.0437455	0.4435	0.0749778	0.42675	0.0138173	0.5405	0.0881268	0.606	0.0309946	0.67025	0.0438739
15.9	0.559	0.100466	0.49975	0.0565766	0.6705	0.0411299	0.693	0.0750333	0.7845	0.0636946	0.812	0.00976388	0.58775	0.0340527	0.732	0.0757188	0.64975	0.0102103	0.62975	0.0140564	0.78175	0.020106	0.785	0.00927362	0.54325	0.0570519	0.6905	0.0341028	0.744	0.0316754	0.772	0.0363776	0.87575	0.0326841	0.87725	0.00457347	0.37225	0.0446197	0.4445	0.076046	0.427	0.0133666	0.54175	0.0886468	0.60675	0.0313089	0.671	0.0441588
15.95	0.561	0.101541	0.5015	0.0569825	0.6725	0.0417333	0.6945	0.0752529	0.7865	0.0643558	0.8135	0.010083	0.59	0.0332766	0.733	0.075264	0.65125	0.00963933	0.63175	0.0138894	0.783	0.0196638	0.786	0.00927362	0.546	0.0567509	0.6915	0.0348377	0.745	0.0324345	0.773	0.0369053	0.87825	0.0339743	0.879	0.00408248	0.3725	0.0437607	0.44525	0.0773062	0.42725	0.0138173	0.5435	0.0890112	0.60775	0.030772	0.67225	0.0437521
16	0.56225	0.102138	0.50375	0.0568939	0.674	0.0411744	0.697	0.0755513	0.78725	0.0645362	0.81525	0.00994569	0.592	0.0323831	0.73425	0.0754691	0.65125	0.00960469	0.63275	0.014523	0.784	0.0196638	0.78725	0.00928709	0.54725	0.0569934	0.6925	0.0341028	0.745	0.0324345	0.77375	0.0367548	0.879	0.0337738	0.87925	0.00403113	0.373	0.0443246	0.446	0.0776531	0.42725	0.0145917	0.54475	0.0893957	0.609	0.0316965	0.673	0.0441588

## Sheet: Supp. Fig. 2e
Time (h)	ApCas12a4 ssDNA target RNA substrate NT mean	ApCas12a4 ssDNA target RNA substrate NT stdev	ApCas12a4 ssDNA target RNA substrate NT n	ApCas12a4 ssDNA target RNA substrate T mean	ApCas12a4 ssDNA target RNA substrate T stdev	ApCas12a4 ssDNA target RNA substrate T n	MpCas12a RNA target RNA substrate NT mean	MpCas12a RNA target RNA substrate NT stdev	MpCas12a RNA target RNA substrate NT n	MpCas12a RNA target RNA substrate T mean	MpCas12a RNA target RNA substrate T stdev	MpCas12a RNA target RNA substrate T n	MpCas12a2 RNA target ssDNA substrate NT mean	MpCas12a2 RNA target ssDNA substrate NT stdev	MpCas12a2 RNA target ssDNA substrate NT n	MpCas12a2 RNA target ssDNA substrate T mean	MpCas12a2 RNA target ssDNA substrate T stdev	MpCas12a2 RNA target ssDNA substrate T n	ApCas12a4 RNA target dsDNA substrate NT mean	ApCas12a4 RNA target dsDNA substrate NT stdev	ApCas12a4 RNA target dsDNA substrate NT n	ApCas12a4 RNA target dsDNA substrate T mean	ApCas12a4 RNA target dsDNA substrate T stdev	ApCas12a4 RNA target dsDNA substrate T n	MpCas12a dsDNA target ssDNA substrate NT mean	MpCas12a dsDNA target ssDNA substrate NT stdev	MpCas12a dsDNA target ssDNA substrate NT n	MpCas12a dsDNA target ssDNA substrate T mean	MpCas12a dsDNA target ssDNA substrate T stdev	MpCas12a dsDNA target ssDNA substrate T n	Ba1Cas12a3 dsDNA target ssDNA substrate NT mean	Ba1Cas12a3 dsDNA target ssDNA substrate NT stdev	Ba1Cas12a3 dsDNA target ssDNA substrate NT n	Ba1Cas12a3 dsDNA target ssDNA substrate T mean	Ba1Cas12a3 dsDNA target ssDNA substrate T stdev	Ba1Cas12a3 dsDNA target ssDNA substrate T n	ApCas12a4 RNA target RNA substrate NT mean	ApCas12a4 RNA target RNA substrate NT stdev	ApCas12a4 RNA target RNA substrate NT n	ApCas12a4 RNA target RNA substrate T mean	ApCas12a4 RNA target RNA substrate T stdev	ApCas12a4 RNA target RNA substrate T n	MpCas12a2 ssDNA target dsDNA substrate NT mean	MpCas12a2 ssDNA target dsDNA substrate NT stdev	MpCas12a2 ssDNA target dsDNA substrate NT n	MpCas12a2 ssDNA target dsDNA substrate T mean	MpCas12a2 ssDNA target dsDNA substrate T stdev	MpCas12a2 ssDNA target dsDNA substrate T n	Ba1Cas12a3 ssDNA target ssDNA substrate NT mean
0	474.5	19.8746	4	492.5	35.3129	4	399.75	26.2091	4	366.75	13.8894	4	375.5	5.8023	4	1080.5	86.2148	4	4214	155.147	4	4029.75	240.663	4	347	15.4272	4	367.5	14.0594	4	366.25	20.3531	4	385	13.1149	4	504.5	31.225	4	616	37.0675	4	4432.25	288.799	4	4305.5	242.758	4	427
0.0111111	493.5	23.0579	4	500.25	27.2687	4	402.75	22.3663	4	366.25	12.5	4	400.25	8.46069	4	1197.25	98.8648	4	4185.5	136.094	4	3919.5	218.84	4	352.5	7.4162	4	370.25	13.6961	4	434.25	22.0057	4	406	15.6418	4	537.25	29.4208	4	628.5	34.1028	4	4272.75	310.509	4	4155.25	217.965	4	460.75
0.0222222	493.25	20.3367	4	504.5	23.7417	4	406.5	26.9011	4	364	12.0554	4	421	7.83156	4	1333	120.623	4	4085.5	120.315	4	3835.5	216.663	4	354.5	16.0312	4	368.5	14.2478	4	447.25	21.6391	4	420	10.5515	4	537.5	36.6379	4	639.25	29.8035	4	4142.25	278.781	4	4047	189.189	4	477
0.0333333	506	25.1263	4	505	36.7423	4	406.25	19.7379	4	369.5	15.5456	4	433.75	14.0564	4	1504.75	145.651	4	3995	120.982	4	3786.5	218.959	4	357.5	14.2478	4	378	16.6333	4	453	21.3698	4	426.5	15.0665	4	541.75	33.4103	4	646	25.4296	4	4041	285.512	4	3932.5	178.383	4	483.5
0.0444444	512	19.1311	4	510.25	31.4258	4	407	33.2365	4	371.25	11.1766	4	436.75	13.1498	4	1711	174.14	4	3919	110.357	4	3743.5	210.159	4	360.25	14.0801	4	382	14.6287	4	460	18.3848	4	429.25	16.4798	4	546.5	34.7803	4	658.25	35.0844	4	3939.5	250.76	4	3835.25	179.19	4	485.75
0.0555556	509.75	23.3435	4	516.75	34.5483	4	412.5	27.453	4	372.75	16.4595	4	434.75	10.2429	4	1939.5	211.743	4	3854.5	117.333	4	3673.25	196.307	4	356.5	11.1206	4	384.5	15.1107	4	454.75	23.7539	4	424.75	11.2657	4	549.25	28.8025	4	673.25	37.5444	4	3843.5	235.936	4	3750	174.587	4	484.25
0.0666667	514.25	11.471	4	517	31.0269	4	408.75	24.4046	4	377	16.4317	4	438.25	10.2103	4	2219.25	248.457	4	3806.75	90.6399	4	3627.5	211.472	4	356.75	12.6062	4	385.5	10.083	4	451.5	22.8838	4	426	14.1657	4	549.5	25.9551	4	692	34.7659	4	3768.5	220.639	4	3687.25	172.109	4	481.5
0.0777778	507.75	14.8633	4	518.75	32.2942	4	411.5	26.5895	4	375.5	14.8436	4	445.5	13.5277	4	2524	294.137	4	3751.5	73.2052	4	3593.75	194.009	4	363.5	10.3441	4	388.5	12.3962	4	452	19.6129	4	423.5	16.2993	4	547	27.2641	4	714.25	35.3589	4	3697.75	207.333	4	3595.75	172.225	4	475
0.0888889	510.5	15.7586	4	520.5	30.73	4	413.75	27.8373	4	379	18.0924	4	439.25	8.99537	4	2861.25	324.615	4	3701.25	80.7728	4	3556.75	185.529	4	367.25	15.6924	4	392.25	12.5266	4	453.75	20.2711	4	425.75	13.6961	4	548	24.9933	4	726.75	37.6685	4	3639	192.196	4	3528.25	167.108	4	474.25
0.1	518.75	15.6498	4	526.75	35.8457	4	415.75	24.6762	4	373	17.3205	4	443.25	13.301	4	3205.75	360.162	4	3670.5	77.4532	4	3540	185.409	4	365.5	7.54983	4	396.5	15.2425	4	458.5	21.0476	4	428.5	15.8008	4	553	37.2827	4	750.5	33.3617	4	3587.5	177.19	4	3481.25	173.941	4	477
0.111111	522.25	16.3172	4	525.5	27.7429	4	412.5	22.723	4	373.75	20.7906	4	446.75	5.90903	4	3577.75	380.617	4	3634.25	68.2416	4	3498	163.55	4	368	8.16497	4	399.5	17.1367	4	456.75	17.8022	4	429	18.1659	4	551.5	33.3716	4	765.5	35.9026	4	3532.5	170.791	4	3440.5	190.069	4	472.75
0.122222	517.25	18.7506	4	527	31.6333	4	414.25	21.3912	4	378.5	16.2788	4	451.75	13.5984	4	3975.25	424.355	4	3623.5	85.8235	4	3485.75	150.46	4	368.75	9.70824	4	403.5	15.8008	4	461	21.0713	4	434.75	14.2916	4	555.5	27.9106	4	797	27.6767	4	3505	167.135	4	3409	177.71	4	475
0.133333	521	14.7874	4	529.5	31.225	4	417	28.9713	4	380.25	16.8795	4	448.75	8.80814	4	4366.25	457.973	4	3595.75	65.1888	4	3442.5	131.46	4	374.5	13.8924	4	411	16.4317	4	458.75	16.1323	4	442.75	11.1766	4	555	36.0278	4	819.25	28.9525	4	3496.25	161.986	4	3372.25	175.232	4	477.25
0.144444	523	18.8326	4	532.25	33.2102	4	416.5	28.8039	4	379.25	20.6135	4	459.5	10.7858	4	4759.75	451.312	4	3572.5	76.4788	4	3438.25	127.351	4	379.75	22.3364	4	413	14.6742	4	467	16.2686	4	448.5	15.5885	4	558.5	22.7816	4	838.25	24.5136	4	3471.5	168.789	4	3364	163.656	4	475.75
0.155556	520.5	17.253	4	525.5	31.2996	4	415.5	25.3574	4	377.5	16.2173	4	460.75	13.376	4	5177.75	490.409	4	3548	61.6495	4	3410.75	135.51	4	384.5	1.91485	4	414	13.1149	4	468.25	19.1551	4	454.75	16.8201	4	565	39.5559	4	871.25	32.0455	4	3446.75	143.032	4	3346.25	157.146	4	477.75
0.166667	525	11.9722	4	532.25	30.0042	4	414.75	25.7342	4	378.75	21.3131	4	468	16.3707	4	5606.5	537.819	4	3536	70.3704	4	3393.25	116.971	4	376.75	7.63217	4	419	15.5778	4	474	18.7794	4	455.25	14.9304	4	560.25	29.239	4	898.5	33.7491	4	3431.25	151.441	4	3348	173.269	4	484.75
0.177778	524	18.4029	4	535	35.9815	4	418	26.9196	4	380.5	20.4206	4	471.75	11.2361	4	6030.75	577.095	4	3506.25	69.149	4	3398.5	113.577	4	386	8.67948	4	425.25	17.1537	4	472.25	15.9452	4	463	13.1403	4	559.5	30.5341	4	922	32.0104	4	3429.75	142.937	4	3341.75	160.851	4	488.5
0.188889	526.5	18.1934	4	535.75	34.9225	4	422.75	21.8842	4	380.25	20.0728	4	471.75	10.751	4	6466.25	590.533	4	3498.75	61.2937	4	3378.75	105.047	4	390.25	9.21502	4	428	14.4453	4	481.25	17.0367	4	468.5	15.0222	4	563.75	26.9614	4	946.75	38.1434	4	3416.75	145.282	4	3319.25	160.585	4	486.75
0.2	527	12.8323	4	541	33.5361	4	420.25	20.2875	4	376.5	20.0083	4	470.75	8.65544	4	6895.5	641.938	4	3488	57.6137	4	3363	97.5192	4	386.75	8.22091	4	436	14.7196	4	484.25	19.0679	4	471.25	12.1209	4	563	36.5605	4	983.25	37.6685	4	3428	146.613	4	3320.5	166.904	4	490.5
0.211111	528	18.9385	4	539.25	32.139	4	418	17.6635	4	385	18.8503	4	478.75	9.97914	4	7326.75	654.58	4	3485	65.3044	4	3357.75	96.5483	4	395.5	12.3693	4	437.75	18.715	4	489.25	17.2699	4	478.75	18.0254	4	565.25	37.5533	4	1000	41.3521	4	3420	136.88	4	3313	140.985	4	495.25
0.222222	530.75	21.6699	4	538	38.2012	4	421.25	31.1167	4	386.25	19.7041	4	478	11.6619	4	7777.75	688.714	4	3462	55.8749	4	3358.75	103.937	4	395.75	10.6888	4	438.75	16.2147	4	487	23.9026	4	477.25	13.5493	4	566.75	33.2904	4	1033	35.4307	4	3401.5	136.71	4	3315.25	147.412	4	490.75
0.233333	531.5	20.0749	4	538.25	34.2284	4	416.75	24.5679	4	381.75	13.9613	4	486.75	13.048	4	8224.75	700.916	4	3456	59.234	4	3352.5	91.3765	4	400	9.89949	4	449	22.5832	4	492.5	19.07	4	481.75	13.9613	4	570	31.6333	4	1058.5	35.3695	4	3403.25	142.439	4	3309.25	145.576	4	494.5
0.244444	525.5	15.5456	4	535.75	30.9987	4	420	26.2932	4	380	18.8149	4	484.25	8.22091	4	8637	710.848	4	3449.25	63.5997	4	3334.75	79.6843	4	404	10.9848	4	451.25	15.2398	4	494.75	20.1722	4	483.25	9.17878	4	572	29.9666	4	1076.25	32.9482	4	3390.5	144.874	4	3303.75	132.621	4	501.25
0.255556	530.5	19.6384	4	543.25	35.6966	4	422.25	27.8253	4	384	25.5212	4	483.25	10.5317	4	9076	764.73	4	3427.25	60.1574	4	3330	80.3783	4	405	5.35413	4	458.5	20.0915	4	499.5	20.8087	4	489.25	15.8824	4	566.25	30.7395	4	1109	43.0116	4	3393.25	142.437	4	3314.75	151.192	4	501.5
0.266667	531	14.3062	4	540.75	28.6167	4	422.75	24.2539	4	388	17.5119	4	488.75	5.56028	4	9478.75	760.469	4	3425.5	49.736	4	3333.5	89.3402	4	407.25	4.64579	4	467	17.4547	4	500.5	17.7482	4	487	7.95822	4	566.25	43.6148	4	1138.75	44.1239	4	3395.5	146.156	4	3309.25	124.521	4	503.5
0.277778	527.25	15.6498	4	542.5	33.3117	4	420.75	24.3225	4	382.5	20.1412	4	494.25	8.34166	4	9889.25	777.091	4	3425.25	58.4544	4	3327.75	84.6458	4	407.5	5.32291	4	467.5	23.1012	4	498	18.2392	4	486.75	10.2429	4	578.25	30.5873	4	1164.5	42.5637	4	3370.25	126.043	4	3290.25	124.639	4	506
0.288889	533.25	10.6888	4	539.25	32.2736	4	423.5	28.3373	4	388.25	15.327	4	496.5	10.6301	4	10263	790.811	4	3416.25	78.517	4	3318.5	87.199	4	415.75	9.91211	4	474.25	16.9975	4	499.75	20.2546	4	490.75	11.3541	4	573.75	30.1482	4	1193.5	43.0232	4	3380.25	133.996	4	3307.25	116.589	4	504.5
0.3	535	19.2007	4	546	31.0483	4	423.25	25.0383	4	386	27.1662	4	498.5	8.34666	4	10677.8	801.34	4	3415.5	61.2236	4	3312	87.4338	4	419.25	10.7819	4	482.5	24.6103	4	505.75	27.6571	4	493.25	12.842	4	572.75	32.4281	4	1220.75	45.3459	4	3378.75	124.845	4	3309.25	128.907	4	508
0.311111	535.5	14.2712	4	541.25	35.6966	4	425.25	22.3364	4	380.25	14.4309	4	498	14.9443	4	11054.8	842.539	4	3408.5	82.5449	4	3315.5	84.7762	4	419	7.16473	4	486.5	16.9804	4	505.5	18.7883	4	498	11.1056	4	569.25	31.8054	4	1241.25	49.9958	4	3382	139.964	4	3305.25	121.14	4	507.5
0.322222	539.25	21.093	4	544.75	32.8976	4	424	27.0185	4	387.25	20.5487	4	502.5	11.1505	4	11397.5	799.022	4	3398.75	70.2727	4	3317	70.8237	4	418.5	13.9642	4	494.25	16.8003	4	504.5	17.6163	4	496.75	12.1484	4	577.5	32.3986	4	1266.75	52.5444	4	3362.5	126.537	4	3297.5	122.165	4	513.5
0.333333	534	17.4547	4	543	33.4963	4	423.25	24.0884	4	389.5	16.8622	4	499.5	7.04746	4	11745.2	793.634	4	3388.5	67.688	4	3307.75	89.0108	4	424	11.804	4	500	27.1416	4	511	23.5797	4	501.75	11.8145	4	571.75	33.029	4	1293.5	60.2135	4	3366.75	136.642	4	3291	116.129	4	512
0.344444	536.25	13.2004	4	542.25	29.9708	4	423.75	30.2916	4	387	15.5563	4	502	7.61577	4	12045	771.931	4	3379	61.9731	4	3309	82.0041	4	426.5	9.74679	4	503	16.9706	4	512.25	20.1391	4	504.75	7.36546	4	573.25	36.6913	4	1319.75	54.0455	4	3374.25	138.611	4	3309.25	122.099	4	515
0.355556	537.75	17.7647	4	545.5	35.7258	4	427	25.6515	4	388.25	23.9913	4	507.5	13.4784	4	12332.8	748.483	4	3391.5	76.3392	4	3305	95.254	4	428.75	13.4505	4	510.75	22.0813	4	511	22.1058	4	505	11.5758	4	577.5	31.0752	4	1342.75	61.7542	4	3369.75	145.948	4	3304	117.943	4	512.5
0.366667	539.25	16.1735	4	549	29.2005	4	417.25	24.4455	4	386.25	17.7271	4	510.75	8.38153	4	12610.2	695.845	4	3381.75	76.8001	4	3314	81.2527	4	433	10.8628	4	515.5	19.6893	4	517.25	13.7931	4	502.75	11.471	4	568	31.6754	4	1370.5	64.0755	4	3371.5	133.939	4	3299.75	123.454	4	516
0.377778	537.75	19.0153	4	551.25	29.5	4	424.5	23.1733	4	389.5	19.4679	4	509.75	11.2953	4	12905.8	720.821	4	3379.5	81	4	3308	89.6698	4	438	11.2842	4	522.5	26.147	4	520	17.1659	4	507.75	20.0728	4	574.75	31.7425	4	1403.5	71.4819	4	3350.25	122.486	4	3297	124.614	4	519.25
0.388889	542	14.0712	4	550.5	29.9944	4	423.5	28.4429	4	390.25	18.5719	4	509	11.6905	4	13155.8	681.073	4	3377.25	62.0558	4	3313.5	106.083	4	438	11.6333	4	532	22.3756	4	515	21.4631	4	505.75	13.1751	4	576.5	32.0988	4	1420	55.7435	4	3359.75	134.592	4	3291.25	120.425	4	521
0.4	546	16.9115	4	548	32.28	4	426.75	22.1566	4	390.5	22.5315	4	506	16.452	4	13320.2	670.998	4	3376.25	78.3385	4	3302.25	97.7186	4	440.25	13.4505	4	543.75	22.2916	4	512.5	21.8251	4	504.5	11.2101	4	579.5	39.5517	4	1447.75	64.2929	4	3363.75	135.495	4	3309	120.078	4	518
0.411111	538.75	15.8614	4	545.25	31.8891	4	425.5	23.7837	4	389.25	20.2711	4	513.75	11.5289	4	13522	630.187	4	3380	74.744	4	3300	77.1708	4	447.25	10.9049	4	545.75	23.0561	4	519.5	22.6642	4	510	9.83192	4	575	33.0353	4	1468.5	62.6658	4	3378.25	133.308	4	3300.75	101.108	4	521.5
0.422222	542	20.347	4	547.75	35.9757	4	428	20.5751	4	388.5	18.8591	4	516	7.61577	4	13637.8	644.868	4	3370.75	85.8967	4	3306.25	102.324	4	446.5	10.2144	4	556	27.0185	4	518.25	22.8674	4	510.75	16.5806	4	578	31.3794	4	1493.75	60.235	4	3357.25	125.662	4	3295.75	108.617	4	518
0.433333	544	15.8114	4	549.5	29.4222	4	428.75	26.5754	4	388.5	15.9687	4	514.25	13.1498	4	13802.5	605.318	4	3357.5	82.067	4	3298.25	97.233	4	450.25	9.21502	4	566.25	17.1343	4	516	24.9933	4	505.5	10.8781	4	578.25	32.541	4	1515.5	74.3079	4	3372.25	125.46	4	3287.75	110.346	4	520
0.444444	546.25	14.1038	4	549.25	35.2645	4	425.5	21.8556	4	394.75	21.2818	4	521	10.6771	4	13935	578.243	4	3368	75.2994	4	3292.25	97.5171	4	454.25	11.8989	4	570.5	25.8779	4	516.5	25.0133	4	504.25	10.8743	4	581.25	35.8643	4	1540.5	68.821	4	3342.5	125.008	4	3298.25	105.5	4	521.5
0.455556	543.5	8.85061	4	548.5	35.1615	4	432.5	27.1355	4	392	25.4558	4	516	12.9099	4	14055	574.168	4	3347.75	77.0773	4	3303	102.199	4	459.5	15.9687	4	580.5	25.0533	4	520.5	23.9513	4	512.75	13.4009	4	577.25	37.7304	4	1565.75	68.1487	4	3359.25	127.701	4	3274.5	105.769	4	522.25
0.466667	539.5	9.98332	4	551.75	30.6852	4	429.5	24.7184	4	391.75	17.4809	4	518.5	13.2035	4	14110.2	532.526	4	3341.5	83.2606	4	3300.75	99.9746	4	462.5	7.89515	4	590.5	29.8719	4	519.75	20.5	4	506.75	9.60469	4	580	26.2679	4	1593.75	70.552	4	3343.75	135.281	4	3295.75	116.494	4	521.75
0.477778	539.75	14.3149	4	551.75	37.1607	4	431.75	26.8747	4	394.75	21.9754	4	525.25	12.2304	4	14224.5	555.567	4	3344	75.0555	4	3294	103.521	4	465.5	10.6615	4	590	25.2455	4	520.25	26.1836	4	510	14.0238	4	579.5	34.2588	4	1613.75	75.738	4	3353.25	131.617	4	3287.25	98.976	4	521.25
0.488889	545	15.748	4	553.75	34.8078	4	427	24.1247	4	393	8.28654	4	520.5	13.9642	4	14308	545.98	4	3341.75	69.6677	4	3302.25	84.1838	4	465.25	11.8708	4	602.25	25.025	4	521.25	22.7211	4	510.25	6.0208	4	582	33.1662	4	1629.25	63.5105	4	3346.75	124.984	4	3282.5	100.268	4	519.5
0.5	545	18.2026	4	554.75	35.5282	4	426.75	25.0649	4	388.5	17.7858	4	523.5	12.4499	4	14348.8	531.265	4	3347	62.711	4	3303.25	90.7244	4	472.5	13.6748	4	613	28.3666	4	519.75	20.9344	4	510.25	13.5493	4	580.25	32.3355	4	1660.5	78.6999	4	3338.25	131.437	4	3292.5	104.571	4	527.75
0.511111	547	12.7279	4	548	33.2365	4	429.5	24.6238	4	389.25	18.2094	4	523.5	6.65833	4	14438.2	554.547	4	3342.75	74.3388	4	3289.25	90.8235	4	473.75	12.6853	4	622.25	22.3961	4	519	17.1853	4	513.75	11.5289	4	581.25	28.4766	4	1682.75	76.2162	4	3347.75	109.265	4	3288.5	104.822	4	523.25
0.522222	549.75	18.7506	4	550.25	34.0135	4	423.25	28.6633	4	384.5	18.2665	4	526.75	8.26136	4	14447	530.812	4	3331.25	73.0542	4	3287.75	88.9958	4	482.5	15.1767	4	627.75	28.7214	4	527	23.1373	4	511.5	12.8712	4	581.75	31.8368	4	1703.25	79.7595	4	3359.5	124.84	4	3288.25	106.619	4	525
0.533333	550.5	19.07	4	551.5	40.9105	4	429.5	19.9416	4	391.5	20.1577	4	526.75	8.18026	4	14479	521.099	4	3330	72.8514	4	3280.5	89.2282	4	483	8.20569	4	639.5	28.8039	4	522.25	23.1715	4	510.75	14.5688	4	578.5	33.9657	4	1730.25	73.7309	4	3358	134.947	4	3284	100.509	4	526.5
0.544444	545.75	17.2119	4	552.25	32.9381	4	427.25	22.1416	4	391.25	19.1725	4	523	6.48074	4	14530	533.82	4	3321.25	60.163	4	3288	86.837	4	485.25	12.0104	4	644.5	28.4546	4	519	22.7303	4	513.5	9.14695	4	584	31.3794	4	1745.25	71.0041	4	3348	134.865	4	3284.25	108.309	4	526.25
0.555556	547	17.4165	4	560	34.9952	4	431.25	19.7041	4	394	20.7043	4	525	8.75595	4	14538.5	548.062	4	3324.5	71.061	4	3280	91.9529	4	490.5	9.71253	4	660.75	37.7216	4	523	26.8701	4	516.75	10.2103	4	582.5	37.7845	4	1771	75.776	4	3341.75	122.973	4	3278	94.414	4	520.25
0.566667	550.5	8.69866	4	557.5	37.9868	4	430.5	29.2859	4	393.25	16.5	4	527.25	11.9548	4	14570	522.417	4	3314	64.8383	4	3290.75	102.493	4	497.75	13.2508	4	661	31.6754	4	524	21.2132	4	518.75	15.9034	4	580.75	29.9152	4	1795.25	83.164	4	3346.25	118.48	4	3284	108.351	4	527
0.577778	550.25	18.6436	4	552.75	32.7859	4	431.25	19.5683	4	395	21.0238	4	533.25	12.0381	4	14610.8	600.527	4	3326.5	72.1688	4	3276	103.463	4	496.5	9.67815	4	680.25	31.5951	4	528.25	19.8725	4	515	14.5373	4	587.25	30.7287	4	1810.25	77.6075	4	3351	130.991	4	3274.75	96.2302	4	526.75
0.588889	551	15.3406	4	558.5	33.1612	4	435.25	25.9535	4	394.5	22.1284	4	531	11.1056	4	14559.5	579.753	4	3321.75	76.7176	4	3290.25	92.2149	4	500.25	12.816	4	687.75	27.7293	4	526.25	22.8965	4	513	9.76388	4	582.5	35.0666	4	1841	83.7735	4	3337.75	130.776	4	3284.75	105.623	4	530.25
0.6	552.25	21.8842	4	557.75	39.1525	4	428.5	27.4287	4	393.25	22.5296	4	531.25	2.06155	4	14624.8	590.749	4	3320.5	72.2288	4	3290.25	89.6414	4	501	12.2474	4	692.5	33.2716	4	527	18.6726	4	516.75	8.73212	4	587.5	36.4097	4	1858	86.1162	4	3327.5	119.707	4	3276.75	95.486	4	526.5
0.611111	552.25	19.1898	4	557.5	34.8569	4	427.5	22.5315	4	397.25	19.0853	4	536.5	9.81495	4	14643	595.622	4	3336.25	73.4728	4	3294.5	94.2426	4	509.75	10.9962	4	703.5	34.1223	4	528.5	23.5301	4	516.25	15.5215	4	583.25	28.9986	4	1872.5	85.3717	4	3331.5	129.227	4	3280.75	100.397	4	521.25
0.622222	554.25	18.3371	4	557.75	29.33	4	431.5	21	4	391.75	20.1887	4	538.25	6.23832	4	14647.5	582.583	4	3319	82.1137	4	3277.25	91.3505	4	506.75	7.27438	4	718	39.7827	4	522.75	20.5	4	513.75	7.88987	4	588.5	34.2977	4	1895.75	81.6267	4	3346	125.371	4	3293.5	101.162	4	529.75
0.633333	553	15.0333	4	558.5	33.9657	4	427.75	23.0416	4	391.5	21.7486	4	532.25	8.99537	4	14656.2	631.438	4	3313.5	68.3788	4	3284.75	105.418	4	516.25	13.9374	4	725.25	37.1697	4	521.5	26.2615	4	517	10.0995	4	582	40.7349	4	1917.25	101.612	4	3344	127.208	4	3287	94.9351	4	526.75
0.644444	553.25	24.1713	4	549.75	31.6478	4	428.75	28.5	4	395	24.7252	4	532.5	13.3041	4	14667	599.513	4	3316.75	62.7236	4	3275	83.6142	4	526	16.1452	4	741.5	37.5278	4	530.25	24.7975	4	522	7.70281	4	592	29.6985	4	1930.75	85.8036	4	3337.75	127.73	4	3278	96.4711	4	530.75
0.655556	552	24.235	4	563.25	33.4801	4	429.75	25.7472	4	396.25	20.6942	4	533	8.90693	4	14622.2	576.927	4	3323	81.0638	4	3282.5	75.8529	4	528.75	15.7771	4	750.5	32.2955	4	534.25	21.4223	4	513	13.2413	4	589	34.2442	4	1960	88.7806	4	3332.75	113.385	4	3260.75	107.717	4	529.25
0.666667	554.25	15.7982	4	559.75	33.3504	4	428.75	24.5679	4	400.25	22.8674	4	533.75	10.4363	4	14646.5	589.288	4	3312.25	65.3523	4	3282.25	89.7715	4	535.75	13.0735	4	755.5	36.1156	4	527.5	26.5141	4	517.75	9.39415	4	584	34.215	4	1973	99.6628	4	3325.25	125.84	4	3268.75	102.409	4	528
0.677778	560.25	21.8232	4	557	32.0104	4	429.25	27.3298	4	387.5	21.2525	4	541.5	12.3962	4	14694.2	574.759	4	3315	73.8377	4	3280.5	81.9939	4	538.25	15.3921	4	766.5	38.5962	4	525.5	23.0145	4	513.5	6.85565	4	592.5	27.9583	4	2008.75	100.055	4	3343.25	122.639	4	3265	100.399	4	528
0.688889	554	22.1961	4	559.75	33.5398	4	429.25	21.2662	4	396.25	19.8053	4	533	11.6046	4	14690.5	558.841	4	3298.75	75.3055	4	3272.25	89.1043	4	540	14.1657	4	782.5	40.2865	4	525.5	21.2053	4	515	10.1325	4	587	33.2966	4	2026.25	93.1571	4	3337.25	124.813	4	3272.25	94.2457	4	526.5
0.7	556.75	16.1529	4	562.5	35.6885	4	434.5	26.5644	4	395.75	19.38	4	537.5	11.9583	4	14665.8	584.852	4	3333.5	66.7608	4	3281.25	87.0187	4	546.25	12.1209	4	791	45.5192	4	525.25	21.8537	4	515.5	9.46925	4	591.5	36.2997	4	2037	94.5057	4	3341	129.879	4	3275.5	110.207	4	529
0.711111	555.5	18.8414	4	560	31.6333	4	433.75	18.1911	4	401.75	15.6924	4	539.75	7.41058	4	14679.5	584.104	4	3309.5	72.7576	4	3277.75	89.4404	4	547.75	14.8857	4	812.75	35.255	4	529.25	25.6694	4	519.5	9.39858	4	587.5	38.0745	4	2058.25	91.8273	4	3325.25	118.452	4	3270	101.61	4	529
0.722222	559.25	23.7118	4	559	38.0614	4	434.5	24.0347	4	395.5	19.8914	4	535.5	1.91485	4	14656	631.352	4	3287.5	72.044	4	3276.5	93.771	4	560.75	12.816	4	813.5	43.5316	4	530.25	23.1571	4	520	8.60233	4	595.25	35.4248	4	2072.5	94.9122	4	3327.5	116.954	4	3287.75	105.995	4	527.25
0.733333	560.5	20.2896	4	561.5	27.0493	4	429.5	21.7332	4	396	21.8327	4	545	12.9357	4	14638.5	641.169	4	3309.5	66.8954	4	3273	87.3193	4	560.75	10.0789	4	827.25	41.1694	4	527.25	22.9401	4	519.75	8.77021	4	587.75	33.7873	4	2099	106.286	4	3330	119.225	4	3267.5	97.736	4	527.75
0.744444	559	26.1406	4	556.5	38.2492	4	431.5	26.147	4	396.25	18.6615	4	542.25	6.65207	4	14656	592.733	4	3305	68.7653	4	3270	93.1987	4	562	9.89949	4	834	42.5049	4	532	20.7043	4	518	6.68331	4	584	31.2197	4	2112	98.6408	4	3321.25	118.506	4	3273.5	98.9899	4	527
0.755556	560	20.9284	4	557.25	34.0527	4	432.75	31.4682	4	397	19.4422	4	543	12.5167	4	14669.8	618.154	4	3310.25	71.2946	4	3275.25	98.412	4	568.25	25.4083	4	852.75	42.6175	4	534.75	24.5136	4	519.25	12.2577	4	593	33.8723	4	2135.5	109.095	4	3339.5	127.819	4	3275.25	114.828	4	531.5
0.766667	558.5	21.5484	4	560.5	35.2373	4	430.75	19.7041	4	396.25	14.8183	4	542.25	11.9548	4	14654.8	632.589	4	3311	84.0516	4	3277.5	78.6999	4	576.5	12.5033	4	867.75	46.8784	4	531.5	22.2486	4	519.5	13.2791	4	588.5	30.5123	4	2159.75	96.9377	4	3327.5	131.47	4	3267.75	97.1953	4	533.5
0.777778	561.5	23.9513	4	558.5	33.3117	4	434	23.5372	4	399.25	26.3992	4	545.25	10.7199	4	14623.5	615.916	4	3308	74.4222	4	3273.25	99.2887	4	582.75	17.2892	4	872.5	51.3193	4	529.75	22.1115	4	515.75	17.8582	4	595.75	38.6642	4	2173.75	109.576	4	3335.75	125.431	4	3267.25	99.7041	4	526
0.788889	565	25.3377	4	558.75	34.8557	4	435.5	23.6995	4	395	18.3848	4	541.75	12.5	4	14648.5	578.807	4	3301	78.5875	4	3273.25	103.436	4	589.25	17.4045	4	887.25	45.5951	4	526.5	22.3084	4	516.5	14.7986	4	594	34.9952	4	2183.5	105.124	4	3326	122.868	4	3273.5	77.0909	4	530.5
0.8	562.75	23.6132	4	559.25	37.4288	4	428.25	28.2887	4	401.25	20.7264	4	550.25	15.4353	4	14714.8	662.535	4	3297	65.8736	4	3291.25	74.9861	4	596.5	13.0256	4	898	49.6454	4	529	22.3159	4	519	11.431	4	598.75	33.0492	4	2216.75	91.2519	4	3328	110.992	4	3269	106.942	4	525.5
0.811111	559.75	22.7211	4	565	33.3467	4	434.5	25.5408	4	393.25	20.9026	4	547.75	8.95824	4	14657.2	605.728	4	3292.75	73.3047	4	3269.5	103.591	4	599.5	19.1224	4	916	44.6542	4	525.5	25.5278	4	523.75	12.1484	4	592.75	34.4323	4	2228	108.08	4	3332.25	116.706	4	3266	104.789	4	529.5
0.822222	561.5	24.2418	4	560.5	34.3948	4	434.25	23.4716	4	396.5	20.7605	4	546.75	6.99405	4	14630	641.552	4	3313.5	67.5796	4	3270.75	86.1293	4	601.5	19.6384	4	928.25	42.8748	4	534.25	24.116	4	517.5	12.1518	4	595.75	34.8843	4	2244.75	109.74	4	3327.75	110.355	4	3283	118.011	4	538
0.833333	562.5	23.7276	4	558.75	32.7656	4	441	27.5923	4	399	19.0788	4	548.25	6.39661	4	14652.8	605.178	4	3303.75	63.479	4	3270	91.9239	4	612	19.7653	4	945	51.277	4	531.75	21.7466	4	518.5	15.1987	4	585	36.5331	4	2257.25	108.121	4	3338	139.176	4	3274.5	111.273	4	527
0.844444	564.75	26.9243	4	564	33.7935	4	437.5	24.1178	4	399.25	21.3444	4	546.25	7.41058	4	14644	562.922	4	3291	70.7719	4	3269.75	82.4313	4	614.75	14.2449	4	953.25	59.4496	4	527	26.9568	4	518.5	9.11043	4	593	38.6868	4	2278	107.02	4	3313.75	131.905	4	3271	105.094	4	532.25
0.855556	565.75	29.056	4	560.25	30.6961	4	431.75	27.6571	4	402.25	23.4147	4	550.5	21.8098	4	14673.2	641.453	4	3310.25	65.8401	4	3276	97.9149	4	621.5	15.7797	4	979.75	46.6789	4	531.75	22.0057	4	518.75	14.2215	4	594.75	29.8594	4	2301	111.508	4	3323.75	130.034	4	3262	85.8875	4	531.25
0.866667	568.75	27.2443	4	562	32.0728	4	430.5	15.6312	4	402	23.7065	4	542.5	9.74679	4	14617	590.732	4	3309	89.0206	4	3266.25	80.0057	4	624.75	20.9185	4	977.75	51.5324	4	531	22.1058	4	517	14.5373	4	594.75	31.0738	4	2320.25	116.811	4	3323.5	125.524	4	3269	91.0934	4	530.25
0.877778	568.5	23.331	4	561.25	31.7214	4	434	26.1789	4	398.75	22.2317	4	553	15.3406	4	14588	605.852	4	3305.75	65.3777	4	3275.75	90.7097	4	630.75	14.1745	4	995.75	45.1101	4	535.25	20.998	4	523	9.83192	4	589	36.9053	4	2327.5	121.498	4	3331	129.017	4	3253	99.0589	4	535.25
0.888889	563.25	27.0108	4	567	37.7977	4	433.25	22.3514	4	400.5	22.3084	4	549	6.21825	4	14622.2	617.031	4	3293.5	79.1644	4	3285	80.3119	4	631	18.9385	4	1006.25	55.0356	4	530.25	25.2636	4	525.5	9.39858	4	591.75	33.5298	4	2354.5	127.5	4	3322.75	113.776	4	3253.25	97.5342	4	530.25
0.9	567.5	27.2336	4	558.25	37.3218	4	443.5	25.8005	4	401	22.6421	4	551.5	8.73689	4	14635.8	579.154	4	3297.25	84.4092	4	3274.25	88.0052	4	646	16.8721	4	1024.5	55.1271	4	526	24.3721	4	522.25	11.6154	4	597	40.2989	4	2376.25	113.67	4	3314.25	114.448	4	3268.75	100.523	4	534.5
0.911111	567.25	26.7877	4	562	38.1401	4	434.75	23.9913	4	400.25	22.6035	4	556.5	12.4499	4	14603.2	574.484	4	3282.25	76.3604	4	3272	102.343	4	649.5	16.6032	4	1033.25	51.8162	4	525.5	25.4886	4	523.25	16.8201	4	591.75	30.6526	4	2380.5	108.721	4	3325.25	128.938	4	3261.25	109.473	4	535.25
0.922222	562.5	24.8931	4	567.25	32.3664	4	432	21.0238	4	403	15.1217	4	558.25	9.32291	4	14640	616.583	4	3288.25	74.6654	4	3282.75	96.0013	4	657.5	16.1348	4	1061	59.0762	4	533.25	20.6135	4	522.75	15.8403	4	597.5	33.3916	4	2405.25	107.964	4	3313.75	125.67	4	3260.25	88.2284	4	530.75
0.933333	565.25	24.7975	4	567.5	35.1426	4	439.5	27.0863	4	396	18	4	557.5	13.1783	4	14584	580.117	4	3290.5	65.3733	4	3272.25	100.976	4	660.5	9.18332	4	1067.25	57.0869	4	530.75	23.3292	4	521.25	12.1209	4	590.5	31.7543	4	2417.5	119.433	4	3322.5	127.699	4	3264.5	90.8644	4	529.25
0.944444	568	29.6536	4	567.5	29.0345	4	439.75	24.9583	4	400	21.2446	4	554	13.687	4	14577	594.238	4	3291.25	75.6764	4	3264.25	86.8154	4	669.75	19.3455	4	1082.5	62.0242	4	533	24.8059	4	522.75	11.0868	4	599	34.6891	4	2443.25	105.655	4	3317	126.214	4	3243.25	98.5338	4	529
0.955556	573.75	32.7656	4	569	30.93	4	437.75	27.4393	4	398.25	21.0456	4	556.5	5.06623	4	14595	639.138	4	3289.25	63.2791	4	3271	89.5358	4	673.75	19.4487	4	1102.75	60.1186	4	531.25	22.1566	4	523.75	15.9661	4	599.5	30.7409	4	2453	125.161	4	3322.5	109.898	4	3257.75	101.204	4	528.25
0.966667	567	26.9196	4	564	31.8434	4	435	21.9545	4	398.25	22.2767	4	561	8.04156	4	14551.2	590.301	4	3279	67.335	4	3283.25	97.5444	4	685	18.6905	4	1109.25	57.6679	4	528.5	17.7482	4	524	11.6905	4	602	36.3135	4	2473.75	96.462	4	3323	116.788	4	3257.5	91.7696	4	533.5
0.977778	570.75	31.9831	4	567.5	33.0303	4	439	27.5318	4	405	22.891	4	556.5	15.843	4	14581.2	633.795	4	3282	69.152	4	3266.25	84.5986	4	683.5	12.5033	4	1124.5	62.2066	4	532	21.6795	4	526.5	12.4499	4	597	31.9479	4	2487.5	131.041	4	3315.25	120.348	4	3259.5	99.0942	4	535.25
0.988889	570	24.4949	4	569.75	35.6406	4	440.5	25.8779	4	404.75	18.6257	4	560.25	14.7281	4	14604.2	639.689	4	3278.75	71.5373	4	3259.25	93.6888	4	690.5	28.3373	4	1143.5	53.9475	4	528.75	21.6699	4	517.75	9.3586	4	598	28.4019	4	2505	116.296	4	3323.25	117.352	4	3252	93.7905	4	530.75
1	573.5	27.2336	4	570.25	33.3104	4	441	28.5307	4	399.75	20.7906	4	564.25	12.9196	4	14536.2	638.955	4	3282.25	71.528	4	3267.5	99.5339	4	699	19.799	4	1155.5	59.6797	4	526.5	21.9165	4	520.5	15.1548	4	601.25	31.1274	4	2513.25	120.162	4	3305.75	136.38	4	3250.25	89.3061	4	524.5
1.01111	574.5	32.2749	4	567.75	40.6561	4	437.5	21.8556	4	401.25	22.6918	4	559.5	11.3871	4	14565.2	668.506	4	3282.75	58.3002	4	3265.25	103.384	4	706.75	27.6933	4	1169.75	68.5486	4	530.25	23.0561	4	527.25	14.5917	4	594.75	28.8025	4	2530.25	116.457	4	3306.75	111.548	4	3265	103.247	4	529.5
1.02222	571.75	33.5596	4	563.5	33.6303	4	440.25	24.2126	4	401.5	22.7816	4	560.25	12.9196	4	14579.2	627.612	4	3295.75	75.553	4	3259.75	93.9197	4	712.5	24.7454	4	1183	58.6629	4	531.25	25.8376	4	522	10.7083	4	603.5	38.9059	4	2547.75	133.42	4	3308.5	124.176	4	3253.5	107.062	4	531
1.03333	575	29.4052	4	576.5	33.9067	4	441.75	24.6357	4	401.75	19.3283	4	563.5	13.1276	4	14547	622.141	4	3287	71.9722	4	3269.75	97.6742	4	720	14.6287	4	1202.75	66.9695	4	533.25	21.762	4	521.25	11.5578	4	600	35.2987	4	2569.75	131.849	4	3310.25	117.888	4	3250	101.748	4	531.75
1.04444	576.25	29.8371	4	573	34.0294	4	438	22.286	4	402.25	21.8384	4	560.25	12.842	4	14579.8	612.124	4	3283.5	67.3424	4	3269.25	93.6069	4	730	21.6487	4	1220.25	69.7011	4	530	21.2603	4	527.5	7.59386	4	599.5	42.3989	4	2584.75	134.426	4	3321.5	125.747	4	3259.25	92.5	4	530.75
1.05556	575.75	33.2603	4	567.25	32.7859	4	440.75	21.716	4	402	26.0128	4	565	7.48331	4	14560.2	655.787	4	3291	70.706	4	3256.75	86.9842	4	736.5	22.2336	4	1233	78.1921	4	530.25	27.2075	4	522.5	10.4722	4	600.75	31.9726	4	2599.5	129.462	4	3319.25	117.761	4	3246	95.7009	4	530
1.06667	576.75	32.4487	4	567	37.7094	4	439.75	26.1964	4	406.75	15.1959	4	562.75	12.9711	4	14528.2	615.062	4	3284	60.0167	4	3261.5	98.3073	4	740	20.3142	4	1245	72.4017	4	534	22.3308	4	521.25	10.3078	4	603	34.8807	4	2605.75	125.675	4	3318.5	123.057	4	3253.5	93.3042	4	530.5
1.07778	572	37.9912	4	572	39.4039	4	443	26.8452	4	402.5	21.9773	4	567.5	15.0886	4	14581	582.31	4	3285.5	76.7702	4	3255	100.562	4	748.25	25.3032	4	1266.75	69.8874	4	532.75	20.7103	4	525.5	14.7986	4	603.25	38.6642	4	2633.75	125.141	4	3303.75	117.579	4	3248.75	103.937	4	535.5
1.08889	570	35.1378	4	573.75	38.2829	4	436.75	22.5148	4	402.75	21.6391	4	562	13.5154	4	14562.2	643.095	4	3286.75	75.6367	4	3265.5	100.626	4	752.25	17.4236	4	1280.25	87.4123	4	533.5	23.5867	4	522.25	9.94569	4	599	35.0619	4	2636.5	126.403	4	3320.75	122.465	4	3255	107.598	4	533.25
1.1	574.75	36.5274	4	566	31.0805	4	437	24.0693	4	405.25	17.1343	4	567.25	18.6257	4	14553.5	599.572	4	3287.5	77.5736	4	3260.75	99.7242	4	772	25.2323	4	1297.75	74.5089	4	526.25	24.9983	4	521.5	9.14695	4	602.5	33.0101	4	2659.5	128.222	4	3321.75	121.272	4	3246.5	101.122	4	532.75
1.11111	578.25	35.3683	4	576.25	36.7276	4	439.5	26.9629	4	403.75	24.0468	4	566.25	10.5317	4	14548	589.62	4	3278.5	85.3405	4	3261.75	85.4922	4	770.5	26.1852	4	1313.5	69.2652	4	534	16.1452	4	525.5	14.5717	4	601.25	35.8922	4	2673	137.252	4	3319	120.3	4	3250	98.1224	4	533.25
1.12222	580	34.1077	4	572.25	38.3003	4	438.25	21.5465	4	403.75	20.6135	4	570.75	13.6717	4	14541.5	643.169	4	3277.25	80.715	4	3265.5	83.9146	4	778.75	26.2853	4	1329.75	73.5453	4	531.5	18.303	4	526.75	14.8408	4	607	32.3419	4	2691	128.766	4	3302.25	115.165	4	3245.25	99.9346	4	531.75
1.13333	574.5	36.7378	4	572.25	34.4613	4	444.75	22.0662	4	403	16.5731	4	566	12.9357	4	14541.2	630.786	4	3281.75	63.2791	4	3266	106.044	4	781.25	23.3862	4	1355.25	78.5891	4	528.75	20.6942	4	520.75	8.09835	4	599.5	33.5609	4	2701.25	121.722	4	3310.75	113.91	4	3261	99.4719	4	531
1.14444	576.5	36.9279	4	570	38.635	4	440.5	22.9565	4	402.75	23.4574	4	569	11.4601	4	14538.8	622.821	4	3280.75	73.5408	4	3255.75	93.6389	4	788.75	21.2505	4	1366.25	72.4954	4	532	20.9444	4	521.25	9.77667	4	598	35.7491	4	2705.5	124.853	4	3305	118.92	4	3247.75	93.5606	4	535.75
1.15556	577	35.805	4	578.75	33.8858	4	440.75	25.8763	4	403	24.1523	4	570.25	10.6888	4	14565.8	603.749	4	3270.75	77.3191	4	3258.75	94.8345	4	796.25	26.2853	4	1385.5	77.3757	4	533.75	21.1562	4	520.5	13.6015	4	608.75	37.9594	4	2730.75	130.936	4	3302.75	130.888	4	3246.5	106.647	4	528.75
1.16667	585.75	42.6331	4	573.5	28.688	4	438.25	24.4319	4	403.75	20.4022	4	571	13.2916	4	14531.8	621.714	4	3272.5	83.9742	4	3262.75	103.436	4	802	24.9399	4	1399.25	81.4918	4	530.5	26.3629	4	525	11.4018	4	612.5	36.8284	4	2750.5	144.235	4	3302.5	122.731	4	3265.5	91.657	4	527
1.17778	581.75	40.9013	4	575.5	32.9191	4	442.5	24.0347	4	401.75	22.3812	4	572.5	19.7737	4	14549.8	571.259	4	3275.75	73.9476	4	3245	100.366	4	811.75	30.6309	4	1424.25	86.7463	4	534.5	21.6718	4	526	11.6905	4	605.5	38.3101	4	2754.25	137.371	4	3307.25	111.631	4	3249.5	102.887	4	532
1.18889	574	35.2987	4	576	29.8998	4	440.75	23.6977	4	406.5	20.567	4	573.5	11.1206	4	14534.5	582.361	4	3268.25	63.5944	4	3253.5	102.78	4	821.75	29.6465	4	1434.5	95.1823	4	533.5	25.619	4	523	9.20145	4	613.5	34.4915	4	2771	135.295	4	3301.75	109.284	4	3256.5	91.8568	4	537.5
1.2	583	40.8085	4	581.5	32.2749	4	442.25	23.8659	4	401.5	22.053	4	569.25	15.8403	4	14545.5	577.825	4	3278.5	78.649	4	3261.75	91.7873	4	834.75	25.0117	4	1451.5	83.7078	4	532.75	22.7211	4	523.75	10.5317	4	609	32.6497	4	2787.75	133.602	4	3299.5	117.134	4	3247.5	93.2398	4	532.75
1.21111	579.5	39.9375	4	572.75	29.8482	4	439.25	21.0614	4	405.5	16.4215	4	570.5	12.5831	4	14516.5	614.804	4	3279.75	66.495	4	3254.5	93.0609	4	835.25	33.17	4	1474.25	86.4345	4	532.5	24.4063	4	526.5	5.44671	4	605.75	40.0364	4	2801.75	125.524	4	3296.5	119.773	4	3242.25	94.2174	4	535.5
1.22222	583.75	38.8705	4	576	30.4521	4	446	26.2679	4	408.5	21.0159	4	575.75	11.4419	4	14488.5	625.164	4	3284.25	82.3585	4	3258	115.363	4	839.5	27.6948	4	1481.25	91.4891	4	531.5	24.9466	4	524.75	8.80814	4	606.25	32.9482	4	2811.5	143.514	4	3297	119.418	4	3242.25	102.841	4	535.25
1.23333	580.75	39.9364	4	576.5	36.973	4	446	25.1396	4	409.5	23.8956	4	578	9.4163	4	14506.2	668.682	4	3272.5	69.6108	4	3251.25	101.382	4	856	29.9444	4	1500.5	94.1683	4	527.75	20.0229	4	523.75	7.76209	4	605.25	35.3023	4	2827.75	139.922	4	3302	125.414	4	3251.75	96.5656	4	533.5
1.24444	580.25	43.2001	4	578.25	34.635	4	447.25	23.1715	4	410.25	15.6711	4	580.25	19.9562	4	14467	662.275	4	3278.25	62.7236	4	3254.25	104.049	4	858.5	33.0101	4	1530.25	92.8991	4	534.75	17.519	4	526.5	9.98332	4	606.75	31.9831	4	2835.75	143.072	4	3299	125.017	4	3241.25	83.6954	4	539.25
1.25556	590.5	43.4703	4	573.25	42.6018	4	444.75	26.2853	4	406.25	26.6255	4	573.75	15.9452	4	14478.2	618.869	4	3274.75	68.1781	4	3257.25	86.7655	4	861.5	29.1376	4	1545	95.8749	4	527.75	25.2372	4	524.75	15.2179	4	608.25	30.6309	4	2853	132.517	4	3305.5	121.963	4	3242	101.951	4	536.75
1.26667	585.75	49.5606	4	570.5	29.9944	4	449.25	23.3006	4	410.75	21.5155	4	575.5	12.1518	4	14542.2	634.463	4	3285.25	62.8563	4	3247.25	104.904	4	874.5	29.8608	4	1555.25	96.9583	4	530	19.1659	4	522	14.3062	4	612.5	35.9119	4	2877.25	139.488	4	3308	124.349	4	3234.75	105.551	4	534.75
1.27778	583.75	38.9134	4	574.75	34.9988	4	446	25.0998	4	408.25	22.6477	4	577.5	13.7961	4	14554.2	617.975	4	3277.25	74.4284	4	3266	89.848	4	877.5	26.489	4	1575	87.3346	4	531.25	18.554	4	526	14.0712	4	603.75	32.6228	4	2888	143.027	4	3308.25	124.31	4	3238.75	89.3658	4	537.5
1.28889	581	51.6591	4	574.5	36.428	4	445.75	28.5117	4	406	15.384	4	575	13.2413	4	14509	593.081	4	3273.25	65.688	4	3258	84.1784	4	884	27.117	4	1596.5	92.1828	4	531.75	21.3288	4	526.5	10.5987	4	610.75	36.9267	4	2896.75	132.389	4	3298.75	103.445	4	3234.25	88.6092	4	532.5
1.3	586	40.5545	4	574	33.7343	4	444	17.7576	4	409.75	14.7733	4	575.25	14.9972	4	14510	649.807	4	3269.25	65.5356	4	3255.75	104.653	4	896.5	24.96	4	1617.25	99.8478	4	531.25	20.3039	4	519.75	14.9304	4	611.5	40.0125	4	2914.25	152.257	4	3310	118.864	4	3240.5	91.2086	4	532.5
1.31111	588.25	41.1045	4	577	35.1094	4	445.75	29.9819	4	406.75	21.9754	4	579.25	15.327	4	14488.5	647.367	4	3276.5	67.8356	4	3254	91.5897	4	905.5	22.5462	4	1638.75	94.1289	4	530	16.452	4	525.75	16.3172	4	613	24.7386	4	2924.5	142.666	4	3294.25	123.414	4	3244.5	101.763	4	530.25
1.32222	588.75	44.2144	4	577	33.1361	4	448.5	23.388	4	409.5	26.2869	4	581	12.1929	4	14495.8	638.547	4	3275.25	58.5854	4	3258.25	89.3584	4	913.5	27.0493	4	1652.25	96.5725	4	536	26.7706	4	526.5	8.81287	4	608.5	35.3129	4	2930.25	140.163	4	3291	118.223	4	3245.5	92.4067	4	539
1.33333	585.75	41.8678	4	579.25	36.1697	4	446	30.0998	4	407	19.4422	4	581.75	17.1537	4	14456	673.021	4	3281.25	51.0906	4	3253.75	93.5998	4	919.75	33.5696	4	1663	98.0136	4	529.25	17.9141	4	525.25	8.80814	4	607.25	31.6583	4	2941.25	141.283	4	3298.5	116.94	4	3235.5	98.8484	4	533.5
1.34444	591.25	45.0213	4	575.25	36.4543	4	444.75	23.4147	4	407.25	16.4393	4	579.25	16.5806	4	14525.8	615.452	4	3262.75	79.4874	4	3255.75	98.3645	4	926.25	29.7363	4	1686.25	103.174	4	534	19.8494	4	528.25	12.6326	4	611.75	37.5	4	2959.75	148.61	4	3299.5	122.65	4	3228	90.1332	4	531.5
1.35556	590.25	44.2521	4	583.75	34.3062	4	446.75	18.6436	4	410.5	23.5867	4	579.25	11.1168	4	14481	567.946	4	3267.75	78.9108	4	3270.5	92.896	4	927.25	25.1976	4	1712.5	107.819	4	537	24.779	4	520.75	9.67385	4	612.5	35.6698	4	2976.75	144.329	4	3311.5	117.117	4	3239.75	88.2057	4	532
1.36667	584	55.7853	4	574	38.8416	4	444	23.4805	4	411.75	18.0993	4	582.5	11.5614	4	14503	601.352	4	3285.5	75.111	4	3253.5	97.2711	4	939.5	28.688	4	1724.75	96.8276	4	528.5	27.2336	4	528.25	13.5984	4	612.5	28.6415	4	2987.75	137.941	4	3302	122.139	4	3244.5	83.6202	4	532.75
1.37778	588.5	50.0033	4	575.5	33.7293	4	451	18.8149	4	412.5	25.1064	4	586.75	13.1244	4	14492.2	622.026	4	3277.75	74.249	4	3260.25	89.7492	4	945	32.3007	4	1745	98.0442	4	532.25	19.3628	4	530	8.28654	4	606.25	35.9201	4	3006.25	153.078	4	3290.25	119.909	4	3231	88.7581	4	530
1.38889	591.25	51.1949	4	573.5	39.3319	4	446	28.717	4	412.5	15.9269	4	584.25	17.5	4	14481.2	627.267	4	3268.25	63.237	4	3262	103.869	4	956	31.2836	4	1770.25	116.257	4	534.25	25.6174	4	529.5	9.29157	4	617.25	36.3444	4	3009	153.293	4	3308.25	127.254	4	3237.75	102.734	4	536
1.4	593.75	51.4158	4	579.5	39.0085	4	445.25	24.5136	4	411.75	18.8922	4	584.5	13.1783	4	14504.8	605.195	4	3263.25	69.3079	4	3247	101.157	4	963	31.9583	4	1781.5	109.695	4	535.75	21.0297	4	531.25	8.77021	4	612.25	29.8259	4	3030.5	143.89	4	3301.25	122.791	4	3231.5	92.2768	4	533.25
1.41111	588.25	54.7502	4	580.25	41.7003	4	447.5	23.8677	4	413.25	22.8236	4	590.75	13.6229	4	14462	583.979	4	3269.5	61.9328	4	3261	97.2865	4	971.75	32.2012	4	1796.5	113.056	4	532.25	22.5148	4	530.25	15.174	4	612.75	33.8858	4	3036.75	154.36	4	3300	120.48	4	3239.75	100.141	4	538.5
1.42222	592	51.7752	4	581.75	31.9726	4	443.25	17.595	4	410.25	15.7982	4	589.25	16.9189	4	14462	657.35	4	3280.75	85.9588	4	3253	96.0312	4	976.5	34.0735	4	1825.25	122.924	4	533.25	21.4068	4	528.75	19.0853	4	616.5	24.4472	4	3048.5	142.278	4	3292.25	122.132	4	3247	96.0174	4	540
1.43333	593	49.0102	4	577.75	35.7246	4	450.75	25.1843	4	416.75	20.9344	4	587.5	11.4746	4	14457.8	651.364	4	3269.25	70.1445	4	3261.25	97.0064	4	992.5	40.3196	4	1834.5	115.673	4	534.75	23.3435	4	528	15.0776	4	613.5	33.0101	4	3071.25	167.798	4	3296	110.309	4	3229.75	85.254	4	536.75
1.44444	592.25	47.8983	4	576.5	41.3159	4	450	28.5424	4	413.5	24.9065	4	588	12.3558	4	14467.8	601.809	4	3280.25	59.9187	4	3250.75	96.3998	4	998.75	33.2202	4	1866.25	112.949	4	531.25	23.2146	4	527	8.75595	4	612.75	35.3306	4	3079.25	140.217	4	3298.25	127.748	4	3230.75	82.5485	4	534.75
1.45556	598.25	52.1624	4	582.5	40.6407	4	450.5	22.4277	4	413.75	19.6363	4	593.5	11.7047	4	14448	603.446	4	3259.25	63.3792	4	3250.25	93.3001	4	1003.25	33.4303	4	1881.5	113.861	4	537.5	24.5153	4	532.75	16.1735	4	613.75	28.6516	4	3089.5	136.7	4	3297.5	125.604	4	3229	97.242	4	537.75
1.46667	591.25	54.3407	4	580.5	39.3404	4	452.75	25.4346	4	415.25	26.3233	4	587.75	9.53502	4	14442.5	589.469	4	3261.25	62.0504	4	3252	93.8403	4	1010.75	31.91	4	1902.5	103.52	4	533	16.5731	4	525	13.3666	4	618	34.9952	4	3093.5	164.044	4	3297.75	130.834	4	3232.75	84.7442	4	535
1.47778	598.5	55.2178	4	588	39.4715	4	450.25	26.663	4	413.25	18.0254	4	592	14.5831	4	14443.8	610.174	4	3260.5	63.1427	4	3252.25	100.035	4	1021.25	39.4155	4	1923.25	114.252	4	536.5	16.7829	4	531	7.61577	4	619.5	33.9067	4	3128.25	153.115	4	3292.25	120.436	4	3227.5	84.0218	4	538
1.48889	592.75	49.2705	4	582.5	35.2373	4	451	17.0294	4	417.75	24.3088	4	592.25	13.2759	4	14484.5	636.171	4	3274.75	55.464	4	3262.75	99.1308	4	1034.25	32.4384	4	1944.75	114.651	4	535.5	18.9121	4	528.75	9.21502	4	616	34.2637	4	3122.75	151.436	4	3291.75	119.24	4	3239	88.9981	4	533.25
1.5	597.75	59.3148	4	582	36.4509	4	448.25	20.5487	4	413.5	19.4336	4	588.75	12.3659	4	14433.2	623.425	4	3268.5	63.4586	4	3257	101.571	4	1042.5	25.1064	4	1965	118.045	4	540.75	21.2348	4	528.75	11.3835	4	615.5	35.426	4	3137	149.441	4	3289.25	123.468	4	3227.75	96.2302	4	536
1.51111	597.25	54.1995	4	585.75	41.7243	4	447.75	20.3039	4	415.75	20.8387	4	597	12.9099	4	14482.2	604.688	4	3272	75.9342	4	3238.75	90.5	4	1040.75	33.0895	4	1981.75	118.418	4	538.75	21.4223	4	530	14.5831	4	621	39.4715	4	3151.5	167.397	4	3296	130.892	4	3227.75	86.6463	4	532.25
1.52222	600.25	66.2036	4	586.5	35.4072	4	452.5	22.3084	4	414.75	18.5899	4	593.25	15.3704	4	14449.5	591.139	4	3271.75	67.7219	4	3261	90.5649	4	1055.75	32.1908	4	1996	138.048	4	537.75	24.3362	4	533.5	9.67815	4	619.25	36.7276	4	3173	158.531	4	3284.75	113.459	4	3227	103.305	4	540.5
1.53333	601	56.2672	4	584.25	37.1517	4	450.25	24.8378	4	418	11.4018	4	596.5	13	4	14452.5	593.997	4	3259.25	63.437	4	3251.75	89.022	4	1068.5	37.6431	4	2020.5	121.465	4	535.75	16.7207	4	534.25	7.32006	4	624	33.4963	4	3186	158.192	4	3300.25	124.02	4	3239.75	95.8206	4	540.5
1.54444	601	67.2954	4	585	33.5659	4	453.75	28.8487	4	416.5	19.7062	4	597	17.1075	4	14443.2	596.61	4	3273.5	68.2178	4	3248.25	87.1106	4	1077	32.8329	4	2038.25	122.66	4	527.5	21.1108	4	528.5	7.54983	4	619.75	34.4323	4	3193.25	156.276	4	3294.5	106.184	4	3221.75	97.0786	4	539.5
1.55556	600.5	58.8643	4	582	33.116	4	455	24.9933	4	421	24.2899	4	594.5	18.2665	4	14446.8	599.103	4	3264	66.7882	4	3255.5	95.6748	4	1084	34.6699	4	2062	127.308	4	535.75	21.3756	4	531	13.4907	4	618	39.1152	4	3207.75	153.465	4	3291	122.795	4	3228.5	86.4272	4	536.25
1.56667	601	67.5031	4	583	37.3988	4	455.5	25.1595	4	418	19.7146	4	594.5	7.59386	4	14438	655.455	4	3259	69.2243	4	3255.25	89.0183	4	1089	39.0811	4	2082.25	125.545	4	537.75	21.5155	4	535	5.88784	4	617	36.5969	4	3219.75	161.314	4	3278.75	131.882	4	3240	92.7973	4	536.5
1.57778	602	57.0146	4	585.75	38.7072	4	452.5	27.7789	4	418	19.6469	4	602	17.4929	4	14460.2	615.434	4	3264.75	77.5387	4	3252	103.115	4	1104.75	33.8366	4	2110.5	133.078	4	538.25	17.3277	4	528.25	9.53502	4	623.75	38.1958	4	3231	156.806	4	3286.5	115.529	4	3227.75	89.2763	4	541.5
1.58889	605.5	61.191	4	582.5	28.8039	4	455	24.2899	4	419	24.454	4	597.75	11.1168	4	14426.2	586.905	4	3263.75	64.8916	4	3255.75	94.9539	4	1110	38.6695	4	2120.25	135.738	4	539.5	31.6491	4	533	10.9545	4	622.25	31.0631	4	3232.25	153.441	4	3282.25	114.106	4	3224	105.398	4	540.25
1.6	605.5	62.5593	4	588	39.1152	4	450.5	25.3311	4	420	17.1853	4	599.25	17.3469	4	14472.2	634.555	4	3265.75	74.5313	4	3260	102.284	4	1118	38.2361	4	2141	127.47	4	540	21.8327	4	534.5	8.58293	4	625.75	29.6128	4	3252.5	164.336	4	3288.5	122.46	4	3229.75	88.3568	4	535.25
1.61111	606	61.5684	4	584.5	36.0879	4	455.25	24.4728	4	414.75	13.326	4	600	18.5652	4	14447.8	614.473	4	3267.5	61.3324	4	3251.75	102.893	4	1125.25	36.0867	4	2164.75	129.587	4	536.5	19.9081	4	531.5	8.06226	4	625	31.8224	4	3265.5	162.67	4	3293.25	131.15	4	3240	99.1026	4	541.5
1.62222	603.25	62.436	4	582.5	35.0286	4	453.25	18.6971	4	418.75	18.8392	4	595.75	12.5266	4	14419.2	605.476	4	3262.25	70.1778	4	3252.25	97.0648	4	1131	38.7556	4	2188.75	135.473	4	538	23.1661	4	534.5	12.1518	4	628.25	36.2893	4	3272.75	167.339	4	3299.5	131.986	4	3233.75	90.0902	4	536.25
1.63333	602.75	62.7023	4	583.5	31.225	4	452.25	27.3298	4	420.5	17.3301	4	596.5	13.7961	4	14402.8	588.72	4	3270.25	60.1408	4	3254.5	98.0493	4	1136.75	39.5169	4	2207.5	138.18	4	534.75	24.2813	4	531.5	8.69866	4	621.75	37.9331	4	3279.5	162.517	4	3285.75	113.126	4	3221	100.555	4	540.5
1.64444	607.5	58.1406	4	585.75	38.448	4	455.25	21.8079	4	419.75	22.9111	4	599.75	14.8633	4	14441	590.265	4	3253.25	55.8114	4	3239.25	95.9944	4	1154.75	46.8642	4	2231.5	135.215	4	538.5	26.7644	4	529.5	15.1107	4	629.5	34.5398	4	3294.75	166.908	4	3297.75	104.942	4	3219	85.4322	4	537
1.65556	609.75	69.6054	4	588	41.5131	4	454	31.9687	4	416	21.9545	4	603.5	9.74679	4	14384.2	603.856	4	3271.5	81.1809	4	3247.5	93.9415	4	1155.5	48.5558	4	2245.75	136.434	4	536.75	19.5683	4	531	12.0277	4	627	40.5051	4	3310.75	156.464	4	3291.25	122.584	4	3221.25	94.5917	4	538.5
1.66667	606.5	58.5292	4	592.25	34.3354	4	453.5	26.5016	4	416	25.8586	4	602.5	18.4481	4	14423.2	634.754	4	3259	67.7397	4	3257.5	94.4899	4	1164	47.1664	4	2267.5	143.212	4	538.5	20.1412	4	531.5	12.7671	4	625	30.93	4	3328.75	154.509	4	3278.5	130.817	4	3222.25	94.0474	4	538.5
1.67778	608.25	67.7514	4	585.5	41.9086	4	457	22.7596	4	419.5	19.6044	4	603.5	12.5565	4	14444	602.761	4	3268.25	64.2411	4	3253.75	98.4865	4	1171.75	41.8599	4	2295.5	147.451	4	543	24.2074	4	532	5.35413	4	629.25	36.1329	4	3323.75	171.467	4	3274	122.232	4	3228.5	87.2334	4	541.75
1.68889	603.25	63.0892	4	592	39.1408	4	454	19.1137	4	417.5	21.3307	4	606	16.7929	4	14414.5	587.878	4	3270.25	70.5284	4	3252	95.233	4	1184.5	41.5411	4	2313	149.82	4	539	23.0217	4	531.5	14.5258	4	628.75	31.4682	4	3344.5	163.096	4	3277.75	115.987	4	3226.25	100.957	4	545.25
1.7	614.75	63.3686	4	592	36.1755	4	455	25.6515	4	423.25	19.8725	4	606.75	13.376	4	14486.2	607.386	4	3268	69.8618	4	3260.5	102.741	4	1199.25	44.2898	4	2333.75	139.775	4	535.25	20.8706	4	539	9.55685	4	631.75	34.0331	4	3349.25	157.994	4	3284.75	119.715	4	3228.5	86.1955	4	541.5
1.71111	607.25	68.1487	4	587.5	37.4388	4	456.5	20.0416	4	419.75	15.8403	4	609.25	14.975	4	14398.8	624.298	4	3265	71.7635	4	3253.5	92.6445	4	1206	44.6617	4	2359	161.949	4	546	21.6949	4	532.75	15.1959	4	622	38.5314	4	3360.25	164.526	4	3282.5	131.579	4	3232.5	90.3346	4	534.75
1.72222	611.5	65.6785	4	590.25	34.2284	4	453.25	28.9986	4	422	22.4054	4	605.5	17.4069	4	14423.2	578.604	4	3277.75	59.2023	4	3253	94.7664	4	1210.25	40.1943	4	2373.25	142.878	4	538.25	23.4716	4	529.25	12.9711	4	625	31.6333	4	3371	172.982	4	3290.25	123.2	4	3221.5	94.6203	4	538.75
1.73333	610.75	65.2042	4	589.25	34.0722	4	454.75	23.3292	4	419.75	26.5377	4	609	13.0384	4	14387.2	578.689	4	3260.25	70.1302	4	3254	101.157	4	1226	48.1456	4	2400	155.823	4	537.75	24.1437	4	535.5	13.3041	4	631.5	38.7255	4	3389.25	161.027	4	3299.75	115.906	4	3228.5	93.6679	4	541
1.74444	614.75	66.1734	4	590.75	35.8085	4	454	22.0605	4	421.75	14.6145	4	613.75	17.9884	4	14450.5	601.204	4	3272.25	80.5786	4	3249.75	97.7697	4	1229.75	39.8529	4	2412.25	146.24	4	540.25	25.2372	4	534.75	8.05709	4	629	31.927	4	3404	168.192	4	3286	112.416	4	3217	100.316	4	542.75
1.75556	610	61.887	4	595.5	38.7341	4	457.5	17.3109	4	419.75	22.2467	4	613.5	12.3423	4	14423.5	567.448	4	3263	64.0989	4	3268.5	99.2791	4	1239.75	53.3003	4	2438	154.818	4	539.5	20.0416	4	533	10.6458	4	629.25	25.3163	4	3406	165.849	4	3280.25	116.894	4	3233.25	99.282	4	542.75
1.76667	611.75	73.5861	4	593.75	37.0709	4	458	21.0238	4	418.75	18.3553	4	611	12.1929	4	14441.2	647.596	4	3274.75	77.3019	4	3248	97.7446	4	1247.25	44.4625	4	2455	163.226	4	542.25	23.6977	4	539	9.62635	4	627.75	28.8256	4	3432.75	176.726	4	3280.75	121.346	4	3226.75	105.222	4	539.75
1.77778	611.25	72.2836	4	590.25	36.0682	4	462.5	20.1742	4	422.25	25.0383	4	615.25	18.715	4	14460.2	650.276	4	3280.25	65.4593	4	3257	84.6837	4	1251	45.0407	4	2475.25	162.93	4	544	20.5751	4	540	6.63325	4	633.5	34.6458	4	3435.75	152.246	4	3281.75	117.179	4	3220	103.936	4	539.75
1.78889	618	67.1665	4	595.25	34.913	4	459	24.3858	4	417.5	18.806	4	610.25	18.2094	4	14401.2	601.801	4	3265.5	69.443	4	3257	105.429	4	1265	48.0625	4	2496	160.252	4	538.5	17.0783	4	531.75	14.7054	4	636	32.7516	4	3450.5	173.383	4	3285	120.668	4	3222.75	93.8025	4	544.25
1.8	613.5	76.2649	4	590.75	33.17	4	456.25	21.2662	4	414.75	24.9983	4	612.5	13.9642	4	14427.8	577.607	4	3258.75	61.738	4	3251	89.7738	4	1276.75	37.5267	4	2530	147.366	4	541.75	21.5155	4	536.5	10.3763	4	629.75	36.0775	4	3458.25	162.631	4	3292.25	128.611	4	3235.75	98.9457	4	543
1.81111	618.25	72.6699	4	592.25	33.9448	4	454	22.9492	4	417.5	24.3653	4	615.25	10.1448	4	14419.5	600.067	4	3258.25	67.9528	4	3253.5	93.1826	4	1286.5	47.4588	4	2555	163.009	4	543.25	19.906	4	534.25	11.3248	4	634.75	36.782	4	3473.25	171.477	4	3277.25	123.33	4	3227.5	97.5175	4	538.25
1.82222	618.25	65.0301	4	593.5	39.8372	4	461.5	29.0803	4	419.75	18.4097	4	615.75	11.0265	4	14386.2	556.841	4	3272.75	68.1976	4	3269	99.7898	4	1295	52.1536	4	2559.25	164.145	4	541.75	23.9496	4	539.75	11.8989	4	637.5	33.5907	4	3478.25	166.862	4	3277	125.918	4	3228.75	98.5102	4	545.25
1.83333	616.5	73.4143	4	592.75	39.424	4	458	19.6469	4	419.75	24.6627	4	610.75	12.3929	4	14441.5	562.197	4	3276	53.9815	4	3259	92.5239	4	1299.25	50.9403	4	2587.25	148.603	4	541.75	25.6694	4	532	12.8841	4	638	29.4958	4	3476.75	170.75	4	3288.5	117.105	4	3230	78.8839	4	542.75
1.84444	617	78.2773	4	591.5	35.5387	4	455.75	23.6696	4	422.5	17.0783	4	620.5	11.5036	4	14416.8	650.132	4	3281.25	62.4093	4	3256.75	94.9961	4	1315.25	43.2001	4	2615	163.766	4	544.5	19.485	4	541.5	11.1206	4	632.25	34.7023	4	3504.25	158.334	4	3283	115.571	4	3221.5	90.3235	4	543.25
1.85556	614.75	74.6341	4	598	38.8072	4	459.5	21.2525	4	423.5	17.7106	4	611	11.6905	4	14425	583.894	4	3273	65.9747	4	3256	100.369	4	1318.5	44.8516	4	2631.75	167.488	4	542	20.1163	4	536.25	11.5578	4	634.75	37.7392	4	3512.25	170.079	4	3279.25	139.043	4	3218	97.7377	4	540.5
1.86667	617.25	74.7724	4	592.25	36.782	4	457.5	25.3048	4	419.25	20.3695	4	613.5	9.88264	4	14427.5	610.071	4	3262.75	63.5367	4	3264.75	100.643	4	1330.5	42.9767	4	2650.25	178.651	4	540.5	22.7523	4	533.75	13.1498	4	633.75	40.4918	4	3523.5	187.768	4	3286	112.694	4	3223.75	90.6509	4	546.75
1.87778	626.75	81.8795	4	599	43.2974	4	461.75	27.5847	4	421.5	23.445	4	619.75	19.9729	4	14453.8	626.461	4	3264.5	67.0348	4	3250	108.176	4	1337.75	47.9887	4	2684	174.915	4	541.5	20.9205	4	535.25	6.65207	4	633	37.0585	4	3533.75	175.832	4	3288.5	130.176	4	3224.25	89.2763	4	545.25
1.88889	621.75	74.4776	4	597.25	37.3486	4	456.75	22.6771	4	423.25	23.2002	4	625.5	20.2402	4	14416	607.175	4	3265.75	57.0519	4	3264.25	87.0991	4	1347	50.6952	4	2696.25	162.957	4	544.5	18.303	4	537.25	9.39415	4	640.5	30.0721	4	3539.25	166.82	4	3288	127.752	4	3212.25	87.3742	4	544.25
1.9	620.75	74.8036	4	597.75	37.7039	4	459.75	19.906	4	423	20.7043	4	626	17.0685	4	14408.8	592.737	4	3263.25	58.5911	4	3257.75	99.9312	4	1360.75	46.9139	4	2721.5	172.709	4	546.75	20.6781	4	542	15.6844	4	638.5	29.8943	4	3544.25	169.799	4	3286	124.239	4	3236.25	91.5983	4	545.75
1.91111	623.5	80.1187	4	596.75	38.5778	4	458.25	20.8066	4	427	19.3735	4	620.75	19.0329	4	14409.5	604.632	4	3258.75	68.6653	4	3272.75	87.2291	4	1360.5	49.8631	4	2747.25	167.52	4	550.75	18.246	4	540.5	14.6629	4	636.25	39.4493	4	3562.5	162.928	4	3276.5	123.095	4	3223.5	86.9885	4	545
1.92222	623.5	86.539	4	597	38.2361	4	461	26.6958	4	424.5	14.7309	4	623.5	16.2993	4	14416.8	634.248	4	3258.75	64.871	4	3266.75	100.523	4	1372.5	51.0457	4	2774.25	174.435	4	541.5	24.6103	4	536.5	13.5769	4	638.5	35.294	4	3579.25	179.827	4	3277	132.434	4	3220.5	87.7629	4	546.75
1.93333	623.75	81.7776	4	601.5	42.0674	4	458.25	23.5142	4	425.75	25.8376	4	623.25	13.8414	4	14478	654.245	4	3252.75	66.1028	4	3254.75	97.4521	4	1383.75	45.3459	4	2798.5	180.497	4	538.25	21.6237	4	536	9.66092	4	639	36.9955	4	3571.75	180.186	4	3288.5	136.329	4	3226.5	91.172	4	544.75
1.94444	623	82.6317	4	599.75	39.8278	4	459.5	24.3105	4	424.5	20.567	4	621.25	15.9661	4	14422.5	600.775	4	3271.5	61.2019	4	3267.25	108.834	4	1395	51.2445	4	2800	173.403	4	546.75	22.5592	4	538.25	13.301	4	642	33.5162	4	3607	184.667	4	3291.5	127.944	4	3217	91.0421	4	543.75
1.95556	625.75	81.2214	4	599.5	36.2721	4	463	17.3013	4	422.5	27.1355	4	617	13.3915	4	14385	587.957	4	3262.75	57.9907	4	3254.5	100.434	4	1408.5	54.2125	4	2833.5	176.568	4	539.75	19.7547	4	542.5	9.53939	4	634	32.9343	4	3602.5	176.855	4	3275.25	123.029	4	3223.25	98.713	4	548.75
1.96667	624.75	80.6407	4	596	37.6121	4	459.75	19.4487	4	422	22.3905	4	622.75	11.7863	4	14389.5	616.987	4	3262.5	53.2322	4	3264.75	107.379	4	1409.5	49.8163	4	2854.5	175.645	4	546.75	18.7328	4	536	8.32666	4	636.5	39.7702	4	3625	172.55	4	3281.25	97.6606	4	3227.25	94.4682	4	547.25
1.97778	625.5	83.6999	4	601.5	39.3319	4	462.75	27.1339	4	426.75	21.9602	4	627.5	13.9164	4	14373.5	609.693	4	3267.5	70.1831	4	3255	101.591	4	1422.5	52.5896	4	2869.75	175.262	4	542.5	18.6458	4	539.5	13.3041	4	640	36.0648	4	3619.5	187.278	4	3287.75	129.018	4	3230	99.8632	4	541.75
1.98889	627.25	83.4321	4	594.75	37.9857	4	458	26.3439	4	429.25	19.5683	4	622.25	17.519	4	14414	567.006	4	3263.5	76.5354	4	3265	95.3974	4	1434.5	54.1879	4	2900	177.657	4	547.5	24.5017	4	535.75	9.17878	4	635.5	25.3048	4	3633.5	172.009	4	3288	141.619	4	3228	87.113	4	546.75
2	627.25	84.4763	4	599	39.724	4	460.75	23.585	4	426	18.4572	4	627.5	20.5345	4	14415	555.128	4	3269.5	72.6154	4	3262.75	94.5881	4	1442.5	57.9281	4	2926.75	184.16	4	549.25	26.3233	4	544.25	13.5247	4	641.25	42.758	4	3658	168.101	4	3279	130.861	4	3212	85.1391	4	545.25
2.01111	628.5	83.6521	4	599.25	38.6555	4	463.75	26.2853	4	423.75	26.2345	4	625.5	14.3643	4	14416	598.949	4	3271.5	76.831	4	3257	79.3683	4	1453.75	56.3996	4	2951.25	178.36	4	549.75	24.5272	4	542.75	4.11299	4	641.25	38.2045	4	3659.75	175.866	4	3275.75	127.936	4	3218.25	93.831	4	550.25
2.02222	628.25	80.2512	4	601.75	30.6309	4	468.5	28.5248	4	425.5	23.445	4	625.5	14.6629	4	14459	594.18	4	3269.75	67.7711	4	3248	98.7995	4	1462.5	55.3805	4	2970.5	177.742	4	545.25	22.8674	4	537.25	11.9826	4	644	34.0881	4	3674	159.664	4	3281.75	123.503	4	3214.25	86.896	4	545.25
2.03333	630.25	90.3747	4	598.5	31.5542	4	459.75	23.372	4	430.5	20.3388	4	629.25	21.2975	4	14392	641.729	4	3259.75	56.5118	4	3258	93.9432	4	1471.75	54.2855	4	2990.5	186.971	4	546.25	26.4496	4	543.5	12.7671	4	643	31.209	4	3682.75	187.772	4	3289	108.931	4	3221	90.0111	4	547.75
2.04444	631.25	84.7285	4	602.5	37.2782	4	463.75	20.4675	4	426.25	20.2382	4	630.5	16.9411	4	14404	587.834	4	3272.5	62.9735	4	3257.25	102.367	4	1477.25	55.2653	4	3010.25	184.484	4	549.25	24.8244	4	538.75	7.80491	4	637.75	31.4364	4	3690.75	188.063	4	3273.25	137.834	4	3227.75	89.4329	4	548.5
2.05556	625	86.1278	4	603	31.6544	4	465	27.4833	4	432.75	29.4208	4	625.25	14.7281	4	14364.2	600.949	4	3260.5	65.2865	4	3250.5	72.6842	4	1483	54.0432	4	3026.5	189.521	4	545.25	22.9692	4	539	13.4412	4	642.25	27.9806	4	3690.25	184.587	4	3287.5	121.041	4	3219.25	101.73	4	547
2.06667	634	90.6238	4	603	39.3785	4	459.75	20.7585	4	431	20.1825	4	633.75	17.8582	4	14387.2	601.83	4	3264	66.0353	4	3257.5	84.5399	4	1496.25	67.7907	4	3062.5	176.289	4	548.25	17.0171	4	541.25	11.6154	4	643.25	32.8874	4	3710.75	184.03	4	3284.25	119.784	4	3215	99.3009	4	549.75
2.07778	625.75	86.5539	4	607.75	34.7695	4	462.75	28.1232	4	424.75	18.518	4	631.5	13.6991	4	14443.8	610.454	4	3259.75	65.6779	4	3255.25	97.0614	4	1502.5	55.4587	4	3058	189.506	4	541	24.4677	4	542.25	11.2953	4	643.75	30.8261	4	3729.25	195.208	4	3283.75	109.213	4	3213	102.473	4	547
2.08889	633	89.8406	4	601.75	37.9243	4	464.25	26.2853	4	431.75	24.0884	4	632.5	13.6991	4	14399.8	618.779	4	3266	64.8228	4	3261.75	104.752	4	1517.5	53.9784	4	3102.25	195.44	4	547.5	16.9017	4	542.25	6.94622	4	645.75	35.2077	4	3732	170.677	4	3271.75	131.667	4	3222.75	89.1081	4	545.5
2.1	634.75	89.8383	4	605	39.9082	4	463.25	24.5679	4	427.75	24.4728	4	628.25	13.2759	4	14376.8	603.741	4	3267.25	56.0022	4	3262.25	100.967	4	1534	53.3729	4	3114.25	193.763	4	543.75	19.7547	4	541.5	12.0139	4	652.75	33.3404	4	3746.5	191.924	4	3285	122.782	4	3226.25	93.9268	4	544.5
2.11111	635.5	94.3239	4	604.25	37.7127	4	469	21.4942	4	421.75	15.7348	4	635.5	21.3931	4	14405	578.249	4	3253.75	70.0351	4	3258.75	98.7096	4	1536.75	57.3142	4	3145.25	207.903	4	543.25	16.3987	4	541.25	12.5797	4	643.5	38.0395	4	3749.5	172.013	4	3293.25	109.348	4	3225.5	97.2917	4	546.25
2.12222	634	88.106	4	605	41.336	4	466.25	18.5	4	430.75	20.9662	4	638.75	13.8654	4	14413.8	613.856	4	3273	78.1068	4	3256	100.31	4	1543.5	58.6998	4	3161.25	205.965	4	546.25	21.3288	4	541.25	15.2834	4	643.5	31.6912	4	3754.5	186.456	4	3278.5	109.308	4	3215.75	97.1335	4	545.25
2.13333	633	95.3939	4	608.5	44.5459	4	465.75	25.2504	4	426.75	19.7041	4	634	19.6469	4	14384	611.978	4	3266	67.0124	4	3258.25	91.3286	4	1560.75	65.7742	4	3183.25	206.985	4	547.5	19	4	542.25	18.0624	4	649	29.5409	4	3764.5	182.392	4	3286.5	117.894	4	3221	95.3834	4	547.25
2.14444	636.75	94.8767	4	600.5	35.2657	4	464.5	23.0579	4	427	22.3308	4	637.25	13.9613	4	14419.2	554.096	4	3263.75	65.393	4	3258.25	105.998	4	1567.25	66.1583	4	3217	213.334	4	544	21.6795	4	540.75	12.4466	4	642.75	31.9205	4	3767.5	177.881	4	3281.75	105.057	4	3219	91.1921	4	546.5
2.15556	640.25	90.0421	4	601.75	35.5375	4	469.75	24.7841	4	429.5	20.6801	4	637.25	16.6007	4	14416	585.105	4	3273.75	62.4253	4	3250	93.1701	4	1579.75	60.0743	4	3232.25	196.719	4	552.5	23.2451	4	547	10.5198	4	643	29.7993	4	3789.5	171.861	4	3280.5	111.488	4	3220.25	93.1178	4	545.25
2.16667	636.25	89.052	4	602	31.7805	4	469	18.7083	4	427.5	22.6642	4	639.75	18.0624	4	14405.8	549.61	4	3272	67.838	4	3257	102.729	4	1585.75	57.6332	4	3256.5	218.181	4	544.25	24.4455	4	541.25	8.53913	4	649.75	34.4226	4	3797.5	181.939	4	3293.75	117.142	4	3223.75	94.9785	4	545.5
2.17778	636.75	92.2908	4	601.75	35.7899	4	464.25	25.3689	4	433.25	22.1115	4	638.25	16.5	4	14365.8	592.867	4	3273.25	84.2353	4	3258.5	94.8701	4	1593.25	59.6511	4	3288.5	219.329	4	549	20.0666	4	543.75	12.2304	4	650	37.1753	4	3803	198.612	4	3285.5	127.139	4	3224.5	93.4862	4	547
2.18889	638.25	96.0117	4	607.75	38.3003	4	459	22.5536	4	432	22.8035	4	639	16.0831	4	14378.5	582.906	4	3263.5	57.3033	4	3267	106.097	4	1603	58.1206	4	3310.25	205.719	4	551.75	23.824	4	545.25	15.0194	4	648	37.2111	4	3821.25	203.922	4	3281	122.428	4	3221.5	88.41	4	547
2.2	641.25	93.5784	4	611.5	39.0256	4	465.25	19.2938	4	431.25	20.3531	4	637	20.9921	4	14389	619.473	4	3249	68.2398	4	3263.25	90.3747	4	1615	59.5371	4	3330.25	204.423	4	554	20.9444	4	545.25	15.0194	4	649.5	34.4529	4	3835	194.445	4	3280.25	131.746	4	3209.5	90.2349	4	553
2.21111	642	96.222	4	612	46.2097	4	471	21.2289	4	431.5	19.2267	4	641.25	20.3204	4	14384	607.013	4	3273.5	62.3993	4	3261	98.9242	4	1620.5	61.6144	4	3350.25	216.428	4	549.5	18.0647	4	543.75	12.2031	4	649.75	36.9448	4	3836.25	183.311	4	3297.25	131.16	4	3218.75	88.5791	4	556
2.22222	641.5	91.8858	4	606.5	31.9427	4	470	27.3618	4	430.75	28.7446	4	641.25	18.4639	4	14387.2	614.43	4	3259	62.498	4	3259.75	98.4526	4	1643	61.9731	4	3369.25	212.47	4	549.75	23.085	4	544	14.2595	4	650	31.0269	4	3844	189.02	4	3277	126.18	4	3215	93.1594	4	548.5
2.23333	633.5	91.1135	4	603.5	40.3774	4	469.5	24.3105	4	431.75	19.4658	4	647.75	11.4419	4	14385	627.143	4	3258.5	71.0563	4	3265.25	106.318	4	1642.25	63.0469	4	3397.5	217.502	4	549	25.4427	4	545.75	13.376	4	651.75	33.4003	4	3847.25	186.407	4	3280.5	121.206	4	3234.25	96.0915	4	552.5
2.24444	643.5	96.9759	4	603.5	43.2859	4	471.75	22.9982	4	433.5	18.8768	4	644.75	18.2277	4	14429	629.19	4	3259.75	69.452	4	3260.5	95.821	4	1652.75	65.7793	4	3409.75	215.362	4	544	24.5628	4	548.75	6.84957	4	648.5	31.3528	4	3856.25	190.897	4	3295.5	111.757	4	3216.75	91.8128	4	553.25
2.25556	641.5	98.8079	4	608	38.8673	4	469.5	21.3931	4	430.5	19.9416	4	641.75	10.7199	4	14362	602.937	4	3274	67.2954	4	3273.75	102.194	4	1657	50.9706	4	3437.75	217.771	4	549.5	17	4	546.25	7.41058	4	657	25.6645	4	3875.5	172.552	4	3282.5	127.286	4	3216.25	95.1959	4	549.25
2.26667	646.25	98.0727	4	606.75	36.6276	4	471.5	18.7705	4	432.25	24.7437	4	641.75	19.1202	4	14335	621.189	4	3278.5	64.2936	4	3255.75	102.87	4	1667.5	56.483	4	3473	229.095	4	552.5	22.9565	4	541	12.7541	4	646.5	35.3034	4	3878.5	190.533	4	3285	112.077	4	3224.5	101.746	4	550.5
2.27778	650	102.483	4	614	48.0069	4	467.25	26.8499	4	433.5	24.2556	4	647.5	12.4499	4	14375.5	639.267	4	3270.25	66.9396	4	3257	98.8298	4	1688.75	65.7641	4	3484.5	233.687	4	546	16.0208	4	552	10.4881	4	652.25	31.0631	4	3891.25	193.386	4	3287	115.143	4	3216.25	94.2139	4	551
2.28889	643.25	92.4387	4	608.5	38.3362	4	468.5	24.8529	4	431.5	21.5174	4	643	15.8114	4	14379	608.816	4	3267.75	66.9645	4	3260.25	108.229	4	1690.75	68.1536	4	3510.75	230.827	4	554.25	18.8215	4	546.5	13.626	4	651.25	34.827	4	3894	181.286	4	3276.75	119.475	4	3211.75	88.4962	4	547.5
2.3	646	102.713	4	608.75	38.7245	4	470.75	26.3992	4	433.75	27.2932	4	646.25	16.2352	4	14402.2	602.139	4	3262	74.8465	4	3268	100.886	4	1702.5	59.1523	4	3545.75	231.674	4	551.5	26.147	4	545.75	17.7271	4	653.75	33.1901	4	3909	195.998	4	3287	120.684	4	3233.25	96.0395	4	552.75
2.31111	641.75	99.04	4	607.25	35.1698	4	468	24.9132	4	433.75	16.7407	4	641.25	19.3628	4	14378.8	603.546	4	3265	58.7083	4	3254	96.357	4	1714.75	61.3263	4	3547	223.038	4	551.75	21.2348	4	547	10.1653	4	661.75	33.3304	4	3910.5	179.125	4	3273.25	118.958	4	3218.25	102.99	4	550.25
2.32222	650	96.2531	4	616.5	37.045	4	475.5	25.0133	4	436.75	21.2348	4	644.25	14.7281	4	14398	656.786	4	3256.75	75.7292	4	3260	107.651	4	1722.75	54.7197	4	3580.5	214.617	4	549.5	15.0222	4	543	5.59762	4	653	34.919	4	3929.75	187.986	4	3285.75	134.056	4	3219.75	98.5913	4	556.5
2.33333	648.5	101.497	4	608.25	40.103	4	469.5	28.3137	4	433.5	22.9274	4	647.25	16.2352	4	14413.5	616.622	4	3270.75	66.4549	4	3257.25	98.7163	4	1728.25	67.7366	4	3609.25	241.7	4	554	16.6933	4	543.5	16.2173	4	652.75	35.5094	4	3932.5	186.727	4	3274.5	124.291	4	3212.75	89.0856	4	548.75
2.34444	650.25	111.317	4	613.5	38.5616	4	470.25	20.5811	4	435.25	18.7861	4	645.5	15.5885	4	14358	613.772	4	3271.5	61.5061	4	3260.25	99.3391	4	1744	66.2218	4	3638.5	241.816	4	551.75	20.1887	4	549	12.6491	4	657.5	37.4299	4	3947.75	198.392	4	3289.25	120.29	4	3207.25	95.2659	4	553.5
2.35556	650.25	109.622	4	615.5	32.8684	4	471.75	25.0649	4	429.5	24.6914	4	656	10.1653	4	14398.8	623.264	4	3261.25	63.1368	4	3271	95.317	4	1762	69.2917	4	3647.75	242.36	4	550.75	18.8392	4	544.25	13.376	4	658.5	36.4646	4	3969.5	196.568	4	3274.5	116.78	4	3213.5	103.21	4	551
2.36667	648	104.099	4	607.5	37.4922	4	473	25.3377	4	430	22.1058	4	649.25	16.1323	4	14378.5	562.542	4	3261.5	56.9473	4	3251.75	94.1997	4	1755.25	67.3418	4	3670	240.414	4	558.75	19.9562	4	544	12.1106	4	658.25	34.5676	4	3958.75	189.061	4	3274.75	113.265	4	3218.25	89.9606	4	553.25
2.37778	651	111.797	4	618.75	36.8182	4	468	21.5252	4	432.25	18.554	4	654.5	12.2338	4	14441.2	629.253	4	3258	76.254	4	3268.5	104.066	4	1768.25	65.3777	4	3703.75	242.163	4	556.25	22.8674	4	550.25	10.8743	4	657.75	29.5452	4	3980.75	184.489	4	3278.25	124.655	4	3223.25	91.241	4	552.25
2.38889	651	107.737	4	612.25	41.9156	4	470.75	20.998	4	438.5	24.0347	4	657.75	18.0069	4	14402.5	610.782	4	3268	67.6757	4	3259	85.3971	4	1781.25	64.469	4	3711.5	231.16	4	557.5	22.2336	4	550	8.28654	4	655.75	32.928	4	3991.25	194.521	4	3284	125.079	4	3229	107.502	4	550.75
2.4	650.25	101.91	4	617	41.2391	4	468.75	23.4432	4	430.5	17.6352	4	655	16.3503	4	14385	635.467	4	3264.25	52.3155	4	3256	87.5481	4	1788.25	60.1574	4	3742.25	237.018	4	554.75	21.4223	4	548.25	13.7204	4	650.75	30.1261	4	3980	183.221	4	3285.25	123.119	4	3220.25	105.566	4	546.75
2.41111	647	105.625	4	612.25	37.4021	4	472.5	24.6103	4	435	27.0432	4	654	19.6129	4	14408.8	589.472	4	3265.5	69.5246	4	3263	87.8939	4	1806.25	74.8215	4	3750.5	249.357	4	549.75	19.0679	4	543.25	9.32291	4	654.75	28.5818	4	4001	180.538	4	3277.75	123.7	4	3207.75	96.154	4	552.75
2.42222	649	102.989	4	612.5	42.3517	4	473.75	23.1858	4	435.25	24.0607	4	657.5	16.3605	4	14356	627.645	4	3272.75	57.5406	4	3255.75	90.7722	4	1808.5	67.0994	4	3777.25	240.747	4	555.75	17.6895	4	547.25	12.2848	4	655.75	33.6093	4	4006.5	193.788	4	3282	117.513	4	3211.75	98.6319	4	555.25
2.43333	651.5	111.273	4	614.25	44.2295	4	471.25	25.5	4	433.5	26.4638	4	657.25	16.8399	4	14351.2	576.92	4	3276.75	55.6559	4	3261.75	92.6044	4	1826	61.161	4	3815.75	240.245	4	555.5	20.7926	4	548.75	13.9613	4	658.75	28.2179	4	3999.25	186.4	4	3278.25	125.816	4	3222	88.4722	4	554.5
2.44444	654.25	112.55	4	613.75	39.424	4	471.5	24.6238	4	433.5	22.9565	4	654.25	18.0254	4	14353.5	611.163	4	3268.75	64.0072	4	3276	88.7919	4	1824.5	62.6977	4	3820.5	239.741	4	554	22.0756	4	553.75	9.60469	4	659.75	31.5317	4	4015.25	174.927	4	3280.25	93.418	4	3215	99.2875	4	551.75
2.45556	658.75	108.066	4	612.75	34.8365	4	469	25.0067	4	439.75	18.4097	4	652.75	23.2146	4	14384.2	650.935	4	3270	72.7324	4	3257.25	104.863	4	1843.25	64.562	4	3860.25	234.577	4	554.75	18.6971	4	546	15.5991	4	660	34.0098	4	4027.5	180.195	4	3293.5	126.945	4	3216	94.0035	4	558.5
2.46667	656.25	106.224	4	615.25	40.186	4	472.75	24.9048	4	438.25	21.0614	4	662.75	19.2592	4	14379	583.73	4	3268.25	63.7724	4	3267	109.151	4	1855	73.5708	4	3867	243.109	4	556.5	25.1992	4	551.75	14.4309	4	662.5	40.4186	4	4043.25	193.109	4	3274.75	129.706	4	3223.5	101.763	4	555.25
2.47778	651.5	110.274	4	615	42.8563	4	472.75	30.2476	4	437.25	25.2504	4	658	19.0962	4	14344.5	547.97	4	3269.25	62.2381	4	3255.5	104.971	4	1859.75	70.8208	4	3886	241.176	4	552.75	23.768	4	553.75	15.174	4	661.5	29.1719	4	4036	206.498	4	3269.5	117.634	4	3224.25	88.5715	4	557.75
2.48889	653.5	110.153	4	615.5	39.4757	4	478	22.5536	4	439	20.347	4	662.75	17.2313	4	14344.5	628.945	4	3276.25	65.0506	4	3274	105.017	4	1876.5	69.1303	4	3923.25	250.895	4	556.5	21.9469	4	551	6.78233	4	661.75	37.8275	4	4057.25	198.785	4	3284	134.509	4	3214.5	98.1173	4	558.5
2.5	654.75	114.311	4	619.25	35.7246	4	477	26.1661	4	438.25	20.9026	4	653.25	14.975	4	14407.5	637.283	4	3276.25	53.9838	4	3274.5	96.6971	4	1877.5	74.6391	4	3936.75	239.8	4	558.25	21.36	4	548.5	13.1022	4	664.75	35.0559	4	4068.75	198.576	4	3296	120.103	4	3234.25	96.4793	4	558.5
2.51111	657	112.765	4	615.25	40.8768	4	472.25	23.6837	4	434.75	21.2818	4	661.25	16.8597	4	14373.5	591.5	4	3272.75	72.9263	4	3256	98.6847	4	1892.25	75.3276	4	3958.75	245.927	4	559.5	24.0347	4	550	14.3991	4	662.75	39.5253	4	4075	197.148	4	3282	113.34	4	3220.5	98.4361	4	553
2.52222	661.25	113.315	4	607	41.3844	4	479.25	20.7425	4	439.75	25.2372	4	657.5	19.5533	4	14358.5	639.946	4	3284.25	74.2041	4	3269.25	92.7735	4	1905.25	70.2015	4	3988.75	258.602	4	560.5	21.5174	4	549	7.25718	4	658.75	38.474	4	4091	189.51	4	3275.25	125.021	4	3225.25	93.8168	4	557.75
2.53333	658	110.514	4	620.5	39.9708	4	476.25	25.5131	4	440.25	15.6711	4	665.25	16.2147	4	14418.5	619.846	4	3267	77.3779	4	3259	98.4649	4	1909.75	69.4472	4	4016	238.68	4	557.75	15.3052	4	555	9.09212	4	665.5	30.5669	4	4088.25	195.728	4	3280.25	116.073	4	3223.25	96.3341	4	552.75
2.54444	659.5	108.464	4	619.25	41.331	4	474	18.6726	4	439	17.224	4	660.25	17.4619	4	14403.5	588.03	4	3263.5	64.8974	4	3268	85.4127	4	1929	74.8198	4	4037.5	250.097	4	552.25	23.9635	4	554.5	8.42615	4	663.25	32.3767	4	4093.5	193.875	4	3282.25	111.974	4	3222.5	96.0781	4	558.75
2.55556	662	118.054	4	621.5	37.421	4	472	20.9444	4	441.5	23.388	4	664.25	17.6139	4	14374	604.786	4	3267.5	73.3508	4	3264	101.709	4	1937	76.5071	4	4049.5	260.533	4	556.5	21.4864	4	550.75	11.3248	4	665.75	31.4894	4	4109.25	185.742	4	3284.5	118.233	4	3232	106.574	4	552
2.56667	655.25	117.151	4	616.75	41.2987	4	474.75	22.6624	4	440	25.364	4	670	16.6733	4	14405.8	612.994	4	3270.25	68.7477	4	3266.75	103.407	4	1941.5	74.7819	4	4062.5	261.132	4	555.75	18.7861	4	551.25	15.1079	4	668.5	34.0441	4	4116	200.79	4	3284.25	111.739	4	3226.75	98.1746	4	553.25
2.57778	664.25	113.843	4	621.5	46.5654	4	477.75	18.3916	4	438	22.2561	4	663.75	18.9275	4	14366.8	611.318	4	3263.5	59.8804	4	3262.25	101.385	4	1945.75	76.5827	4	4096.25	255.582	4	563.75	25.3163	4	552.25	8.46069	4	669.75	35.4154	4	4120	208.75	4	3284.25	133.64	4	3215.5	76.2649	4	558.75
2.58889	662.75	113.685	4	623.75	41.5562	4	471.75	17.8396	4	439.75	21.6699	4	661.25	17.3277	4	14362	629.107	4	3261.25	63.9863	4	3266	93.9468	4	1960	73.4257	4	4146.75	256.423	4	559	21.3073	4	553.75	15.6498	4	669.5	36.0786	4	4152.25	202.33	4	3281.25	131.051	4	3221	92.9086	4	555.5
2.6	659.5	117.685	4	621	41.3844	4	475.5	22.2336	4	437.5	21.7639	4	666	18.3848	4	14374.5	602.448	4	3268	63.4403	4	3261.25	94.2457	4	1971.25	71.1073	4	4157	268.155	4	560.75	21.5774	4	552.75	12.9711	4	664.5	31.6807	4	4137	208.014	4	3283.5	126.06	4	3222	81.9146	4	553.5
2.61111	667.5	120.779	4	618.25	37.3218	4	478.75	24.1437	4	440.25	19.7547	4	667.5	18.7883	4	14357	609.545	4	3274.25	63.416	4	3274.75	94.9258	4	1981.5	77.0692	4	4164.75	271.129	4	554.25	22.9547	4	555.25	10.6262	4	668.5	37.5366	4	4138.5	197.534	4	3277.75	119.176	4	3231.75	88.6092	4	556.25
2.62222	666.75	120.506	4	619.5	36.8827	4	477.5	24.1868	4	442.75	24.9583	4	671	14.1657	4	14391.8	614.658	4	3261.25	67.5099	4	3273.75	88.9246	4	1990.25	82.5202	4	4188	272.366	4	561.75	21.9298	4	555	6.48074	4	666.5	31.2996	4	4175.75	207.569	4	3278.5	108.322	4	3216.5	108.905	4	554.75
2.63333	667	114.766	4	617.5	36.9008	4	474.25	22.8674	4	438	17.8699	4	673.5	19.2787	4	14391	583.347	4	3264.5	64.3247	4	3267	108.071	4	2002.25	71.1167	4	4204	261.919	4	554	19.9499	4	555.5	17.4069	4	671	31.5066	4	4159.5	213.804	4	3275	118.679	4	3228	107.204	4	557.5
2.64444	667	118.212	4	619.5	32.8786	4	475.75	24.3362	4	441.25	18.0993	4	670	14.7648	4	14385.8	592.974	4	3267.5	65.9014	4	3270.5	101.582	4	2013.5	81.8352	4	4247.75	272.384	4	559.25	16.9189	4	555.75	9.97914	4	665	34.5929	4	4184	203.091	4	3265	129.784	4	3224	93.961	4	560.75
2.65556	670.5	118.762	4	619.25	30.6526	4	475	22.1058	4	437.75	23.429	4	665.75	24.0191	4	14344.8	595.679	4	3270.25	71.923	4	3266.5	89.0711	4	2024.25	82.4798	4	4252.5	280.021	4	559.75	23.4574	4	554.25	9.56992	4	671.25	31.4788	4	4173	186.949	4	3273.25	120.608	4	3211.75	90.7575	4	561.75
2.66667	663.5	119.489	4	624	37.5677	4	477.75	19.6193	4	438.5	19.74	4	667.5	17.5214	4	14370.5	575.098	4	3261.75	59.371	4	3271.5	116.337	4	2031	84.8332	4	4291	247.622	4	558.25	21.5155	4	554.5	9.98332	4	671	32.2697	4	4182.75	194.884	4	3275.75	120.572	4	3218.25	86.7578	4	556.75
2.67778	671.75	129.412	4	622.25	32.8469	4	483.75	23.3292	4	440	23.9026	4	672.5	18.0093	4	14402	614.979	4	3266.25	69.8206	4	3264	99.5054	4	2041.75	83.2521	4	4298.5	281.042	4	559.25	20.3531	4	553	10.6771	4	675	32.7516	4	4195.25	213.537	4	3278.5	122.677	4	3236.75	73.7038	4	557.75
2.68889	668.75	121.168	4	623.25	31.8473	4	475	21.1029	4	445.25	25.2768	4	672.5	16.9017	4	14335	615.634	4	3279.75	74.6118	4	3273	101.594	4	2057	84.4551	4	4327.75	291.46	4	561.25	19.9228	4	552.5	14.1539	4	672.75	28.3358	4	4202.25	209.076	4	3282.5	120.168	4	3225.5	73.632	4	559
2.7	671.25	123.241	4	622.25	39.2885	4	480	20.3306	4	442.25	18.9978	4	674.5	16.7033	4	14403	646.765	4	3257	72.9429	4	3277.5	81.4228	4	2063.75	77.5903	4	4359.75	267.185	4	558.75	23.372	4	558.75	9.17878	4	665.5	34.6651	4	4202.5	199.871	4	3274.75	109.348	4	3224.5	102.38	4	559.5
2.71111	675.25	121.924	4	625.25	38.8705	4	477	12.2746	4	450.5	20.0915	4	676.5	16.5429	4	14362	665.675	4	3260	58.6572	4	3266.5	93.2398	4	2072	76.5898	4	4363.75	264.893	4	559	19.9165	4	556.5	12.7148	4	670	37.7977	4	4218.25	195.996	4	3283.75	138.659	4	3219.5	94.8349	4	557
2.72222	676	122.09	4	620.25	35.6219	4	480.75	22.3215	4	446	24.6577	4	670	19.1485	4	14387.2	620.323	4	3268.75	62.9517	4	3274.5	90.0537	4	2079	81.7313	4	4400.75	279.651	4	559.75	21.3288	4	551.5	11.4746	4	671.5	27.6707	4	4231.75	200.304	4	3276.75	130.821	4	3224	91.6261	4	558.5
2.73333	663	128.502	4	621.5	39.315	4	481.75	21.0139	4	442.75	23.4432	4	677.25	16.8795	4	14335.2	582.789	4	3265.25	70.2727	4	3257.75	98.0693	4	2091.5	71.3979	4	4416.5	279.477	4	561	21.0238	4	555.75	10.0457	4	673.5	26.602	4	4231.5	217.115	4	3271.5	126.223	4	3218.5	91.8277	4	559.5
2.74444	673	127.557	4	629.5	40.7635	4	483.75	24.7841	4	448.5	20.7284	4	672.5	23.8956	4	14335.5	557.874	4	3263.25	66.6702	4	3257.5	92.896	4	2094.5	78.9705	4	4448	276.879	4	561.75	19.6023	4	555.25	8.53913	4	677.5	33.5609	4	4244	198.042	4	3275.5	135.594	4	3220.75	89.0819	4	561.5
2.75556	672.5	121.132	4	630.25	40.1611	4	475.5	23.3595	4	445	16.8325	4	672.75	17.2699	4	14376.8	653.924	4	3268.5	54.6046	4	3266.75	90.3931	4	2115.75	78.3597	4	4452.75	277.61	4	558	21.8327	4	552.5	12.1244	4	673.75	27.8373	4	4259.75	211.977	4	3276.25	121.549	4	3226.25	107.385	4	560.75
2.76667	673.25	125.465	4	627.5	34.3463	4	481	26.5581	4	442.25	24.6357	4	677.5	17.2143	4	14356.8	604.32	4	3274.75	65.9261	4	3266.5	100.108	4	2125.5	70.4296	4	4473.25	285.158	4	559.25	19.4658	4	554.75	13.1498	4	675	37.0675	4	4265	202.529	4	3281.5	132.95	4	3223.75	96.3963	4	559.5
2.77778	682	135.122	4	633.5	40.5997	4	481	22.5389	4	446.25	23.1138	4	679.5	21.7945	4	14353.2	617.294	4	3261.5	61.6901	4	3268.25	92.6224	4	2133	84.1546	4	4511.75	274.773	4	560	25.219	4	557	15.1658	4	680	32.1973	4	4255.25	193.584	4	3274	117.927	4	3222.5	97.4286	4	558.5
2.78889	675.75	122.997	4	626.5	40.8289	4	482.75	27.9091	4	444.25	25.773	4	676.5	18.6458	4	14301	599.256	4	3282.25	66.3846	4	3259.75	91.9397	4	2139.5	82.6458	4	4541.75	288.032	4	560.75	19.1551	4	554	8.79394	4	672	26.1916	4	4278	218.852	4	3270.75	119.182	4	3213.5	96.3829	4	562.5
2.8	676.5	129.904	4	631.25	38.9989	4	484.5	20.3388	4	446.5	19.6893	4	677.25	17.2313	4	14357.2	610.903	4	3265.25	61.9698	4	3271.5	92.2189	4	2152.25	68.1879	4	4562.5	291.358	4	560.75	18.6793	4	554.5	12.3962	4	680	33.1763	4	4272.75	211.82	4	3276	125.079	4	3224.5	81.8393	4	564
2.81111	667	130.126	4	630	38.8844	4	482	20.1825	4	442.25	20.0728	4	677.25	17.6328	4	14334.8	584.158	4	3261	79.6953	4	3266	107.185	4	2169	78.5239	4	4563.25	287.386	4	561.5	21.0159	4	555.5	10.2144	4	680	32.0312	4	4287	207.774	4	3289.75	139.691	4	3221	85.6543	4	558.5
2.82222	678.25	131.94	4	628.5	36.1985	4	478.75	24.0191	4	449.75	21.9298	4	680.25	15.5215	4	14399.2	601.829	4	3282.75	70.1492	4	3275.75	97.1541	4	2173.75	79.914	4	4606.25	282.85	4	560	19.8494	4	557	18.5293	4	672	33.3467	4	4297.25	192.694	4	3271.25	127.199	4	3225.75	94.7782	4	565.25
2.83333	674.75	130.592	4	633	43.2281	4	482.25	29.8371	4	445.5	26.198	4	681	16.0624	4	14365.5	619.583	4	3262	46.3393	4	3276.25	106.102	4	2184.75	79.1049	4	4618.5	295.52	4	559.5	20.4206	4	558.25	13.2256	4	679.25	31.8368	4	4313.75	203.816	4	3273.75	137.32	4	3222.5	95.5004	4	557.5
2.84444	675.5	129.287	4	626.75	40.9176	4	484.25	25.8247	4	442.75	25.786	4	682.75	23.1715	4	14403.2	633.487	4	3259.25	59.902	4	3274.75	95.9492	4	2198.5	87.264	4	4650.5	309.014	4	559	27.4226	4	561.5	11.6762	4	675	24.6712	4	4318.5	207.669	4	3275.75	128.811	4	3218.75	109.512	4	559.75
2.85556	675.75	131.713	4	628.5	37.9956	4	484.75	20.9026	4	443	23.0217	4	681.25	18.8746	4	14340.5	553.367	4	3266	61.9946	4	3286.5	84.9647	4	2202.5	73.7225	4	4652.5	288.964	4	565	24.2762	4	558.25	12.0104	4	677.5	28.2076	4	4317.25	196.785	4	3270.75	113.864	4	3210.5	96.1162	4	558.5
2.86667	681	130.008	4	631.5	43.4933	4	483.5	22.2486	4	449.5	19.5704	4	678.5	12.7932	4	14370.5	585.009	4	3266	66.1816	4	3281.75	96.8689	4	2212	83.4466	4	4677.25	281.596	4	559.75	19.7547	4	560.5	13.6015	4	676.5	25.3311	4	4333.25	208.468	4	3280.75	122.951	4	3224.75	91.8091	4	560.25
2.87778	682.25	132.653	4	631.75	41.3148	4	481.5	24.3653	4	445	22.1359	4	679	22.166	4	14367.5	629.32	4	3262.5	66.8057	4	3279.5	91	4	2220.75	77.1724	4	4717.5	296.226	4	561.5	14.4799	4	564	7.78888	4	681.75	27.4757	4	4333.25	209.49	4	3271.75	120.718	4	3218.75	82.5404	4	561.75
2.88889	678	127.713	4	627.75	42.8826	4	483.5	28.243	4	448	14.2127	4	684.5	27.4894	4	14361.8	612.47	4	3258.75	69.1972	4	3269.5	105.655	4	2227.5	74.8933	4	4739.25	300.437	4	566	19.3391	4	562.75	8.05709	4	678.75	32.4795	4	4337	215.846	4	3276.75	126.8	4	3233.25	83.2922	4	565.5
2.9	684.75	135.056	4	632.5	38.1619	4	482.75	26.5126	4	452.25	20.2875	4	689.25	21.8232	4	14366.2	681.465	4	3265.75	59.6287	4	3288.5	95.2068	4	2252.5	86.3578	4	4763.5	307.773	4	558.25	25.4083	4	557.75	9.94569	4	678.5	29.7265	4	4346.75	199.244	4	3282.75	138.247	4	3222.5	95.2138	4	559.75
2.91111	680.5	131.551	4	629	36.9053	4	484.25	25.1578	4	443	24.6982	4	686.25	19.0153	4	14369	581.791	4	3268	65.9545	4	3273.5	104.564	4	2257	83.1264	4	4799	299.517	4	565.5	26.0448	4	562.25	14.2449	4	680.75	32.6228	4	4357.25	207.158	4	3271.5	129.837	4	3217.25	107.453	4	566
2.92222	684	129.324	4	634.5	41.4769	4	484	22.3458	4	449.25	19.8053	4	682	19.3735	4	14357.2	614.406	4	3275.25	64.7167	4	3265.25	99.2115	4	2263.75	75.9973	4	4804.5	286.15	4	564	20.4776	4	559	16.0208	4	682.5	37.6431	4	4365.25	204.28	4	3280	127.104	4	3214.5	73.9211	4	562.75
2.93333	676.75	135.564	4	634.5	40.9919	4	489.25	25.4738	4	448.75	19.5171	4	690.25	18.5899	4	14356.2	605.736	4	3277.5	57.0935	4	3277.5	100.447	4	2275.5	93.9876	4	4836.75	298.218	4	562.75	17.2699	4	562.25	13.2004	4	683.75	31.0631	4	4384.75	218.829	4	3273.25	121.87	4	3219.25	91.2994	4	562.75
2.94444	688.25	136.317	4	642.5	40.9675	4	486	19.3563	4	448.75	20.0728	4	693.75	17.8582	4	14340.8	601.766	4	3269.25	64.562	4	3263.5	91.2889	4	2294.75	90.1161	4	4845.25	302.126	4	567.5	17.2916	4	558.75	8.61684	4	682	31.9479	4	4383	205.778	4	3282.5	126.482	4	3226	91.4221	4	569.75
2.95556	684.75	128.336	4	634.25	37.9945	4	485	16.4924	4	448	22.6421	4	687	20.7364	4	14400.2	549.176	4	3269.75	57.6158	4	3268.75	98.144	4	2299.25	90.8089	4	4844.5	307.944	4	564	22.4054	4	567.5	17.2916	4	682.5	34.7803	4	4389	224.727	4	3278.5	122.454	4	3216.5	81.9451	4	560.5
2.96667	685.5	135.165	4	633	35.9537	4	485.25	18.246	4	451.5	33.6898	4	690.75	16.5202	4	14389.8	611.347	4	3279.25	60.3124	4	3268.75	99.2216	4	2312.75	88.4322	4	4892.5	291.017	4	565.5	23.2164	4	563	14.0949	4	680.5	32.0156	4	4396.25	226.799	4	3269.25	122.088	4	3226	81.187	4	560.5
2.97778	688.25	131.885	4	636	39.3531	4	483	19.6129	4	447.25	24.4455	4	694.25	24.2813	4	14390.2	577.524	4	3257.75	66.6052	4	3269.25	102.053	4	2326.75	85.1014	4	4902	287.561	4	571.75	23.6273	4	558.5	10.7238	4	682.25	38.5433	4	4412	219.217	4	3275.5	123.292	4	3221.5	85.6719	4	568.5
2.98889	690.25	140.87	4	633.25	38.4567	4	485.5	23.1733	4	448.25	21.2662	4	690.25	15.0859	4	14341.2	601.116	4	3280.5	47.4307	4	3268.5	91.9366	4	2327.5	78.4113	4	4931.5	305.213	4	568.5	12.7932	4	556.75	10.1448	4	680.5	34.4335	4	4418.5	223.429	4	3287.5	126.664	4	3207.75	93.8842	4	563.5
3	691.5	144.551	4	637.25	35.5282	4	489.5	23.8118	4	450	22.4202	4	693.75	19.0853	4	14322.5	596.126	4	3269	47.8679	4	3263.5	98.0969	4	2346.25	84.3065	4	4950.25	294.416	4	569.5	21.8861	4	561	7.52773	4	685	33.5361	4	4430	220.691	4	3274.5	121.881	4	3229.25	95.6987	4	564
3.01111	691.75	139.469	4	629.5	34.7707	4	489.5	25.0666	4	452.75	17.8582	4	695	21.3229	4	14361	571.244	4	3272.5	74.6793	4	3261.5	108.1	4	2361.25	76.4782	4	4990.5	312.022	4	567	23.5089	4	558	12.083	4	686.25	36.8092	4	4414	228.711	4	3286.25	126.595	4	3231.75	104.589	4	562.5
3.02222	691.5	141.262	4	635	37.3363	4	486.5	22.1133	4	448.75	20.9026	4	700.75	24.1022	4	14380.5	631.904	4	3262	54.8817	4	3280.25	120.707	4	2358.5	100.633	4	4987.5	279.201	4	568.75	18.3189	4	559.75	10.9962	4	686.75	33.1298	4	4441.25	205.365	4	3289.5	124.404	4	3221.75	93.0891	4	563.5
3.03333	691	141.593	4	632	32.4654	4	490.5	15.2425	4	444.25	24.1022	4	696.75	24.5951	4	14356.8	569.184	4	3280	68.2544	4	3263.25	82.6574	4	2376.25	86.3496	4	5018	316.331	4	564.25	21.7006	4	561	12.1106	4	682.75	34.9607	4	4434	213.528	4	3286	118.24	4	3227.25	95.4267	4	567.75
3.04444	691.75	135.974	4	636.5	38.4924	4	486.25	21.4845	4	449.75	23.6837	4	699	16.3503	4	14330.2	619.797	4	3279.5	81.2588	4	3257.25	83.6117	4	2377.75	85.7997	4	5048	309.49	4	570.25	24.6762	4	559.75	12.0381	4	687.5	32.1092	4	4442.5	205.372	4	3273.5	144.339	4	3218.5	92.4788	4	568.25
3.05556	689	138.191	4	631.75	45.5732	4	489	22.9783	4	451.75	21.3444	4	703	23.3666	4	14392.5	624.656	4	3268.25	55.9546	4	3268.25	102.753	4	2404.75	92.2076	4	5068	314.351	4	568.25	21.9905	4	562	13.3915	4	683.5	30.654	4	4462	218.652	4	3282	113.246	4	3219.75	99.1476	4	565.75
3.06667	695	145.247	4	634.25	36.1974	4	490.75	25.4869	4	449	22.8765	4	696.75	15.4353	4	14316.2	610.618	4	3265	69.0845	4	3274.25	96.7105	4	2390.25	88.5791	4	5105.75	320.41	4	571.5	21.9469	4	558.75	13.9613	4	687	33.1059	4	4437.75	229.08	4	3278.75	123.861	4	3222.25	100.844	4	564
3.07778	691.25	133.298	4	643.75	37.642	4	483.25	23.4716	4	451.25	19.8221	4	697.25	17.7271	4	14374	589.524	4	3277.75	61.7218	4	3273.25	97.681	4	2410.5	100.461	4	5130.25	314.312	4	568.75	18.7328	4	560.25	11.7296	4	685.25	37.9594	4	4454.5	222.574	4	3277	125.78	4	3226.25	80.384	4	561
3.08889	688.25	143.368	4	637.25	40.4011	4	488.75	20.3204	4	452.25	21.5155	4	698.75	21.716	4	14305.5	594.818	4	3277	52.9906	4	3263.75	87.4619	4	2421.25	84.7914	4	5135.75	341.63	4	568.75	16.6808	4	561.25	10.5317	4	686.25	29.624	4	4477.25	225.674	4	3277.25	133.971	4	3226	85.2643	4	564.5
3.1	692.75	148.284	4	634.5	45.9093	4	488	19.7146	4	451.25	24.6627	4	703	19.6638	4	14377.8	621.082	4	3269.25	63.1368	4	3274.25	97.3186	4	2432.5	92.7667	4	5148.25	309.341	4	566.25	22.8236	4	566	11.431	4	689.25	32.7859	4	4491	218.955	4	3280	119.217	4	3222.75	95.0732	4	563
3.11111	698	150.348	4	640.25	38.1259	4	489.25	25.0383	4	449.25	14.8183	4	700	25.9358	4	14355.2	617.651	4	3279.75	72.3896	4	3271.5	98.1241	4	2440	94.4881	4	5181.75	316.834	4	564.5	17.9351	4	567.5	7.72442	4	683	29.9778	4	4473.25	220.026	4	3269.25	134.713	4	3217	80.0541	4	564.25
3.12222	691	143.148	4	640.75	43.3695	4	491	22.891	4	456	21.8937	4	698.5	17.3109	4	14368	607.269	4	3270	54.5894	4	3286	107.861	4	2457.25	84.3974	4	5221	341.927	4	565.5	22.1736	4	566	14.8997	4	694.25	31.0953	4	4502.25	220.288	4	3275.5	125.8	4	3216.25	92.7411	4	560.75
3.13333	691.75	146.893	4	639.75	43.7598	4	494	22.0605	4	448.5	24.0624	4	698.5	20.3388	4	14361	613.076	4	3265.25	67.3764	4	3260.75	102.601	4	2464.5	85.8701	4	5233.25	332.133	4	569.5	18.6279	4	562.5	8.69866	4	692.25	29.669	4	4503	219.022	4	3278.25	131.948	4	3214.75	84.3381	4	568.75
3.14444	693	150.249	4	639.25	40.6315	4	493.75	23.5567	4	454	27.4833	4	705	23.3381	4	14363.2	624.302	4	3268.25	55.6619	4	3268.25	99.1308	4	2489.5	100.018	4	5233	338.367	4	570	24.3995	4	567.5	10.9087	4	692	34.1272	4	4510.25	209.134	4	3272.25	132.457	4	3212.75	93.7599	4	565.25
3.15556	694.75	142.481	4	642.5	42.4617	4	490.25	18.1544	4	451	20.4124	4	706.25	22.2017	4	14313	584.771	4	3261.5	69.0579	4	3286.5	101.188	4	2470.75	92.5864	4	5277	327.678	4	571	17.1659	4	572.5	9.14695	4	690.75	28.7214	4	4513.75	228.316	4	3264.75	108.155	4	3220	98.3565	4	568
3.16667	700.75	147.308	4	642	45.6289	4	492	22.4944	4	448.25	23.372	4	703.75	18.0254	4	14380.8	569.167	4	3271.75	54.7076	4	3269.75	83.9936	4	2491.25	95.8414	4	5282.25	313.056	4	570.25	24.9048	4	566.75	12.0381	4	693.5	36.4555	4	4523.5	223.472	4	3284.5	127.699	4	3226.25	85.1014	4	565.75
3.17778	695.5	151.795	4	640.5	42.4068	4	494.75	15.9452	4	453	25.02	4	704.75	22.1115	4	14395	589.775	4	3265.25	63.6049	4	3276.25	106.875	4	2507.75	95.4476	4	5311	315.277	4	566.5	26.2869	4	566.75	12.1484	4	694.25	28.2061	4	4542.75	217.492	4	3279.5	131.754	4	3228.25	87.5457	4	571
3.18889	697.5	150.072	4	641.75	39.1695	4	487.75	22.4852	4	454.25	21.2034	4	701.5	21.9469	4	14321.2	579.635	4	3275.75	61.5975	4	3277.5	98.2327	4	2520.75	95.6047	4	5319.75	327.939	4	571	17.0685	4	563.75	13.1751	4	694.25	30.5982	4	4536	213.621	4	3260.75	125.715	4	3235.75	89.9977	4	572
3.2	698.25	149.596	4	641.25	38.2481	4	496.25	19.4315	4	452.25	23.1715	4	707.25	21.6083	4	14336.8	618.444	4	3264.5	57.8533	4	3279.5	99.5908	4	2528	97.5056	4	5357.25	341.562	4	569.75	19.2592	4	567.25	8.73212	4	691	32.6905	4	4537.5	206.557	4	3268.25	116.723	4	3224.25	82.9111	4	568.75
3.21111	695	155.591	4	644.25	40.6069	4	493.5	21.2995	4	452.75	21.3288	4	703.5	22.7523	4	14374.2	612.504	4	3281.25	60.1242	4	3270.5	98.9427	4	2535	92.9373	4	5374.75	337.885	4	574.75	16.9189	4	564.75	9.74252	4	693.25	32.1079	4	4556.25	215.486	4	3294	115.204	4	3199.25	90.5331	4	568.5
3.22222	698.5	151.227	4	638.75	41.6043	4	493.5	17.9722	4	456.5	18.5203	4	708.5	21.7945	4	14341.8	583.623	4	3262.75	52.5508	4	3277.25	99.3927	4	2538.25	93.9836	4	5403	316.491	4	573.75	20.4022	4	567	16.3503	4	688.5	29.1719	4	4551.25	215.63	4	3274	121.732	4	3216.75	83.3762	4	568.25
3.23333	704	151.224	4	637.25	36.8092	4	496	12.9099	4	459.5	18.4481	4	707.25	18.8922	4	14353.2	572.158	4	3264.25	57.1919	4	3289	95.5824	4	2560	105.802	4	5427.25	332.063	4	570.75	20.4185	4	560.75	9.91211	4	695.75	33.6489	4	4568.5	206.35	4	3283.75	125	4	3230.5	83.9702	4	569.5
3.24444	706.5	155.903	4	646.75	40.5411	4	491.5	20.1577	4	452.25	18.9275	4	707	21.4321	4	14345	643.239	4	3268.5	65.2814	4	3271.5	110.431	4	2568	93.0806	4	5427.5	336.961	4	567.75	18.8392	4	568.25	15.1959	4	688.25	33.2102	4	4567.5	211.147	4	3270.75	115.462	4	3217.5	90.9817	4	570
3.25556	705.5	156.36	4	642.25	38.7245	4	492.75	18.246	4	453.75	16.9386	4	709.5	21.4398	4	14360.5	597.439	4	3273.5	70.5904	4	3283	116.862	4	2581.25	92.8597	4	5458.25	341.694	4	572	20.199	4	566.75	14.2683	4	697	33.2566	4	4580	217.193	4	3267.5	118.52	4	3225.75	93.4786	4	564.75
3.26667	702.5	155.924	4	644.75	36.9358	4	494	26.4197	4	460.5	25.5669	4	711.75	14.5688	4	14382	576.984	4	3258.5	58.8133	4	3267	94.6573	4	2588.25	111.087	4	5489.25	350.189	4	573.75	21.7773	4	571.5	8.3865	4	693.75	40.1611	4	4573.75	215.899	4	3277.25	116.268	4	3215.5	88.3195	4	572
3.27778	700.5	148.577	4	653.5	42.868	4	490.75	18.9099	4	454.25	23.5142	4	713	25.0998	4	14322	582.25	4	3277	54.3752	4	3268.5	107.159	4	2606.75	98.7569	4	5507	317.73	4	571.5	18.2665	4	571.75	11.3835	4	692.75	25.4083	4	4590	214.21	4	3274.75	126.603	4	3220	88.1098	4	568.5
3.28889	709	154.365	4	648.75	46.543	4	496.5	22.6642	4	454.5	21.4864	4	713	17.5119	4	14346.8	594.105	4	3263.5	58.0144	4	3271	90.3696	4	2610.5	95.3083	4	5527.25	330.97	4	571.25	13.301	4	567	13.1149	4	693.25	32.8773	4	4588.75	218.561	4	3270.5	133.52	4	3222.75	85.5429	4	570
3.3	705	160.821	4	644.5	41	4	496	18.4932	4	457.25	25.7989	4	716.25	20.2711	4	14379.5	610.592	4	3265.5	60.4235	4	3277	98.3633	4	2629.25	106.337	4	5550.25	325.425	4	575	18.9385	4	575.5	14.5488	4	697.75	35.1414	4	4611.25	229.837	4	3280	121.636	4	3213	106.192	4	572.25
3.31111	702.5	152.557	4	649.75	40.1611	4	494	27.0801	4	459.75	20.9662	4	713.25	19.5	4	14410	597.909	4	3276.5	62.6339	4	3279.75	104.443	4	2632	106.286	4	5567	341.076	4	572.75	21.0614	4	564.5	9.46925	4	697.5	32.2232	4	4621.75	231.696	4	3273.5	133.073	4	3226.5	99.8749	4	568
3.32222	708	160.966	4	647.75	39.7272	4	498	17.7951	4	456	19.3563	4	714.5	25.318	4	14375.5	556.81	4	3275.25	73.5091	4	3278.75	99.0332	4	2644.5	94.5498	4	5599.25	319.172	4	573	19.8997	4	570	10.8628	4	697	34.1467	4	4606.5	210.641	4	3280	130.836	4	3234.25	90.7648	4	567
3.33333	714.75	154.89	4	653.5	44.155	4	495	24.0278	4	455	24.6441	4	716.5	27.1109	4	14336	587.801	4	3273.5	55.2962	4	3263.75	106.278	4	2650	96.754	4	5613	328.16	4	571.5	26.6521	4	570	10.7083	4	695.25	33.6687	4	4614.25	231.173	4	3283.25	118.705	4	3221.75	90.7868	4	570.25
3.34444	707.25	156.197	4	645.75	40.8524	4	500.5	17.9165	4	460.25	28.1114	4	709	20.6074	4	14327.5	608.314	4	3273.5	65.4497	4	3275.5	92.939	4	2668.25	93.3894	4	5628	349.425	4	572.25	17.4428	4	571	13.0894	4	698.25	28.2887	4	4639.5	223.233	4	3264.75	116.823	4	3227.75	85.8463	4	569.5
3.35556	709.25	159.446	4	643.5	39.7199	4	494.25	18.9978	4	453.75	23.81	4	710.75	25.0782	4	14369.8	595.12	4	3255.75	63.9446	4	3272	111.556	4	2671.75	101.267	4	5660.75	366.525	4	571.75	21.7006	4	568.75	9.67385	4	697	40.3237	4	4641.25	220.592	4	3289.25	126.17	4	3221	89.245	4	574
3.36667	709.5	163.117	4	647.5	38.0395	4	493	19.6129	4	457.5	17.7106	4	718	25.807	4	14344	576.252	4	3270	61.3351	4	3284.5	95.3083	4	2681.5	101.517	4	5668.5	357.197	4	576	26.1916	4	567.75	12.6853	4	701.25	39.3139	4	4646.5	227.903	4	3282.5	127.422	4	3229.5	87.9413	4	573
3.37778	708.5	165.05	4	648.75	43.0378	4	497.5	22.7816	4	455	19.6129	4	717	18.9912	4	14393.5	583.932	4	3265	65.1818	4	3277.5	88.7788	4	2695.5	116.403	4	5683.5	343.197	4	574.25	22.3961	4	569	14.6742	4	701	31.5278	4	4649.75	229.671	4	3279.75	125.455	4	3219.75	82.2491	4	575.25
3.38889	711.75	165.309	4	645	44.9444	4	497.25	19.9228	4	458.25	19.7547	4	716	22.745	4	14354.5	605.691	4	3272.75	63.0152	4	3270	97.1631	4	2705.75	99.1678	4	5707.25	345.7	4	575	21.4942	4	569	10.1653	4	697.5	36.2077	4	4664.75	230.048	4	3273	132.502	4	3231	92.5671	4	569.25
3.4	712	165.072	4	649.5	37.2245	4	498.5	21.2995	4	456	23.7065	4	720.5	21.9773	4	14344.5	613.517	4	3272.25	60.2239	4	3277.75	97.3186	4	2715.5	99.748	4	5724.75	349.663	4	569.5	15.7586	4	573.5	15.3297	4	703	35.9166	4	4658.75	235.299	4	3278.75	120.779	4	3229.25	84.1957	4	569.75
3.41111	712.75	162.775	4	650	44.5496	4	491	17.6068	4	454	20.5102	4	720	22.0605	4	14334.5	593.648	4	3263.75	55.9367	4	3279.75	88.1415	4	2724	94.9456	4	5763.75	344.021	4	574.25	18.3553	4	573.25	8.38153	4	696	31.1876	4	4676.5	201.502	4	3266.25	127.638	4	3235.75	88.9283	4	573.75
3.42222	715.5	161.232	4	648	42.0555	4	499.5	23.388	4	459.5	24.3926	4	718	18.0739	4	14379.5	612.754	4	3277	70.176	4	3283	101.223	4	2736.5	100.351	4	5786	331.806	4	569.75	20.0062	4	578	12.7541	4	706.25	36.6094	4	4684.75	220.71	4	3286.5	131.688	4	3224	90.5539	4	575.75
3.43333	711.25	164.654	4	649.75	41.0152	4	499.75	21.8689	4	466.5	28.6298	4	724	22.7156	4	14343.8	584.46	4	3268.75	62.9358	4	3287.5	103.629	4	2740.5	96.5073	4	5819.25	353.048	4	576	20.5102	4	568.75	13.5739	4	702.75	34.3256	4	4674.5	222.909	4	3282.5	122.693	4	3236.75	102.445	4	567.75
3.44444	716.75	160.446	4	642.75	35.1698	4	495.5	24.7184	4	459.5	20.664	4	724.5	24.3516	4	14351.5	630.622	4	3284	58.4751	4	3263.5	107.618	4	2757.5	101.171	4	5829	341.968	4	571.5	21.0792	4	575.25	10.9962	4	699.5	25.8779	4	4688.25	226.058	4	3290.75	122.764	4	3232.25	86.0363	4	573.25
3.45556	715.25	163.365	4	654.5	40.5339	4	491.75	23.372	4	456.25	25.1446	4	720.75	17.7459	4	14376.5	594.649	4	3287	50.8199	4	3282.25	96.4516	4	2773	102.317	4	5852	344.075	4	575.75	20.662	4	576.75	11.0265	4	701.75	29.2161	4	4701.25	233.611	4	3282.5	125.035	4	3240.25	94.831	4	574.75
3.46667	709.25	164.605	4	647.25	43.2695	4	496.75	24.0052	4	457	26.7955	4	726.25	23.8939	4	14351.5	614.866	4	3271.5	61.1583	4	3278	103.801	4	2777	105.928	4	5862	344.212	4	577.75	21.8689	4	573.5	13.9164	4	706.75	37.7216	4	4707	214.14	4	3273	127.523	4	3222.5	84.2002	4	575
3.47778	713.25	160.708	4	650.75	46.7003	4	497.25	20.1722	4	460.25	26.8375	4	720.75	22.7797	4	14345.5	625.996	4	3286	45.0407	4	3285.75	96.6036	4	2784.5	101.464	4	5906	347.108	4	574	18.0924	4	566.5	6.19139	4	703.25	29.9708	4	4695.75	218.263	4	3278.5	111.512	4	3238.5	91.4932	4	574.25
3.48889	716.25	168.684	4	653.25	40.5986	4	501.5	22.1133	4	460.5	22.6642	4	725	18.3121	4	14374.8	633.845	4	3273.75	72.8349	4	3273.75	103.883	4	2794.75	102.067	4	5883.5	377.783	4	582	22.7743	4	573.5	14.8436	4	702.25	26.613	4	4705	235.09	4	3265	137.492	4	3230	78.6511	4	570.5
3.5	725	172.995	4	650.25	38.4567	4	497	21.0871	4	465.25	22.4258	4	726	26.1406	4	14369.5	658.989	4	3267	61.4817	4	3284	101.846	4	2805.75	107.773	4	5919	354.224	4	575	24.1661	4	575.25	5.43906	4	706.5	29.2859	4	4704.25	225.875	4	3280.5	132.374	4	3236	93.3524	4	575
3.51111	715.75	168.781	4	654.5	40.8779	4	502.75	20.5163	4	462.25	27.3298	4	722.75	23.6837	4	14361.8	581.176	4	3284.5	67.8061	4	3281.25	99.376	4	2810.25	97.0717	4	5965.25	349.937	4	575	15.4056	4	571.5	15.0665	4	705	36.833	4	4726	237.426	4	3278	132.69	4	3224.5	92.5725	4	571.25
3.52222	719.25	163.567	4	653.5	43.1625	4	494.25	23.7118	4	462.75	16.1323	4	725.75	21.8232	4	14375.8	618.477	4	3262.75	68.7283	4	3274.75	90.9849	4	2832.75	106.202	4	5980	361.288	4	578.75	22.0662	4	571.5	13.4784	4	705.25	39.3309	4	4744.75	236.301	4	3275.25	121.73	4	3220.75	80.7935	4	577.5
3.53333	720	170.864	4	652	45.9057	4	502.75	18.9978	4	467	23.2809	4	722.5	24.9466	4	14302.5	604.297	4	3268.25	61.5217	4	3285	107.62	4	2843.75	106.553	4	5993.5	368.118	4	576.75	15.7136	4	567.5	15.843	4	706.5	31.6491	4	4736.25	209.923	4	3277	117.935	4	3223.25	83.0517	4	569.25
3.54444	718.25	166.083	4	658.25	45.8067	4	496.25	24.5408	4	463.75	26.7753	4	729.75	22.4109	4	14360.8	603.457	4	3276.25	70.6181	4	3273.25	86.942	4	2836.75	103.867	4	6034	342.048	4	574.5	18.0462	4	580.25	12.2848	4	709.75	38.2568	4	4763.25	236.421	4	3273	127.635	4	3234	87.449	4	573.75
3.55556	714.5	170.631	4	659	45.2106	4	500	23.6784	4	467.25	27.5847	4	724.5	16.1348	4	14376.8	579.529	4	3266.5	53.5195	4	3281.75	94.7958	4	2852.25	101.431	4	6042.25	371.067	4	576.5	23.2737	4	575.5	17	4	709.75	35.7153	4	4744.75	232.456	4	3278.5	128.568	4	3220.5	89.1385	4	576.25
3.56667	719.5	170.844	4	659	40.0832	4	504	23.7065	4	457.75	24.5	4	734	18.5652	4	14358.5	620.547	4	3275.25	60.4945	4	3281	93.3667	4	2866	115.508	4	6043	352.176	4	578.25	18.9978	4	576.25	14.9527	4	705	31.8434	4	4750.75	240.91	4	3287.25	143.444	4	3224.75	91.241	4	575.75
3.57778	720.25	172.357	4	663.25	43.454	4	497.5	24.3105	4	462.75	20.8387	4	733.75	29.4887	4	14385.5	627.236	4	3275.5	65.1895	4	3286.5	97.4149	4	2882	121.345	4	6080.75	362.287	4	576	23.5938	4	575.25	16.2147	4	710.75	33.8071	4	4775	229.729	4	3277.25	133.744	4	3218	90.7891	4	579.25
3.58889	717.75	170.281	4	655	46.6405	4	503	22.3458	4	468	27.6043	4	726.5	23.615	4	14349.5	609.39	4	3271	69.8904	4	3273.25	102.093	4	2897.25	121.985	4	6095	371.409	4	578.5	21.9773	4	577.75	12.339	4	711.5	28.8617	4	4784.25	241.514	4	3268.75	129.289	4	3231	97.4406	4	578.25
3.6	718.5	173.06	4	653.25	38.7761	4	507	22.286	4	459	18.037	4	733.75	26.613	4	14358.8	606.96	4	3286.25	70.0637	4	3289.5	96.5453	4	2900.25	110.702	4	6120.25	369.515	4	582.25	19.906	4	577	14.1657	4	707.75	36.7276	4	4787.5	209.085	4	3264	123.898	4	3220.75	86.1099	4	577
3.61111	729	166.159	4	659.5	45.4349	4	499.75	20.3531	4	464.5	22.4277	4	725.25	20.3695	4	14332.5	613.937	4	3274.75	60.1574	4	3290.5	94.391	4	2896.5	111.65	4	6163.25	341.195	4	578.5	18.23	4	573	12.1929	4	709	33.7441	4	4777.75	235.057	4	3279.75	124.46	4	3224.25	80.0016	4	578
3.62222	724.25	174.826	4	656.75	46.8642	4	500.75	16.9189	4	460.5	22.8108	4	733.5	21.4864	4	14375.2	625.779	4	3278	58.952	4	3258.5	93.9947	4	2910	117.935	4	6158	378.876	4	584	27.3496	4	574.25	7.932	4	709.25	32.2529	4	4775.75	247.885	4	3271.5	124.549	4	3227	91.3856	4	573.25
3.63333	717.75	171.399	4	653.5	40.2119	4	498.75	22.3812	4	465.25	22.4407	4	739	27.5681	4	14373.2	605.581	4	3272	53.5226	4	3284.25	91.9941	4	2934	103.945	4	6167.75	360.273	4	579.75	25.5522	4	576	12.9357	4	710.5	29.2176	4	4802	235.297	4	3273.75	136.145	4	3237.5	90.1203	4	573
3.64444	724.25	173.369	4	657.5	43	4	499.75	25.3163	4	463.25	31.3728	4	731.25	27.8373	4	14361.8	562.635	4	3270.5	59.9917	4	3279	98.017	4	2933.5	114.567	4	6204	360.143	4	581.5	20.5994	4	578.25	14.66	4	708.25	35.0274	4	4806.5	217.098	4	3277.25	118.41	4	3220	87.155	4	581.25
3.65556	723	170.976	4	656.25	40.186	4	503.25	21.3131	4	465	22.0605	4	734.25	26.1199	4	14333.2	570.808	4	3282.5	63.9818	4	3280.75	89.9569	4	2965	109.136	4	6225.5	353.261	4	584	17.3013	4	580	10.1653	4	708.25	34.0527	4	4816.5	222.415	4	3284	125.262	4	3238	89.8554	4	575
3.66667	723	173.007	4	658	44.9518	4	506.5	22.5315	4	463.75	21.9298	4	733.5	28.5248	4	14357.2	617.606	4	3278.25	58.6593	4	3276.75	96.379	4	2957.25	110.648	4	6249.25	342.25	4	583.25	22.0208	4	577	11.5758	4	708	35.8701	4	4812.75	230.79	4	3285.75	131.573	4	3229.25	92.4243	4	575.5
3.67778	728	183.308	4	660.5	42.0357	4	503.75	20.8387	4	467.75	23.2719	4	736.75	23.3292	4	14328.5	581.08	4	3286.75	58.6593	4	3292.75	98.5812	4	2962.25	96.5242	4	6246.25	376.549	4	583.5	21	4	579.75	12.1209	4	717	29.7993	4	4811.75	239.987	4	3275.5	133.692	4	3225.75	83.0035	4	574.75
3.68889	728.75	177.233	4	655.75	40.2109	4	504.25	22.4704	4	470.25	19.8557	4	738	22.2261	4	14362	591.642	4	3273	65.9141	4	3281.5	115.766	4	2982.25	106.409	4	6290.5	366.352	4	579.25	24.4182	4	575.25	13.2256	4	710.25	35.4812	4	4837.5	241.648	4	3270.5	125.447	4	3235.5	79.6681	4	578.5
3.7	726.5	180.138	4	657.5	47.613	4	505	23.8467	4	463.5	27.38	4	739	25.1263	4	14352	616.659	4	3280.5	63.9036	4	3275.25	105.241	4	2995	117.044	4	6318.25	389.536	4	574.5	26.4134	4	575.5	11.3871	4	719.25	31.4894	4	4840.75	230.102	4	3271.75	127.85	4	3229.5	82.9317	4	584.75
3.71111	724	178.958	4	655.5	41.3803	4	504.5	23.331	4	465.25	25.8376	4	735	21.4165	4	14349.8	621.2	4	3265.5	62.0779	4	3275.5	102.321	4	3000	120.372	4	6317.5	376.286	4	581	18.9209	4	572.25	16.7407	4	713	33.5659	4	4836.5	239.853	4	3272.5	133.203	4	3236	81.4166	4	571
3.72222	729.75	182.914	4	651.75	40.574	4	505.5	20.1412	4	464.25	21.6083	4	736.5	23.2737	4	14332	599.873	4	3277.5	58.4779	4	3292	114.703	4	3011	121.087	4	6344	373.532	4	582	17.7951	4	577.5	14.8212	4	715.75	34.3839	4	4838	231.363	4	3271.75	129.785	4	3221.5	80.3596	4	582.75
3.73333	731.5	178.177	4	662	44.3697	4	506	22.5389	4	466	23.9305	4	736	20.6398	4	14427.5	616.068	4	3263.5	55.5128	4	3285.25	107.816	4	3028.25	110.518	4	6361.25	388.884	4	581.5	19.485	4	580.75	12.1209	4	712	33.9902	4	4865.5	238.328	4	3280.75	122.056	4	3220.25	88.9845	4	578
3.74444	736.75	181.176	4	659	41.7772	4	502.5	18.5921	4	467	22.7303	4	741	25.2323	4	14337.2	587.326	4	3278.5	52.9056	4	3277	107.167	4	3033.75	116.311	4	6380.25	381.944	4	575.25	25.1048	4	578.75	11.0265	4	715	33.3966	4	4876.25	250.88	4	3277.75	121.492	4	3234.25	78.6273	4	578.75
3.75556	730	184.512	4	662	43.4051	4	501.5	19.4679	4	462.5	26.6396	4	741.5	28.3137	4	14359	641.096	4	3262.25	51.5194	4	3287.75	104.733	4	3040.5	123.187	4	6390.25	361.735	4	582.5	20.8087	4	575.5	9.03696	4	713.25	32.5512	4	4880.5	238.313	4	3272.5	130.743	4	3224.75	93.343	4	578.5
3.76667	728	180.207	4	661	49.2206	4	508	20.6074	4	468.25	26.4244	4	746.75	24.5951	4	14333.5	606.565	4	3281	51.7494	4	3285.75	97.4453	4	3044	115.565	4	6428.5	368.808	4	582.5	19.0175	4	576.5	20.3715	4	714.5	36.5923	4	4877	256.654	4	3271.75	130.321	4	3230.5	95.3677	4	576.75
3.77778	734.25	180.745	4	662.5	46.0833	4	507.25	22.5887	4	471.5	24.4199	4	740.5	26.8887	4	14365	592.29	4	3282.75	71.8117	4	3275.75	93.8523	4	3063	102.707	4	6437.5	367.526	4	584.75	21.3912	4	578.5	13.2288	4	718.25	34.4226	4	4877.5	249.21	4	3279	127.924	4	3234.25	74.5537	4	577
3.78889	735.75	180.467	4	660	41.5211	4	508.75	21.716	4	467.25	24.6627	4	739.25	25.2768	4	14374.5	622.043	4	3297	61.1501	4	3291.25	106.133	4	3076.5	123.759	4	6454	374.978	4	580.75	21.5619	4	581.25	11.7011	4	721	33.8526	4	4909.5	218.854	4	3277.25	132.621	4	3219.75	84.0015	4	586
3.8	732.75	187.03	4	659.75	39.3054	4	508.5	16.0935	4	468	18.5472	4	744.75	21.1719	4	14403	613.91	4	3278	61.4329	4	3291.75	105.856	4	3069.5	101.056	4	6487	357.894	4	588.25	20.5163	4	577.75	7.36546	4	720.5	40.6817	4	4883.5	237.575	4	3279.5	132.49	4	3222.75	97.7936	4	577.75
3.81111	738.75	184.256	4	665.75	37.3932	4	505.75	15.756	4	470	22.8181	4	747.75	20.6781	4	14394	596.114	4	3277.25	69.5767	4	3281.5	88.9888	4	3078.75	114.555	4	6495	382.001	4	583.5	15.5456	4	579.5	15.9269	4	716.75	31.5845	4	4885	243.903	4	3273.75	125.98	4	3223.5	85.8933	4	579
3.82222	731	189.066	4	669.5	42.4617	4	507.25	21.8994	4	473.25	19.6363	4	747.25	27.7774	4	14405.5	540.722	4	3277.5	54.6291	4	3276.25	87.8953	4	3112	109.694	4	6520.25	390.326	4	585.5	17.9165	4	580.75	13.9613	4	714.25	27.7534	4	4906.5	238.351	4	3293.25	121.815	4	3239	89.0393	4	582
3.83333	742.75	185.793	4	662.5	43.1239	4	511	20.5426	4	471.75	23.796	4	748.25	25.786	4	14322.2	594.143	4	3285.25	67.6381	4	3285.25	98.1169	4	3126	119.83	4	6564.75	379.879	4	587.75	19.9395	4	578.5	12.8712	4	722	32.3625	4	4906	229.183	4	3272	127.807	4	3230	78.4559	4	579.25
3.84444	738.5	187.306	4	666	44.9518	4	508	18.9561	4	468.75	26.2091	4	747.5	23.2307	4	14374.8	641.403	4	3260	59.8108	4	3291	92.9839	4	3135	118.381	4	6569.75	350.35	4	580.5	18.303	4	582	10.0333	4	723	33.2365	4	4906.75	237.703	4	3276.5	130.574	4	3211	83.2386	4	580.75
3.85556	733.25	185.043	4	656.75	47.0204	4	506.5	17.6918	4	475	22.301	4	747.25	28.8487	4	14326.5	580.747	4	3275.25	58.094	4	3279.75	98.9423	4	3132.25	109.238	4	6586.5	350.57	4	586.75	23.2146	4	581.5	9.81495	4	718.5	38.3797	4	4928.25	234.379	4	3267.75	124.957	4	3227.75	90.4042	4	580.5
3.86667	736.75	179.065	4	657	42.2453	4	508	20.7043	4	467.25	25.1446	4	748.5	23.5301	4	14341.8	620.777	4	3272	49.5648	4	3295	99.0656	4	3150	111.592	4	6601.5	381.929	4	581.5	24.0624	4	583.5	9.88264	4	714.25	28.3945	4	4936.75	250.012	4	3284.5	116.024	4	3219.5	84.2239	4	583.75
3.87778	744.25	189.442	4	665	41.7931	4	508.25	19.4658	4	469.25	23.1715	4	745.5	26.4386	4	14347.2	601.071	4	3269.75	52.5952	4	3281.5	90.813	4	3151.5	125.418	4	6619	390.431	4	583.25	20.998	4	584	8.75595	4	726.25	34.827	4	4938.5	254.695	4	3276.5	124.345	4	3225.5	88.5607	4	576.75
3.88889	740.5	185.229	4	664.25	43.7978	4	507.25	26.2599	4	468.25	21.3131	4	750	20.5102	4	14383.2	602.243	4	3285.75	59.5728	4	3281.5	98.5579	4	3161.75	122.549	4	6618.75	374.466	4	583.25	22.9692	4	580.5	14.2009	4	728.25	36.6367	4	4946	235.113	4	3275	121.625	4	3233.5	84.1051	4	578.5
3.9	742.5	187.721	4	669.25	38.621	4	507.5	23.9792	4	469.25	23.0127	4	752.5	24.173	4	14313.2	612.746	4	3283.75	65.9615	4	3294.75	98.3069	4	3176.5	119.562	4	6643.75	400.388	4	584.75	17.2506	4	585.25	7.80491	4	718.25	30.5982	4	4942.75	247.524	4	3279	127.997	4	3225	92.1303	4	576.75
3.91111	742.25	192.839	4	662.75	41.4276	4	506	21.9089	4	472.25	27.3298	4	754.75	20.3204	4	14345.8	559.616	4	3285.25	59.3373	4	3293	101.709	4	3193.25	112.707	4	6695.75	381.388	4	587.5	21.4864	4	588.5	14.5258	4	725	33.8526	4	4935.25	224.346	4	3285.75	118.958	4	3219.75	81.6349	4	585.75
3.92222	743.5	193.374	4	665.75	46.8855	4	511.25	18.4639	4	467.5	24.7723	4	756.25	29.7811	4	14368.8	585.645	4	3268.75	54.671	4	3282	104.189	4	3198.75	110.657	4	6679.5	389.49	4	593.25	25.3427	4	582.5	17.253	4	722.5	28.7112	4	4960.75	241.878	4	3277	117.89	4	3224	95.9826	4	588.25
3.93333	742.5	190.372	4	667.5	44.859	4	511.5	20.8567	4	471	25.0732	4	745.75	23.7259	4	14346.8	608.697	4	3274.25	51.5259	4	3279.25	77.7962	4	3211.5	118.941	4	6712.5	382.323	4	587	19.6638	4	583.5	12.4766	4	726.75	33.8071	4	4962.25	220.438	4	3282	147.305	4	3229.5	92.3778	4	581.5
3.94444	741	190.809	4	665.5	41.1704	4	506.75	19.5171	4	467.75	23.2576	4	754.5	23.8118	4	14329.2	629.436	4	3278.25	59.3878	4	3281	97.6695	4	3222.75	120.771	4	6724	377.284	4	591.75	23.1858	4	588.75	11.3541	4	726.5	29.0345	4	4987.25	251.635	4	3277.5	122.449	4	3218.5	75.7738	4	582.25
3.95556	743	186.799	4	672.5	45.4056	4	507	14.4453	4	467.75	31.4788	4	754.25	22.3812	4	14351.8	619.729	4	3278.25	53.761	4	3282	109.041	4	3227.75	112.233	4	6753.5	406.489	4	587.25	16.0909	4	586.5	16.6633	4	726.75	29.0445	4	4966	238.218	4	3265.25	121.11	4	3234	85.7438	4	586
3.96667	745	190.866	4	665.75	47.8147	4	511.5	26.0064	4	470	18.6548	4	755.75	27.3663	4	14378.5	605.368	4	3274.5	64.5058	4	3287.75	91.2154	4	3232.25	115.188	4	6804.75	383.75	4	585	23.622	4	588.75	15.756	4	722.5	24.2281	4	4980.25	235.707	4	3277.75	120.334	4	3234.5	85.6057	4	580.75
3.97778	746.75	196.551	4	673	45.0259	4	503.5	19.74	4	471	21.8021	4	754.5	28.4546	4	14325.5	552.99	4	3269.75	70.2869	4	3303	87.2124	4	3251.5	123.573	4	6806.5	395.499	4	583.5	16.1348	4	584.5	18.5203	4	727.75	36.1697	4	4986	235.623	4	3276.75	116.004	4	3229.75	81.7165	4	586.5
3.98889	748	196.415	4	666	42.903	4	505.25	17.2506	4	472.75	26.638	4	762.5	25	4	14341.5	595.713	4	3281	59.0311	4	3290.75	99.3055	4	3273.25	114.311	4	6813.75	403.06	4	586.5	17.7106	4	582.75	11.6154	4	722.5	37.1439	4	4991.25	256.076	4	3278.5	122.53	4	3228.25	89.9829	4	583.5
4	750.5	193.781	4	667.5	47.0638	4	514	21.9545	4	473.25	25.4346	4	762.5	25.619	4	14345	555.652	4	3280.75	56.7002	4	3295.25	102.07	4	3260.25	125.489	4	6812.5	387.279	4	587.5	20.3388	4	591.25	18.4278	4	729.5	41.996	4	5000	254.532	4	3269.5	126.134	4	3221	98.9714	4	584.5
[truncated: 167 more columns]

## Sheet: Supp. Fig. 9a
Ligand	Fraction Bound	Err-Values	Dose	Fraction Bound	Ligand	Fraction Bound	Err-Values	Dose	Fraction Bound	Ligand	Fraction Bound	Err-Values	Dose	Fraction Bound	Ligand	Fraction Bound	Err-Values	Dose	Fraction Bound
[M]	[-]	[-]	[M]	[-]	[M]	[-]	[-]	[M]	[-]	[M]	[-]	[-]	[M]	[-]	[M]	[-]	[-]	[M]	[-]
Cy5-crRNA + Ba1Cas12a3	Cy5-crRNA + Ba1Cas12a3	Cy5-crRNA + Ba1Cas12a3	Cy5-crRNA + Ba1Cas12a3	Cy5-crRNA + Ba1Cas12a3	Cy5-target RNA + Ba1Cas12a3 binary complex	Cy5-target RNA + Ba1Cas12a3 binary complex	Cy5-target RNA + Ba1Cas12a3 binary complex	Cy5-target RNA + Ba1Cas12a3 binary complex	Cy5-target RNA + Ba1Cas12a3 binary complex	Cy5-tRNA-Ala + Ba1Cas12a3 ternary complex	Cy5-tRNA-Ala + Ba1Cas12a3 ternary complex	Cy5-tRNA-Ala + Ba1Cas12a3 ternary complex	Cy5-tRNA-Ala + Ba1Cas12a3 ternary complex	Cy5-tRNA-Ala + Ba1Cas12a3 ternary complex	Cy5-tRNA-Ala + dBa1Cas12a3 ternary complex	Cy5-tRNA-Ala + dBa1Cas12a3 ternary complex	Cy5-tRNA-Ala + dBa1Cas12a3 ternary complex	Cy5-tRNA-Ala + dBa1Cas12a3 ternary complex	Cy5-tRNA-Ala + dBa1Cas12a3 ternary complex
data	data	data	fit	fit	data	data	data	fit	fit	data	data	data	fit	fit	data	data	data	fit	fit
1.9073e-11	0.0628574	0.126669	1.16091e-06	0.99983	1.9073e-11	0.1782	0.08521	5.83146e-07	0.991	1.9073e-11	-0.03324	0.28555	2.31112e-06	0.99152	7.6294e-11	-0.08897	0.07964	2.33258e-06	0.99758
3.8147e-11	0.0216363	0.144709	1.07818e-06	0.99981	3.8147e-11	0.01163	0.13219	5.44094e-07	0.99036	3.8147e-11	-0.05954	0.02084	2.13652e-06	0.99082	1.52588e-10	-0.02881	0.11204	2.17638e-06	0.99741
7.6294e-11	0.101415	0.13308	1.00134e-06	0.9998	7.6294e-11	0.02924	0.18253	5.07657e-07	0.98967	7.6294e-11	0.04711	0.14572	1.9751e-06	0.99007	3.05176e-10	0.03549	0.06917	2.03063e-06	0.99722
1.52588e-10	0.0871224	0.152822	9.29973e-07	0.99978	1.52588e-10	0.01791	0.13659	4.73661e-07	0.98894	1.52588e-10	0.02505	0.08691	1.82588e-06	0.98925	6.10352e-10	-0.08341	0.13113	1.89465e-06	0.99702
3.05176e-10	0.198603	0.159357	8.63695e-07	0.99977	3.05176e-10	-0.01641	0.166	4.41941e-07	0.98815	3.05176e-10	-0.00347	0.13421	1.68794e-06	0.98837	1.2207e-09	-0.01916	0.1453	1.76777e-06	0.9968
6.10352e-10	0.418838	0.241331	8.0214e-07	0.99975	6.10352e-10	0.14934	0.16567	4.12346e-07	0.98731	6.10352e-10	0.08451	0.15739	1.56041e-06	0.98742	2.44141e-09	0.08126	0.09995	1.64938e-06	0.99657
1.2207e-09	0.724782	0.181938	7.44973e-07	0.99973	1.2207e-09	-0.00328	0.12969	3.84732e-07	0.98641	1.2207e-09	0.02008	0.16463	1.44252e-06	0.98639	4.88281e-09	0.40226	0.14159	1.53893e-06	0.99632
2.44141e-09	0.910917	0.0781464	6.9188e-07	0.99971	2.44141e-09	0.08542	0.20486	3.58968e-07	0.98544	2.44141e-09	0.01748	0.17007	1.33354e-06	0.98527	9.76563e-09	0.38253	0.20877	1.43587e-06	0.99605
4.88281e-09	0.960713	0.145579	6.4257e-07	0.99968	4.88281e-09	0.53028	0.18535	3.34929e-07	0.98441	4.88281e-09	0.06236	0.13774	1.23279e-06	0.98407	1.95313e-08	0.53577	0.16191	1.33972e-06	0.99577
9.76563e-09	0.961831	0.0833267	5.96775e-07	0.99966	9.76563e-09	0.75823	0.15133	3.12499e-07	0.98331	9.76563e-09	0.15457	0.0663	1.13965e-06	0.98276	3.90625e-08	0.72727	0.15632	1.25e-06	0.99546
1.95313e-08	1.03818	0.0998528	5.54244e-07	0.99963	1.95313e-08	0.84709	0.01007	2.91572e-07	0.98213	1.95313e-08	0.38206	0.17589	1.05355e-06	0.98134	7.8125e-08	0.83669	0.07887	1.16629e-06	0.99513
3.90625e-08	1.06616	0.1891	5.14743e-07	0.99961	3.90625e-08	0.85097	0.14032	2.72046e-07	0.98086	3.90625e-08	0.54487	0.10988	9.73954e-07	0.97981	1.5625e-07	0.94683	0.07474	1.08819e-06	0.99477
7.8125e-08	1.06587	0.16125	4.78058e-07	0.99958	7.8125e-08	0.9891	0.15723	2.53828e-07	0.97951	7.8125e-08	0.6697	0.11537	9.00371e-07	0.97815	3.125e-07	0.9943	0.03533	1.01532e-06	0.99439
1.5625e-07	1.03312	0.202572	4.43988e-07	0.99954	1.5625e-07	0.96581	0.09561	2.3683e-07	0.97807	1.5625e-07	0.78527	0.07402	8.32348e-07	0.97636	6.25e-07	0.97292	0.0424	9.47323e-07	0.99398
3.125e-07	0.972904	0.0810973	4.12345e-07	0.99951	3.125e-07	0.99347	0.06268	2.2097e-07	0.97652	3.125e-07	0.90323	0.09724	7.69463e-07	0.97441	1.25e-06	0.97577	0.03219	8.83884e-07	0.99354
6.25e-07	0.904356	0.0255915	3.82958e-07	0.99947	6.25e-07	0.87469	0.11581	2.06173e-07	0.97487	6.25e-07	1.03736	0.09759	7.1133e-07	0.97231	2.5e-06	1.07622	0.05753	8.24693e-07	0.99306
1.25e-06	0.899797	0	3.55665e-07	0.99943				1.92366e-07	0.97311	1.25e-06	1.02184	0.0872	6.57589e-07	0.97004				7.69465e-07	0.99255
			3.30317e-07	0.99939				1.79484e-07	0.97123	2.5e-06	0.93552	0.04538	6.07907e-07	0.96757				7.17937e-07	0.992
			3.06776e-07	0.99934				1.67464e-07	0.96921				5.6198e-07	0.9649				6.69858e-07	0.99141
			2.84912e-07	0.99929				1.56249e-07	0.96706				5.19522e-07	0.96201				6.25e-07	0.99077
			2.64607e-07	0.99923				1.45786e-07	0.96477				4.80272e-07	0.95889				5.83146e-07	0.99009
			2.45749e-07	0.99917				1.36023e-07	0.96232				4.43987e-07	0.9555				5.44094e-07	0.98935
			2.28235e-07	0.99911				1.26914e-07	0.9597				4.10444e-07	0.95184				5.07658e-07	0.98856
			2.11969e-07	0.99904				1.18415e-07	0.95691				3.79434e-07	0.94787				4.73661e-07	0.9877
			1.96862e-07	0.99897				1.10485e-07	0.95394				3.50768e-07	0.94358				4.41942e-07	0.98678
			1.82832e-07	0.99889				1.03086e-07	0.95077				3.24267e-07	0.93893				4.12346e-07	0.98579
			1.69802e-07	0.9988				9.61827e-08	0.94739				2.99769e-07	0.9339				3.84733e-07	0.98472
			1.577e-07	0.99871				8.97416e-08	0.94379				2.77121e-07	0.92846				3.58968e-07	0.98356
			1.46461e-07	0.99861				8.37319e-08	0.93996				2.56184e-07	0.92257				3.34929e-07	0.98231
			1.36023e-07	0.9985				7.81246e-08	0.93588				2.3683e-07	0.91621				3.125e-07	0.98096
			1.26329e-07	0.99839				7.28928e-08	0.93154				2.18937e-07	0.90933				2.91573e-07	0.9795
			1.17325e-07	0.99826				6.80114e-08	0.92693				2.02396e-07	0.90189				2.72047e-07	0.97793
			1.08964e-07	0.99813				6.34569e-08	0.92202				1.87105e-07	0.89386				2.53829e-07	0.97622
			1.01198e-07	0.99799				5.92073e-08	0.91682				1.72969e-07	0.88519				2.36831e-07	0.97437
			9.39858e-08	0.99783				5.52424e-08	0.91129				1.59901e-07	0.87584				2.20971e-07	0.97237
			8.72875e-08	0.99766				5.1543e-08	0.90544				1.47821e-07	0.86576				2.06173e-07	0.97019
			8.10667e-08	0.99748				4.80913e-08	0.89923				1.36653e-07	0.85491				1.92366e-07	0.96784
			7.52891e-08	0.99729				4.48707e-08	0.89265				1.26329e-07	0.84325				1.79484e-07	0.96527
			6.99234e-08	0.99708				4.18659e-08	0.8857				1.16784e-07	0.83073				1.67465e-07	0.96249
			6.494e-08	0.99685				3.90622e-08	0.87835				1.07961e-07	0.81732				1.5625e-07	0.95946
			6.03118e-08	0.9966				3.64463e-08	0.87058				9.98047e-08	0.80297				1.45786e-07	0.95616
			5.60135e-08	0.99634				3.40056e-08	0.86239				9.22644e-08	0.78766				1.36024e-07	0.95256
			5.20215e-08	0.99605				3.17284e-08	0.85376				8.52938e-08	0.77138				1.26914e-07	0.94863
			4.8314e-08	0.99575				2.96036e-08	0.84467				7.88498e-08	0.7541				1.18415e-07	0.94433
			4.48707e-08	0.99541				2.76211e-08	0.83512				7.28926e-08	0.73584				1.10485e-07	0.93963
			4.16728e-08	0.99505				2.57714e-08	0.82508				6.73856e-08	0.7166				1.03087e-07	0.93449
			3.87028e-08	0.99467				2.40456e-08	0.81456				6.22946e-08	0.69643				9.61832e-08	0.92885
			3.59445e-08	0.99425				2.24353e-08	0.80355				5.75882e-08	0.67538				8.97421e-08	0.92266
			3.33828e-08	0.9938				2.09329e-08	0.79203				5.32374e-08	0.65351				8.37323e-08	0.91586
			3.10037e-08	0.99331				1.95311e-08	0.78001				4.92152e-08	0.63091				7.8125e-08	0.90838
			2.87941e-08	0.99278				1.82231e-08	0.76748				4.5497e-08	0.60769				7.28932e-08	0.90016
			2.6742e-08	0.99221				1.70028e-08	0.75444				4.20597e-08	0.58396				6.80118e-08	0.8911
			2.48361e-08	0.99159				1.58642e-08	0.74091				3.88821e-08	0.55986				6.34572e-08	0.88113
			2.30661e-08	0.99092				1.48018e-08	0.72688				3.59445e-08	0.53552				5.92077e-08	0.87015
			2.14222e-08	0.9902				1.38106e-08	0.71237				3.32289e-08	0.51109				5.52427e-08	0.85808
			1.98954e-08	0.98942				1.28857e-08	0.69739				3.07184e-08	0.48671				5.15433e-08	0.8448
			1.84775e-08	0.98857				1.20228e-08	0.68197				2.83976e-08	0.46251				4.80916e-08	0.83025
			1.71606e-08	0.98765				1.12176e-08	0.66613				2.62522e-08	0.43863				4.4871e-08	0.81433
			1.59376e-08	0.98666				1.04664e-08	0.64988				2.42688e-08	0.41518				4.18662e-08	0.79699
			1.48018e-08	0.98558				9.76553e-09	0.63327				2.24353e-08	0.39228				3.90625e-08	0.77819
			1.37469e-08	0.9844				9.11156e-09	0.61632				2.07403e-08	0.37				3.64466e-08	0.75792
			1.27671e-08	0.98313				8.50138e-09	0.59907				1.91733e-08	0.34844				3.40059e-08	0.73623
			1.18572e-08	0.98175				7.93207e-09	0.58157				1.77248e-08	0.32764				3.17286e-08	0.7132
			1.10122e-08	0.98024				7.40088e-09	0.56385				1.63857e-08	0.30766				2.96038e-08	0.68896
			1.02274e-08	0.97861				6.90526e-09	0.54596				1.51477e-08	0.28854				2.76214e-08	0.66368
			9.49848e-09	0.97682				6.44284e-09	0.52795				1.40033e-08	0.27028				2.57716e-08	0.63758
			8.82153e-09	0.97488				6.01138e-09	0.50987				1.29454e-08	0.2529				2.40458e-08	0.61088
			8.19283e-09	0.97276				5.60881e-09	0.49176				1.19673e-08	0.23641				2.24355e-08	0.58382
			7.60894e-09	0.97044				5.23321e-09	0.47367				1.10632e-08	0.22079				2.09331e-08	0.55664
			7.06666e-09	0.96791				4.88275e-09	0.45566				1.02274e-08	0.20603				1.95313e-08	0.52958
			6.56303e-09	0.96514				4.55577e-09	0.43778				9.45468e-09	0.1921				1.82233e-08	0.50283
			6.09529e-09	0.9621				4.25068e-09	0.42006				8.74037e-09	0.179				1.70029e-08	0.47657
			5.66089e-09	0.95877				3.96603e-09	0.40256				8.08003e-09	0.16668				1.58643e-08	0.45095
			5.25744e-09	0.95511				3.70043e-09	0.38531				7.46958e-09	0.15511				1.48019e-08	0.4261
			4.88275e-09	0.95109				3.45263e-09	0.36836				6.90525e-09	0.14427				1.38107e-08	0.40209
			4.53476e-09	0.94665				3.22141e-09	0.35175				6.38356e-09	0.13412				1.28858e-08	0.379
			4.21158e-09	0.94176				3.00568e-09	0.3355				5.90128e-09	0.12463				1.20229e-08	0.35687
			3.91142e-09	0.93636				2.8044e-09	0.31965				5.45543e-09	0.11576				1.12178e-08	0.33572
			3.63266e-09	0.93039				2.6166e-09	0.30422				5.04327e-09	0.10749				1.04665e-08	0.31558
			3.37376e-09	0.92376				2.44137e-09	0.28924				4.66225e-09	0.09977				9.76563e-09	0.29643
			3.13332e-09	0.91642				2.27788e-09	0.27472				4.31001e-09	0.09257				9.11165e-09	0.27827
			2.91001e-09	0.90826				2.12534e-09	0.26067				3.98439e-09	0.08587				8.50147e-09	0.26107
			2.70262e-09	0.89919				1.98301e-09	0.24712				3.68337e-09	0.07963				7.93216e-09	0.24481
			2.51001e-09	0.88909				1.85021e-09	0.23406				3.40509e-09	0.07383				7.40096e-09	0.22946
			2.33112e-09	0.87786				1.72631e-09	0.22151				3.14783e-09	0.06843				6.90534e-09	0.21499
			2.16499e-09	0.86537				1.6107e-09	0.20946				2.91001e-09	0.06341				6.44291e-09	0.20135
			2.01069e-09	0.85148				1.50284e-09	0.19791				2.69016e-09	0.05876				6.01145e-09	0.18852
			1.86739e-09	0.83608				1.4022e-09	0.18686				2.48692e-09	0.05443				5.60888e-09	0.17646
			1.7343e-09	0.81906				1.3083e-09	0.17631				2.29903e-09	0.05041				5.23327e-09	0.16512
			1.6107e-09	0.80032				1.22068e-09	0.16624				2.12534e-09	0.04669				4.88281e-09	0.15447
			1.49591e-09	0.77981				1.13894e-09	0.15664				1.96476e-09	0.04323				4.55583e-09	0.14448
			1.3893e-09	0.75755				1.06267e-09	0.14752				1.81633e-09	0.04002				4.25074e-09	0.13511
			1.29028e-09	0.73357				9.91503e-10	0.13884				1.6791e-09	0.03705				3.96608e-09	0.12632
			1.19833e-09	0.70802				9.25105e-10	0.13061				1.55224e-09	0.0343				3.70048e-09	0.11809
			1.11292e-09	0.68109				8.63154e-10	0.1228				1.43497e-09	0.03174				3.45267e-09	0.11037
			1.03361e-09	0.65304				8.05351e-10	0.1154				1.32656e-09	0.02938				3.22146e-09	0.10315
			9.59944e-10	0.62416				7.51419e-10	0.1084				1.22634e-09	0.02718				3.00573e-09	0.09638
			8.9153e-10	0.59477				7.01098e-10	0.10179				1.13369e-09	0.02515				2.80444e-09	0.09005
			8.27992e-10	0.56518				6.54148e-10	0.09553				1.04804e-09	0.02327				2.61664e-09	0.08413
			7.68982e-10	0.5357				6.10341e-10	0.08963				9.68856e-10	0.02153				2.44141e-09	0.07859
			7.14177e-10	0.50659				5.69468e-10	0.08407				8.95659e-10	0.01992				2.27791e-09	0.07341
			6.63279e-10	0.47807				5.31333e-10	0.07882				8.27991e-10	0.01843				2.12537e-09	0.06856
			6.16008e-10	0.45035				4.95751e-10	0.07388				7.65436e-10	0.01705				1.98304e-09	0.06403
			5.72106e-10	0.42355				4.62552e-10	0.06922				7.07607e-10	0.01577				1.85024e-09	0.05979
			5.31332e-10	0.39778				4.31576e-10	0.06485				6.54147e-10	0.01458				1.72634e-09	0.05583
			4.93465e-10	0.37312				4.02675e-10	0.06073				6.04726e-10	0.01349				1.61073e-09	0.05213
			4.58296e-10	0.34961				3.75709e-10	0.05686				5.59038e-10	0.01248				1.50286e-09	0.04868
			4.25634e-10	0.32727				3.50548e-10	0.05323				5.16803e-10	0.01154				1.40222e-09	0.04545
			3.953e-10	0.3061				3.27073e-10	0.04981				4.77758e-10	0.01067				1.30832e-09	0.04243
			3.67127e-10	0.2861				3.0517e-10	0.04661				4.41663e-10	0.00987				1.2207e-09	0.03961
			3.40963e-10	0.26723				2.84734e-10	0.04361				4.08295e-10	0.00913				1.13896e-09	0.03697
			3.16663e-10	0.24946				2.65666e-10	0.04079				3.77448e-10	0.00844				1.06268e-09	0.03452
			2.94094e-10	0.23276				2.47875e-10	0.03814				3.48932e-10	0.0078				9.9152e-10	0.03222
			2.73135e-10	0.21707				2.31276e-10	0.03567				3.2257e-10	0.00722				9.2512e-10	0.03007
			2.53669e-10	0.20237				2.15788e-10	0.03335				2.982e-10	0.00667				8.63168e-10	0.02807
			2.3559e-10	0.18859				2.01337e-10	0.03117				2.75671e-10	0.00617				8.05364e-10	0.0262
			2.188e-10	0.1757				1.87854e-10	0.02914				2.54844e-10	0.0057				7.51431e-10	0.02445
			2.03206e-10	0.16364				1.75274e-10	0.02723				2.3559e-10	0.00527				7.0111e-10	0.02282
			1.88724e-10	0.15238				1.63536e-10	0.02545				2.17791e-10	0.00488				6.54159e-10	0.0213
			1.75274e-10	0.14185				1.52585e-10	0.02378				2.01337e-10	0.00451				6.10352e-10	0.01988
			1.62782e-10	0.13203				1.42367e-10	0.02221				1.86126e-10	0.00417				5.69478e-10	0.01855
			1.51181e-10	0.12286				1.32833e-10	0.02075				1.72064e-10	0.00385				5.31342e-10	0.01731
			1.40407e-10	0.11431				1.23937e-10	0.01939				1.59064e-10	0.00356				4.9576e-10	0.01616
			1.304e-10	0.10634				1.15638e-10	0.01811				1.47047e-10	0.00329				4.6256e-10	0.01508
			1.21107e-10	0.09891				1.07894e-10	0.01691				1.35937e-10	0.00305				4.31584e-10	0.01407
			1.12475e-10	0.09199				1.00668e-10	0.01579				1.25667e-10	0.00282				4.02682e-10	0.01313
			1.04459e-10	0.08554				9.39268e-11	0.01475				1.16173e-10	0.0026				3.75716e-10	0.01225
			9.70147e-11	0.07954				8.76368e-11	0.01377				1.07396e-10	0.00241				3.50555e-10	0.01144
			9.01006e-11	0.07395				8.1768e-11	0.01286				9.92823e-11	0.00223				3.2708e-10	0.01067
			8.36793e-11	0.06875				7.62923e-11	0.01201				9.17815e-11	0.00206				3.05176e-10	0.00996
			7.77155e-11	0.06391				7.11832e-11	0.01121				8.48474e-11	0.0019				2.84739e-10	0.00929
			7.21769e-11	0.05941				6.64162e-11	0.01047				7.84371e-11	0.00176				2.65671e-10	0.00867
			6.70329e-11	0.05522				6.19685e-11	0.00977				7.25111e-11	0.00163				2.4788e-10	0.00809
			6.22555e-11	0.05132				5.78187e-11	0.00912				6.70329e-11	0.0015				2.3128e-10	0.00755
			5.78187e-11	0.04769				5.39467e-11	0.00852				6.19685e-11	0.00139				2.15792e-10	0.00705
			5.3698e-11	0.04432				5.03341e-11	0.00795				5.72868e-11	0.00128				2.01341e-10	0.00657
			4.9871e-11	0.04119				4.69633e-11	0.00742				5.29587e-11	0.00119				1.87858e-10	0.00613
			4.63168e-11	0.03827				4.38183e-11	0.00693				4.89577e-11	0.0011				1.75278e-10	0.00572
			4.30158e-11	0.03556				4.08839e-11	0.00647				4.52589e-11	0.00102				1.6354e-10	0.00534
			3.99501e-11	0.03304				3.81461e-11	0.00604				4.18396e-11	0.000938474				1.52588e-10	0.00498
			3.7103e-11	0.0307				3.55915e-11	0.00563				3.86786e-11	0.000867599				1.4237e-10	0.00465
			3.44587e-11	0.02852				3.32081e-11	0.00526				3.57564e-11	0.000802075				1.32836e-10	0.00434
			3.20028e-11	0.0265				3.09842e-11	0.00491				3.3055e-11	0.000741497				1.2394e-10	0.00405
			2.9722e-11	0.02462				2.89093e-11	0.00458				3.05576e-11	0.000685494				1.1564e-10	0.00378
			2.76038e-11	0.02287				2.69733e-11	0.00427				2.8249e-11	0.000633719				1.07896e-10	0.00353
			2.56365e-11	0.02125				2.5167e-11	0.00399				2.61148e-11	0.000585853				1.00671e-10	0.00329
			2.38094e-11	0.01974				2.34816e-11	0.00372				2.41418e-11	0.000541602				9.39289e-11	0.00307
			2.21126e-11	0.01834				2.19091e-11	0.00347				2.23179e-11	0.000500693				8.76388e-11	0.00286
			2.05366e-11	0.01703				2.04419e-11	0.00324				2.06317e-11	0.000462873				8.17699e-11	0.00267
			1.9073e-11	0.01582				1.9073e-11	0.00303				1.9073e-11	0.000427909				7.6294e-11	0.00249

## Sheet: Supp. Fig. 9b
Ligand	Fraction Bound	Err-Values	Dose	Fraction Bound	Ligand	Fraction Bound	Err-Values	Dose	Fraction Bound
[M]	[-]	[-]	[M]	[-]	[M]	[-]	[-]	[M]	[-]
Cy5-tRNA-Ala + Ba1Cas12a3 ternary complex	Cy5-tRNA-Ala + Ba1Cas12a3 ternary complex	Cy5-tRNA-Ala + Ba1Cas12a3 ternary complex	Cy5-tRNA-Ala + Ba1Cas12a3 ternary complex	Cy5-tRNA-Ala + Ba1Cas12a3 ternary complex	tRNA-Ala minus CCA + Ba1Cas12a3 ternary complex	tRNA-Ala minus CCA + Ba1Cas12a3 ternary complex	tRNA-Ala minus CCA + Ba1Cas12a3 ternary complex	tRNA-Ala minus CCA + Ba1Cas12a3 ternary complex	tRNA-Ala minus CCA + Ba1Cas12a3 ternary complex
data	data	data	fit	fit	data	data	data	fit	fit
7.6294e-11	0.03185	0.16776	2.31112e-06	0.99152	7.6294e-11	-0.07056	0.1098	2.33258e-06	0.977443
1.52588e-10	-0.00665	0.07239	2.13652e-06	0.99082	1.52588e-10	-0.017	0.12024	2.17638e-06	0.975845
3.05176e-10	-0.00141	0.10871	1.9751e-06	0.99007	3.05176e-10	-0.02092	0.05537	2.03063e-06	0.974136
6.10352e-10	0.10944	0.18283	1.82588e-06	0.98925	6.10352e-10	0.00909	0.04373	1.89465e-06	0.972309
1.2207e-09	0.00585	0.11545	1.68794e-06	0.98837	1.2207e-09	0.06045	0.04746	1.76777e-06	0.970354
2.44141e-09	0.02426	0.12517	1.56041e-06	0.98742	2.44141e-09	0.05316	0.10489	1.64938e-06	0.968264
4.88281e-09	0.10082	0.13288	1.44252e-06	0.98639	4.88281e-09	0.03123	0.03485	1.53893e-06	0.966029
9.76563e-09	0.16679	0.08884	1.33354e-06	0.98527	9.76563e-09	0.18911	0.12235	1.43587e-06	0.963641
1.95313e-08	0.47602	0.18044	1.23279e-06	0.98407	1.95313e-08	0.2578	0.10785	1.33972e-06	0.961089
3.90625e-08	0.57039	0.11044	1.13965e-06	0.98276	3.90625e-08	0.37165	0.09433	1.25e-06	0.958362
7.8125e-08	0.68445	0.12315	1.05355e-06	0.98134	7.8125e-08	0.43392	0.04577	1.16629e-06	0.95545
1.5625e-07	0.79792	0.08453	9.73954e-07	0.97981	1.5625e-07	0.74229	0.05856	1.08819e-06	0.95234
3.125e-07	0.9365	0.07955	9.00371e-07	0.97815	3.125e-07	0.9217	0.09133	1.01532e-06	0.949019
6.25e-07	1.06979	0.0611	8.32348e-07	0.97636	6.25e-07	0.93179	0.01603	9.47323e-07	0.945476
1.25e-06	1.00166	0.06306	7.69463e-07	0.97441	1.25e-06	0.88685	0.02434	8.83884e-07	0.941695
2.5e-06	0.95198	0.05853	7.1133e-07	0.97231	2.5e-06	0.99686	0.03306	8.24693e-07	0.937664
			6.57589e-07	0.97004				7.69465e-07	0.933366
			6.07907e-07	0.96757				7.17937e-07	0.928785
			5.6198e-07	0.9649				6.69858e-07	0.923907
			5.19522e-07	0.96201				6.25e-07	0.918713
			4.80272e-07	0.95889				5.83146e-07	0.913186
			4.43987e-07	0.9555				5.44094e-07	0.907309
			4.10444e-07	0.95184				5.07658e-07	0.901063
			3.79434e-07	0.94787				4.73661e-07	0.89443
			3.50768e-07	0.94358				4.41942e-07	0.88739
			3.24267e-07	0.93893				4.12346e-07	0.879924
			2.99769e-07	0.9339				3.84733e-07	0.872015
			2.77121e-07	0.92846				3.58968e-07	0.863642
			2.56184e-07	0.92257				3.34929e-07	0.854788
			2.3683e-07	0.91621				3.125e-07	0.845436
			2.18937e-07	0.90933				2.91573e-07	0.835569
			2.02396e-07	0.90189				2.72047e-07	0.825172
			1.87105e-07	0.89386				2.53829e-07	0.814231
			1.72969e-07	0.88519				2.36831e-07	0.802735
			1.59901e-07	0.87584				2.20971e-07	0.790674
			1.47821e-07	0.86576				2.06173e-07	0.778042
			1.36653e-07	0.85491				1.92366e-07	0.764837
			1.26329e-07	0.84325				1.79484e-07	0.751058
			1.16784e-07	0.83073				1.67465e-07	0.736709
			1.07961e-07	0.81732				1.5625e-07	0.721801
			9.98047e-08	0.80297				1.45786e-07	0.706346
			9.22644e-08	0.78766				1.36024e-07	0.690363
			8.52938e-08	0.77138				1.26914e-07	0.673876
			7.88498e-08	0.7541				1.18415e-07	0.656914
			7.28926e-08	0.73584				1.10485e-07	0.639512
			6.73856e-08	0.7166				1.03087e-07	0.62171
			6.22946e-08	0.69643				9.61832e-08	0.603552
			5.75882e-08	0.67538				8.97421e-08	0.585087
			5.32374e-08	0.65351				8.37323e-08	0.566369
			4.92152e-08	0.63091				7.8125e-08	0.547454
			4.5497e-08	0.60769				7.28932e-08	0.5284
			4.20597e-08	0.58396				6.80118e-08	0.50927
			3.88821e-08	0.55986				6.34572e-08	0.490125
			3.59445e-08	0.53552				5.92077e-08	0.471025
			3.32289e-08	0.51109				5.52427e-08	0.452033
			3.07184e-08	0.48671				5.15433e-08	0.433207
			2.83976e-08	0.46251				4.80916e-08	0.414604
			2.62522e-08	0.43863				4.4871e-08	0.396277
			2.42688e-08	0.41518				4.18662e-08	0.378274
			2.24353e-08	0.39228				3.90625e-08	0.360641
			2.07403e-08	0.37				3.64466e-08	0.343419
			1.91733e-08	0.34844				3.40059e-08	0.326643
			1.77248e-08	0.32764				3.17286e-08	0.310342
			1.63857e-08	0.30766				2.96038e-08	0.294543
			1.51477e-08	0.28854				2.76214e-08	0.279265
			1.40033e-08	0.27028				2.57716e-08	0.264525
			1.29454e-08	0.2529				2.40458e-08	0.250334
			1.19673e-08	0.23641				2.24355e-08	0.236698
			1.10632e-08	0.22079				2.09331e-08	0.22362
			1.02274e-08	0.20603				1.95313e-08	0.2111
			9.45468e-09	0.1921				1.82233e-08	0.199135
			8.74037e-09	0.179				1.70029e-08	0.187717
			8.08003e-09	0.16668				1.58643e-08	0.176838
			7.46958e-09	0.15511				1.48019e-08	0.166487
			6.90525e-09	0.14427				1.38107e-08	0.156651
			6.38356e-09	0.13412				1.28858e-08	0.147316
			5.90128e-09	0.12463				1.20229e-08	0.138467
			5.45543e-09	0.11576				1.12178e-08	0.130086
			5.04327e-09	0.10749				1.04665e-08	0.122158
			4.66225e-09	0.09977				9.76563e-09	0.114665
			4.31001e-09	0.09257				9.11165e-09	0.107589
			3.98439e-09	0.08587				8.50147e-09	0.100912
			3.68337e-09	0.07963				7.93216e-09	0.0946171
			3.40509e-09	0.07383				7.40096e-09	0.088686
			3.14783e-09	0.06843				6.90534e-09	0.0831015
			2.91001e-09	0.06341				6.44291e-09	0.0778466
			2.69016e-09	0.05876				6.01145e-09	0.0729046
			2.48692e-09	0.05443				5.60888e-09	0.0682596
			2.29903e-09	0.05041				5.23327e-09	0.0638957
			2.12534e-09	0.04669				4.88281e-09	0.0597978
			1.96476e-09	0.04323				4.55583e-09	0.0559515
			1.81633e-09	0.04002				4.25074e-09	0.0523427
			1.6791e-09	0.03705				3.96608e-09	0.0489581
			1.55224e-09	0.0343				3.70048e-09	0.0457848
			1.43497e-09	0.03174				3.45267e-09	0.0428106
			1.32656e-09	0.02938				3.22146e-09	0.0400239
			1.22634e-09	0.02718				3.00573e-09	0.0374135
			1.13369e-09	0.02515				2.80444e-09	0.0349691
			1.04804e-09	0.02327				2.61664e-09	0.0326805
			9.68856e-10	0.02153				2.44141e-09	0.0305384
			8.95659e-10	0.01992				2.27791e-09	0.0285338
			8.27991e-10	0.01843				2.12537e-09	0.0266583
			7.65436e-10	0.01705				1.98304e-09	0.0249038
			7.07607e-10	0.01577				1.85024e-09	0.0232629
			6.54147e-10	0.01458				1.72634e-09	0.0217284
			6.04726e-10	0.01349				1.61073e-09	0.0202937
			5.59038e-10	0.01248				1.50286e-09	0.0189524
			5.16803e-10	0.01154				1.40222e-09	0.0176987
			4.77758e-10	0.01067				1.30832e-09	0.016527
			4.41663e-10	0.00987				1.2207e-09	0.0154319
			4.08295e-10	0.00913				1.13896e-09	0.0144087
			3.77448e-10	0.00844				1.06268e-09	0.0134527
			3.48932e-10	0.0078				9.9152e-10	0.0125596
			3.2257e-10	0.00722				9.2512e-10	0.0117253
			2.982e-10	0.00667				8.63168e-10	0.010946
			2.75671e-10	0.00617				8.05364e-10	0.0102181
			2.54844e-10	0.0057				7.51431e-10	0.00953829
			2.3559e-10	0.00527				7.0111e-10	0.00890344
			2.17791e-10	0.00488				6.54159e-10	0.00831059
			2.01337e-10	0.00451				6.10352e-10	0.00775701
			1.86126e-10	0.00417				5.69478e-10	0.00724012
			1.72064e-10	0.00385				5.31342e-10	0.00675751
			1.59064e-10	0.00356				4.9576e-10	0.00630693
			1.47047e-10	0.00329				4.6256e-10	0.00588627
			1.35937e-10	0.00305				4.31584e-10	0.00549356
			1.25667e-10	0.00282				4.02682e-10	0.00512696
			1.16173e-10	0.0026				3.75716e-10	0.00478475
			1.07396e-10	0.00241				3.50555e-10	0.0044653
			9.92823e-11	0.00223				3.2708e-10	0.00416713
			9.17815e-11	0.00206				3.05176e-10	0.00388881
			8.48474e-11	0.0019				2.84739e-10	0.00362903
			7.84371e-11	0.00176				2.65671e-10	0.00338657
			7.25111e-11	0.00163				2.4788e-10	0.00316027
			6.70329e-11	0.0015				2.3128e-10	0.00294906
			6.19685e-11	0.00139				2.15792e-10	0.00275194
			5.72868e-11	0.00128				2.01341e-10	0.00256797
			5.29587e-11	0.00119				1.87858e-10	0.00239628
			4.89577e-11	0.0011				1.75278e-10	0.00223606
			4.52589e-11	0.00102				1.6354e-10	0.00208653
			4.18396e-11	0.000938474				1.52588e-10	0.00194699
			3.86786e-11	0.000867599				1.4237e-10	0.00181676
			3.57564e-11	0.000802075				1.32836e-10	0.00169524
			3.3055e-11	0.000741497				1.2394e-10	0.00158184
			3.05576e-11	0.000685494				1.1564e-10	0.00147601
			2.8249e-11	0.000633719				1.07896e-10	0.00137726
			2.61148e-11	0.000585853				1.00671e-10	0.00128511
			2.41418e-11	0.000541602				9.39289e-11	0.00119912
			2.23179e-11	0.000500693				8.76388e-11	0.00111888
			2.06317e-11	0.000462873				8.17699e-11	0.00104401
			1.9073e-11	0.000427909				7.6294e-11	0.000974139

## Sheet: Supp. Fig. 13
Time	WT NT Mean	WT T Mean	∆tRLD NT Mean	∆tRLD T Mean	Y922A NT Mean	Y922A T Mean	WT NT Standard Deviation	WT T Standard Deviation	∆tRLD NT Standard Deviation	∆tRLD T Standard Deviation	Y922A NT Standard Deviation	Y922A T Standard Deviation	WT NT n	WT T n	∆tRLD NT n	∆tRLD T n	Y922A NT n	Y922A T n
0	1484.5	1710.33	1511.25	1505.5	1537.75	1485.25	93.4541	85.6524	106.981	12.3693	94.5141	63.0469	4	3	4	4	4	4
0.0111111	1538.75	1760.33	1541.5	1545	1576.5	1533.5	98.2967	95.2593	111.069	23.5938	93.8669	78.4963	4	3	4	4	4	4
0.0222222	1567.25	1802.33	1569.25	1573	1596.25	1553	102.507	87.2143	112.34	15.384	97.8242	75.7936	4	3	4	4	4	4
0.0333333	1592	1844.67	1581	1588.25	1615	1576	90.9835	85.9321	118.059	20.2875	90.8222	70.2424	4	3	4	4	4	4
0.0444444	1602.5	1872.33	1595.75	1600	1629	1594	87.8958	91.1281	111.742	15.1877	87.2277	66.2923	4	3	4	4	4	4
0.0555556	1612.75	1902.33	1600	1620.75	1651.75	1605	85.5039	105.642	107.396	7.13559	83.0597	73.1209	4	3	4	4	4	4
0.0666667	1617	1943.67	1605.5	1631.5	1664.5	1634.25	79.4187	96.9863	109.561	17.4642	83.5723	69.3656	4	3	4	4	4	4
0.0777778	1627.5	1990.67	1619.75	1637.5	1662.5	1646	77.0649	98.3379	116.971	14.5488	80.3223	72.9246	4	3	4	4	4	4
0.0888889	1641	2042.33	1624.25	1663.25	1674.75	1677	83.4146	114.129	106.246	15.2398	75.9402	80.6515	4	3	4	4	4	4
0.1	1657.5	2082	1645.25	1668.75	1695.25	1702.5	82.6579	115.676	110.94	12.3929	76.5566	84.2002	4	3	4	4	4	4
0.111111	1659.75	2152.67	1648	1684.5	1710	1724.25	85.2814	123.217	117.997	12.8193	67.5031	76.0411	4	3	4	4	4	4
0.122222	1679.75	2196.33	1671.25	1698	1718.25	1741.75	76.9475	125.125	131.317	17.7951	77.5387	78.6909	4	3	4	4	4	4
0.133333	1686.75	2261	1674.25	1706.75	1736.75	1770	88.4661	132.254	115.54	18.4639	77.0168	77.1276	4	3	4	4	4	4
0.144444	1698.5	2325.67	1684.75	1720.5	1738.75	1787.25	87.6869	135.67	123.297	6.19139	71.5373	77.3924	4	3	4	4	4	4
0.155556	1720.75	2385.67	1694.5	1733.5	1754.25	1817.25	87.6637	137.947	117.549	14.7309	79.655	87.4657	4	3	4	4	4	4
0.166667	1716.25	2457	1714	1742	1758.75	1832	85.1641	139.871	111.179	12.7279	79.7428	84.5143	4	3	4	4	4	4
0.177778	1727.5	2523.33	1713.75	1750.5	1771.75	1853.25	94.0514	160.288	126.408	17.0978	79.6508	78.8728	4	3	4	4	4	4
0.188889	1734.5	2587	1730.25	1756.25	1787.25	1884.25	76.2693	154.049	109.366	10.9049	85.8307	80.8388	4	3	4	4	4	4
0.2	1746.25	2647	1734	1776	1788.75	1901.5	80.6117	159.031	114.761	17.3973	80.7233	90.945	4	3	4	4	4	4
0.211111	1754	2716.67	1750.75	1774.5	1803.25	1928	84.9039	178.733	116.763	15.9269	82.8146	85.6388	4	3	4	4	4	4
0.222222	1767.5	2766.33	1756.5	1786	1805	1944.25	81.3818	191.056	115.347	16.2686	81.5148	97.37	4	3	4	4	4	4
0.233333	1767	2846.67	1762.5	1791.5	1804	1967.75	89.7144	181.924	117.003	20.7605	75.591	92.2582	4	3	4	4	4	4
0.244444	1776	2907	1769.75	1783.5	1811	1975.75	83.7297	190.788	109.162	24.0347	89.8925	98.8547	4	3	4	4	4	4
0.255556	1794.25	2964.67	1778.75	1806.75	1832.5	1998.25	89.6154	198.404	118.461	16.0078	87.4471	97.3015	4	3	4	4	4	4
0.266667	1787.25	3038	1791	1809	1835	2021.75	80.4006	187.008	112.94	15.1217	78.9515	106.934	4	3	4	4	4	4
0.277778	1793.5	3095.33	1803	1817.25	1843.25	2050	76.9134	215.222	114.237	22.9837	93.1142	108.796	4	3	4	4	4	4
0.288889	1794.75	3152.33	1809.75	1817.25	1849.5	2058.25	90.2603	207.775	117.877	21.9905	81.4432	98.1678	4	3	4	4	4	4
0.3	1811	3234	1806.5	1824.75	1851	2083.75	79.7496	218.259	119.361	17.1925	89.7812	103.384	4	3	4	4	4	4
0.311111	1815.25	3282	1817	1831.75	1863.75	2103.5	83.2721	222.542	124.668	24.8512	99.2383	119.849	4	3	4	4	4	4
0.322222	1821.25	3346.67	1823.25	1839.75	1858.25	2121.75	78.4235	238.793	116.053	35.1982	99.4464	112.778	4	3	4	4	4	4
0.333333	1831.5	3392.67	1827.25	1844	1863.5	2140.25	84.9412	234.649	120.774	15.0776	80.1852	116.526	4	3	4	4	4	4
0.344444	1832.75	3455	1836.25	1845.5	1876	2165.5	89.7418	241.849	119.57	27	89.4539	119.779	4	3	4	4	4	4
0.355556	1839	3505	1838	1862.25	1875.25	2181	86.9291	253.679	119.919	20.1722	95.7927	126.641	4	3	4	4	4	4
0.366667	1840.5	3551	1850.75	1862.25	1886.75	2199.75	78.3773	241.025	110.249	25.1976	104.2	113.126	4	3	4	4	4	4
0.377778	1843.25	3632.33	1843	1856.75	1885.25	2213	87.2253	262.519	126.077	22.8965	94.9961	125.137	4	3	4	4	4	4
0.388889	1844.25	3677.33	1852	1871.5	1892.5	2228.25	83.6117	267.545	122.27	15.3297	100.55	121.763	4	3	4	4	4	4
0.4	1851.5	3722	1851.5	1875.75	1889.75	2253	77.6338	263.143	123.436	19.5342	91.7001	120.358	4	3	4	4	4	4
0.411111	1858.5	3778.67	1863.5	1880.75	1898	2268.25	75.8529	290.028	116.849	24.3909	99.8299	125.33	4	3	4	4	4	4
0.422222	1872.75	3825	1861.75	1878.5	1899.25	2280	92.6512	272.006	124.853	20.0749	100.018	135.565	4	3	4	4	4	4
0.433333	1872	3874	1863.75	1878.75	1901.25	2288.5	80.2745	270.535	131.89	12.0104	82.8669	139.453	4	3	4	4	4	4
0.444444	1869.75	3933.67	1863.25	1893.75	1906.5	2311.75	75.5044	281.127	115.918	24.3362	93.4398	129.002	4	3	4	4	4	4
0.455556	1875	3978.67	1873	1890.25	1918.75	2324.5	86.2322	295.028	127.523	25.9792	95.7162	139.261	4	3	4	4	4	4
0.466667	1878.25	4030.33	1880.25	1884.5	1920.5	2338.5	75.1859	265.508	126.542	22.7816	96.033	135.756	4	3	4	4	4	4
0.477778	1882.75	4083.67	1885.5	1894.25	1907.5	2359.75	89.4814	291.097	118.784	19.1898	91.8894	136.939	4	3	4	4	4	4
0.488889	1887.25	4118	1889	1902	1915.5	2372.5	94.975	293.046	115.288	20.3797	93.4897	141.151	4	3	4	4	4	4
0.5	1901.25	4158.67	1886.25	1905	1915.5	2372.25	83.7312	294.057	120.738	18.6905	87.8806	147.663	4	3	4	4	4	4
0.511111	1894.25	4205.33	1891	1909.5	1921.25	2397	81.3649	297.095	118.64	15.5027	95.4302	126.071	4	3	4	4	4	4
0.522222	1895.25	4210.67	1897.5	1907.75	1933.5	2417.25	83.156	298.378	124.297	27.0355	93.4113	143.409	4	3	4	4	4	4
0.533333	1902	4277.33	1897.75	1914.25	1923.5	2429.25	84.2655	304.265	135.214	12.9454	98.4056	140.058	4	3	4	4	4	4
0.544444	1903.5	4318.33	1903.5	1918.75	1930.25	2440.5	95.5598	288.009	126.181	21.1719	98.5237	144.823	4	3	4	4	4	4
0.555556	1902	4354.67	1895.25	1917.25	1928.75	2458.25	96.9089	293.036	123.818	19.8389	99.6306	149.152	4	3	4	4	4	4
0.566667	1912.5	4383.33	1906	1911.5	1936.5	2456.5	87.0651	324.348	113.915	26.3881	92.45	143.31	4	3	4	4	4	4
0.577778	1905.75	4423.33	1906	1926.75	1941.5	2476.75	83.8347	334.128	126.536	27.2565	103.748	151.295	4	3	4	4	4	4
0.588889	1911.75	4458.67	1906.75	1924.5	1940.75	2491.75	87.1832	330.515	120.051	16.3809	95.6221	136.429	4	3	4	4	4	4
0.6	1915	4483.33	1910.5	1929.25	1938	2506	84.2892	307.001	121.415	36.5548	103.595	139.628	4	3	4	4	4	4
0.611111	1926.25	4555	1919.5	1933.75	1943.5	2516.25	76.774	334.112	120.539	28.4297	105.693	148.28	4	3	4	4	4	4
0.622222	1930.25	4578.67	1914	1929.5	1959.25	2530.5	83.1079	328.552	119.457	23.5726	113.773	145.841	4	3	4	4	4	4
0.633333	1920.75	4602	1914.25	1941.25	1945.75	2531	81.9527	309.559	127.505	27.5363	95.2204	146.485	4	3	4	4	4	4
0.644444	1938	4626	1928.75	1945	1945.25	2543.75	78.3922	316.643	122.435	18.4932	103.947	157.965	4	3	4	4	4	4
0.655556	1927.25	4652.67	1921.25	1939	1953.25	2552.25	83.516	306.458	108.632	25.5995	94.1431	143.66	4	3	4	4	4	4
0.666667	1927.75	4707.67	1932.75	1950.25	1956	2571	79.1049	330.803	124.288	30.3795	101.971	145.68	4	3	4	4	4	4
0.677778	1939.5	4732	1933.75	1947.25	1964.75	2579.25	83.9742	323.557	126.078	30.4344	98.9524	155.564	4	3	4	4	4	4
0.688889	1936.25	4763	1921.5	1950.25	1969.25	2584.75	85.823	362.733	108.902	21.1719	101.355	134.973	4	3	4	4	4	4
0.7	1941.75	4765.67	1929.25	1953.25	1964	2599.75	90.0458	325.675	122.826	26.8623	100.482	142.979	4	3	4	4	4	4
0.711111	1956.25	4818.67	1938.5	1964.25	1968.25	2609.75	84.6931	339.565	117.911	32.4487	89.5484	157.914	4	3	4	4	4	4
0.722222	1937.75	4831	1927.75	1962.25	1977.25	2611.75	82.3787	310.237	121.426	18.4639	94.7993	145.275	4	3	4	4	4	4
0.733333	1950	4882	1941.5	1959.5	1965	2638.75	80.6887	312.847	128.235	27.6948	105.619	161.486	4	3	4	4	4	4
0.744444	1953.25	4881.67	1952	1966.25	1975.5	2638	101.316	353.136	124.459	19.1028	106.052	157.037	4	3	4	4	4	4
0.755556	1958.75	4920.33	1944.5	1969.75	1980.75	2653.25	92.6656	328.375	117.953	25.1578	102.484	163.972	4	3	4	4	4	4
0.766667	1963.5	4959.67	1956.5	1969.5	1989	2656.25	82.1564	341.049	127.683	28.7692	105.676	155.781	4	3	4	4	4	4
0.777778	1961.75	4962.67	1950.25	1968	1981.5	2672.25	86.2839	339.008	118.469	19.3735	89.2058	157.197	4	3	4	4	4	4
0.788889	1966	4990.67	1955.25	1968.25	1988	2672.25	99.8499	339.26	129.6	17.6895	109.258	170.15	4	3	4	4	4	4
0.8	1967.75	5021	1945	1967.25	1986.25	2678.75	86.0751	336.54	122.483	31.5317	96.4274	161.116	4	3	4	4	4	4
0.811111	1973.75	5046.67	1956.75	1977.75	1977.5	2696	87.7283	364.519	127.612	26.1709	96.9966	159.263	4	3	4	4	4	4
0.822222	1966.5	5073.33	1955.25	1973.75	1992.5	2705.25	98.1716	336.708	123.4	26.1072	103.918	157.386	4	3	4	4	4	4
0.833333	1975	5102	1959.75	1984.25	1988	2719.75	89.5358	347.622	125.082	25.9278	95.8228	162.641	4	3	4	4	4	4
0.844444	1982.75	5096	1955.75	1984.75	1999.75	2740.25	89.1941	333.018	132.054	33.3304	100.085	167.502	4	3	4	4	4	4
0.855556	1970	5145.67	1967.5	1977.75	1981.75	2727	85.771	318.756	119.067	29.0675	102.458	159.777	4	3	4	4	4	4
0.866667	1983.25	5172.67	1969.5	1987.5	1994.75	2739	94.8767	335.012	133.468	16.3809	104.216	160.06	4	3	4	4	4	4
0.877778	1988.75	5189.33	1973.5	1989	2001	2753.75	92.0702	348.506	125.024	28.0119	97.765	172.07	4	3	4	4	4	4
0.888889	1985	5198.33	1969.5	1994.75	2002.25	2750	86.7833	353.295	126.603	24.4182	100.331	158.781	4	3	4	4	4	4
0.9	1994	5210.33	1972.5	1991	2001	2762.75	93.2345	342.049	135.165	17.7764	101.157	160.257	4	3	4	4	4	4
0.911111	1993.75	5266	1979	1995	2002.25	2772.25	92.0593	357.039	125.488	26.3692	103.403	165.383	4	3	4	4	4	4
0.922222	1994	5270	1979.75	1988.25	2003.25	2770.25	82.4662	356.501	119.87	29.579	99.8645	168.684	4	3	4	4	4	4
0.933333	2003.75	5299	1981	2003.5	2008.25	2787	99.3021	372.614	122.885	17	101.51	169.31	4	3	4	4	4	4
0.944444	1999.75	5306	1987.5	1999.75	2008.25	2793.5	85.9161	372.488	117.922	28.052	110.013	165.543	4	3	4	4	4	4
0.955556	2018.75	5316.67	1983	2003.25	2007	2799.75	89.3807	339.503	120.563	27.183	99.4284	173.029	4	3	4	4	4	4
0.966667	1997.75	5337.67	1982	2002.5	2012.25	2799.75	88.9658	329.803	129.308	25.0932	92.8345	165.181	4	3	4	4	4	4
0.977778	2012.25	5359.33	1990.75	2003.75	2016	2803.75	93.3073	337.873	128.004	29.6465	105.252	178.309	4	3	4	4	4	4
0.988889	2012.75	5392.33	1982	2015.5	2010.25	2831.75	92.5936	357.598	114.621	32.0156	98.6353	170.766	4	3	4	4	4	4
1	2016	5409.33	1989	2006.25	2017	2825	95.7532	358.904	138.523	24.8378	101.054	173.384	4	3	4	4	4	4
1.01111	2017.75	5416.67	1993	2018.75	2018.25	2832.5	93.1285	354.782	129.401	22.3514	110.174	166.103	4	3	4	4	4	4
1.02222	2021.5	5441	1990.75	2017.25	2030.75	2842.5	86.6429	356.552	130.946	27.9568	101.415	180.278	4	3	4	4	4	4
1.03333	2015	5486	1991.75	2008.75	2025	2852.25	81.6864	350.133	125.813	34.3256	109.845	178.974	4	3	4	4	4	4
1.04444	2026.25	5463.33	2003.75	2026.75	2028.5	2869.5	86.1293	348.847	111.539	35.5282	96.642	164.602	4	3	4	4	4	4
1.05556	2023.25	5495	2000.75	2023.25	2016.5	2878.25	90.6472	355.038	117.21	31.0738	96.9175	176.175	4	3	4	4	4	4
1.06667	2031.25	5513	1997.5	2023.75	2028.75	2871.5	95.3393	351.017	120.572	22.4407	101.648	178.715	4	3	4	4	4	4
1.07778	2027.25	5518.67	2007	2033	2029.5	2877	88.8421	352.485	126.235	24.8596	100.712	164.928	4	3	4	4	4	4
1.08889	2036.5	5533.67	1993	2034	2044.5	2894.5	94.6027	393.513	137.218	17.9072	108.19	169.695	4	3	4	4	4	4
1.1	2041.25	5552	2012.75	2029.75	2033.25	2886.75	92.0086	346.743	114.675	13.048	109.613	177.254	4	3	4	4	4	4
1.11111	2043.25	5565.67	2007.25	2024	2039.5	2902.5	87.0914	366.107	127.327	19.8997	112.471	168.583	4	3	4	4	4	4
1.12222	2042.5	5597.33	2019.75	2040.25	2030	2907	92.2695	376.214	128.069	20.7264	106.98	165.384	4	3	4	4	4	4
1.13333	2039.75	5590.67	2013.25	2044.5	2041.75	2909	91.1094	355.644	124.877	22.487	97.9843	156.13	4	3	4	4	4	4
1.14444	2046.25	5589.33	2016.75	2031.75	2036.75	2916.5	86.7847	357.514	123.127	29.8594	106.728	173.454	4	3	4	4	4	4
1.15556	2039.25	5649	2020.5	2033	2032.25	2920.5	95.1363	369.793	124.848	27.1907	105.456	175.889	4	3	4	4	4	4
1.16667	2052.75	5638.33	2013.5	2042.5	2047.5	2919	87.5038	381.053	128.017	18.9121	111.853	177.837	4	3	4	4	4	4
1.17778	2057.25	5646.67	2017.5	2049.5	2047.75	2929.75	94.0758	372.484	120.658	10.6615	95.0732	189.707	4	3	4	4	4	4
1.18889	2061.25	5673.67	2018.75	2042.5	2052	2945.75	83.3961	374.178	122.339	13.772	89.9778	175.959	4	3	4	4	4	4
1.2	2059.5	5686.33	2027.5	2042.25	2054.75	2943.75	92.5977	365.382	119.036	16.6608	115.179	189.13	4	3	4	4	4	4
1.21111	2059.25	5669.67	2019.75	2046	2049.75	2947.25	98.5068	374.254	123.988	17.3397	101.5	185.442	4	3	4	4	4	4
1.22222	2064	5738	2025.5	2054.75	2053.5	2964	83.3267	376.509	119.946	25.9663	102.468	176.946	4	3	4	4	4	4
1.23333	2058.25	5735.67	2044.5	2050.5	2057.75	2963.75	84.4921	380.702	128.048	29.6479	110.313	174.666	4	3	4	4	4	4
1.24444	2074.25	5735.67	2036	2058.25	2053	2979.5	96.043	344.496	124.63	21.5774	97.3653	180.537	4	3	4	4	4	4
1.25556	2070.75	5764.67	2036.25	2050.75	2052.75	2970	83.6635	349.5	129.659	20.7746	105.481	168.642	4	3	4	4	4	4
1.26667	2066.5	5761	2032.5	2051.5	2062.5	2979.75	87.4929	374.036	123.824	23.4592	102.549	167.896	4	3	4	4	4	4
1.27778	2076	5760	2038.25	2056	2063.5	2987.25	93.0699	369.492	122.399	19.5959	104.133	173.943	4	3	4	4	4	4
1.28889	2088	5783	2036.75	2064	2067	2985.5	101.597	393.858	132.593	14.0238	109.618	179.764	4	3	4	4	4	4
1.3	2074.5	5769.33	2048.25	2063.75	2066.5	2996.75	98.1512	371.022	120.242	13.099	114.718	172.386	4	3	4	4	4	4
1.31111	2076.5	5788	2038	2064.25	2066	3004.75	97.8758	354.343	132.833	27.2075	109.7	179.903	4	3	4	4	4	4
1.32222	2073.5	5835.67	2039.75	2062	2057.5	2999.75	102.259	366.055	120.746	23.7065	107.386	170.494	4	3	4	4	4	4
1.33333	2083.25	5824.67	2047	2059.25	2060.5	3007.75	93.0927	383.021	123.97	22.5	112.826	169.13	4	3	4	4	4	4
1.34444	2098.25	5839.33	2042	2072	2063	3012.5	87.1144	375.114	120.701	27.3861	100.611	182.688	4	3	4	4	4	4
1.35556	2088	5834.67	2045	2075.5	2064	3014	93.2488	371.654	127.546	22.2186	110.39	182.496	4	3	4	4	4	4
1.36667	2088.25	5871.67	2049.25	2075.75	2072	3022	90.7685	392.011	130.057	22.3215	97.6285	182.864	4	3	4	4	4	4
1.37778	2100.25	5870	2049.5	2067.25	2076.75	3037	103.687	381.855	122.162	12.3659	101.484	187.398	4	3	4	4	4	4
1.38889	2094.25	5888.33	2057.75	2077.75	2078.75	3026.75	100.344	371.274	123.192	26.1072	99.1274	180.506	4	3	4	4	4	4
1.4	2096.25	5905.67	2046.5	2081	2077.75	3035	94.6586	380	131.925	10.198	106.165	189.364	4	3	4	4	4	4
1.41111	2108.75	5914	2062	2082	2083.25	3038.75	93.5962	366.526	120.325	21.276	117.877	176.247	4	3	4	4	4	4
1.42222	2103.75	5908.33	2065.75	2083.75	2079.5	3045	81.5899	360.007	123.775	23.2146	114.98	178.82	4	3	4	4	4	4
1.43333	2109.5	5946	2066	2094.75	2080.5	3043	100.258	361.8	127.507	25.4738	99.2858	179.315	4	3	4	4	4	4
1.44444	2114.5	5939.33	2076	2083	2086.5	3045.5	95.7166	392.007	126.957	24.6171	108.642	181.396	4	3	4	4	4	4
1.45556	2116	5932.67	2071.75	2084	2088	3059.5	100.389	383.604	130.229	14.6969	114.026	175.487	4	3	4	4	4	4
1.46667	2110.75	5945.67	2064	2083.5	2082.25	3062.75	82.5848	357.643	124.577	23.1733	112.663	179.028	4	3	4	4	4	4
1.47778	2119	5956.67	2074.5	2083.5	2083.5	3068.25	97.6832	358.002	126.971	14.0594	112.15	184.26	4	3	4	4	4	4
1.48889	2115	5977.67	2079.75	2098	2085.75	3069.75	98.9343	368.761	130.847	23.8048	99.8111	193.091	4	3	4	4	4	4
1.5	2117.25	5972	2074	2091.25	2092.75	3071	104.344	372.549	128.579	10.9659	99.6306	187.051	4	3	4	4	4	4
1.51111	2108.75	5990	2069.25	2088.5	2091	3088.75	99.0265	374.577	122.726	12.5831	114.038	186.239	4	3	4	4	4	4
1.52222	2125	5995	2074.75	2095.5	2094	3088	98.492	386.004	112.964	14.2712	108.711	183.043	4	3	4	4	4	4
1.53333	2129.5	6027.67	2075.25	2097.75	2091.5	3083	91.0915	376.513	123.963	20.0229	106.278	185.934	4	3	4	4	4	4
1.54444	2129.75	6008.33	2081.25	2103.75	2088.75	3092.75	94.5388	352.012	131.16	20.1225	101.602	179.457	4	3	4	4	4	4
1.55556	2141	6030.33	2080.5	2101.5	2103	3105	92.3941	365.076	119.645	22.1585	102.694	198.432	4	3	4	4	4	4
1.56667	2130.75	6047.33	2079.25	2092.25	2102.75	3106.75	92.1353	365.013	127.806	12.5	109.201	191.662	4	3	4	4	4	4
1.57778	2140.25	6056.33	2083	2102	2106.5	3113.5	101.148	350.785	113.234	11.4891	110.521	189.894	4	3	4	4	4	4
1.58889	2136	6071.67	2085	2105.25	2106	3112.75	107.017	400.218	135.06	23.0127	111.286	183.375	4	3	4	4	4	4
1.6	2121.75	6050.33	2087	2100.75	2099.25	3115.5	96.8964	401.349	138.643	15.4137	106.5	187.671	4	3	4	4	4	4
1.61111	2137.25	6066	2094.25	2112.25	2109.75	3120	98.5507	377.255	126.561	17.3662	111.392	178.507	4	3	4	4	4	4
1.62222	2143.5	6077.33	2095	2115.25	2115	3139.25	103.126	370.595	130.795	17.2313	103.289	179.613	4	3	4	4	4	4
1.63333	2161.25	6093.67	2105	2117.25	2116	3123.75	90.1531	381.649	131.707	20.0728	115.305	175.249	4	3	4	4	4	4
1.64444	2156	6103.33	2105	2117	2121	3141.75	103.483	392.043	139.171	21.3385	109.237	185.378	4	3	4	4	4	4
1.65556	2153.5	6092	2098.5	2120.5	2118.25	3144	99.5808	385.097	136.454	21.5174	104.506	190.552	4	3	4	4	4	4
1.66667	2164.75	6118	2099	2115.75	2118.25	3140.75	95.1083	359.004	122.754	16.6007	105.752	183.916	4	3	4	4	4	4
1.67778	2155	6131.33	2100.75	2123	2104	3146.5	86.7333	367.503	129.765	9.34523	103.367	194.267	4	3	4	4	4	4
1.68889	2170	6131.33	2098	2125.25	2124	3150.25	103.547	408.022	138.364	12.0381	109.481	188.839	4	3	4	4	4	4
1.7	2154.5	6159.67	2106	2139.75	2122.25	3148.75	101.487	387.052	116.828	20.3204	113.951	181.011	4	3	4	4	4	4
1.71111	2160.5	6160.67	2107.5	2133.75	2125	3144.5	94.7083	386.825	123.444	7.932	105.666	192.571	4	3	4	4	4	4
1.72222	2165.25	6165.67	2103.25	2126.25	2125	3165	95.1223	373.063	128.549	18.715	107.344	187.666	4	3	4	4	4	4
1.73333	2168.75	6159.33	2110.5	2121.75	2127.5	3165.5	88.7482	384.682	136.939	16.0702	112.192	186.598	4	3	4	4	4	4
1.74444	2183.5	6196.67	2119.5	2129	2130.75	3180.25	97.5449	336.084	125.874	17.1075	109.676	190.349	4	3	4	4	4	4
1.75556	2176.75	6199.33	2117	2130.75	2131.25	3169.25	100.973	388.17	130.491	14.2215	105.285	185.059	4	3	4	4	4	4
1.76667	2185.75	6190.67	2118.25	2140.75	2127.75	3172	110.083	361.506	144.908	7.63217	103.622	195.3	4	3	4	4	4	4
1.77778	2183.25	6189.33	2121.5	2139	2135	3176	95.65	376.532	134.076	13.4907	113.093	183.715	4	3	4	4	4	4
1.78889	2184.5	6220	2124.75	2143	2129.75	3191.25	93.7959	354.004	123.643	13.3417	104.2	180.614	4	3	4	4	4	4
1.8	2174.75	6216	2133.5	2142.5	2145	3186.5	92.5	399.185	116.145	17.9722	96.4607	186.914	4	3	4	4	4	4
1.81111	2182.25	6221	2120.5	2141.75	2133.5	3198.5	97.4316	365.501	130.85	13.9374	110.349	179.587	4	3	4	4	4	4
1.82222	2183.5	6244.67	2129	2145.5	2139.5	3198.25	90.2644	363.814	130.187	26.6896	107.587	188.994	4	3	4	4	4	4
1.83333	2201	6247.67	2125.25	2149.75	2148	3188	94.4987	368.609	133.45	7.63217	107.508	179.657	4	3	4	4	4	4
1.84444	2191	6261	2130.75	2164	2150.25	3200	101.38	349.017	126.067	12.9872	110.955	197.928	4	3	4	4	4	4
1.85556	2193.75	6260.67	2133.5	2162.75	2141.5	3204	98.7434	382.879	124.912	23.0272	115.541	183.458	4	3	4	4	4	4
1.86667	2202	6267.33	2131	2150	2145.75	3220.5	95.6347	374.546	118.889	16.4317	114.057	195.65	4	3	4	4	4	4
1.87778	2202.25	6291.67	2133.75	2162	2152.5	3222.75	98.1372	369.553	140.623	16.0831	113.893	197.714	4	3	4	4	4	4
1.88889	2207.25	6268.33	2146.5	2167.25	2157	3229.5	119.837	340.331	147.841	13.7447	108.747	189.153	4	3	4	4	4	4
1.9	2220.75	6305.33	2144.75	2153.5	2147.5	3230.25	106.681	387.278	128.095	19.0526	109.439	199.515	4	3	4	4	4	4
1.91111	2205	6292.67	2146	2170.75	2150.5	3226	90.3991	379.75	140.04	3.40343	112.382	193.175	4	3	4	4	4	4
1.92222	2214.75	6299.33	2150.25	2166.75	2152	3233.25	93.973	372.179	138.875	11.8708	115.542	188.311	4	3	4	4	4	4
1.93333	2217.75	6316.67	2148.5	2162.75	2153.75	3243.25	106.365	364.596	127.975	24.5136	116.036	187.822	4	3	4	4	4	4
1.94444	2212.5	6321	2142.75	2171	2152.5	3246.5	106.027	390.009	122.66	16.0208	108.039	193.012	4	3	4	4	4	4
1.95556	2226.75	6349	2157.75	2163.5	2157.25	3241.75	95.5314	372.036	127.173	13.8924	113.479	181.474	4	3	4	4	4	4
1.96667	2211.25	6340.33	2154	2159.5	2157.25	3246.75	108.788	361.388	129.648	20.4858	107.695	190.853	4	3	4	4	4	4
1.97778	2214.5	6342.33	2154.5	2183.75	2163.5	3244.5	102.028	360.589	123.127	12.4466	111.479	181.513	4	3	4	4	4	4
1.98889	2230.75	6383.33	2153	2173	2170.25	3251.25	96.1644	366.132	129.216	5.71548	106.4	191.684	4	3	4	4	4	4
2	2227	6371.33	2156.5	2172	2170.25	3259.75	95.0824	369.011	134.76	23.9583	108.402	194.551	4	3	4	4	4	4
2.01111	2229.75	6363.33	2153.25	2185.75	2173.75	3267.5	101.553	380.158	130.508	17.2313	109.451	183.966	4	3	4	4	4	4
2.02222	2235.25	6386.33	2149	2177.75	2171.75	3263	112.769	386.759	137.239	25.1843	108.678	184.833	4	3	4	4	4	4
2.03333	2237	6396.67	2161.5	2184.5	2171.25	3260.75	94.5903	335.619	140.443	17.3301	107.884	204.772	4	3	4	4	4	4
2.04444	2244.5	6394.33	2170.25	2185.25	2179.5	3269	110.325	354.562	129.708	5.67891	112.69	187.856	4	3	4	4	4	4
2.05556	2239.5	6373.33	2167.5	2179.75	2163.75	3262.75	109.989	382.002	124.744	10.2103	109.119	187.523	4	3	4	4	4	4
2.06667	2237.75	6404.67	2170.5	2188.25	2180.25	3273.75	98.9019	368.92	150.09	12.9196	115.272	192.117	4	3	4	4	4	4
2.07778	2252.5	6402	2177.25	2189.75	2179	3288	97.6815	398.004	135.022	16.8795	118.324	191.55	4	3	4	4	4	4
2.08889	2254	6416.67	2173.25	2202.25	2175.75	3274.75	94.0886	371.002	129.263	19.2419	113.521	205.242	4	3	4	4	4	4
2.1	2245.25	6412.33	2167.75	2184	2174.25	3284.5	94.4082	377.606	131.566	16.9902	112.527	188.974	4	3	4	4	4	4
2.11111	2249	6437	2164.25	2199.25	2188.75	3291	98.8163	367.147	133.44	18.1911	112.577	206.756	4	3	4	4	4	4
2.12222	2257.75	6423.33	2178.75	2192	2184.25	3295.25	92.7771	342.617	128.979	15.4704	107.847	188.233	4	3	4	4	4	4
2.13333	2259.5	6459	2178	2199.75	2183	3291.75	113.908	379.525	137.072	16.4595	121.367	196.685	4	3	4	4	4	4
2.14444	2251.75	6452.33	2183.25	2208.5	2185.5	3305.5	106.5	385.785	136.099	8.96289	105.838	185.721	4	3	4	4	4	4
2.15556	2254.75	6462.33	2181.25	2195	2191.5	3297.25	114.299	360.056	125.927	8.28654	107.853	186.513	4	3	4	4	4	4
2.16667	2262	6447.67	2180	2201	2187.5	3302.75	102.47	352.534	124.33	15.0333	115.843	197.925	4	3	4	4	4	4
2.17778	2263.75	6449.33	2198.25	2206	2194	3307	106.606	370.18	129.98	18.1659	110.393	187.762	4	3	4	4	4	4
2.18889	2271.5	6458.67	2206	2203.25	2198.5	3312	106.704	356.427	127.862	8.99537	107.469	185.361	4	3	4	4	4	4
2.2	2279.25	6492	2188.25	2212.75	2196.75	3309	99.1678	396.773	136.559	9.84463	114.366	178.593	4	3	4	4	4	4
2.21111	2276.25	6486.33	2183.5	2206.25	2200.25	3326.75	109.107	368.5	125.662	15.3704	106.903	204.676	4	3	4	4	4	4
2.22222	2270	6515	2206.75	2216	2201.25	3319.75	105.587	379.667	127.466	12.1929	118.348	189.697	4	3	4	4	4	4
2.23333	2278.75	6482.67	2201.75	2214	2198.25	3318.5	112.031	372.002	149.324	15.0776	97.6093	184.453	4	3	4	4	4	4
2.24444	2282.25	6477.67	2194.5	2225	2210	3318.5	105.234	346.458	128.407	20.9921	113.587	183.655	4	3	4	4	4	4
2.25556	2285.5	6523.33	2205	2217	2192	3337.75	108.881	366.211	138.157	9.20145	105.312	196.573	4	3	4	4	4	4
2.26667	2276.25	6497.67	2199.75	2212	2208	3330	102.585	367.541	126.247	14.5831	99.6092	196.457	4	3	4	4	4	4
2.27778	2279.5	6499.67	2212.75	2226.25	2205.5	3337.25	111.147	378.484	132.432	8.69387	110.25	192.538	4	3	4	4	4	4
2.28889	2289.75	6514	2209.75	2233.25	2211	3351	112.218	351.386	138.858	12.2577	128.112	188.517	4	3	4	4	4	4
2.3	2292.25	6530.67	2205	2238.25	2203.5	3330.25	100.672	368.893	125.105	20.7425	109.021	187.085	4	3	4	4	4	4
2.31111	2296.75	6546.67	2209.75	2224.25	2213	3346.25	98.5169	386.798	114.663	20.7103	108.096	191.162	4	3	4	4	4	4
2.32222	2297.25	6556.33	2214.25	2228.5	2199.75	3335	105.199	374.196	125.662	21.5174	114.343	180.817	4	3	4	4	4	4
2.33333	2296.25	6571.33	2204	2226.75	2213.5	3344	103.519	356.781	141.098	13.048	100.295	185.98	4	3	4	4	4	4
2.34444	2301.25	6577.67	2220.25	2232.5	2222.75	3347.75	109.268	375.022	123.265	28.7692	117.936	199.502	4	3	4	4	4	4
2.35556	2303.25	6566.33	2211.75	2225.75	2225	3351	101.326	381.99	144.114	22.0662	106.855	192.657	4	3	4	4	4	4
2.36667	2297	6568	2218	2240.25	2210	3350.75	110.824	357.363	136.189	17.6139	112.904	217.049	4	3	4	4	4	4
2.37778	2297.5	6592.67	2222.25	2237.75	2212.25	3345.5	103.886	363.118	130.541	32.5717	109.467	187.237	4	3	4	4	4	4
2.38889	2308.25	6587.67	2217.75	2244.25	2219	3354.75	94.4718	354.996	126.437	18.3007	119.318	212.458	4	3	4	4	4	4
2.4	2316.5	6586	2228	2239.75	2218	3360.5	90.5262	337.51	133.554	16.7606	114.697	192.725	4	3	4	4	4	4
2.41111	2311.75	6620.67	2218.75	2251.5	2219.75	3346.5	102.461	348.563	117	21.4398	111.467	191.911	4	3	4	4	4	4
2.42222	2314.75	6597.67	2230.5	2247	2228.75	3369.5	98.9861	368.226	138.532	11.8884	120.018	202.591	4	3	4	4	4	4
2.43333	2311.75	6582.33	2226.75	2247	2235.5	3367.25	104.796	375.998	120.132	17.0294	112.897	184.628	4	3	4	4	4	4
2.44444	2317.25	6624	2232	2249	2224	3376.5	100.424	376.016	132.386	13.9044	105.537	201.894	4	3	4	4	4	4
2.45556	2322.75	6613.33	2242	2253.25	2231.75	3378.75	107.298	360.777	131.006	24.6627	105.054	207.174	4	3	4	4	4	4
2.46667	2322.75	6605.67	2231.25	2250	2224.5	3378.5	108.343	373.063	145.553	12.5167	102.282	189.171	4	3	4	4	4	4
2.47778	2322	6626.67	2238.75	2255.75	2230.25	3386.75	110.493	352.999	135.185	4.272	113.459	200.95	4	3	4	4	4	4
2.48889	2320	6653	2237.25	2254.75	2244.25	3384	112.969	366.607	137.708	12.0934	112.814	206.645	4	3	4	4	4	4
2.5	2324.25	6644.67	2241.5	2261.25	2230.25	3389.25	110.723	359.561	144.862	16.2147	121.864	186.042	4	3	4	4	4	4
2.51111	2333.25	6639.67	2241.75	2268	2228	3385	102.308	328.521	124.725	21.9848	112.481	185.726	4	3	4	4	4	4
2.52222	2335.5	6658.67	2245.75	2258.75	2235.5	3396.25	115.616	363.709	114.724	31.1595	109.476	200.555	4	3	4	4	4	4
2.53333	2335.75	6632	2240.25	2271.5	2240.75	3400	102.158	352.705	132.759	16.4418	103.432	196.535	4	3	4	4	4	4
2.54444	2334.75	6664.33	2240.5	2268.5	2244.5	3400	100.005	335.561	132.286	13.9642	103.873	189.323	4	3	4	4	4	4
2.55556	2327.25	6687.67	2247.75	2272	2242.75	3397	116.78	395.659	126.384	21.2132	103.667	188.87	4	3	4	4	4	4
2.56667	2337.75	6671	2254	2261.75	2243.5	3413.5	101.969	357.307	115.822	16.8992	99.5473	189.578	4	3	4	4	4	4
2.57778	2351.75	6677.33	2250.25	2278.75	2247	3412	111.524	356.675	127.217	15.2179	104.579	184.031	4	3	4	4	4	4
2.58889	2351.5	6679	2255.75	2271.25	2249.5	3401.75	106.178	347.098	136.746	16.358	106.35	198.387	4	3	4	4	4	4
2.6	2347	6684.33	2257.75	2273.25	2250.25	3414.25	113.669	346.829	125.556	23.429	105.076	187.185	4	3	4	4	4	4
2.61111	2349	6691	2264.75	2271.5	2262.25	3431.5	110.535	336.795	129.724	11.7331	117.868	207.317	4	3	4	4	4	4
2.62222	2352	6687	2260.75	2276.75	2251.25	3420.75	116.301	371.489	128.097	15.3052	109.613	197.576	4	3	4	4	4	4
2.63333	2368	6691	2260.25	2289.75	2259.75	3427.5	103.263	326.372	137.214	15.5644	114.045	179.971	4	3	4	4	4	4
2.64444	2367.5	6698.67	2260.25	2291.75	2249.5	3419.25	106.24	330.291	132.48	19.721	108.596	192.533	4	3	4	4	4	4
2.65556	2367.5	6711	2264.25	2289.5	2254.25	3426	101.989	338.864	134.577	11.9024	107.704	204.194	4	3	4	4	4	4
2.66667	2363.25	6711.67	2264	2284	2255.5	3437	101.766	373.586	134.727	20.166	114.113	192.206	4	3	4	4	4	4
2.67778	2360.75	6715.33	2268.75	2299.25	2264.25	3430.25	121.124	334.877	132.145	14.1274	108.696	197.018	4	3	4	4	4	4
2.68889	2363.5	6739	2269.25	2295.5	2260	3430.25	107.162	357.077	129.731	12.6623	116.255	200.002	4	3	4	4	4	4
2.7	2359.25	6746	2272.5	2300.5	2257.25	3425.75	107.099	337.96	149.659	25.0932	108.666	184.336	4	3	4	4	4	4
2.71111	2373.75	6759.33	2275.5	2297.5	2266.25	3435.75	107.949	375.3	126.905	14.3411	119.765	186.629	4	3	4	4	4	4
2.72222	2384.75	6746	2278.25	2297.75	2260.75	3451.25	104.165	367.69	138.425	13.8173	107.927	195.99	4	3	4	4	4	4
2.73333	2376	6748.33	2282.5	2288	2265.75	3449.5	101.469	332.514	141.021	10.8934	96.9961	188.988	4	3	4	4	4	4
2.74444	2376.75	6752	2279	2296.5	2262.75	3461.25	104.761	366.225	134.296	15.7586	107.912	186.097	4	3	4	4	4	4
2.75556	2379.25	6798.67	2284	2295	2280.25	3454	105.522	398.982	141.259	10.7393	113.268	195.351	4	3	4	4	4	4
2.76667	2371.25	6756.33	2279	2296.75	2265	3450.75	101.467	320.634	133.798	22.4852	117.255	187.078	4	3	4	4	4	4
2.77778	2377.75	6761	2287.5	2312.75	2285.5	3453.25	104.407	342.21	136.239	14.2916	119.823	197.664	4	3	4	4	4	4
2.78889	2378	6779.33	2279.25	2310.5	2277.75	3460.75	113.552	323.797	137.27	18.0831	113.65	194.901	4	3	4	4	4	4
2.8	2395.5	6783	2287	2315.5	2276.5	3460.75	112.524	307.829	131.598	12.5565	119.645	207.024	4	3	4	4	4	4
2.81111	2389.5	6801.33	2286	2314.75	2284.5	3468.75	115.843	343.525	146.956	14.198	117.557	184.487	4	3	4	4	4	4
2.82222	2388	6812.67	2292.75	2310.75	2285.5	3462.5	97.9898	343.739	132.869	16.7606	106.516	181.757	4	3	4	4	4	4
2.83333	2399.25	6775.67	2293.75	2304.75	2283.5	3465	117.125	348.811	131.447	18.3371	108.088	179.356	4	3	4	4	4	4
2.84444	2393.75	6790.33	2289.25	2308	2284	3471.5	103.084	368.742	133.3	8.0829	108.28	198.019	4	3	4	4	4	4
2.85556	2399.5	6802.33	2303.75	2318.75	2295	3478.5	101.379	352.097	135.805	5.90903	116.981	188.456	4	3	4	4	4	4
2.86667	2402	6809.67	2297.5	2321.75	2286.75	3473.25	109.292	347.756	138.479	18.5719	111.646	209.638	4	3	4	4	4	4
2.87778	2391	6810	2296.25	2325.5	2294.25	3466.5	110.372	334.904	133.951	21.0159	120.895	188.582	4	3	4	4	4	4
2.88889	2411.5	6827.67	2307.75	2333	2290	3476.5	106.212	324.491	125.152	6.97615	106.593	189.542	4	3	4	4	4	4
2.9	2411.25	6824.33	2298	2322.25	2300.75	3482.75	105.86	364.512	126.783	15.6498	110.849	196.028	4	3	4	4	4	4
2.91111	2410	6847.67	2308	2326.25	2288.75	3484.75	97.8536	331.695	138.417	18.9978	107.056	195.491	4	3	4	4	4	4
2.92222	2414.75	6845.67	2307	2334	2296	3489.5	112.378	378.835	124.951	19.0962	116.422	198.162	4	3	4	4	4	4
2.93333	2423	6830.67	2314.5	2327.5	2295.75	3500.5	116.867	379.802	129.909	4.50925	99.9379	199.684	4	3	4	4	4	4
2.94444	2431.75	6844	2317	2333.25	2298	3498	116.457	325.667	138.684	18.3916	122.237	196.297	4	3	4	4	4	4
2.95556	2427.5	6881	2317	2329.5	2299.75	3503	122.171	359.405	136.792	20.8886	115.958	190.777	4	3	4	4	4	4
2.96667	2424.25	6848.33	2310	2331.5	2307.25	3501.25	109.067	352.57	125.119	13.6015	115.121	185.845	4	3	4	4	4	4
2.97778	2426.25	6871	2308.75	2326.5	2303.25	3505	107.896	353.7	131.414	20.306	107.065	193.482	4	3	4	4	4	4
2.98889	2437.75	6881.67	2308.75	2340.75	2306.75	3501.25	108.994	342.475	132.369	24.5951	95.3113	198.288	4	3	4	4	4	4
3	2434.25	6849	2318.25	2338	2295	3505.25	105.929	321.053	131.142	18.3485	112.134	190.615	4	3	4	4	4	4
3.01111	2423.75	6889.67	2315.5	2342	2315	3504	96.3894	357.836	137.338	16.7929	110.263	189.726	4	3	4	4	4	4
3.02222	2436.5	6925.67	2314.5	2358.75	2310.25	3508.25	102.484	358.5	129.441	17.557	110.955	189.042	4	3	4	4	4	4
3.03333	2436	6853	2319.5	2345.75	2312.75	3513.25	107.297	344.548	129.415	16.7008	108.051	193.4	4	3	4	4	4	4
3.04444	2437	6884	2337.75	2354.75	2307.75	3524	109.42	380.063	134.901	16.1116	121.823	183.577	4	3	4	4	4	4
3.05556	2443	6895.33	2330.5	2348	2317.5	3531.5	97.0567	351.524	124.757	25.9872	116.82	196.565	4	3	4	4	4	4
3.06667	2429.75	6864.67	2331.25	2350.5	2313.25	3520	112.263	342.826	132.819	11.1505	120.975	200.92	4	3	4	4	4	4
3.07778	2445.25	6872.67	2325	2353	2318.5	3523.5	111.799	330.807	143.863	20.8487	106.064	195.039	4	3	4	4	4	4
3.08889	2443	6910	2335.75	2345.5	2318.25	3536.5	99.7229	350.869	137.393	15.5885	114.994	197.701	4	3	4	4	4	4
3.1	2453.25	6910.67	2341.75	2359.5	2326.75	3516.5	109.036	323.985	141.316	21.2525	110.774	202.934	4	3	4	4	4	4
3.11111	2454	6921.33	2340.75	2364.75	2313	3530.25	113.237	351.153	132.568	21.093	109.255	183.107	4	3	4	4	4	4
3.12222	2450.25	6925.33	2346.25	2365.5	2328.25	3546.75	111.637	343.328	137.435	13.9164	119.232	186.654	4	3	4	4	4	4
3.13333	2456.75	6923.67	2339.75	2355.25	2327	3543	102.083	343.983	133.712	7.13559	108.907	178.79	4	3	4	4	4	4
3.14444	2449.75	6932.33	2333	2358.25	2319	3549.5	112.796	342.615	129.756	10.8743	112.529	193.908	4	3	4	4	4	4
3.15556	2462.75	6945.33	2343.75	2359.5	2327.5	3546.25	107.921	347.427	140.552	18.5921	119.034	192.782	4	3	4	4	4	4
3.16667	2475	6929.33	2338.75	2356	2329	3542.25	128.691	368.371	137.936	9.79796	109.215	203.932	4	3	4	4	4	4
3.17778	2469.75	6951.67	2356.75	2369.75	2326.5	3528.5	109.983	365.079	133.837	13.7689	125.423	193.009	4	3	4	4	4	4
3.18889	2469.5	6949.67	2351.5	2371.5	2335	3561.75	122.25	332.9	142.925	4.20317	113.909	200.201	4	3	4	4	4	4
3.2	2461.75	6973	2352.25	2365.25	2330	3550.75	108.195	373.257	133.303	11.7296	111.448	189.532	4	3	4	4	4	4
3.21111	2458	6948.33	2351.25	2374	2325.5	3559.5	111.505	326.424	131.274	20.5102	118.097	195.432	4	3	4	4	4	4
3.22222	2470.25	6986.33	2363	2370.25	2338	3551.75	106.337	320.019	149.521	15.2616	112.543	202.862	4	3	4	4	4	4
3.23333	2468.75	6952.67	2348.75	2376.5	2338.25	3553.75	116.193	325.319	137.858	8.34666	128.368	173.05	4	3	4	4	4	4
3.24444	2471.25	6990.33	2359.25	2369.25	2336.5	3557.75	120.506	363.225	127.466	23.0416	124.05	202.264	4	3	4	4	4	4
3.25556	2475.75	6960.33	2349.5	2376.25	2339.75	3557	108.752	332.371	140.054	14.7958	117.364	186.245	4	3	4	4	4	4
3.26667	2479.75	6993.67	2363	2373.25	2355	3570.25	109.989	360.378	131.788	11.8989	113.933	191.136	4	3	4	4	4	4
3.27778	2491.25	6984.67	2359.5	2376.75	2336.5	3574.75	124.599	344.23	125.758	13.4505	117.088	206.889	4	3	4	4	4	4
3.28889	2487.5	6992.33	2361.25	2385.25	2338.5	3569.75	112.317	338.293	138.447	19.1377	129.817	191.237	4	3	4	4	4	4
3.3	2488.5	7017.67	2365.25	2393	2346.25	3574.25	98.8787	351.005	137.837	18.3848	125.319	197.226	4	3	4	4	4	4
3.31111	2486	6969.67	2363.5	2396.75	2343.25	3578.5	112.52	353.308	139.481	18.9627	111.126	191.263	4	3	4	4	4	4
3.32222	2496.5	6999	2369.75	2391.5	2357.75	3566.75	110.232	361	139.187	16.9804	115.188	198.174	4	3	4	4	4	4
3.33333	2495	7011.67	2382.25	2382	2346.5	3580.25	116.73	349.346	141.761	16.8325	116.946	201.507	4	3	4	4	4	4
3.34444	2496.5	7007	2372.75	2394.75	2356	3575.5	110.672	332.763	142.601	24.8378	119.73	188.385	4	3	4	4	4	4
3.35556	2490.5	7015.67	2375.25	2399	2353	3579	112.222	321.772	145.19	24.7925	120.905	180.435	4	3	4	4	4	4
3.36667	2502.5	7033	2366.5	2397.5	2353.5	3581.75	131.46	352.041	149.854	19.0175	120.101	184.328	4	3	4	4	4	4
3.37778	2499	7032.33	2381	2389.25	2348.75	3588.5	125.788	313.79	136.77	12.0934	102.718	185.459	4	3	4	4	4	4
3.38889	2508	7043.67	2372.75	2397.25	2351.25	3586.25	117.067	328.82	127.398	16.1529	112.01	190.878	4	3	4	4	4	4
3.4	2508	7035	2399	2410.75	2370	3606.5	113.417	349.97	149.428	19.5	107.867	212.623	4	3	4	4	4	4
3.41111	2494.25	7042.67	2364.5	2406.75	2361	3580	112.022	344.311	149	17.3853	110.511	185.35	4	3	4	4	4	4
3.42222	2508	7041.67	2379.75	2401.25	2363.25	3594	108.566	302.902	139.86	10.8128	108.359	208.08	4	3	4	4	4	4
3.43333	2505.75	7057.33	2390.5	2407.5	2372.75	3617.25	117.916	364.574	141.312	17.1756	118.862	197.664	4	3	4	4	4	4
3.44444	2508.5	7046.33	2395	2401	2363.5	3596.25	98.3684	308.558	135.575	29.0975	114.724	192.354	4	3	4	4	4	4
3.45556	2510.75	7049	2397	2407.25	2371	3595.5	114.756	314.971	152.449	19.5171	120.069	190.705	4	3	4	4	4	4
3.46667	2515.75	7042.67	2386.75	2415	2362.75	3599.5	113.277	355.024	145.02	12.0277	110.428	194.138	4	3	4	4	4	4
3.47778	2521	7085.67	2391	2411	2367.25	3601	119.975	322.199	143.399	13.5647	112.031	200.252	4	3	4	4	4	4
3.48889	2528.25	7070.67	2395.5	2415.25	2372	3609.25	115.5	364.805	142.925	9.17878	114.371	194.76	4	3	4	4	4	4
3.5	2533.5	7078.67	2393.25	2412	2375.25	3616.75	109.205	351.022	138.894	9.83192	114.302	193.295	4	3	4	4	4	4
3.51111	2526.25	7101	2390.75	2408.5	2380.25	3619	105.386	311.395	150.801	26.7395	117.577	197.124	4	3	4	4	4	4
3.52222	2529	7073.67	2391.5	2421	2377.75	3616	113.637	307.307	136.744	11.9722	111.721	190.223	4	3	4	4	4	4
3.53333	2520.5	7098.33	2401	2426	2387	3607.75	115.182	357.38	137.451	19.6129	113.587	176.611	4	3	4	4	4	4
3.54444	2532.25	7094	2398.75	2433	2376.5	3617.75	115.946	303.541	143.205	3.91578	109.898	192.76	4	3	4	4	4	4
3.55556	2529	7088.67	2401	2421	2385.75	3625.5	112.22	333.379	150.082	10.8628	124.141	211.044	4	3	4	4	4	4
3.56667	2531	7104.67	2403.5	2427	2385.75	3626.75	112.573	352.611	136.973	16.0831	114.869	182.56	4	3	4	4	4	4
3.57778	2540	7116.67	2410	2437	2397.25	3632	121.081	331.037	152.702	11.8603	122.56	195.085	4	3	4	4	4	4
3.58889	2539	7099.33	2417.75	2429	2387.75	3626.25	107.873	338.411	142.233	18.8326	115.719	184.337	4	3	4	4	4	4
3.6	2543	7124	2421.75	2437.25	2388.5	3644.25	118.302	320.073	141.677	22.9111	104.975	185.751	4	3	4	4	4	4
3.61111	2545	7107.33	2402.25	2427.5	2385.5	3623.25	115.796	328.016	148.406	17.0783	117.239	201.883	4	3	4	4	4	4
3.62222	2548.75	7111.33	2416.75	2440	2385.5	3628	101.975	335.593	132.306	9.69536	122.307	205.811	4	3	4	4	4	4
3.63333	2551.25	7117.33	2412.75	2432.75	2389	3645.25	101.378	360.606	134.49	26.1964	111.221	182.473	4	3	4	4	4	4
3.64444	2551.5	7127.67	2413.25	2442.5	2391.25	3651.5	117.682	316.724	134.23	20.502	117.69	186.538	4	3	4	4	4	4
3.65556	2554.25	7140.33	2416	2435	2398.5	3643.25	104.264	330.666	138.665	11.8603	119.461	198.083	4	3	4	4	4	4
3.66667	2547.75	7120	2416.75	2435.25	2397	3639.5	100.118	308.919	145.486	22.2017	109.657	192.825	4	3	4	4	4	4
3.67778	2560.25	7135.67	2428.5	2432.5	2399.75	3639.25	120.931	311.401	147.625	15.8008	122.478	184.758	4	3	4	4	4	4
3.68889	2563.5	7145.33	2421.5	2445.5	2408.5	3648	118.21	320.247	141.71	7.32575	128.734	214.636	4	3	4	4	4	4
3.7	2565.5	7130.33	2419	2448.25	2400	3655.75	117.668	303.045	132.773	24.0745	116.656	190.885	4	3	4	4	4	4
3.71111	2564.25	7128.67	2436.5	2450	2406.5	3656.25	119.411	329.749	143.338	20.347	133.023	186.914	4	3	4	4	4	4
3.72222	2562	7152.33	2429.25	2449	2400.5	3648	110.493	310.233	147.841	8.12404	121.151	217.919	4	3	4	4	4	4
3.73333	2577.75	7166.67	2445.5	2443.25	2409.25	3668.25	127.597	321.909	139.211	16.4595	118.974	210.115	4	3	4	4	4	4
3.74444	2565.75	7150.67	2432.25	2455	2401	3661.25	113.573	303.701	136.167	15.8535	125.252	195.563	4	3	4	4	4	4
3.75556	2576	7174.67	2443.25	2452.25	2407	3647.5	119.677	294.784	132.877	4.11299	111.759	195.032	4	3	4	4	4	4
3.76667	2573.75	7164	2434.25	2464.5	2407.25	3660.5	114.584	338.469	132.094	10.9697	109.229	180.897	4	3	4	4	4	4
3.77778	2578.75	7200	2440.25	2463.75	2412.25	3669.5	131.251	296.309	136.912	21.9298	109.792	208.495	4	3	4	4	4	4
3.78889	2585.5	7189.67	2447	2462.75	2426.25	3671.25	120.636	297.653	140.942	15.9034	118.778	188.613	4	3	4	4	4	4
3.8	2587.75	7217.67	2439	2458.5	2413.75	3680.5	119.243	327.112	143.362	13.4288	119.851	183.271	4	3	4	4	4	4
3.81111	2584.75	7185.67	2438.75	2470.25	2418	3680	108.696	347.732	137.043	13.4009	124.523	192.311	4	3	4	4	4	4
3.82222	2583.75	7196	2446.75	2474	2421	3680.75	118.362	306.632	144.32	11.9722	123.148	191.742	4	3	4	4	4	4
3.83333	2591.25	7212.67	2457	2475.5	2425.75	3662.75	117.877	318.554	139.874	7.89515	113.315	210.14	4	3	4	4	4	4
3.84444	2589.75	7203	2448.25	2480	2425.5	3681.75	105.982	339.152	143.918	24.9132	103.359	192.072	4	3	4	4	4	4
3.85556	2592.5	7222.67	2453.25	2471.25	2421.25	3672.75	112.088	293.565	135.01	15.6711	110.37	198.934	4	3	4	4	4	4
3.86667	2590	7188.67	2456.25	2473.25	2413	3694	119.181	303.936	150.993	15.8824	116.822	205.496	4	3	4	4	4	4
3.87778	2595.25	7195.67	2453.5	2480.5	2421.75	3680.75	115.023	340.618	136.412	13.6748	119.625	200.565	4	3	4	4	4	4
3.88889	2612.5	7236.33	2459.5	2469.75	2421	3688.75	107.881	310.775	144.08	10.9049	119.875	190.989	4	3	4	4	4	4
3.9	2606	7224	2450	2487	2428	3705.25	117.833	324.116	143.404	17.7951	109.602	194.988	4	3	4	4	4	4
3.91111	2601.5	7224.33	2462	2476	2433.75	3682.5	127.9	317.295	138.946	14.0712	124.374	189.894	4	3	4	4	4	4
3.92222	2604	7235	2462	2489.75	2427.25	3697	121.205	318.624	150.08	18.8746	115.226	186.376	4	3	4	4	4	4
3.93333	2610.75	7245.67	2458.25	2485.75	2443.75	3686.75	121.181	322.956	137.306	9.46485	124.837	205.633	4	3	4	4	4	4
3.94444	2617.25	7249.33	2462.75	2481.25	2436	3703.25	121.497	312.053	142.233	6.80074	128.96	205.575	4	3	4	4	4	4
3.95556	2613.5	7243.33	2469.75	2484	2426.25	3702.25	112.195	324.827	133.47	11.9443	104.996	190.633	4	3	4	4	4	4
3.96667	2603	7238.67	2462.5	2480	2439.75	3704.25	122.025	320.818	137.934	16.9902	127.189	207.391	4	3	4	4	4	4
3.97778	2616	7264.67	2471.75	2502.5	2430.25	3710.25	115.894	347.565	137.597	12.2338	125.797	210.559	4	3	4	4	4	4
3.98889	2627.75	7275.33	2474.25	2492	2441	3703.5	123.673	313.851	138.365	19.3735	109.948	183.988	4	3	4	4	4	4
4	2622	7255.67	2461.25	2488.75	2444	3718.75	114.085	358.227	141.236	11.3541	116.87	198.849	4	3	4	4	4	4

## Sheet: Supp. Fig. 14
Time (min)	Mutant	Cleavage (%)
0	∆tRLD	0.19
0.17	∆tRLD	0.62
0.5	∆tRLD	1
1	∆tRLD	0.16
2	∆tRLD	0.19
5	∆tRLD	0.13
10	∆tRLD	0.25
0	∆tRLD	0.6
0.17	∆tRLD	1.1
0.5	∆tRLD	1.18
1	∆tRLD	0.49
2	∆tRLD	1.11
5	∆tRLD	0.85
10	∆tRLD	0.42
0	∆tRLD	2.24
0.17	∆tRLD	1.18
0.5	∆tRLD	0.91
1	∆tRLD	1.62
2	∆tRLD	1.02
5	∆tRLD	1.33
10	∆tRLD	0.71
0	Y922A	0.41
0.17	Y922A	82.8
0.5	Y922A	92.45
1	Y922A	94.54
2	Y922A	96.24
5	Y922A	97.4
10	Y922A	98.18
0	Y922A	0.57
0.17	Y922A	72.17
0.5	Y922A	86.45
1	Y922A	94.77
2	Y922A	96.8
5	Y922A	97.36
10	Y922A	97.09
0	Y922A	0.67
0.17	Y922A	45.56
0.5	Y922A	93.01
1	Y922A	94.03
2	Y922A	96.59
5	Y922A	97.39
10	Y922A	97.47
0	N924A	1.24
0.17	N924A	27.91
0.5	N924A	55.76
1	N924A	71.34
2	N924A	81.65
5	N924A	84.37
10	N924A	87.08
0	N924A	0.57
0.17	N924A	12.7
0.5	N924A	38.47
1	N924A	60.21
2	N924A	71.38
5	N924A	80.97
10	N924A	78.8
0	N924A	0.63
0.17	N924A	15.81
0.5	N924A	48.51
1	N924A	66.93
2	N924A	78.49
5	N924A	82.95
10	N924A	81.62
0	R902A	0.82
0.17	R902A	9.74
0.5	R902A	31.9
1	R902A	49.66
2	R902A	72.89
5	R902A	85.28
10	R902A	89.59
0	R902A	0.63
0.17	R902A	6.15
0.5	R902A	13.54
1	R902A	29.63
2	R902A	50.52
5	R902A	72.3
10	R902A	68.61
0	R902A	0.52
0.17	R902A	6.38
0.5	R902A	15.76
1	R902A	29.97
2	R902A	49.46
5	R902A	69.95
10	R902A	74.68
0	dBa1Cas12a3	0.34
0.17	dBa1Cas12a3	0.6
0.5	dBa1Cas12a3	0.49
1	dBa1Cas12a3	0.58
2	dBa1Cas12a3	0.18
5	dBa1Cas12a3	0.73
10	dBa1Cas12a3	0.53
0	dBa1Cas12a3	0.22
0.17	dBa1Cas12a3	0.27
0.5	dBa1Cas12a3	0.18
1	dBa1Cas12a3	0.19
2	dBa1Cas12a3	0.17
5	dBa1Cas12a3	0.28
10	dBa1Cas12a3	0.11
0	dBa1Cas12a3	0.17
0.17	dBa1Cas12a3	0.22
0.5	dBa1Cas12a3	0.16
1	dBa1Cas12a3	0.14
2	dBa1Cas12a3	0.22
5	dBa1Cas12a3	0.22
10	dBa1Cas12a3	0.24
0	AS	0.37
0.17	AS	52.13
0.5	AS	79.04
1	AS	92.81
2	AS	95.39
5	AS	97.83
10	AS	97.47
0	AS	0.39
0.17	AS	67.43
0.5	AS	83.2
1	AS	91.92
2	AS	94.16
5	AS	97.47
10	AS	96.07
0	AS	0.97
0.17	AS	57.34
0.5	AS	76.57
1	AS	86.38
2	AS	94.15
5	AS	97.55
10	AS	97.71
0	CS	0.492298
0.17	CS	38.6267
0.5	CS	68.2774
1	CS	89.586
2	CS	94.3001
5	CS	96.4123
10	CS	96.4581
0	CS	1.5587
0.17	CS	43.8249
0.5	CS	67.4832
1	CS	85.9034
2	CS	93.2112
5	CS	95.9858
10	CS	95.2879
0	WT	0.031772
0.17	WT	47.0201
0.5	WT	96.8597
1	WT	97.9345
2	WT	98.2947
5	WT	98.5538
10	WT	98.6257
0	WT	0.690546
0.17	WT	47.9059
0.5	WT	91.6188
1	WT	97.634
2	WT	98.1956
5	WT	97.8712
10	WT	98.439
0	WT	0.562582
0.17	WT	57.3112
0.5	WT	95.4983
1	WT	97.9135
2	WT	98.0461
5	WT	98.4642
10	WT	97.7159
0	CS	1.04493
0.5	CS	69.8384
1	CS	92.7929
2	CS	95.9818
5	CS	97.0808
10	CS	97.2963

## Sheet: Supp. Fig. 18a
Time (h)	Ba1Cas12a3 s2 NT mean	Ba1Cas12a3 s2 NT standard deviation	Ba1Cas12a3 s2 NT n	Ba1Cas12a3 s2 T mean	Ba1Cas12a3 s2 T standard deviation	Ba1Cas12a3 s2 T n	Ba1Cas12a3 s3 NT mean	Ba1Cas12a3 s3 NT standard deviation	Ba1Cas12a3 s3 NT n	Ba1Cas12a3 s3 T mean	Ba1Cas12a3 s3 T standard deviation	Ba1Cas12a3 s3 T n	Ba1Cas12a3 s4 NT mean	Ba1Cas12a3 s4 NT standard deviation	Ba1Cas12a3 s4 NT n	Ba1Cas12a3 s4 T mean	Ba1Cas12a3 s4 T standard deviation	Ba1Cas12a3 s4 T n	Ba1Cas12a3 s5 NT mean	Ba1Cas12a3 s5 NT standard deviation	Ba1Cas12a3 s5 NT n	Ba1Cas12a3 s5 T mean	Ba1Cas12a3 s5 T standard deviation	Ba1Cas12a3 s5 T n	Ba1Cas12a3 s6 NT mean	Ba1Cas12a3 s6 NT standard deviation	Ba1Cas12a3 s6 NT n	Ba1Cas12a3 s6 T mean	Ba1Cas12a3 s6 T standard deviation	Ba1Cas12a3 s6 T n	Ba1Cas12a3 s7 NT mean	Ba1Cas12a3 s7 NT standard deviation	Ba1Cas12a3 s7 NT n	Ba1Cas12a3 s7 T mean	Ba1Cas12a3 s7 T standard deviation	Ba1Cas12a3 s7 T n	Ba1Cas12a3 h19 NT mean	Ba1Cas12a3 h19 NT standard deviation	Ba1Cas12a3 h19 NT n	Ba1Cas12a3 h19 T mean	Ba1Cas12a3 h19 T standard deviation	Ba1Cas12a3 h19 T n	Ba1Cas12a3 h20 NT mean	Ba1Cas12a3 h20 NT standard deviation	Ba1Cas12a3 h20 NT n	Ba1Cas12a3 h20 T mean	Ba1Cas12a3 h20 T standard deviation	Ba1Cas12a3 h20 T n	Ba1Cas12a3 h21 NT mean
0	1915	124.945	4	2164.75	77.8519	4	249.5	11.8181	4	1102.75	56.665	4	383.75	13.1498	4	405.5	51.8813	4	684.75	23.2576	4	858.25	53.6182	4	271	44.3396	4	284.75	17.3277	4	194.5	11.9583	4	266.25	12.2848	4	351.5	8.34666	4	573	71.796	4	2036.75	78.784	4	2348.5	142.876	4	480
0.0111111	1876.75	122.902	4	2200.5	58.5861	4	248.75	10.6575	4	1240.25	66.7402	4	382.5	14.6173	4	409.75	55.3978	4	687.25	24.5815	4	879.5	52.8488	4	270	53.6035	4	288.75	15.543	4	197.75	11.6726	4	277.75	7.18215	4	352	11.5181	4	605	84.5813	4	2042.25	67.8546	4	2405.75	153.08	4	486
0.0222222	1876.25	123.362	4	2254.75	46.1474	4	249.75	5.058	4	1394.75	64.8453	4	394.75	11.2361	4	424.5	53.6439	4	682.75	29.5339	4	906.5	53.2948	4	278.25	54.2487	4	288	19.3391	4	196.5	12.0416	4	288	13.2413	4	354	14.1421	4	658.25	100.811	4	2063.25	58.7955	4	2478.5	163.981	4	489
0.0333333	1872	122.553	4	2314.75	52.9803	4	245.75	7.5	4	1570.25	84.6498	4	385.75	17.2892	4	425	52.3132	4	684.25	25.025	4	950.5	59.8303	4	278.5	59.925	4	290.75	21.469	4	195.5	14.6629	4	301	9.12871	4	355.75	10.3722	4	717.5	108.734	4	2074.25	73.1545	4	2549.5	166.47	4	488.5
0.0444444	1844	122.188	4	2375.5	35.6137	4	246.25	5.61991	4	1766.75	96.6484	4	387.5	11.7331	4	428.25	53.1813	4	679.5	21.2995	4	980.5	50.2825	4	277.5	58.0144	4	297.5	20.5994	4	197.25	13.7204	4	310.75	11.5289	4	360.25	14.8408	4	789.75	127.448	4	2076	71.5775	4	2632.5	177.699	4	485.75
0.0555556	1839.5	117.571	4	2453.75	46.5072	4	250.25	8.80814	4	1969	101.551	4	389.5	18.0831	4	433.75	52.0857	4	678	21.2132	4	1024.25	53.6058	4	284	61.0191	4	301.25	17.3469	4	193.25	10.5948	4	325.5	10.116	4	357	15.6418	4	863.75	143.3	4	2089.5	56.2465	4	2714.75	210.94	4	483.5
0.0666667	1817.75	114.171	4	2538.5	56.8771	4	248.25	5.90903	4	2182	111.209	4	392.5	15.1987	4	438.25	58.6593	4	672.75	21.945	4	1059	53.3604	4	281.75	64.984	4	303.25	20.7103	4	196	13.7356	4	342.5	12.6095	4	359.25	10.4363	4	951.5	160.303	4	2091.5	60.3131	4	2822	201.913	4	478.75
0.0777778	1808.25	105.092	4	2624.75	51.597	4	249.5	10.8474	4	2403.75	151.786	4	389.5	13.8924	4	439.25	45.7994	4	674	23.4094	4	1109	53.2416	4	279.25	61.9698	4	302.5	21.4864	4	195.5	13.8203	4	360.75	14.5	4	359	11.1654	4	1046.5	177.472	4	2094	58.8614	4	2922.5	202.545	4	476.5
0.0888889	1802.25	113.294	4	2711.5	64.8768	4	252.5	5.56776	4	2647.5	161.213	4	388.75	18.3553	4	442.75	47.3806	4	675.5	15.0222	4	1161.25	59.6063	4	286	66.4881	4	311.25	24.7975	4	188.5	15.3297	4	376	12.6227	4	361.25	12.0381	4	1146.5	199.382	4	2096.5	55.6028	4	3010.5	211.675	4	473.25
0.1	1794.75	108.035	4	2802.5	68.5298	4	251.25	8.18026	4	2871	177.843	4	387.5	17.0587	4	451.75	46.8001	4	673.25	18.9099	4	1222.5	72.8903	4	283.75	65.688	4	312.5	18.9121	4	194.5	10.8474	4	391.75	13.9374	4	364	9.09212	4	1262	221.754	4	2105	57.9252	4	3128.5	221.128	4	471.75
0.111111	1784.5	105.276	4	2905.75	85.4181	4	253	10.0995	4	3143.5	211.234	4	391.75	21.5155	4	454.5	41.1299	4	670.75	26.2853	4	1275.75	68.7865	4	284	68.2984	4	320.25	22.0813	4	193.5	9.25563	4	405.75	15.6498	4	365.75	12.7115	4	1377	232.84	4	2113.75	59.3148	4	3237.5	218.453	4	471.25
0.122222	1782.75	103.068	4	3001	100.373	4	251.75	7.88987	4	3388	217.628	4	391	17.7951	4	460.5	48.7887	4	674.5	27.7789	4	1330	72.7416	4	289	70.4036	4	325	23.4805	4	191.5	12.2882	4	423	13.9762	4	366	11.6333	4	1494	254.413	4	2111.25	55.482	4	3354.25	231.571	4	472.5
0.133333	1785.25	103.268	4	3122.75	102.847	4	254.5	8.34666	4	3634.5	242.995	4	387.75	18.2825	4	470	48.8057	4	678.5	23.6432	4	1391.75	77.6804	4	288	70.4982	4	327.25	18.8922	4	195.25	12.3659	4	438	16.9509	4	369.5	12.4499	4	1626	276.286	4	2125.5	57.7898	4	3471	209.42	4	470.25
0.144444	1782.75	99.2518	4	3206	110.638	4	253.5	8.73689	4	3866	251.549	4	390.75	18.715	4	475.75	50.8552	4	672	24.3721	4	1455.75	90.3784	4	287.75	74.0467	4	333.5	26.0576	4	193.5	9.14695	4	453.75	16.6007	4	367.5	7.4162	4	1765	300.278	4	2127.25	52.9929	4	3561.5	230.238	4	472.75
0.155556	1780.75	98.9928	4	3321.5	117.973	4	251.75	7.41058	4	4141.5	290.437	4	389.75	14.2916	4	477.25	48.8151	4	675.75	22.3215	4	1514.75	86.5462	4	289.75	72.3481	4	342.5	25.0932	4	195	10.5515	4	470.25	16.6608	4	369.75	10.0457	4	1895.5	315.768	4	2134.25	49.1011	4	3681.75	227.657	4	471
0.166667	1780.25	99.1913	4	3414.75	148.749	4	258	9.0185	4	4390.75	303.587	4	387.75	16.7008	4	486.25	48.3623	4	673.5	24.2281	4	1586.5	100.175	4	288.75	73.9115	4	348.75	27.3785	4	197.75	10.2103	4	487.5	14.4799	4	372.5	9.60902	4	2031.75	329.346	4	2135	65.6252	4	3761.75	235.17	4	474
0.177778	1773.5	98.3616	4	3530	150.402	4	255.75	6.18466	4	4605	320.793	4	391.5	17.5973	4	497.25	49.4124	4	670.25	23.6696	4	1643.75	101.428	4	293.25	73.6857	4	350	22.4202	4	198.25	11.2064	4	503.25	18.0624	4	372.75	8.01561	4	2163.75	346.057	4	2141.25	61.2393	4	3878.25	230.665	4	471.25
0.188889	1774.75	96.7622	4	3629.75	153.006	4	255	6.68331	4	4840.5	329.499	4	388.5	16.5831	4	496.25	44.8209	4	677.25	18.6078	4	1706.25	115.188	4	296	76.4373	4	357	20.7043	4	195.5	10.7858	4	525.75	11.3541	4	373	9.86577	4	2286.5	359.145	4	2163	61.1937	4	3962	241.343	4	472
0.2	1785.5	88.1003	4	3739.25	173.834	4	255	5.35413	4	5084.5	339.959	4	395.5	19.192	4	508	47.6025	4	676.5	14.8885	4	1768.5	122.932	4	294	74.8198	4	364.5	27.9821	4	194.5	12.897	4	541.75	18.8392	4	375.5	9.67815	4	2416.75	376.578	4	2155.5	65.1588	4	4072	235.869	4	469.75
0.211111	1781	95.1035	4	3835	171.046	4	256.75	9.87843	4	5293.75	374.959	4	392.25	21.1088	4	517.25	45.4047	4	680	20.3797	4	1846.5	136.678	4	298.25	77.0687	4	369.5	31.2463	4	201.5	8.66025	4	555.25	19.3283	4	377	8.48528	4	2549.5	391.681	4	2158.25	62.3772	4	4167.75	231.666	4	473.25
0.222222	1782.75	87.6294	4	3923.75	183.926	4	258.75	7.22842	4	5523.75	378.883	4	391.5	16.3605	4	524.5	51.5526	4	674.75	25.4346	4	1900	138.302	4	297.5	82.1117	4	379	27.0432	4	198	12.7541	4	568	20.1494	4	380.75	3.30404	4	2686.25	411.605	4	2163.25	58.9088	4	4239.5	250.419	4	472.25
0.233333	1784.25	89.8049	4	4025	196.111	4	256.5	9.03696	4	5735.5	397.471	4	390	21.7715	4	531.75	47.6541	4	681.25	15.9452	4	1963.5	140.889	4	301.5	79.7851	4	384.75	23.9357	4	201.75	11.2361	4	589.5	21.4554	4	385.25	10.5633	4	2809.75	420.217	4	2174.5	60.1914	4	4331.5	239.022	4	471.25
0.244444	1791.5	96.092	4	4120	196.178	4	257.25	9.42956	4	5952.25	416.71	4	390	16.8721	4	538.5	49.0816	4	680	19.0788	4	2029.5	151.966	4	300.25	80.3632	4	387.25	33.3604	4	199.75	14.0801	4	603.75	22.6035	4	385.25	9.46485	4	2930.25	423.213	4	2173.25	67.4457	4	4408.5	240.683	4	476.25
0.255556	1788.75	79.6801	4	4212.25	195.691	4	262	4.32049	4	6138	425.683	4	394.25	18.0808	4	543.75	48.2796	4	676	19.5107	4	2087.25	152.347	4	302.5	77.1081	4	392	30.122	4	199.25	14.198	4	621	21.4631	4	386	8.48528	4	3050.75	423.93	4	2171.5	58.3695	4	4488.5	241.841	4	474.5
0.266667	1792.25	90.179	4	4303.75	231.573	4	257.5	8.06226	4	6328.25	412.59	4	395	21.7102	4	550.25	51.6809	4	678.5	21.7025	4	2155.25	170.367	4	307.25	76.787	4	398.25	30.4672	4	200.25	11.1766	4	635.25	28.3593	4	390.75	7.932	4	3188.25	458.327	4	2177.25	73.4229	4	4583	251.19	4	478
0.277778	1788	91.236	4	4413	241.977	4	259.5	5.50757	4	6509	457.841	4	392.75	21.3912	4	555.5	52.0545	4	681.25	22.2167	4	2207	169.338	4	302.75	76.12	4	403.25	33.8858	4	201	13.7356	4	651.5	21.4398	4	387.25	4.03113	4	3293	460.062	4	2179.75	69.9875	4	4622	258.311	4	478.25
0.288889	1790	90.6642	4	4497.25	233.36	4	259.75	9.25113	4	6683	447.562	4	399	21.2446	4	567.5	55.8361	4	683.5	17.673	4	2268.5	182.173	4	304	78.5578	4	409.5	35.19	4	202.5	10.3441	4	665.25	30.4234	4	388.5	3.87298	4	3405.75	470.194	4	2178.5	67.3721	4	4711.25	255.984	4	479.5
0.3	1785	86.3636	4	4585	236.687	4	263	4.32049	4	6861.5	473.784	4	394.75	17.7459	4	566.25	49.3381	4	680	23.0362	4	2331.5	184.01	4	307.5	76.8223	4	414.75	33.4303	4	201.75	15.3921	4	686.25	24.2401	4	394.75	9.94569	4	3518.75	474.756	4	2186.5	72.2611	4	4774.5	260.958	4	477.25
0.311111	1779.75	81.5818	4	4685.5	258.139	4	261	4.32049	4	7032.75	463.968	4	395	21.6949	4	581.25	53.0935	4	681.25	21.4534	4	2375.25	182.949	4	306.5	85.8933	4	426	31.8224	4	201	9.05539	4	696.5	28.4429	4	397.25	7.32006	4	3616.25	472.929	4	2180.25	71.7977	4	4825.5	263.94	4	474.75
0.322222	1788.5	78.5981	4	4753.75	259.307	4	261	10.1653	4	7206.5	482.448	4	398.5	20.5994	4	584.75	56.6473	4	679.5	21.7332	4	2440	189.549	4	310.25	82.738	4	426.25	32.4897	4	200.25	9.70824	4	712.75	26.9119	4	392.5	10.9087	4	3720.25	494.591	4	2182	68.0588	4	4899.5	266.6	4	475.25
0.333333	1786.75	97.6981	4	4828	270.771	4	260.75	2.98608	4	7348.75	510.998	4	396.5	16.9214	4	587.75	52.8985	4	683.25	19.3455	4	2501.5	201.814	4	307.75	83.5758	4	429	35.805	4	205.5	12.5831	4	721	26.4701	4	397.75	5.18813	4	3825	483.834	4	2196.75	70.1587	4	4936.25	253.789	4	477.5
0.344444	1780.5	86.6199	4	4909.25	282.521	4	262	7.78888	4	7507.25	514.857	4	397.5	21.9773	4	593	56.3501	4	688	15.384	4	2550.5	216.34	4	311.25	76.3299	4	439	37.9473	4	200	12.3018	4	737.75	30.9448	4	398.25	6.89807	4	3906	494.157	4	2190	72.7324	4	4995.75	277.177	4	473.5
0.355556	1787.5	88.3535	4	4977.75	266.299	4	262.25	6.39661	4	7654.75	496.501	4	395.25	19.2592	4	594.5	51.5913	4	682.25	23.768	4	2607	216.168	4	312	77.593	4	446.25	35.4248	4	205.75	12.2848	4	753.75	31.9518	4	401	8.24621	4	4003.5	494.677	4	2188	76.5898	4	5051	245.866	4	475.5
0.366667	1797.5	85.6757	4	5063.25	287.879	4	264.5	8.66025	4	7801.5	486.954	4	393	24.6171	4	604.75	56.133	4	685.75	15.3052	4	2648.75	214.787	4	315	84.0397	4	446.25	30.1924	4	202.75	10.4043	4	758	34.5543	4	407.5	4.50925	4	4113.75	507.282	4	2193.25	69.1827	4	5108.5	283.443	4	482.25
0.377778	1790	90.1591	4	5159.5	285.471	4	264	6.0553	4	7909	515.411	4	392.25	21.8842	4	607	58.023	4	686	24.0832	4	2699.25	210.701	4	317.75	83.8784	4	458	32.4243	4	202.5	14.0119	4	778	33.3267	4	406	7.07107	4	4167	499.731	4	2196	66.8182	4	5149.75	241.202	4	481.75
0.388889	1790.25	78.0956	4	5211.25	298.802	4	261.25	4.03113	4	8007.75	519.774	4	398.75	24.4319	4	611.25	54.0085	4	687.25	19.8389	4	2749.75	217.497	4	313.5	87.7021	4	458.5	40.9268	4	206	15.5778	4	794.75	36.0867	4	410	11.4601	4	4258.25	503.033	4	2197.75	73.5725	4	5188.75	273.753	4	484.75
0.4	1783	89.2898	4	5278.75	314.571	4	262.75	8.13941	4	8154	509.815	4	394	19.799	4	617	55.5638	4	684.25	18.3916	4	2793.5	234.584	4	312.75	77.5086	4	461.25	40.9502	4	205	12.9872	4	798.5	31.225	4	404.75	7.63217	4	4306.25	505.977	4	2196	71.3863	4	5215.75	273.274	4	477.75
0.411111	1793.5	83.4805	4	5354.75	313.143	4	261	5.22813	4	8263.5	536.11	4	399	22.5832	4	623	53.6967	4	687	21.7256	4	2841.25	248.826	4	317.25	83.1359	4	466.5	41.0893	4	205.25	10.1448	4	815.75	37.5178	4	410.25	8.05709	4	4387	514.045	4	2200.5	69.3037	4	5259.25	271.133	4	477.75
0.422222	1794.25	86.9152	4	5421.25	316.334	4	266	8.24621	4	8371.25	551.235	4	399	19.0263	4	628.25	61.0649	4	685.75	22.3364	4	2889	258.062	4	314	80.3534	4	470	42.9961	4	207.75	13.2256	4	823.25	38.3178	4	409.75	5.79511	4	4454.25	519.539	4	2205.25	72.431	4	5285.5	256.021	4	483.25
0.433333	1786.75	86.0673	4	5490	331.622	4	267	4.24264	4	8456.25	540.277	4	398.75	23.085	4	635.5	61.2672	4	690	19.7484	4	2933.5	245.625	4	322.75	86.6886	4	474.75	40.7462	4	209.25	16.7407	4	836.75	39.5084	4	411	7.61577	4	4526.25	537.866	4	2197.25	82.7944	4	5314	276.105	4	485.5
0.444444	1794.5	84.6818	4	5516.25	337.473	4	269	7.78888	4	8569	527.855	4	400.5	24.7723	4	642.25	57.7661	4	687.5	22.723	4	2979.5	254.518	4	317.25	88.2284	4	483.75	35.2645	4	208	9.4163	4	846	41.7852	4	410	4.76095	4	4592.75	521.656	4	2194.5	84.0655	4	5345.25	267.504	4	478
0.455556	1788.75	80.9995	4	5583.75	339.285	4	263	7.34847	4	8687.5	544.523	4	396.5	20.0416	4	647	57.81	4	688.5	23.9235	4	3014.25	255.482	4	315.75	86.6617	4	483.75	39.3393	4	205.5	14.0119	4	854	39.4884	4	408	6.48074	4	4655.75	531.297	4	2188.25	80.1556	4	5367.75	259.994	4	477.25
0.466667	1792	83.3347	4	5651	325.774	4	270.75	7.27438	4	8761	573.264	4	398.25	19.4487	4	647.75	57.7141	4	691.75	25.6304	4	3050.75	251.901	4	323.5	83.859	4	486.75	43.6606	4	208.5	11.619	4	864.5	44.9629	4	413.75	4.5	4	4727.75	530.98	4	2201.5	75.9232	4	5435	274.933	4	482.75
0.477778	1780.75	83.5798	4	5716.25	327.103	4	267.25	7.13559	4	8858.75	568.717	4	394.25	21.1404	4	652.25	56.6591	4	688	24.1247	4	3094	261.241	4	321.75	89.8902	4	495	42.7395	4	211	15.1658	4	878	33.0252	4	414.75	6.29153	4	4758	525.07	4	2205	68.5906	4	5432.75	263.889	4	482.5
0.488889	1794	87.388	4	5759.75	360.826	4	265.25	5.12348	4	8934.75	606.364	4	398.75	22.2617	4	659.25	59.1516	4	688	24.9399	4	3132.75	272.697	4	321.75	89.2688	4	499.25	45.6536	4	205.5	13.7235	4	891.75	42.5157	4	416	5.35413	4	4813.25	546.291	4	2198.75	70.9618	4	5464.5	277.023	4	477.5
0.5	1797.75	83.0958	4	5823.5	361.997	4	266.5	2.38048	4	9029.5	561.53	4	399.75	23.1715	4	663.5	60.0139	4	688.5	26.5518	4	3172.25	278.217	4	320	91.7351	4	501.5	40.3691	4	207.75	16.8795	4	896	48.3391	4	418.5	3.69685	4	4875.75	539.998	4	2201.75	72.8486	4	5478	258.211	4	483.5
0.511111	1785.5	74.9822	4	5866	365.284	4	269.5	3.10913	4	9116	558.083	4	392.75	20.1722	4	665.5	59.1185	4	685.75	24.1988	4	3198	272.687	4	320.75	87.2062	4	506.5	47.311	4	205.25	13.4753	4	909	39.4377	4	420	3.55903	4	4924.75	545.947	4	2204.25	75.4293	4	5537.25	262.379	4	484.75
0.522222	1790.75	100.891	4	5925.25	360.09	4	271.75	7.41058	4	9164.75	575.611	4	402.25	21.2348	4	668.75	57.7487	4	687	19.5448	4	3231.25	272.237	4	324.5	91.6461	4	507	47.8679	4	206.5	9.88264	4	917.5	41.1623	4	416.5	6.35085	4	4975.25	540.985	4	2199.5	76.0942	4	5538.5	286.569	4	484.75
0.533333	1783	81.3019	4	5963.25	378.79	4	270	6.97615	4	9243	569.784	4	405	26.6958	4	676.25	64.267	4	690.25	25.6174	4	3289.75	290.888	4	327.5	86.8658	4	514.5	42.0278	4	212.5	16.0312	4	927.5	48.2873	4	420.25	9.53502	4	5019	515.502	4	2201	58.3381	4	5572.5	271.3	4	483.5
0.544444	1789.5	82.1888	4	6010.25	381.692	4	273.75	4.85627	4	9320.25	582.525	4	406	21.2446	4	674.75	60.6706	4	687.25	24.4319	4	3311.75	295.467	4	327.25	91.2848	4	515.5	51.7075	4	209.25	12.5266	4	934	48.1733	4	425.5	6.13732	4	5076.5	533.94	4	2204	84.5182	4	5596.25	274.075	4	480
0.555556	1791.5	90.161	4	6050.25	384.243	4	275.5	5.06623	4	9379	565.136	4	398	21.848	4	686.5	56.3708	4	695	29.2347	4	3330	289.274	4	322.5	95.4096	4	515	47.0532	4	209.25	10.7199	4	944.75	48.1482	4	418.75	6.5	4	5123.25	540.501	4	2201.5	77.0822	4	5620.5	271.628	4	484.25
0.566667	1792	96.6885	4	6101.25	389.991	4	271.25	10.8743	4	9448.25	584.161	4	399.25	21.093	4	684.5	62.5113	4	685.5	21.6256	4	3371.25	294.646	4	327.5	89.3029	4	526.25	49.9491	4	209.75	14.3846	4	946.5	51.6043	4	422.5	2.38048	4	5166	556.682	4	2205	59.621	4	5621.5	275.302	4	486
0.577778	1795.25	83.3362	4	6145.75	404.122	4	272.75	4.34933	4	9516	551.376	4	398.5	22.3681	4	688	64.9051	4	692.75	25.0117	4	3402.75	291.846	4	328	88.5249	4	531.25	45.843	4	208.25	13.8414	4	959.5	54.69	4	424.75	2.21736	4	5191	535.453	4	2204.25	77.1854	4	5644	273.746	4	485.25
0.588889	1789.5	80.963	4	6196.5	389.787	4	270.5	6.245	4	9564.5	572.651	4	404	21.276	4	692.5	58.4323	4	694	24.0139	4	3442	306.016	4	329	89.5396	4	528	42.903	4	211.5	10.6615	4	966	50.8396	4	427	9.4163	4	5237.25	545.071	4	2210.25	73.0725	4	5667.25	251.219	4	484.25
0.6	1798.5	84.0813	4	6234.75	399.5	4	272	7.16473	4	9634	541.676	4	402.5	18.3576	4	694.5	64.0443	4	689.25	23.81	4	3458.5	301.386	4	331.25	92.081	4	537.75	53.4314	4	210	13.0384	4	975.75	49.2367	4	421.25	10.9962	4	5280.75	544.069	4	2197.5	63.0635	4	5686.75	277.47	4	482
0.611111	1790.25	81.5409	4	6280.5	425.767	4	271.25	6.23832	4	9680.25	584.307	4	399.25	23.852	4	697	69.6419	4	691.75	18.2825	4	3490.25	309.849	4	332	97.0807	4	541	49.2138	4	214	12.4097	4	979.25	52.3856	4	424.5	7.85281	4	5312.25	551.485	4	2200.75	80.6861	4	5697.5	304.226	4	481.25
0.622222	1790.75	97.3289	4	6321.5	376.109	4	273.5	4.04145	4	9751.5	544.488	4	399	22.3905	4	705	67.3548	4	691	25.6255	4	3506.75	300.632	4	331.5	91.3072	4	536.25	51.4417	4	213.5	15.2862	4	988.25	58.0251	4	431	1.41421	4	5344.75	545.939	4	2208	70.7248	4	5702.75	276.159	4	485.75
0.633333	1794.25	87.2864	4	6369	406.446	4	269.75	6.80074	4	9797.5	593.165	4	406	22.5241	4	706.75	58.5228	4	688.75	25.1181	4	3550	296.604	4	334.5	93.7994	4	543.75	54.7258	4	215	12.083	4	995.5	53.507	4	425.5	8.1035	4	5372.75	550.197	4	2207.5	75.5094	4	5710.25	273.404	4	486.5
0.644444	1799.5	85.905	4	6369.5	386.749	4	274.25	3.40343	4	9835.25	571.253	4	397.5	22.0983	4	705.5	64.0026	4	696.25	21.1562	4	3567	323.334	4	327.75	97.1301	4	547.25	50.7568	4	209.5	9.46925	4	1009.75	51.7518	4	429.5	9.60902	4	5388.25	537.053	4	2205.25	77.8433	4	5732	270.773	4	484.75
0.655556	1796	86.5486	4	6438.75	393.325	4	274	2.16025	4	9914.25	596.667	4	401	16.2686	4	715	68.6828	4	696.5	18.8768	4	3600.75	304.788	4	328	92.105	4	548	52.0641	4	216.75	11.8989	4	1006.75	55.638	4	431.75	13.6717	4	5442.75	561.661	4	2207.25	78.8897	4	5746	271.589	4	486.75
0.666667	1796.75	88.8871	4	6467.75	423.351	4	276	7.61577	4	9935.25	569.578	4	401.25	20.1225	4	717.5	69.1303	4	691.25	25.5913	4	3619.5	317.06	4	335.75	92.5864	4	554	46.9539	4	213.25	15.3921	4	1014.5	59.8359	4	429.5	9.74679	4	5474.5	566.047	4	2206.5	75.8178	4	5775.5	272.545	4	483.5
0.677778	1794	82.672	4	6483.25	402.235	4	275	5.7735	4	9965.75	595.419	4	404.25	23.3435	4	714.5	64.4903	4	694	21.3229	4	3640.75	321.556	4	336.75	97.1644	4	554.25	53.0935	4	214.5	13.4784	4	1027.75	50.7962	4	432.5	4.65475	4	5489.5	544.965	4	2207.75	72.9035	4	5777	267.648	4	490.25
0.688889	1790.25	85.4337	4	6533.5	435.806	4	277	7.74597	4	10034.2	575.563	4	401.75	16.3987	4	724.75	68.3782	4	694	28.0357	4	3668	322.034	4	334.25	94.1006	4	563.5	51.2282	4	218	15.0333	4	1036.25	59.0049	4	428.75	3.40343	4	5523.5	556.081	4	2203	75.7584	4	5797.5	282.848	4	491.25
0.7	1802.5	79.1812	4	6565	438.937	4	277.5	9.46925	4	10060.8	624.347	4	405.5	21.4243	4	719.5	63.3535	4	698	18.7972	4	3687.25	320.288	4	329.75	95.0837	4	562.5	54.2617	4	214.5	12.1244	4	1036	53.5599	4	431	8.60233	4	5551.25	539.696	4	2199.75	80.1764	4	5779.75	256.999	4	487
0.711111	1794.5	80.2683	4	6587	422.869	4	279.75	4.57347	4	10092.8	606.126	4	398.25	25.29	4	726.75	68.5778	4	695	31.4854	4	3720	328.446	4	341.5	100.573	4	562.75	58.0366	4	223.25	13.326	4	1041.75	61.9536	4	434.5	3.10913	4	5584.5	549.138	4	2212.25	85.2345	4	5827.75	280.387	4	487.75
0.722222	1800.75	92.186	4	6635.5	445.118	4	280	6.97615	4	10132.8	583.963	4	400.25	21.8842	4	730	69.431	4	697	22.3308	4	3715.75	322.476	4	337.5	102.191	4	568	55.3233	4	215	14.4453	4	1044	57.4282	4	435	6.733	4	5606	555.678	4	2200	75.4586	4	5822.5	280.748	4	483.5
0.733333	1790	82.454	4	6671	434.211	4	280.75	5.12348	4	10205.8	572.906	4	402	17.088	4	735	66.7383	4	695	17.088	4	3748.5	324.794	4	340.25	95.9562	4	571	56.6686	4	220	12.7541	4	1059.75	60.5716	4	436.25	5.67891	4	5622	549.245	4	2203.5	64.774	4	5815.75	280.656	4	485.75
0.744444	1794	82.7406	4	6681	425.869	4	281.75	4.19325	4	10180.5	574.48	4	402.5	25.7229	4	731	70.8661	4	698.25	29.8929	4	3785.25	324.364	4	341.25	100.221	4	576.25	54.5611	4	216.5	15.1987	4	1060	58.8784	4	432	5.47723	4	5654.25	539.221	4	2211.25	73.2456	4	5835.75	276.512	4	494.75
0.755556	1804.5	86.7967	4	6707.25	445.28	4	276.75	4.78714	4	10263.2	587.897	4	400.5	27.1846	4	731	66.9577	4	694	17.5119	4	3802	325.85	4	341	110.414	4	576	57.434	4	219.5	16.1967	4	1065.5	61.7981	4	436.25	9.06918	4	5663.5	544.556	4	2206.5	78.1473	4	5842.25	287.014	4	488
0.766667	1807.5	86.8313	4	6747	452.562	4	276	3.3665	4	10277.5	560.97	4	402.25	19.3455	4	741.5	62.3993	4	699.75	25.5913	4	3799.5	347.389	4	341	100.452	4	574	56.7744	4	219.75	17.2119	4	1067.25	61.9536	4	435.5	7.14143	4	5706.25	584.284	4	2214.5	82.3023	4	5867	269.027	4	489.5
0.777778	1802.75	89.6191	4	6770.75	456.336	4	280.75	3.59398	4	10343.5	565.844	4	404.25	24.2676	4	738	67.3053	4	696.75	21.0139	4	3826.25	323.429	4	341.25	95.2204	4	573.25	55.9546	4	218.5	11.619	4	1077.25	64.3189	4	435.25	5.058	4	5696.25	573.912	4	2200.25	90.3267	4	5864.5	284.854	4	487
0.788889	1794.75	85.2462	4	6786.5	429.395	4	281.5	5.19615	4	10346	570.815	4	401.5	17.5973	4	738	72.4661	4	706.25	20.8227	4	3839.5	343.195	4	342.5	97.8383	4	577.25	53.5498	4	216.75	11.0265	4	1077.25	64.1112	4	439.5	11.9024	4	5731.5	562.842	4	2208.75	72.3527	4	5891.75	274.647	4	493.75
0.8	1805.75	91.23	4	6830.75	436.744	4	279.25	4.03113	4	10375.8	596.465	4	403	21.6487	4	745	65.8736	4	702.75	21.9754	4	3877.5	344.216	4	344	104.387	4	584.25	57.2502	4	220.25	7.88987	4	1084.5	62.0403	4	441	8.20569	4	5766.75	565.644	4	2205.75	73.9882	4	5881.75	269.774	4	489.25
0.811111	1797.25	90.8235	4	6835.75	435.496	4	279.5	6.245	4	10398.8	611.41	4	401.75	19.5683	4	745.5	71.5099	4	700.5	24.7992	4	3897.75	337.993	4	345	103.486	4	586	58.132	4	218.25	11.8145	4	1095.25	64.2774	4	439	5.16398	4	5777.5	551.197	4	2207	83.1144	4	5873.25	289.627	4	491.75
0.822222	1802.75	93.5036	4	6848.25	453.034	4	281.25	5.37742	4	10410.2	602.353	4	401.5	23.1012	4	751.5	64.0338	4	700	25.3377	4	3903.75	328.063	4	345.25	107.152	4	586.25	60.1907	4	217.25	11.8145	4	1098.5	70.2401	4	439.25	8.34166	4	5788.75	553.562	4	2204.5	72.0116	4	5891.5	284.033	4	494.75
0.833333	1799.5	88.1533	4	6884.25	453.512	4	281.25	3.40343	4	10450.2	581.29	4	398.75	22.3961	4	749.75	63.9446	4	694	18.4932	4	3915.5	352.718	4	344	101.216	4	594.5	52.9245	4	221	18.2209	4	1104.75	71.9832	4	439	5.47723	4	5795.75	555.855	4	2196.75	68.4708	4	5897.25	285.707	4	490.75
0.844444	1793.75	88.5602	4	6914.5	460.365	4	279	2.94392	4	10468.2	576.886	4	402.5	19.6723	4	755.75	69.0573	4	699.5	23.2307	4	3928	351.815	4	344	102.742	4	593.5	64.1379	4	218	11.0454	4	1107.75	70.5614	4	440.75	10.5633	4	5798.75	566.132	4	2212	64.1613	4	5887.75	252.15	4	489.25
0.855556	1800	79.7162	4	6921.5	460.089	4	283.75	5.7373	4	10519.2	584.161	4	403	26.3944	4	749	69.0362	4	698.25	22.5444	4	3954.5	325.604	4	342.75	99.9912	4	595	57.9828	4	221	10.8934	4	1113.25	72.1497	4	447.25	8.46069	4	5843.25	558.15	4	2211	69.2628	4	5902	265.53	4	491.25
0.866667	1799.25	84.76	4	6969.5	472.651	4	279.75	3.30404	4	10554.5	544.016	4	403.75	25.3163	4	755	65.5591	4	701.75	23.1283	4	3969.75	353.073	4	345.75	103.648	4	595.5	61.3107	4	223.25	16.3376	4	1112.25	65.1121	4	439	6.21825	4	5846.5	573.496	4	2203	71.4236	4	5900	270.157	4	490.75
0.877778	1788.5	88.0549	4	6958.5	476.435	4	282.25	6.18466	4	10568.8	586	4	401.5	22.5167	4	757.75	68.0312	4	701.75	30.7937	4	3983.75	335.355	4	352	101.354	4	598.25	59.3317	4	221.75	11.3835	4	1117	66.3978	4	442.75	7.88987	4	5865	553.436	4	2214.5	70.0738	4	5906.75	275.051	4	492.75
0.888889	1801.25	80.7439	4	7005	461.745	4	284	5.09902	4	10587.5	580.304	4	402.25	24.9316	4	763.75	66.815	4	695.75	20.6458	4	4005	339.858	4	349.75	106.538	4	603.75	55.2954	4	221.25	15.327	4	1124.5	73.0867	4	442.25	4.5	4	5900.75	548.8	4	2201	81.4248	4	5928	278.677	4	496.5
0.9	1810.75	88.7407	4	7040	480.362	4	283.75	3.0957	4	10642.5	587.357	4	403	21.3229	4	765	73.6206	4	699.5	27.4044	4	4008	344.051	4	349.25	109.719	4	604.25	62.3238	4	225.75	10.4043	4	1122	76.4243	4	441.75	8.30161	4	5898.5	558.8	4	2204	65.5896	4	5919.5	282.209	4	498.75
0.911111	1800	83.5624	4	7032.25	501.752	4	286.75	4.57347	4	10648.2	586.603	4	405.25	19.5853	4	768	68.1127	4	701.5	23.7276	4	4032.5	346.542	4	352.25	107.124	4	607	58.7367	4	220.75	16.9975	4	1132.25	68.2904	4	446.5	3.69685	4	5913	577.242	4	2202	71.6984	4	5932.25	283.092	4	490
0.922222	1802	91.3345	4	7032.75	486.69	4	286	5.2915	4	10612.8	575.861	4	406.25	21.6699	4	765	66.2722	4	695.5	26.4512	4	4040.25	344.224	4	347	113.078	4	602.75	60.3621	4	224	13.687	4	1138	72.1803	4	446	8.28654	4	5907	553.644	4	2202.25	74.6341	4	5950	276.729	4	493.25
0.933333	1805.25	85.2462	4	7074.75	484.402	4	285.75	5.90903	4	10669	596.055	4	404.5	15.7162	4	765.5	71.4633	4	702.75	19.7716	4	4053.75	350.568	4	357.5	106.247	4	608.25	62.5	4	223.25	15.6924	4	1136.25	72.7845	4	444.5	4.12311	4	5939.5	546.669	4	2203.75	77.1163	4	5936.5	278.239	4	490.25
0.944444	1806	89.0356	4	7086.25	478.44	4	280.5	3.10913	4	10708.5	558.539	4	404.5	23.445	4	770	72.6957	4	702.25	23.9635	4	4074.25	352.009	4	355.25	111.906	4	615.75	57.9332	4	225	17.5309	4	1142.25	67.5592	4	446.25	6.75154	4	5950.75	545.612	4	2212.5	71.1548	4	5937	287.934	4	494
0.955556	1808.5	87.1799	4	7127.25	481.701	4	283.75	2.5	4	10731.8	579.002	4	405.25	23.3435	4	769.5	71.7054	4	702.5	23.1589	4	4081.5	335.064	4	351.75	108.733	4	612	62.5513	4	225.25	13.2759	4	1142	72.0972	4	441.75	11.6154	4	5951.25	560.552	4	2207.75	83.476	4	5934.5	273.795	4	493
0.966667	1798	82.1097	4	7132.25	485.253	4	283	4.54606	4	10714.5	590.111	4	404	23.6361	4	772.25	67.4259	4	698	22.4796	4	4086	351.058	4	353.5	112.56	4	610.5	58.2781	4	221.25	14.4078	4	1148.5	80.3347	4	446	6.87992	4	5953.25	565.896	4	2202.25	87.3437	4	5950.5	291.651	4	497
0.977778	1802.25	87.6142	4	7132	490.148	4	282	2.70801	4	10750.5	592.96	4	405	23.7627	4	774.75	73.191	4	700.25	24.878	4	4100.5	343.748	4	355	112.638	4	615	64.7148	4	224.75	10.8436	4	1153	74.2339	4	448.75	7.27438	4	5999	584.548	4	2209.5	75.9846	4	5961	276.727	4	497.25
0.988889	1806.5	97.9473	4	7161.5	497.941	4	287	2.44949	4	10780.5	581.275	4	403.25	20.0728	4	774	64.208	4	703.5	24.6779	4	4105	348.188	4	355	113.046	4	619.25	65.107	4	226.75	13.2256	4	1156	74.2204	4	448.75	6.18466	4	5988	562.059	4	2201	69.7949	4	5977.25	269.849	4	493.5
1	1807.75	83.3202	4	7147	456.097	4	287	7.16473	4	10794.8	581.329	4	405.25	20.1225	4	777.75	73.6178	4	704	23.8048	4	4128.75	363.487	4	358	111.774	4	616.25	66.0069	4	227.5	15.3514	4	1154.5	76.361	4	446.5	14.1539	4	6008.5	544.485	4	2202.25	78.7586	4	5968.75	301.063	4	497
1.01111	1807	84.4551	4	7167	483.884	4	290.75	8.38153	4	10759.5	600.993	4	407.75	22.7358	4	776.75	69.2405	4	706.25	23.5	4	4137	366.516	4	353.75	115.011	4	617.75	66.0019	4	225.25	9.5	4	1161.25	73.0131	4	442.75	4.71699	4	6008.75	585.766	4	2205.5	68.4032	4	5971.5	284.479	4	497.75
1.02222	1802.25	78.8221	4	7201.75	506.424	4	288.25	3.68556	4	10804.2	579.7	4	405.75	24.1851	4	783.5	65.1281	4	707	21.2132	4	4143.75	352.013	4	358.75	110.612	4	623.25	65.3318	4	224.5	11.9024	4	1167	78.0299	4	450	8.40635	4	6046.25	592.546	4	2208	75.3967	4	5962.5	283.067	4	493
1.03333	1797.75	86.7885	4	7202.5	482.939	4	291.25	6.65207	4	10837.5	592.848	4	403.75	25.5522	4	779.75	66.4649	4	702.75	13.9374	4	4171.25	361.268	4	361.75	109.564	4	621.5	62.2495	4	231	14.1657	4	1167.75	73.191	4	450.5	2.88675	4	6039.75	557.109	4	2210.5	80.2558	4	5964.5	275.619	4	501.75
1.04444	1799.75	89.2128	4	7236	515.424	4	289	5.22813	4	10819.5	571.929	4	402.75	20.4349	4	786.5	66.6958	4	707.25	16.9779	4	4177.25	346.7	4	363.5	113.368	4	626.5	67.3325	4	229	10.8012	4	1170.75	74.8526	4	447.25	8.01561	4	6024.5	555.24	4	2204.75	79.9641	4	5982.75	300.088	4	496.25
1.05556	1804.25	84.9681	4	7253.5	513.096	4	291.5	6.245	4	10861.5	615.96	4	410.25	22.9982	4	780.25	68.5195	4	702.25	19.1202	4	4188.25	360.099	4	361.25	111.533	4	625.25	59.6399	4	226.75	17.9141	4	1174.25	76.9778	4	448.25	9.10586	4	6066.5	537.679	4	2206.75	79.9766	4	5982.25	266.136	4	497
1.06667	1806	82.4904	4	7251.5	485.97	4	290.25	9.14239	4	10911	608.663	4	409.75	19.9228	4	788.25	73.9115	4	702.5	28.7576	4	4188.5	358.242	4	364	116.233	4	628.75	70.7124	4	226.25	14.9081	4	1176	72.7095	4	452	9.66092	4	6059.75	567.765	4	2211.75	73.8845	4	6017.75	261.259	4	502.5
1.07778	1802.75	91.0252	4	7279.5	477.157	4	291.25	6.13052	4	10879	557.143	4	410	21.9697	4	778.25	69.7728	4	707.25	19.5171	4	4212.5	358.334	4	364	118.302	4	632	61.682	4	228.25	15.1079	4	1185.5	86.6776	4	452.5	9.11043	4	6068.75	568.098	4	2201.5	71.3606	4	5984.25	293.93	4	496.75
1.08889	1811	85.5687	4	7288	502.49	4	290.75	4.272	4	10929.2	621.953	4	406.5	18.6637	4	784.5	73.9392	4	705.25	19.0853	4	4216.5	343.475	4	369.25	112.156	4	632	61.563	4	233.75	8.8459	4	1190	80.2538	4	452.25	6.0208	4	6088.75	550.297	4	2212.5	87.348	4	6003.75	264.982	4	495.25
1.1	1812.25	86.5116	4	7306	463.975	4	291.5	5.19615	4	10928.8	593.311	4	410	26.6208	4	786.75	66.1381	4	708	19.8158	4	4229	358.63	4	362	117.184	4	626.25	66.52	4	227	10.8628	4	1188.5	85.098	4	455.75	8.65544	4	6077.5	549.272	4	2200	68.4105	4	5994	297.679	4	499.25
1.11111	1809.75	93.268	4	7300.25	460.465	4	293.75	4.11299	4	10917.5	563.717	4	404.25	18.7328	4	789	70.2946	4	702.75	18.9099	4	4220.5	361.59	4	363.5	117.418	4	633.25	65.6576	4	229	16.3095	4	1196.75	83.2681	4	453.75	9.60469	4	6103.5	557.395	4	2203.75	75.694	4	5986.75	270.729	4	495.75
1.12222	1816.75	92.518	4	7317.25	517.642	4	290.25	2.62996	4	10933.8	555.267	4	404.25	25.1446	4	789.75	80.0349	4	705.75	19.6023	4	4242.75	359.912	4	364.5	116.518	4	637.75	72.4218	4	230.75	17.8582	4	1199.75	79.126	4	455	4.6188	4	6116.5	560.491	4	2208	79.9041	4	6015.5	281.508	4	502
1.13333	1818.25	90.4152	4	7359	497.743	4	284	0.816497	4	10954	561.335	4	409.75	24.9048	4	789.25	72.122	4	707.5	26.9629	4	4256	355.223	4	368.25	119.232	4	637	66.0303	4	234	9.48683	4	1199.75	77.3493	4	461.5	6.80686	4	6155.25	590.149	4	2216.75	82.1558	4	6017	273.89	4	500.5
1.14444	1809.25	89.4627	4	7378.5	509.687	4	292.5	7.59386	4	10955.8	605.628	4	406.5	23.9235	4	791.75	73.1089	4	710	26.1406	4	4253.75	354.712	4	367.5	125.519	4	639.5	66.6558	4	233.75	10.1448	4	1201.5	79.038	4	454.75	7.41058	4	6119.75	528.975	4	2211.25	86.896	4	6011	288.644	4	498
1.15556	1814.5	93.0537	4	7389.25	516.096	4	290.75	6.5	4	10971.8	570.119	4	408.25	22.3812	4	789.25	69.9351	4	708	25.2455	4	4277.75	360.421	4	372	119.284	4	641.25	71.4627	4	235.25	13.351	4	1204.25	71.7281	4	457	10.0995	4	6161.25	581.096	4	2204.25	80.9377	4	6015.25	283.787	4	504.75
1.16667	1805.25	79.9932	4	7385.25	515.954	4	292	3.65148	4	10994.8	552.434	4	402.75	24.9316	4	788.25	67.5099	4	705.5	25.4886	4	4262.25	349.857	4	376.25	124.711	4	633	66.2571	4	231	14.4914	4	1200.75	79.3867	4	455.25	12.4466	4	6145.25	558.105	4	2199.75	68.1976	4	6010.25	288.744	4	500.75
1.17778	1810	84.5104	4	7386.25	510.062	4	288.25	5.25198	4	10991.2	571.045	4	408.25	21.2975	4	798	69.6802	4	708	21.166	4	4284.5	357.551	4	373.25	120.776	4	647.25	70.1017	4	229.5	18.0647	4	1199.75	74.4329	4	458.25	10.7199	4	6131.5	559.816	4	2213	84.2655	4	6013.5	288.814	4	500.5
1.18889	1806.75	82.4798	4	7396.25	487.293	4	296.25	6.13052	4	11015.2	594.448	4	405.25	23.6837	4	793.75	76.1156	4	714.25	22.6918	4	4298.5	375.228	4	370	118.415	4	642.5	60.1914	4	233.25	14.3149	4	1215.25	83.771	4	455.25	6.13052	4	6154.25	568.027	4	2218.5	81.7537	4	6022.5	268.272	4	502.75
1.2	1812.25	78.4278	4	7417.5	511.741	4	295	5.03322	4	11024.5	565.503	4	410	27.3618	4	802.75	65.622	4	714.5	21.6102	4	4316.25	378.297	4	370	123.28	4	649	70.8473	4	237.25	15.3052	4	1215	83.4346	4	458	8.60233	4	6168.5	570.164	4	2205.75	82.6252	4	6003.25	296.902	4	503.75
1.21111	1808	89.0206	4	7418	511.986	4	295.5	7.54983	4	11045.5	583.364	4	407.25	28.3945	4	795.75	70.4716	4	714.75	30.3686	4	4310.5	358.629	4	373	121.004	4	644	70.7814	4	230	13.6382	4	1217	82.7244	4	453.25	4.99166	4	6163	559.808	4	2215.75	66.1633	4	6034.25	283.885	4	505
1.22222	1816.75	85.0583	4	7438.25	502.076	4	295.25	8.92095	4	11016.2	595.113	4	408	20.9603	4	796.75	69.5767	4	703.25	19.7885	4	4330.25	368.804	4	378.5	121.783	4	649.5	63.3535	4	231.5	15.3514	4	1225	81.6456	4	457	7.16473	4	6177.5	581.222	4	2198.5	71.789	4	6027	288.078	4	498
1.23333	1814.5	84.6227	4	7449	492.878	4	298.5	6.02771	4	11088	571.973	4	408.25	20.1887	4	799.5	67.7274	4	713.25	20.8866	4	4343	385.785	4	375.5	123.246	4	651.5	68.5298	4	236.5	11.5614	4	1222.75	88.6844	4	456.75	9.06918	4	6184.25	556.998	4	2189.5	71.5099	4	6023	258.057	4	502.25
1.24444	1812.5	70.4769	4	7462	517.929	4	297.75	2.21736	4	11104.2	590.683	4	409	19.7146	4	803	71.5402	4	710	13.9762	4	4342	364.235	4	372.5	128.544	4	649.25	69.8111	4	236.25	10.4363	4	1224	82.6398	4	462.5	12.8193	4	6181	552.532	4	2213.25	89.2352	4	6027.5	285.382	4	503.25
1.25556	1809.5	82.3225	4	7473	499.857	4	294	5.47723	4	11085.2	566.909	4	405.75	19.7885	4	801	67.6412	4	714.25	18.518	4	4349.25	381.844	4	374.5	125.678	4	649.5	61.5927	4	237.5	16.3401	4	1228.75	84.6419	4	459	7.07107	4	6207.25	595.228	4	2206.75	76.2075	4	6004.75	272.406	4	499.25
1.26667	1814.75	99.0265	4	7474.5	502.373	4	296	8.60233	4	11108.5	565.654	4	408.5	23.4165	4	804.5	70.3633	4	712.25	23.7259	4	4346.75	372.077	4	377.25	120.395	4	655.5	69.5821	4	235.25	14.8633	4	1238	80.0125	4	454.25	7.27438	4	6204.5	566.046	4	2213	71.9861	4	6023.75	283.973	4	504
1.27778	1816.25	91.6492	4	7472.25	496.143	4	299.5	6.55744	4	11102.5	586.346	4	409.25	21.2975	4	810.5	67.0746	4	710.5	21.7639	4	4386.75	367.62	4	382.5	123.444	4	658.25	67.074	4	232.5	18.0831	4	1225.75	80.6531	4	457	8.64099	4	6206.75	554.439	4	2207	87.9507	4	6030	262.87	4	506.25
1.28889	1813.75	85.34	4	7493.75	496.537	4	299.25	4.92443	4	11111	577.836	4	410.5	18.5921	4	807.25	69.8731	4	710.75	20.6942	4	4377	356.516	4	377.25	124.612	4	658.25	66.0069	4	235.25	13.8894	4	1228.25	87.4314	4	461.5	8.1035	4	6221.5	545.983	4	2200.5	77.7367	4	6041.5	291.965	4	503.75
1.3	1818.5	85.0314	4	7494.75	510.158	4	298.25	1.89297	4	11107	570.925	4	410	21.4321	4	812.5	75.932	4	712.25	26.8499	4	4372.75	367.881	4	383.25	125.189	4	661.5	59.411	4	238.5	11.4746	4	1229.5	85.3717	4	461.5	9.03696	4	6221.5	569.9	4	2205	77.8117	4	6028.75	271.533	4	506
1.31111	1812.75	84.2669	4	7509.75	491.319	4	298	4.54606	4	11133.8	560.518	4	412.5	18.5742	4	806	62.7853	4	714	26.8452	4	4363.75	368.319	4	376.75	122.981	4	660	71.6566	4	237.25	10.7199	4	1242.75	80.777	4	459.75	7.41058	4	6258.25	562.277	4	2203.75	72.7937	4	6019	262.599	4	509
1.32222	1818	94.3645	4	7525.75	521.656	4	300.75	3.30404	4	11143.8	598.05	4	410.75	23.824	4	813.5	70.5053	4	714	21.4009	4	4392.25	378.973	4	379	124.33	4	658.75	67.9283	4	239.25	17.576	4	1240.25	87.034	4	460.5	6.55744	4	6242.5	566.664	4	2207.25	83.7233	4	6045	285.969	4	507
1.33333	1809.5	82.8271	4	7519	531.952	4	301.75	4.99166	4	11098.2	591.508	4	405.25	15.6285	4	812.75	69.0622	4	710.75	23.9913	4	4409	385.048	4	383	126.799	4	666.25	70.5803	4	237.75	13.5247	4	1241.25	88.2019	4	462	14.8549	4	6234.75	579.181	4	2209.75	70.5992	4	6028.5	277.149	4	504.25
1.34444	1815.75	78.364	4	7522.25	496.75	4	299.75	5.5	4	11170.8	551.879	4	412.5	21.0159	4	811.75	64.35	4	715.75	24.5815	4	4401	368.583	4	381.5	127.147	4	662	72.8652	4	235.5	16.4215	4	1242.25	87.6865	4	463.25	9.63933	4	6253	577.963	4	2217.25	72.4218	4	6032	290.477	4	504.25
1.35556	1815.75	90.9556	4	7540.5	509.433	4	301.25	4.34933	4	11173	588.974	4	409.5	21.9317	4	811.75	66.3193	4	712.5	21.5639	4	4418	370.24	4	383.5	132.158	4	663	70.3941	4	236.75	11.644	4	1244.5	83.3647	4	458.5	10.5357	4	6253.75	579.349	4	2203	69.3397	4	6034.75	293.092	4	506
1.36667	1808	93.4166	4	7548.25	523.763	4	297	6.0553	4	11136.2	590.846	4	410	27.5318	4	808	70.7012	4	711.25	19.6193	4	4421.75	371.676	4	381	131.474	4	660	67.8675	4	242.25	13.9374	4	1248.5	84.3584	4	462	11.4601	4	6258.5	569.081	4	2203.75	80.6861	4	6041.25	283.261	4	508
1.37778	1811	90.0259	4	7556.25	506.003	4	300.5	8.06226	4	11141.2	566.157	4	410.25	23.4432	4	814.75	68.7671	4	717.25	25.6564	4	4426.25	383.228	4	385.75	131.637	4	661.25	68.9124	4	238	14.0712	4	1242.75	93.525	4	464.75	9.06918	4	6277.25	574.883	4	2212.75	88.2397	4	6053.75	285.829	4	508
1.38889	1821	87.7382	4	7570.25	508.309	4	299.75	8.77021	4	11187	571.755	4	409.75	20.5649	4	818.75	73.1089	4	715.5	24.0208	4	4434	371.723	4	383.5	122.34	4	666.5	72.9315	4	239	14.6515	4	1254.5	87.5309	4	458	11.9164	4	6277.5	558.209	4	2205.75	88.2208	4	6036.25	276.781	4	509.5
1.4	1816.75	81.4304	4	7572.5	526.227	4	303	10.2956	4	11189.8	593.258	4	413.5	27.1355	4	812.5	69.7065	4	714.75	22.5444	4	4451	376.485	4	389.75	131.035	4	666.25	69.8111	4	242.5	17.8232	4	1251.75	78.8981	4	466	5.09902	4	6275.5	590.407	4	2204.25	66.815	4	6031.75	295.358	4	508.75
1.41111	1819	83.9484	4	7578	519.786	4	301.75	5.7373	4	11192.2	559.344	4	409.5	24.5696	4	817	70.0999	4	715	24.0416	4	4443	364.36	4	388.5	130.498	4	665	71.8053	4	240.5	15.0886	4	1255.25	93.5998	4	465.75	10.3722	4	6300.75	557.657	4	2204.5	70.0405	4	6035.25	268.68	4	509
1.42222	1820.5	82.8191	4	7569.5	529.796	4	302	2.82843	4	11169	537.451	4	412.75	21.5774	4	818.25	71.0041	4	718.5	23.2737	4	4453	371.764	4	387	135.73	4	666.5	73.0867	4	242.75	12.7639	4	1255.5	88.327	4	461	9.83192	4	6282.5	564.45	4	2201.25	67.6578	4	6036.25	287.31	4	508
1.43333	1826.25	84.7718	4	7588.75	543.765	4	304.5	5.32291	4	11213	573.46	4	407	16.2686	4	818.5	64.3143	4	716.25	21.5928	4	4458.75	376.662	4	387.75	129.557	4	671.5	75.244	4	244	10.2307	4	1260.25	85.1836	4	459.75	11.3835	4	6297	558.033	4	2206.5	79.2906	4	6042.75	288.423	4	510.75
1.44444	1824.75	82.4313	4	7612.25	533.937	4	305.5	6.55744	4	11210.2	565.823	4	415	16.6933	4	819.5	64.7997	4	718.75	20.0229	4	4451.25	362.418	4	388.5	130.145	4	670.75	68.1438	4	240	12.0277	4	1259.75	90.1716	4	469.5	7.59386	4	6312	558.156	4	2203.5	75.4652	4	6037.75	296.504	4	505.75
1.45556	1823.75	82.9714	4	7627.5	516.213	4	303.5	4.12311	4	11207.8	553.36	4	408	26.1151	4	815.75	71.1214	4	718.5	23.0579	4	4468.75	371.406	4	390.75	132.467	4	671.25	69.4616	4	240.5	14.4799	4	1261.25	86.3264	4	463.75	2.06155	4	6278.5	585.355	4	2217.75	77.3493	4	6058	249.058	4	515.5
1.46667	1827.25	96.9893	4	7622	516.441	4	303.75	3.59398	4	11244.2	577.828	4	409.5	24.6374	4	821.75	69.5096	4	719.5	22.8838	4	4472	372.114	4	391.25	132.102	4	672.25	68.6507	4	241.75	13.2256	4	1267.25	92.005	4	466	10.8012	4	6310.75	582.696	4	2210.25	67.4555	4	6055.25	284.651	4	511.25
1.47778	1818.25	87.5229	4	7621.25	539.447	4	307.75	7.63217	4	11270.2	566.68	4	413	22.6569	4	825.25	77.3235	4	720.5	24.8395	4	4467.25	366.407	4	389.75	132.58	4	674.25	70.3864	4	244.25	12.816	4	1265	92.0036	4	462.5	6.35085	4	6306.25	564.355	4	2202.5	77.2075	4	6047.75	261.108	4	511
1.48889	1825.75	80.5662	4	7655	551.51	4	301	5.71548	4	11220	577.866	4	413.75	22.7065	4	823.75	66.1381	4	719	24.3858	4	4496.5	392.41	4	396.75	135.493	4	676.5	72.1133	4	242.25	15.2179	4	1269	90.5465	4	467.75	8.46069	4	6318.75	574.232	4	2209	83.4706	4	6039.5	232.558	4	513.25
1.5	1826.5	81.2424	4	7646	509.032	4	306	3.91578	4	11227.5	624.548	4	412.75	21.9754	4	818.25	71.2759	4	717	21.4631	4	4494.5	369.082	4	396.25	133.195	4	678	78.7951	4	236	8.04156	4	1274.75	93.0676	4	467.5	5.8023	4	6321.75	585.292	4	2205	70.7437	4	6055.5	278.92	4	509
1.51111	1824.25	86.2723	4	7650.25	522.11	4	309	5.7735	4	11256.5	604.16	4	414.5	19.07	4	818.25	71.872	4	721	12.9872	4	4496.25	371.471	4	392.25	131.168	4	680.25	71.36	4	244.75	15.6072	4	1269.75	89.1866	4	464.5	6.75771	4	6328.75	589.135	4	2207.25	77.2415	4	6051	286.079	4	512
1.52222	1817	86.691	4	7659.75	521.723	4	304.75	5.5	4	11281.2	587.11	4	411.75	23.5567	4	828.5	71.0188	4	719	25.0865	4	4498.5	374.533	4	393.5	130.855	4	678	68.9783	4	242.5	16.8226	4	1269.25	88.4548	4	465	10.8934	4	6338.5	558.142	4	2205	77.6831	4	6062	275.65	4	513.25
1.53333	1827	80.6267	4	7683.25	547.239	4	303.5	7.18795	4	11282.8	552.644	4	413.25	20.8227	4	823	67.3845	4	718.75	22.6771	4	4501.25	370.95	4	393.25	135.111	4	683.5	75.0711	4	246.5	13.1783	4	1278.75	92.204	4	466.75	8.77021	4	6337.5	572.98	4	2212.25	62.5	4	6056.75	279.138	4	516.75
1.54444	1817.75	80.0973	4	7657	522.862	4	308.25	7.32006	4	11300.2	567.009	4	415	24.3858	4	822.5	76.4918	4	724	20.7525	4	4519.5	385.364	4	396.25	136.214	4	685.5	70.5337	4	249	13.4907	4	1275.75	91.314	4	462.75	13.376	4	6332.25	580.383	4	2203	94.163	4	6053.25	284.759	4	516.75
1.55556	1828.25	82.496	4	7676.25	517.57	4	307.75	8.65544	4	11253.8	534.308	4	413.75	17.0758	4	825.5	67.9632	4	723.5	23.9096	4	4513.75	372.936	4	397	133.359	4	680.25	72.9263	4	248.5	12.5565	4	1274.5	86.2458	4	469.5	5.91608	4	6328.5	559.22	4	2213.5	74.8977	4	6068	244.704	4	513.5
1.56667	1826	84.0793	4	7689.75	519.033	4	312.5	7.72442	4	11300.5	588.506	4	413.5	22.9274	4	830	76.4243	4	724.75	27.2565	4	4526	368.043	4	398.25	143.351	4	684.75	71.0932	4	246.75	16.6808	4	1282.5	85.9244	4	465.75	5.25198	4	6342	545.671	4	2200.5	78.6744	4	6072	289.364	4	514.25
1.57778	1824.75	84.9093	4	7665.25	530.918	4	307.5	9.67815	4	11254.2	582.844	4	415	26.1661	4	830.75	74.8259	4	724.25	22.7505	4	4537.75	386.868	4	397	135.907	4	681.5	69.111	4	248.25	11.1766	4	1287.75	85.3712	4	466	7.78888	4	6359	606.683	4	2205.25	80.3259	4	6072.5	268.231	4	512.75
1.58889	1819	86.2206	4	7707.75	524.336	4	309.5	6.55744	4	11287.2	574.265	4	412	18.1292	4	825.5	73.5867	4	727	25.5343	4	4540.25	364.088	4	397.25	136.763	4	682.5	72.3901	4	245	18.8326	4	1285.5	89.9722	4	467.5	10.8474	4	6349.75	562.951	4	2209.75	69.1056	4	6066.75	277.861	4	518.25
1.6	1833.25	95.8484	4	7668	508.173	4	314.25	0.957427	4	11303	579.11	4	415.75	25.29	4	829.25	75.9446	4	714.5	22.2486	4	4542	370.744	4	401.75	135.692	4	682	72.2772	4	249.5	14.0594	4	1278.75	88.8046	4	474.5	6.35085	4	6363	584.418	4	2210	85.0882	4	6062.25	267.348	4	512.5
1.61111	1828	80.8455	4	7714.5	527.936	4	308.25	8.26136	4	11320.5	572.386	4	408.25	23.1427	4	828.25	72.5184	4	722.25	29.0904	4	4548.75	397.719	4	399.5	141.342	4	686.5	70.2021	4	246	16.6333	4	1283.5	87.2792	4	466	14.3062	4	6356.25	594.681	4	2195.5	79.8686	4	6075	265.353	4	512.75
1.62222	1831.5	76.8483	4	7742	532.689	4	310.5	5.44671	4	11284.5	564.649	4	413.75	19.2938	4	829.5	73.9572	4	730	19.2007	4	4564.25	381.76	4	403	140.696	4	688	71.5868	4	248.75	17.2313	4	1287.25	87.5952	4	473.5	12.4499	4	6375.25	578.148	4	2204.75	81.8917	4	6071.5	260.574	4	511.5
1.63333	1828.75	84.9132	4	7705.75	504.82	4	307	5.47723	4	11350.8	586.906	4	408.25	22.7505	4	831.75	67.4605	4	721.5	26.7145	4	4547.5	375.312	4	399.25	136.055	4	689.25	73.6631	4	250.75	13.6473	4	1292.75	83.6834	4	470	10.5198	4	6375.75	572.611	4	2205	75.9605	4	6103.75	278.462	4	516.75
1.64444	1830	83.5025	4	7748.5	524.11	4	306	11.1654	4	11315.8	585.174	4	412.75	21.2348	4	837.25	68.139	4	727.5	23.3595	4	4549.75	353.732	4	404.75	143.924	4	693.5	74.7641	4	251.5	19.841	4	1295.5	90.6513	4	475	9.55685	4	6381.5	580.045	4	2213	67.5031	4	6078.5	269.312	4	518.5
1.65556	1829.25	83.3802	4	7758.5	537.917	4	314.75	6.99405	4	11356.5	559.53	4	414.25	19.1725	4	831	68.9589	4	721.5	21.1424	4	4557.25	381.049	4	405	136.13	4	689.25	71.6165	4	247	14.9889	4	1294.5	89.2207	4	473.25	9.17878	4	6375	586.983	4	2215.75	69.8445	4	6061.75	269.059	4	517.75
1.66667	1830.25	89.4814	4	7730	516.808	4	310.75	8.30161	4	11314.2	577.365	4	412.5	27.1109	4	832.75	71.2852	4	719.5	23.1876	4	4564.25	377.33	4	403.75	139.918	4	690.25	74.5268	4	248.5	20.3715	4	1288.25	84.429	4	474	6.27163	4	6401.75	578.042	4	2213	70.673	4	6065	279.833	4	519.25
1.67778	1833.25	76.7523	4	7735.25	521.831	4	316	7.07107	4	11341	551.703	4	416	25.2323	4	833	77.7732	4	724	23.7627	4	4569.25	390.916	4	402.25	137.982	4	689	70.6211	4	252	19.1659	4	1294.5	95.2243	4	470.75	16.0909	4	6380.75	559.836	4	2207	89.7367	4	6077.25	275.788	4	515.5
1.68889	1836.75	99.8445	4	7761.75	531.84	4	309.5	3.10913	4	11349.8	581.996	4	417.5	24.0763	4	836.5	70.5856	4	724	24.6712	4	4583	371.293	4	407.75	141.125	4	692.5	74.6123	4	246.5	15.8008	4	1296.75	95.3952	4	471.25	6.39661	4	6394.75	552.094	4	2206	76.8809	4	6094	289.269	4	518.5
1.7	1828.75	86.0053	4	7770.25	548.033	4	312.25	4.11299	4	11373.5	543.785	4	416.75	28.3475	4	833.5	67.8552	4	724.5	21.5019	4	4574.75	378.175	4	404.5	151.966	4	694.5	77.3671	4	249.25	12.8679	4	1299.5	91.3254	4	474.25	7.88987	4	6390.25	576.256	4	2207.5	70.2068	4	6082.25	274.76	4	516.75
1.71111	1832.75	74.6654	4	7784.25	544.826	4	315	6.78233	4	11371.8	545.505	4	419	24.3858	4	836.75	76.2643	4	726.75	22.4258	4	4596	388.443	4	406.5	144.779	4	693	69.3734	4	250	16.0624	4	1298.25	89.4702	4	475.75	9.94569	4	6397.75	567.333	4	2209.75	83.2681	4	6080.5	270.69	4	520.75
1.72222	1834.75	84.4053	4	7767.25	534.453	4	310.5	3.87298	4	11377.2	587.733	4	418	22.6421	4	835.25	72.4724	4	723.75	25.3295	4	4588	360.29	4	406	142.443	4	691.25	72.94	4	250	12.3288	4	1305.25	99.6406	4	473.75	6.13052	4	6429.5	579.17	4	2209.75	67.1485	4	6073.75	263.899	4	515
1.73333	1834.5	78.1345	4	7790.5	572.791	4	314	7.07107	4	11366.2	587.995	4	416.75	23.5567	4	837.75	68.7332	4	733.75	25.5783	4	4608.75	380.912	4	411.25	144.604	4	699.5	70.5242	4	252.25	16.0078	4	1305.5	88.5005	4	477.75	9.74252	4	6395.25	583.397	4	2217	80.5191	4	6090	276.554	4	518.25
1.74444	1832	84.1942	4	7757.75	540.051	4	317.5	5.97216	4	11358.5	559.717	4	415.5	21.9469	4	842.75	73.2137	4	725.25	22.8674	4	4592	406.171	4	409.5	144.998	4	701	73.0753	4	253.25	16.3987	4	1310.25	99.4598	4	472.5	8.34666	4	6408.75	573.942	4	2205	75.7804	4	6074	275.247	4	518.25
1.75556	1837.25	91.9579	4	7771.5	532.235	4	314.75	5.31507	4	11383	557.953	4	413.5	21.9924	4	833.75	66.3394	4	728	24.4268	4	4608.75	388.633	4	409	144.64	4	705.5	76.1949	4	252.75	15.327	4	1308.5	85.1528	4	477.75	6.65207	4	6410	560.829	4	2219.75	80.413	4	6085.75	279.7	4	523.25
1.76667	1834	79.3389	4	7780.75	557.022	4	312.75	4.34933	4	11387.5	556.403	4	421.25	19.8893	4	837.75	69.0622	4	725.75	23.4147	4	4603.25	375.108	4	417	147.268	4	703.75	76.4782	4	254	17.224	4	1309.75	83.2601	4	475.5	6.245	4	6415.5	574.061	4	2206.25	72.4218	4	6085.5	277.578	4	523.5
1.77778	1838.5	87.5614	4	7800.75	540.04	4	314.5	10.6615	4	11397.5	555.292	4	415.5	22.5167	4	837.5	69.9262	4	732.75	26.4244	4	4596	394.968	4	411.5	146.744	4	698.75	77.345	4	251.75	18.0254	4	1301.75	89.2352	4	473	5.35413	4	6403	559.064	4	2215	75.7584	4	6078	279.451	4	520.75
1.78889	1834.5	87.5538	4	7796.75	542.915	4	314.25	4.5	4	11383.5	576.944	4	414	22.286	4	839.75	75.394	4	725.25	24.4728	4	4619	386.595	4	415	146.353	4	699.5	73.5504	4	254.25	13.8654	4	1307.25	93.6852	4	474.5	4.12311	4	6412.5	582.222	4	2218	73.8512	4	6063.25	284.361	4	521.75
1.8	1838.25	87.317	4	7816.25	536.482	4	315.25	2.87228	4	11362.8	582.966	4	414.5	26.839	4	838	72.2911	4	731.5	25.0932	4	4615.5	392.43	4	413	149.62	4	703	72.9429	4	255.25	16.6608	4	1308	92.6175	4	479	13.0894	4	6419	587.836	4	2210.75	71.974	4	6064.25	250.428	4	525
1.81111	1833.5	83.7715	4	7802	537.065	4	316.5	11.2101	4	11378.8	545.953	4	421.5	21.4554	4	837.25	66.4147	4	730.5	22.84	4	4617	397.243	4	415.75	148.457	4	699	73.9594	4	249.25	18.0254	4	1315.75	100.788	4	480.75	12.1209	4	6401.5	574.048	4	2203.5	78.7761	4	6079.75	262.177	4	521
1.82222	1843.5	89.1796	4	7790.75	553.11	4	315.5	7.37111	4	11420.5	562.09	4	418.25	16.6808	4	840.25	67.5	4	733.25	23.0994	4	4628.5	383.957	4	411.5	150.23	4	700.75	73.3774	4	258	17.1464	4	1314.75	95.0767	4	473.5	13.2288	4	6419	558.263	4	2216.75	79.3237	4	6089.5	299.561	4	524.5
1.83333	1846.75	76.787	4	7823.5	516.946	4	323.25	4.92443	4	11393.2	529.314	4	414.25	21.469	4	840	74.8599	4	734.75	25.2636	4	4637.25	377.784	4	419.25	145.685	4	703.25	74.267	4	256.25	10.2103	4	1317.25	90.1975	4	475.75	13.0735	4	6413.75	578.537	4	2213	75.71	4	6066.25	295.547	4	523
1.84444	1831.75	84.9014	4	7800.75	553.106	4	320.25	6.55108	4	11393.8	560.276	4	415.75	28.052	4	840.5	75.3768	4	729.75	25.1843	4	4626.25	388.374	4	413.75	155.601	4	705.75	73.3593	4	257.75	14.1745	4	1316.25	95.0452	4	475	6.0553	4	6427.25	564.179	4	2209.5	75.6064	4	6096	270.206	4	524.75
1.85556	1839	85.7321	4	7812.5	526.273	4	316	8.75595	4	11404.2	567.728	4	415.25	26.1582	4	843	70.8896	4	731.75	21.8994	4	4623.25	395.569	4	415.5	150.883	4	706.25	71.1542	4	257	14.2127	4	1320.25	97.8277	4	477.75	6.39661	4	6448	573.266	4	2216	79.1328	4	6072	259.896	4	523.5
1.86667	1839	83.4386	4	7814.5	534.242	4	317.25	5.61991	4	11388.2	502.714	4	419.75	21.36	4	836.5	72.0671	4	728.75	22.0964	4	4640	386.431	4	420.25	153.661	4	707.5	72.4822	4	258.75	16.7207	4	1322.25	93.5178	4	479.75	9.32291	4	6413	557.538	4	2211	78.0812	4	6095.5	278.095	4	524.25
1.87778	1840	82.1868	4	7828	525.113	4	318.25	5.058	4	11412.2	561.453	4	413.25	24.8378	4	844.75	67.1882	4	733.75	20.662	4	4644.25	380.991	4	420	152.436	4	707.25	76.9951	4	255.25	16.5	4	1320.25	91.23	4	476	9.55685	4	6447.75	583.589	4	2221	80.0541	4	6093	263.226	4	524.25
1.88889	1837.5	85.1841	4	7816.5	529.783	4	319.5	7	4	11382.8	586.929	4	420	20.1825	4	836.75	72.3942	4	733.75	19.9729	4	4656.25	379.473	4	422.75	152.537	4	710.25	71.514	4	255.75	15.0859	4	1323.25	101.204	4	483.5	11.2101	4	6437.75	588.844	4	2205	76.3457	4	6075.5	287.122	4	523
1.9	1840.5	75.3591	4	7852.25	534.362	4	318.75	6.23832	4	11404	555.527	4	414	22.5241	4	844.5	68.9178	4	737	29.6423	4	4660	389.161	4	419.75	154.137	4	709.25	79.2354	4	257.5	15.3731	4	1325.75	89.2912	4	476	9.48683	4	6430.5	548.589	4	2222.5	71.2063	4	6069	266.473	4	527.25
1.91111	1836.5	82.988	4	7839.5	557.681	4	318.5	11.9024	4	11410	563.14	4	422.75	29.6128	4	843.75	75.9095	4	728.75	23.838	4	4645	374.978	4	424.75	153.183	4	715.75	71.374	4	258.75	13.2508	4	1329.75	95.7753	4	480.75	7.80491	4	6427.5	572.285	4	2223	76.9978	4	6082.75	277.313	4	527.5
1.92222	1833.25	90.6693	4	7857.75	530.497	4	324.25	8.99537	4	11400	537.567	4	418	24.1385	4	848	77.5113	4	733.5	25.0932	4	4655	384.89	4	423	155.375	4	718.25	74.9372	4	259.25	14.66	4	1322.75	94.1926	4	480.5	9.39858	4	6451	597.312	4	2216.5	75.7606	4	6097.75	254.163	4	528
1.93333	1836.25	84.2195	4	7881.5	547.193	4	319.25	5.37742	4	11421.5	569.286	4	418.75	18.8746	4	844.25	71.7281	4	733.5	24.6914	4	4652	383.091	4	423	149.942	4	710.75	77.1206	4	255.75	20.1887	4	1330.75	92.3594	4	482.5	10.7238	4	6452.25	587.772	4	2211	71.796	4	6084	256.648	4	525.75
1.94444	1844	83.2706	4	7845	547.075	4	320.5	6.85565	4	11472.2	570.231	4	418.25	22.5592	4	847.25	66.4147	4	734.5	24.6103	4	4668.75	396.619	4	425.25	153.767	4	712.25	73.5816	4	261.75	16.7606	4	1336	88.6905	4	475.75	11.7011	4	6456.75	575.59	4	2210	68.9928	4	6103.5	284.982	4	527.75
1.95556	1838.75	90.8933	4	7840.75	543.25	4	322	3.16228	4	11422.5	519.078	4	416.75	24.5815	4	847	76.2889	4	734	26.0128	4	4664.75	384.495	4	428.25	155.738	4	719	77.1017	4	259.25	18.554	4	1333.25	103.132	4	481.25	6.39661	4	6444.25	585.447	4	2199	85.5297	4	6082.75	299.321	4	529.25
1.96667	1844.75	86.5847	4	7867.5	530.89	4	326.25	5.43906	4	11466.2	578.476	4	414	22.5832	4	848.25	71.2759	4	736.5	21.9469	4	4670.25	388.6	4	429	153.959	4	716.5	69.8642	4	259.75	14.7054	4	1329.75	89.994	4	478.25	10.9049	4	6444	546.857	4	2208.25	77.7876	4	6098.25	254.933	4	525
1.97778	1845.25	90.7685	4	7875.5	537.503	4	318.5	5.44671	4	11461.2	576.365	4	422	30.8004	4	846	69.4022	4	733.25	17.3662	4	4660.25	381.399	4	428.25	161.045	4	714.5	72.8949	4	264	18.8856	4	1334.25	89.7826	4	482.25	10.8128	4	6469.75	567.096	4	2220.75	78.6442	4	6086.25	287.963	4	529.25
1.98889	1839.5	77.6166	4	7876	548.477	4	322.75	4.34933	4	11461.5	535.554	4	420	24.235	4	849.25	76.5218	4	737	26.4449	4	4666	386.886	4	428.5	159.099	4	716	72.8606	4	259.5	11.3284	4	1331	97.8741	4	477.25	3.77492	4	6477	552.66	4	2210.5	83.6839	4	6078.5	258.69	4	528.25
2	1852	85.1313	4	7900.75	527.911	4	319	7.43864	4	11469.5	558.917	4	420	24.1247	4	854.5	69.8451	4	733.5	24.6103	4	4669.25	382.969	4	429.5	159.843	4	719	77.8417	4	264.75	17.0563	4	1336.5	94.9895	4	482.5	7.59386	4	6468.75	585.771	4	2220.75	81.369	4	6113.5	266.386	4	529.75
2.01111	1843	81.2281	4	7874.75	522.443	4	322.5	5.8023	4	11444.8	535.781	4	418.25	19.8725	4	850.75	76.6002	4	737.25	22.6918	4	4681.25	393.645	4	431.75	160.288	4	719	77.7303	4	261	15.8114	4	1335	100.213	4	481	9.89949	4	6451.75	572.049	4	2215.75	78.8728	4	6086.5	263.127	4	529
2.02222	1843.5	85.9864	4	7906.75	561.402	4	323.75	9.28709	4	11476.2	534.364	4	416.25	27.0231	4	843.5	72.7851	4	734.5	22.5315	4	4688.25	376.431	4	428.5	158.983	4	717.25	74.1277	4	265	13.5401	4	1345.5	97.1099	4	484.75	10.2103	4	6469.5	570.943	4	2214.5	78.2752	4	6095	267.069	4	531.75
2.03333	1846.25	74.4329	4	7885.25	533.299	4	324.75	8.09835	4	11432.8	573.738	4	418	19.2354	4	850.5	67.7717	4	738.5	23.2307	4	4684.75	380.877	4	433.25	162.705	4	719.5	72.8125	4	259.75	19.3111	4	1338	92.8224	4	482.25	5.25198	4	6464.75	577.483	4	2215.75	80.9419	4	6083.25	258.549	4	529.75
2.04444	1849.5	85.8273	4	7889.25	524.148	4	325.75	7.932	4	11450.5	539.444	4	422.75	23.6132	4	850	72.7186	4	736	18.2574	4	4692	391.206	4	434.25	158.857	4	717.5	75.6197	4	262	16.4722	4	1339.5	94.4546	4	486.5	13.1022	4	6459.75	560.768	4	2218.25	84.35	4	6103	265.738	4	525.25
2.05556	1841.5	80.9794	4	7892.25	544.091	4	322.75	9.70824	4	11471.2	601.899	4	420.75	22.8382	4	852.75	74.5939	4	739.5	23.516	4	4696.75	389.178	4	435.75	161.628	4	717	75.2197	4	263.5	16.2173	4	1344.5	92.3923	4	484.5	11.2694	4	6483.5	575.706	4	2215.25	71.7745	4	6088.75	269.982	4	531
2.06667	1844.75	87.122	4	7891.25	523.703	4	322	11.3431	4	11408	540.177	4	418	25.0732	4	849	72.7874	4	736	27.7729	4	4681.25	399.847	4	434	153.293	4	723.5	71.3372	4	268	17.9258	4	1337.75	97.7731	4	482.25	11.4419	4	6488	549.546	4	2209.75	79.7595	4	6073	264.672	4	527
2.07778	1843.25	87.808	4	7895.75	521.325	4	326.75	10.7199	4	11492.8	568.627	4	418	29.8664	4	853.75	78.4363	4	735.25	17.9513	4	4704.5	375.516	4	434.5	162.059	4	721	79.5278	4	261.25	20.4675	4	1344.25	92.9278	4	487	10.8012	4	6473.25	551.565	4	2212.75	85.0936	4	6089.75	267.182	4	534.75
2.08889	1843.5	82.6136	4	7900.5	546.417	4	325	9.34523	4	11435	552.788	4	423.75	23.6132	4	853.25	75.5706	4	737.75	24.2539	4	4702.25	387.694	4	436.5	162.424	4	723.25	72.94	4	263	19.6808	4	1342.5	97.9405	4	486.75	11.1467	4	6476.25	576.499	4	2206.5	75.6064	4	6095.25	243.129	4	531.5
2.1	1849.5	77.985	4	7893	526.769	4	324.75	7.63217	4	11447.2	553.046	4	419	24.5085	4	849.5	69.2074	4	735	24.1523	4	4713.75	397.82	4	434.75	161.211	4	722.25	75.9665	4	262	14.7648	4	1342.25	95.3673	4	482.5	7.23418	4	6470	558.885	4	2207	72.6865	4	6105	265.7	4	529.25
2.11111	1850.5	79.8227	4	7929.25	566.49	4	327.25	6.39661	4	11466.8	558.907	4	416	23.0507	4	853.5	67.4512	4	737.25	23.8799	4	4702.25	397.664	4	433.25	164.023	4	727	73.6523	4	261	18.1292	4	1345.75	103.94	4	488	12.5698	4	6477.75	589.519	4	2207.75	71.2104	4	6100.5	284.508	4	531.25
2.12222	1846.75	84.0372	4	7935.75	555.544	4	329.75	8.34166	4	11491.8	558.646	4	423.25	22.6035	4	848.5	74.1418	4	739	18.8326	4	4717.75	395.611	4	437.75	160.72	4	722.5	78.7464	4	265.75	17.1731	4	1349.75	90.5884	4	485.75	7.27438	4	6493	557.115	4	2212.75	71.5978	4	6108.25	254.996	4	534.25
2.13333	1846.75	82.237	4	7925.5	540.525	4	326.75	8.65544	4	11482	578.065	4	425	20.0333	4	856	75.3127	4	738.25	24.2676	4	4729.25	387.94	4	431	159.514	4	729.75	71.0276	4	263.75	14.8857	4	1348.25	95.0101	4	485.75	7.67572	4	6504	583.361	4	2215	72.5856	4	6095.75	267.688	4	532.5
2.14444	1848.25	87.0148	4	7935.75	549.07	4	333.5	8.88819	4	11450.5	514.151	4	423.5	25.632	4	856.75	75.7072	4	739.25	25.1976	4	4736	401.075	4	440	163.573	4	727	73.6071	4	267.25	17.4619	4	1348	94.3857	4	490	11.4018	4	6499.5	594.215	4	2229.5	73.0137	4	6069.75	252.646	4	533.75
2.15556	1850	74.8777	4	7914.25	553.653	4	328	6.68331	4	11442.5	562.385	4	421	24.2625	4	855.5	74.7908	4	739.25	22.6477	4	4726.5	405.514	4	442	166.907	4	729.75	73.3184	4	264.25	17.0758	4	1352.75	101.546	4	482.75	8.18026	4	6509	549.386	4	2210	64.9974	4	6085.5	269.976	4	532
2.16667	1848	83.5743	4	7933.5	553.416	4	330.5	5.32291	4	11455	542.247	4	421.75	17.8769	4	852.25	71.5233	4	735.5	27.1109	4	4738.5	375.213	4	437.75	164.961	4	727.25	82.6856	4	266	17.5689	4	1349.75	87.918	4	483.75	5.7373	4	6484	545.755	4	2215	77.0757	4	6082.75	263.748	4	535.75
2.17778	1844.25	79.3909	4	7949.75	553.464	4	329.25	8.34166	4	11485	603.041	4	420.75	24.7302	4	858.75	73.2137	4	737.25	27.1093	4	4726.5	395.546	4	440.25	164.709	4	729.25	74.8125	4	265.75	22.9982	4	1351	93.8545	4	488.5	7.93725	4	6495	592.84	4	2212	77.1708	4	6092.75	263.926	4	536.75
2.18889	1853.25	88.5941	4	7940.75	571.814	4	331.75	6.94622	4	11474.2	547.796	4	424.75	22.2317	4	858.25	72.876	4	739.25	21.469	4	4728.25	385.131	4	446.25	168.369	4	734.75	74.5179	4	266.75	21.469	4	1352.25	96.8482	4	489.5	3.69685	4	6490	579.519	4	2215.75	75.8436	4	6094	284.473	4	538
2.2	1850.5	90.4673	4	7947.5	519.057	4	333.25	5.5	4	11503.5	561.266	4	421.25	20.3039	4	859.5	76.8266	4	746.75	22.2317	4	4754.75	391.886	4	442.25	162.291	4	734.25	79.5419	4	266.25	17.7271	4	1354.5	87.7819	4	488.75	6.84957	4	6504	562.244	4	2209.5	85.4966	4	6123.25	278.941	4	536.25
2.21111	1849.5	83.6999	4	7947.25	517.004	4	329.25	9.63933	4	11500.2	549.498	4	421.5	22.053	4	856.5	76.7007	4	741	22.9928	4	4733	394.654	4	442	161.6	4	735	76.1927	4	268	18.8503	4	1354.25	91.9615	4	486.25	8.53913	4	6493.75	576.536	4	2211	64.2547	4	6090	261.632	4	535.75
2.22222	1845.25	80.4917	4	7919	565.905	4	330.25	9.5	4	11493.2	500.9	4	423	27.6285	4	857.75	71.1542	4	745.25	21.4379	4	4749.5	392.76	4	441.75	163.184	4	737	76.5289	4	269.25	16.7606	4	1352	102.219	4	485	7.39369	4	6490.5	568.871	4	2220	78.2304	4	6090.5	269.441	4	537
2.23333	1852.25	75.3453	4	7957	541.423	4	335.5	6.45497	4	11508.5	540.849	4	424	26.9815	4	852.25	72.5368	4	742	29.6536	4	4748.5	385.346	4	440	167.368	4	739	79.9833	4	266.5	19.485	4	1358.75	95.5907	4	488.75	10.6262	4	6508	567.668	4	2214.25	77.3622	4	6101.25	289.048	4	537
2.24444	1859.5	90.305	4	7975	549.253	4	329	6.68331	4	11521.8	549.869	4	424.75	23.5	4	860.75	74.2939	4	751.75	33.0895	4	4735.75	397.274	4	447	172.851	4	734.5	75.7078	4	267	18.9033	4	1363.5	96.7281	4	489	11.5758	4	6507.25	564.185	4	2212.5	77.8396	4	6092.75	273.333	4	533.75
2.25556	1853.5	79.8728	4	7981	544.991	4	335.75	10.7819	4	11518.8	544.704	4	422	25.5212	4	861	73.4529	4	744.25	29.4321	4	4761.25	378.756	4	446.25	164.072	4	735.25	70.0208	4	271.75	14.1038	4	1358	101.938	4	493	9.09212	4	6521.5	570.136	4	2212	78.0555	4	6081.5	295.944	4	535
2.26667	1853	84.6522	4	7946.25	537.685	4	331.75	8.73212	4	11541.5	541.734	4	424.25	20.6135	4	856.75	73.9702	4	741.25	26.7379	4	4747	395.273	4	450.25	173.36	4	734.5	75.1598	4	269.25	17.7459	4	1367.75	94.5705	4	492.25	13.301	4	6517	587.366	4	2219.75	75.0927	4	6102.25	274.629	4	542
2.27778	1859.25	81.4345	4	7963.5	566.261	4	331.25	9.97914	4	11537.8	543.288	4	422	18.6548	4	854.25	70.7172	4	746.5	21.7639	4	4732.75	399.427	4	446	167.875	4	736	74.793	4	272.5	17.3301	4	1361	96.1457	4	489.5	12.7671	4	6507.5	585.538	4	2215.25	73.898	4	6112.5	284.814	4	533.75
2.28889	1851.25	75.6015	4	7973.5	530.065	4	331.75	6.29153	4	11473.5	589.262	4	429	26.0768	4	860.5	76.1118	4	743.75	27.183	4	4756	380.406	4	448	169.086	4	738.75	73.4501	4	274	16.8721	4	1356.75	87.1565	4	493.75	8.30161	4	6520.5	591.94	4	2215.25	83.3282	4	6098	275.181	4	537.5
2.3	1854.5	91.7696	4	7972.25	552.581	4	335	10.8934	4	11505.5	587.795	4	422.25	23.768	4	868	74.2832	4	745.75	28.0164	4	4752	389.985	4	449.5	170.179	4	741.25	71.2805	4	273.75	19.6363	4	1361	94.2373	4	492.5	10.0167	4	6508	568.703	4	2215	81.3593	4	6111	268.972	4	537.75
2.31111	1855.5	83.3167	4	7980.75	542.417	4	336.5	11.2694	4	11530.2	564.7	4	425	20.0832	4	865	69.6419	4	743.75	27.3176	4	4767	388.365	4	448	168.224	4	741	80.7135	4	271.75	18.0808	4	1355.75	97.1609	4	490.75	13.376	4	6524.75	587.386	4	2218.25	63.0417	4	6112.5	282.154	4	540.5
2.32222	1855.25	87.0302	4	8008	559.717	4	337.25	9.87843	4	11541.8	565.488	4	418.75	23.5991	4	860.75	75.7028	4	750	23.3095	4	4745.25	394.864	4	453.5	171.064	4	739	78.6935	4	274	18.8503	4	1364.25	97.8958	4	491.5	16.6633	4	6517.75	612.271	4	2222	74.6637	4	6086.25	268.414	4	538
2.33333	1852.75	86.4923	4	7985.5	552.008	4	338.5	9.03696	4	11534.8	545.09	4	424.75	22.8965	4	867	74.8999	4	744.5	25.2521	4	4796.25	406.68	4	451.25	173.088	4	738.75	72.6837	4	271.75	17.7834	4	1357.5	98.909	4	489.5	11.4746	4	6525.25	562.717	4	2220	76.0658	4	6113.25	275.462	4	540.25
2.34444	1859.25	79.1975	4	7971	543.806	4	332.5	10.7238	4	11509	561.09	4	426.5	23.7276	4	860	75.3437	4	744	24.59	4	4779	408.83	4	451.75	173.529	4	740.5	75.9144	4	270.75	16.1116	4	1365.25	90.3046	4	493.25	12.0104	4	6520.5	568.762	4	2224.75	72.1405	4	6085.75	263.75	4	535.25
2.35556	1856.25	79.5922	4	7989.5	543.116	4	336.25	7.5	4	11509.5	567.299	4	424.75	26.2726	4	865.5	73.5096	4	751	24.2899	4	4776	397.401	4	451	173.084	4	742.75	79.4916	4	273.25	15.5215	4	1366	96.5367	4	490.25	11.2657	4	6518.5	582.54	4	2213.5	74.7106	4	6107.5	279.32	4	537.25
2.36667	1856.5	80.4757	4	7997.75	564.199	4	333.5	10.3441	4	11519.8	531.149	4	428.25	24.3772	4	867.25	75.8348	4	752	21.0555	4	4783.75	414.097	4	455	175.406	4	741.25	80.7026	4	274.5	21	4	1367	96.1977	4	488.75	11.7011	4	6520.75	570.269	4	2221.75	77.06	4	6126	277.382	4	537.25
2.37778	1854.75	86.754	4	7989.5	528.834	4	334.75	4.57347	4	11541	565.988	4	428.25	22.5444	4	867.25	71.9184	4	745.25	30.6526	4	4788.5	399.327	4	454.75	173.544	4	745	72.952	4	275.25	18.0254	4	1370	92.6175	4	494.75	7.63217	4	6551.5	588.855	4	2211.5	95.1858	4	6109.75	262.177	4	546.5
2.38889	1856	89.64	4	7993.25	539.829	4	335	9.59166	4	11518.2	540.818	4	425.75	24.3225	4	862.5	66.3953	4	747	21.8632	4	4777.5	378.634	4	459.5	172.786	4	743.75	74.2894	4	272.75	19.3972	4	1376.5	105	4	494	2.58199	4	6533.5	574.184	4	2212	83.6341	4	6119.75	266.464	4	540.25
2.4	1854	76.7984	4	7973.5	550.382	4	339.75	7.54431	4	11542	562.628	4	424.75	22.2317	4	868.5	73.7767	4	748	25.4689	4	4793.75	407.405	4	455.25	175.895	4	746.5	77.8567	4	275.25	16.6608	4	1373	94.2691	4	493.5	5.56776	4	6519.25	565.092	4	2221.5	75.337	4	6108	265.18	4	539.5
2.41111	1862	89.6549	4	8018.25	534.044	4	342	12.7017	4	11557	581.207	4	428.75	23.2146	4	866.5	76.2824	4	745.75	28.7677	4	4785.5	388.586	4	461.75	180.511	4	747	76.1446	4	275.25	18.6436	4	1377	93.4559	4	494.75	4.11299	4	6531	576.527	4	2216	82.45	4	6132.75	277.325	4	539.25
2.42222	1861.75	86.942	4	8018	587.948	4	332.75	10.3722	4	11563	579.701	4	426.25	25.2108	4	865.25	72.0989	4	749.75	21.4223	4	4800.25	402.711	4	453.25	173.688	4	747.25	77.3795	4	274	20.0832	4	1374	92.6103	4	497.25	8.30161	4	6521.25	569.793	4	2212	67.0969	4	6118	283.211	4	543.75
2.43333	1854.5	75.9715	4	8033	556.945	4	339.75	8.30161	4	11546.2	583.683	4	424.25	22.8674	4	865.5	74.9244	4	748.5	24.8529	4	4797.5	387.949	4	456.75	175.485	4	753.25	81.8998	4	275.5	17.8419	4	1370.25	100.075	4	495	15.748	4	6515.25	596.788	4	2209.25	81.127	4	6107	274.398	4	543
2.44444	1865.75	86.1641	4	8008	519.878	4	336.75	10.7819	4	11543.2	520.083	4	424.5	19.975	4	869.25	74.6028	4	752	24.1385	4	4788.75	395.308	4	461	174.713	4	748	76.9285	4	275.75	18.8746	4	1373.75	99.9512	4	494.75	11.3248	4	6541.5	568.54	4	2218.5	78.9494	4	6118.5	262.826	4	541.5
2.45556	1864.75	85.3322	4	8014.25	571.239	4	342.75	13.351	4	11554.8	565.015	4	428.25	27.2565	4	865	75.9781	4	750.5	22.3979	4	4789.5	397.504	4	459.5	177.1	4	749.75	82.3747	4	278.75	15.8824	4	1377	94.3539	4	495.75	13.326	4	6530.75	566.689	4	2213.5	76.7789	4	6114.5	275.49	4	545.5
2.46667	1866.25	83.6117	4	8028.75	532.521	4	338	9.83192	4	11603.5	552.245	4	427	19.5448	4	867.5	73.7496	4	756.75	22.7797	4	4804.25	392.912	4	460.5	176.198	4	753	77.6702	4	276	19.7146	4	1375.5	97.9541	4	501.5	11.0303	4	6570.75	588.129	4	2218.25	78.8136	4	6107	288.572	4	541.75
2.47778	1862.25	74.6654	4	8027.75	558.458	4	340	8.04156	4	11581	534.47	4	423.25	21.6391	4	865.25	73.6586	4	751	24.0416	4	4808.75	398.005	4	467.5	181.869	4	753.75	77.5645	4	277.5	20.3388	4	1379	96.1492	4	493.75	8.13941	4	6541	570.101	4	2217	72.5305	4	6115.75	291.117	4	541.75
2.48889	1866	82.0285	4	8034.5	552.347	4	342.75	8.38153	4	11586.2	547.4	4	427	20.9444	4	867.75	67.3616	4	745.5	24.7454	4	4825.75	394.409	4	456.25	176.19	4	754.5	80.0104	4	278	16.8325	4	1379.5	95.4446	4	493.25	10.8128	4	6548.5	552.882	4	2224.25	80.1223	4	6117.75	278.024	4	544.5
2.5	1860.75	78.4405	4	8019.5	536.778	4	343.75	9.74252	4	11537.2	532.603	4	430	21.7102	4	872	69.6467	4	749.5	22.2186	4	4813	393.611	4	462.75	181.507	4	754.75	83.771	4	278.5	16.7829	4	1384.5	100.258	4	496.5	12.5565	4	6552	580.87	4	2214.5	78.6914	4	6102.75	282.11	4	546.5
2.51111	1870	93.3202	4	8038	547.808	4	346.75	7.932	4	11550.2	547.535	4	430.25	22.6182	4	867.5	71.7705	4	744.5	25.4886	4	4821.25	397.208	4	464.75	177.526	4	755.75	80.6655	4	280.25	16.8795	4	1387.25	99.0669	4	496.75	5.7373	4	6559	592.23	4	2214.5	78.9113	4	6126	264.478	4	548.5
2.52222	1866.5	73.9437	4	8054.25	538.18	4	343.25	7.5	4	11573	509.135	4	426.5	27.8867	4	866	76.3981	4	751.5	21.7025	4	4817.75	393.772	4	466.75	176.534	4	750.25	73.9656	4	280.25	19.6023	4	1384	91.236	4	497	6.8313	4	6561	553.999	4	2220.25	70.3438	4	6119.75	277.797	4	542.75
2.53333	1873	74.6503	4	8021	537.981	4	343.5	14.3643	4	11551	558.704	4	431.25	22.4852	4	873.5	70.297	4	748.25	20.1556	4	4815.5	392.415	4	467	179.087	4	756	77.696	4	278.5	18.5562	4	1383.25	93.0175	4	496.75	6.0208	4	6565.75	616.505	4	2224.5	68.4373	4	6108.25	263.346	4	544.75
2.54444	1865.5	76.3217	4	8078.5	557.801	4	344.5	9.53939	4	11583.5	532.987	4	425.75	20.9026	4	872.5	69.4478	4	750.25	24.5544	4	4835.5	415.112	4	465	176.954	4	759	75.5116	4	278.75	19.5683	4	1387	101.269	4	501.5	6.19139	4	6547	562.762	4	2218.75	72.122	4	6125	252.399	4	544.5
2.55556	1866.5	80.4094	4	8058.75	553.222	4	345.75	10.2103	4	11573	543.618	4	425.75	23.9357	4	872.5	73.8038	4	751.25	25.773	4	4834.25	403.221	4	469	182.112	4	750.5	79.6095	4	278.5	18.2117	4	1385.5	100.779	4	500	8.24621	4	6565	614.337	4	2220	73.4484	4	6120.75	263.625	4	546.5
2.56667	1864.75	82.9272	4	8067	549.051	4	342.25	11.5	4	11550.8	547.517	4	432.25	26.8002	4	871.5	73.6229	4	753.5	27.0986	4	4820.25	392.879	4	469	180.348	4	758.5	78.8268	4	277.75	19.9562	4	1383	92.0109	4	503.25	6.34429	4	6549.5	575.825	4	2219.5	70.4296	4	6097.75	269.915	4	548.75
2.57778	1868.5	84.3505	4	8055.75	542.397	4	345.75	12.2848	4	11581	525.011	4	426.75	20.3695	4	869	75.02	4	757.75	24.6762	4	4842.25	394.226	4	471.25	181.915	4	750.5	79.877	4	285	16.2686	4	1387.5	100.567	4	503.25	8.80814	4	6552.25	589.263	4	2222.5	82.7385	4	6120	246.623	4	546.75
2.58889	1865.25	82.0544	4	8057.75	519.914	4	340.75	12.1758	4	11572.2	582.11	4	429.75	24.1713	4	873.75	70.8161	4	757.75	27.1093	4	4847.5	404.155	4	472.75	178.668	4	762.75	83.6197	4	284.5	17.0978	4	1387.5	99.9917	4	501.25	7.36546	4	6572.5	597.836	4	2227.75	70.5473	4	6110.25	256.543	4	549.25
2.6	1867.5	82.1401	4	8061.75	535.728	4	343.25	5.7373	4	11606.8	571.478	4	431	20.5751	4	874.75	73.4637	4	758.5	20.567	4	4847	398.222	4	471.25	185.43	4	757.5	75.5667	4	280.75	15.9034	4	1390.5	92.7955	4	499.5	9.46925	4	6563	564.253	4	2225.75	71.458	4	6123.25	235.985	4	548.25
2.61111	1868.25	89.1305	4	8063.75	542.616	4	346.5	11.9024	4	11543	535.717	4	426.75	22.0964	4	873.75	83.9459	4	754	24.235	4	4834.75	396.267	4	470.75	186.521	4	760.5	72.1873	4	284	13.5892	4	1391.25	95.838	4	498.5	8.58293	4	6555.5	582.787	4	2213	72.4569	4	6105.75	244.964	4	551
2.62222	1875.5	85.4654	4	8064	561.238	4	343.75	10.3401	4	11579	577.211	4	427.5	24.0347	4	879	79.0148	4	759.5	21.5174	4	4828	408.316	4	471.75	186.521	4	761.75	81.6634	4	285	17.9072	4	1396	94.6397	4	499.25	10.3401	4	6566.75	583.596	4	2223.25	76.1025	4	6126.25	256.4	4	550.25
2.63333	1865.25	93.3001	4	8055.75	550.952	4	347.25	9.42956	4	11559.5	555.884	4	433	21.0871	4	872.25	70.2062	4	758.5	19.6384	4	4849	404.477	4	471	183.232	4	760.5	83.012	4	285.25	16.8201	4	1388	94.7136	4	500	7.07107	4	6583.25	575.997	4	2220.25	73.2683	4	6103.75	289.865	4	550
2.64444	1871.5	78.1174	4	8077.5	552.863	4	350.5	10.4083	4	11593.5	559.017	4	430.25	23.4432	4	875.75	76.155	4	757.75	21.8842	4	4852	392.957	4	471.75	188.892	4	760.5	78.0449	4	286.5	16.052	4	1393	96.0555	4	502.5	6.02771	4	6552.75	564.934	4	2216.5	70.3397	4	6120.5	280.134	4	548.75
2.65556	1871.5	77.4833	4	8091	532.487	4	346	7.70281	4	11583.2	491.325	4	430	20.6398	4	875.5	73.7089	4	756	26.5456	4	4835	397.214	4	472.5	185.203	4	763.25	79.0543	4	285.75	19.2592	4	1392.75	94.7888	4	503.5	12.3962	4	6574.75	563.061	4	2223.75	76.3124	4	6125.75	282.529	4	545.25
2.66667	1862.5	80.6412	4	8076.75	558.347	4	347	12.3558	4	11616.5	566.104	4	429.5	25.4886	4	871.5	73.0913	4	759.5	23.9513	4	4851	417.307	4	476.25	186.434	4	760.75	71.4813	4	283.5	19.6723	4	1389.75	101.283	4	499.25	12.659	4	6567.5	561.726	4	2219	77.9016	4	6113.5	242.828	4	550.75
2.67778	1862.25	84.6931	4	8065	539.074	4	344.75	7.88987	4	11579.2	517.526	4	432.5	23.9792	4	875	70.0714	4	759.25	28.918	4	4848.75	387.957	4	473	188.81	4	759.75	75.5397	4	284.25	16.4798	4	1398.5	108.629	4	498.75	15.9034	4	6564.5	571.793	4	2223.75	75.9841	4	6131	235.124	4	545.5
2.68889	1873.75	77.3579	4	8100.5	573.263	4	349	15.4704	4	11589.2	523.683	4	424	24.7925	4	877.25	71.1823	4	759.5	25.8779	4	4848.75	406.36	4	478.5	190.176	4	767	77.593	4	283.75	21.6545	4	1392	106.217	4	499.75	9.63933	4	6568.75	590.219	4	2216.5	75.04	4	6109.75	296.747	4	549
2.7	1861.25	86.2801	4	8099.25	561.791	4	349.5	10.3441	4	11603	553.57	4	434.5	23.8677	4	884	74.5296	4	757.75	24.3909	4	4853.75	389.372	4	480	187.821	4	765.25	75.1726	4	285	22.891	4	1400	92.1593	4	506.25	12.816	4	6597.5	581.977	4	2220.25	71.0698	4	6120.5	250.681	4	553.25
2.71111	1873	81.8495	4	8080.5	545.595	4	347.75	12.2577	4	11615.5	525.302	4	430.5	23	4	881.25	77.073	4	759	24.7521	4	4874.75	387.619	4	477.5	188.504	4	763.5	82.456	4	284.25	19.4829	4	1394.75	96.7725	4	506	11.8884	4	6590.5	594.123	4	2218.5	70.2496	4	6099.5	277.912	4	550.5
2.72222	1879	74.8732	4	8106.25	551.77	4	348	12.1929	4	11602.2	547.938	4	435.75	24.0468	4	876.75	73.9792	4	763.25	21.093	4	4876.25	411.203	4	477.75	189.148	4	766.5	76.8657	4	289.5	14.4799	4	1401.5	105.434	4	506.25	12.3659	4	6593	574.937	4	2219.5	74.1597	4	6120.25	265.497	4	554.75
2.73333	1871	87.0326	4	8093.75	567.088	4	351	7.61577	4	11585.2	544.679	4	435.25	21.093	4	879.25	69.3896	4	760.5	20.5345	4	4876.5	410.379	4	478	192.66	4	769.75	78.9699	4	282.5	21.3151	4	1396.25	96.6277	4	504.75	10.2103	4	6591.75	574.979	4	2223.75	87.6522	4	6106.75	279.914	4	549.75
2.74444	1873	85.9729	4	8110.5	532.164	4	347	11.1654	4	11603.2	538.751	4	427.75	18.8215	4	881.75	72.048	4	761.75	18.4639	4	4879.75	411.841	4	479.5	189.81	4	766.5	79.9604	4	290.75	21.3288	4	1408.25	90.4632	4	502.5	11.2101	4	6579	587.281	4	2228.5	73.7631	4	6119.25	294.412	4	551.25
2.75556	1877.5	77.7367	4	8118.75	561.451	4	348.25	8.22091	4	11602	551.992	4	428.25	28.7214	4	878.75	74.7858	4	764.25	26.3233	4	4879.75	399.805	4	480.5	189.324	4	769	78.7528	4	290.75	17.7083	4	1410.25	101.128	4	504.25	11.3541	4	6592.5	575.419	4	2220.75	72.2697	4	6126	265.242	4	556.5
2.76667	1877.75	87.034	4	8114	558.774	4	349.75	10.2429	4	11575.8	536.403	4	430.75	20.3204	4	878.75	74.9728	4	762.25	19.6532	4	4877	401.764	4	479.25	200.194	4	771.25	77.2027	4	289.25	24.3909	4	1400.5	101.553	4	509.25	9.21502	4	6590	577.512	4	2217.75	78.7586	4	6107.75	268.847	4	555.75
2.77778	1883.5	79.2065	4	8100	561.832	4	351.25	12.842	4	11614.2	528.789	4	433	22.745	4	874.75	72.5138	4	762.25	26.336	4	4886.25	392.906	4	487	190.541	4	767	73.9775	4	289.5	17.7106	4	1400.25	102.36	4	510.5	11.5614	4	6591.75	569.623	4	2220.5	71.2577	4	6129.75	280.488	4	553.5
2.78889	1883.25	77.2846	4	8111.75	545.303	4	354	3.55903	4	11626	529.235	4	433	22.8035	4	878	73.0479	4	765.5	21.4554	4	4886.5	407.903	4	488.75	197.314	4	771.25	83.2401	4	288.25	22.8528	4	1397	100.965	4	507	8.0829	4	6603.75	593.344	4	2218.25	77.2458	4	6130.25	278.496	4	554.75
2.8	1875.25	81.0735	4	8120.75	540.454	4	355.75	10.3401	4	11626.2	526.059	4	433.5	23.8956	4	877.25	73.4728	4	764	25.8586	4	4894	397.495	4	488.25	194.887	4	770.75	82.9834	4	292	16.4924	4	1408.75	93.7599	4	506.25	9.3586	4	6591.25	569.024	4	2223.75	68.1781	4	6142.75	258.272	4	559.5
2.81111	1874	87.8673	4	8138.75	552.358	4	353.25	12.3659	4	11607	561.691	4	434.25	25.8247	4	883.5	74.1552	4	760.75	19.6023	4	4880	379.005	4	485.5	196.145	4	770.75	83.4321	4	290.25	20.7264	4	1406.5	103.529	4	507	15.4488	4	6591.25	576.641	4	2225.25	81.6634	4	6143.5	263.02	4	554.75
2.82222	1882.25	76.4433	4	8109.75	526.567	4	353	16.9902	4	11626	541.522	4	434	31.8434	4	875	74.1305	4	762.25	24.5544	4	4896.5	393.255	4	487.25	196.446	4	774.5	77.608	4	283.75	18.1911	4	1408.75	98.3103	4	506	16.7332	4	6604.25	576.75	4	2226.75	79.2438	4	6108	266.051	4	555.75
2.83333	1881	79.6116	4	8110	534.979	4	352.25	9.46485	4	11617.2	545.934	4	434	22.4054	4	882.5	72.8354	4	763.25	21.5465	4	4909.75	396.053	4	486.5	192.218	4	772.75	82.5081	4	291.25	14.9304	4	1412	100.856	4	506.75	14.6828	4	6567	561.084	4	2225	85.0686	4	6119.25	275.022	4	550
2.84444	1881	85.6037	4	8141.75	543.006	4	350.75	13.5	4	11650.8	563.558	4	433.5	19.1224	4	881.75	72.6424	4	764.25	26.298	4	4900.75	397.94	4	493	192.723	4	774.5	79.7684	4	286.25	20.7585	4	1408.25	107.398	4	508.75	11.9269	4	6577	563.51	4	2235	84.7467	4	6127.25	270.076	4	557
2.85556	1882	93.4773	4	8132	568.849	4	354.25	14.7054	4	11610	539.242	4	430.5	30.2269	4	887.75	76.8304	4	769.75	24.5679	4	4902	415.416	4	489	199.009	4	776.25	87.0187	4	288.25	20.2052	4	1409.75	99.5067	4	510.25	11.471	4	6618.25	600.502	4	2228.25	75.5574	4	6111.25	261.783	4	554
2.86667	1886.75	77.4742	4	8141.5	543	4	354.25	12.1484	4	11608.5	549.995	4	430	25.1794	4	880	73.0023	4	762.25	24.0607	4	4925	390.023	4	487.5	195.895	4	780.5	84.9215	4	290	19.4422	4	1412.75	105.693	4	504.75	8.53913	4	6619	601.667	4	2222.75	75.0661	4	6150	260.65	4	559.25
2.87778	1872.5	90.4415	4	8149.25	562.198	4	357.25	10.9962	4	11643.2	521.802	4	437.5	28.0654	4	884	70.3562	4	764.25	24.4591	4	4885.25	383.742	4	490.75	192.938	4	779.25	73.9206	4	290.75	21.0456	4	1406.25	98.4289	4	508.5	10.4083	4	6622.5	601.167	4	2225.25	72.0203	4	6128.75	275.513	4	558.25
2.88889	1883.75	82.7904	4	8158.25	536.271	4	354.75	10.8743	4	11608.5	568.957	4	432	23.4947	4	879.5	75.1909	4	767.5	22.3532	4	4902.25	394.284	4	490	195.409	4	773.5	75.4785	4	292	15.6418	4	1410.75	96.147	4	509	12.4633	4	6617.75	596.93	4	2222	76.254	4	6138.5	266.976	4	558.25
2.9	1879.75	80.4959	4	8134.75	553.71	4	351.75	15.1079	4	11606.2	549.588	4	431.75	24.985	4	881.75	66.6902	4	770	25.8586	4	4911.5	402.696	4	493.75	198.691	4	777.25	81.455	4	295.75	20.5487	4	1413.25	100.553	4	505.5	7.50555	4	6618	594.446	4	2220	75.233	4	6117	278.468	4	555.25
2.91111	1876.75	87.8953	4	8151.75	541.637	4	356	16.8127	4	11634	549.662	4	432.25	20.998	4	886.25	72.5414	4	765.5	23.7837	4	4905.75	401.76	4	491.5	194.138	4	776	75.9737	4	295.25	18.715	4	1414.25	100.141	4	506.25	9.53502	4	6621	577.811	4	2227.25	77.8048	4	6130.25	255.376	4	563
2.92222	1885.25	77.099	4	8149.25	579.341	4	357	14.1185	4	11628	538.404	4	437	26.8452	4	886.25	72.523	4	764.75	27.2809	4	4914	411.43	4	493.25	200.221	4	783.5	78.2922	4	295.75	22.1717	4	1423.5	111.859	4	507	11.804	4	6620	583.918	4	2219	73.8015	4	6139.5	283.481	4	559
2.93333	1879	91.8513	4	8133	533.098	4	357.75	13.5984	4	11689	571.846	4	433	20.8006	4	887.5	76.4831	4	764.25	20.4675	4	4917	416.592	4	493.25	198.268	4	779.5	82.1158	4	293.75	18.7683	4	1421.5	103.681	4	510.5	9.67815	4	6633.25	592.498	4	2227.5	76.5876	4	6133.5	276.831	4	564.75
2.94444	1884.25	84.9407	4	8139	542.05	4	356.75	16.5806	4	11624.8	513.151	4	435.75	23.2002	4	882.75	71.923	4	766	32.9949	4	4915.5	423.842	4	493.5	198.206	4	788.25	82.3139	4	295.5	25.1727	4	1414.25	101.697	4	514.25	9.06918	4	6612	581.363	4	2223.75	77.6461	4	6136.5	273.333	4	561
2.95556	1885	84.9117	4	8153	551.759	4	352	12.2474	4	11623	496.096	4	434.25	26.9243	4	891	67.9166	4	769	25.7423	4	4935.5	410.602	4	500	205.331	4	784.5	75.7298	4	298.25	23.4716	4	1417	104.432	4	512.75	8.4212	4	6603.5	581.099	4	2228	83.0703	4	6153	255.14	4	559.5
2.96667	1878.75	82.7501	4	8164.25	596.269	4	360.5	16.3401	4	11664.2	554.028	4	431	20.1163	4	894.5	77.0476	4	771.75	25.9406	4	4914.75	405.308	4	494.75	202.837	4	785.25	72.6286	4	297.25	18.8746	4	1414	90.712	4	508.25	15.756	4	6617.5	584.802	4	2231.25	67.0441	4	6136.25	273.096	4	558.5
2.97778	1882.25	75.0483	4	8161	526.278	4	357.25	13.2256	4	11640.8	559.918	4	434	23.8048	4	890.25	73.8439	4	766.25	29.7363	4	4922	393.401	4	496	200.687	4	786.25	78.517	4	293.75	22.0662	4	1418	86.9214	4	509.5	9.74679	4	6622.25	589.426	4	2233.25	73.5453	4	6137.5	277.283	4	560
2.98889	1890.5	82.7869	4	8172.75	544.95	4	360.5	12.6095	4	11642.2	536.269	4	431	24.3036	4	891.75	69.7394	4	770.5	27.4287	4	4931	401.767	4	498.5	197.113	4	787.5	77.8224	4	299.5	20.6317	4	1416.75	101.572	4	515.5	8.18535	4	6620	559.787	4	2231.25	67.5148	4	6133.25	265.231	4	565.5
3	1889	83.3507	4	8172.75	565.601	4	358.5	11.3871	4	11619.8	506.503	4	435.5	28.101	4	890.75	81.5899	4	769.5	25.9551	4	4936.25	404.946	4	500.75	208.084	4	786.5	80.8723	4	294.5	20.6155	4	1419.75	101.726	4	512	7.07107	4	6623.75	581.333	4	2234.25	70.1017	4	6134.5	277.083	4	563
3.01111	1887.25	79.479	4	8167	554.478	4	359.75	15.3921	4	11642.5	506.843	4	434	23.2809	4	892.75	75.1637	4	778.5	29.0803	4	4930.25	399.611	4	505.5	204.712	4	789	79.95	4	302	19.4079	4	1422	96.3846	4	511.75	10.6888	4	6616	590.488	4	2225.25	75.716	4	6138.5	270.089	4	559.5
3.02222	1890.25	77.0384	4	8153	578.583	4	360	15.2534	4	11632.2	519.954	4	436.5	21.7945	4	885.75	66.8599	4	768.25	29.3414	4	4944.5	409.16	4	498.75	205.973	4	791.25	82.3058	4	297.5	19.5704	4	1427.75	99.3189	4	516.5	15.7162	4	6643.25	579.714	4	2240.75	82.4596	4	6122.75	267.542	4	564.5
3.03333	1893	87.8825	4	8184.75	581.064	4	364	15.2971	4	11658	547.432	4	439.75	32.9482	4	884	73.1072	4	770.25	27.2565	4	4947.75	401.112	4	504.5	204.596	4	786.75	83.3682	4	299.25	19.6193	4	1421.25	99.3223	4	512.5	11.1505	4	6645.25	589.346	4	2220.25	76.9951	4	6131.5	263.689	4	571.5
3.04444	1885	82.5227	4	8200	530.214	4	360	13.2916	4	11660	491.267	4	437.75	23.9357	4	890.5	72.1873	4	762.25	26.0432	4	4930	415.563	4	503	203.522	4	790	77.6617	4	298.5	19.3649	4	1429	98.4987	4	517.75	13.7931	4	6644.25	598.444	4	2230	75.7936	4	6152.5	255.715	4	563.25
3.05556	1896.75	85.5273	4	8181.25	528.502	4	360.5	13.5277	4	11681.2	524.345	4	433.75	27.5363	4	887	66.1261	4	770.25	21.8384	4	4953.25	395.999	4	501.25	203.018	4	785.5	84.9804	4	297.5	17.4642	4	1424	101.097	4	511.25	11.0868	4	6634.25	595.764	4	2233.5	82.4722	4	6107.25	257.981	4	564.75
3.06667	1881	85.903	4	8195	551.441	4	359.75	10.7199	4	11652.2	518.535	4	431.5	21.5484	4	886.25	70.9853	4	772.75	19.6702	4	4965.75	399.18	4	501.75	203.269	4	791.5	79.6848	4	297.5	20.1577	4	1425.75	102.22	4	516.25	12.9196	4	6634	578.845	4	2235.75	75.6235	4	6143.5	259.713	4	565.25
3.07778	1888.25	82.6009	4	8182	552.529	4	360.25	16.5806	4	11653.5	537.223	4	437.25	29.5452	4	893.25	71.8395	4	775.75	20.6135	4	4930.25	423.261	4	503.5	205.883	4	786.75	81.3813	4	299.5	24.2831	4	1428.75	100.071	4	517.5	10.4722	4	6639.5	588.388	4	2228.5	76.1468	4	6121	265.572	4	568.25
3.08889	1893	78.8797	4	8197.75	578.957	4	361.5	13.9164	4	11652.8	533.982	4	433	20.2814	4	883.75	67.5148	4	771	30.2765	4	4952	391.516	4	505	205.331	4	789.75	76.1769	4	306	19.2354	4	1430	106.298	4	512.25	14.7507	4	6654.5	561.755	4	2224.75	74.1277	4	6115.75	273.315	4	567.25
3.1	1895.5	80.3181	4	8193	554.874	4	359.5	15.438	4	11655	553.737	4	439.25	22.0964	4	890.5	75.0311	4	777.25	28.1588	4	4952.75	412.234	4	505	205.233	4	790	77.9145	4	301.5	18.8591	4	1429	94.9772	4	514	14.5831	4	6626.25	561.985	4	2218.75	71.0932	4	6138.75	280.621	4	562.75
3.11111	1893.75	74.0602	4	8182.5	542.513	4	362.5	13.5769	4	11676.5	541.395	4	438.25	27.5968	4	897.25	73.3184	4	776.5	24.2006	4	4952.75	417.368	4	509	208.986	4	798.25	83.93	4	298.75	20.2052	4	1433	95.7601	4	515.25	13.9134	4	6645.75	561.22	4	2227.75	76.774	4	6141	254.564	4	568.25
3.12222	1893.25	78.7332	4	8201.5	536.64	4	366	13.5401	4	11642.8	491.723	4	437.25	21.9754	4	895.25	74.7323	4	769.5	22.3383	4	4934.25	406.191	4	504.75	205.635	4	791.5	84.5084	4	299	23.3381	4	1429.25	94.3447	4	509.75	8.30161	4	6651.75	572.812	4	2236.25	77.946	4	6136.25	233.024	4	566.25
3.13333	1896	86.4754	4	8192.5	556.967	4	363.75	11.9269	4	11671.5	566.699	4	434.25	22.3812	4	890.75	71.374	4	775.5	20.5508	4	4968.25	398.524	4	507.5	204.679	4	792.75	79.9932	4	300	20.4287	4	1432.25	88.7257	4	516.75	11.471	4	6640.5	601.181	4	2236.25	76.4477	4	6128.75	275.222	4	565.5
3.14444	1897	80.0625	4	8194.25	570.117	4	366.75	17.8582	4	11682.8	546.437	4	435.25	26.9243	4	892.25	74.8437	4	780.5	23.5867	4	4961.5	416.328	4	506.25	211.513	4	795	82.6438	4	301	19.3046	4	1430.75	101.079	4	516	9.48683	4	6660.75	607.116	4	2229.5	82.6176	4	6155.25	259.856	4	564
3.15556	1891	91.3017	4	8176	572.327	4	364.25	12.1758	4	11671.2	569.259	4	438.25	21.6391	4	893.25	72.1266	4	775.5	26.2869	4	4958.5	421.971	4	506.75	208.241	4	796.75	75.5309	4	302.5	17.3686	4	1432.5	102.439	4	511.5	8.58293	4	6653.25	589.232	4	2225.75	82.9714	4	6118	260.026	4	569.5
3.16667	1893.5	91.6279	4	8202	557.347	4	362.75	16.2558	4	11697	567.294	4	439	25.5995	4	892.25	77.4871	4	776.25	21.1719	4	4968.5	397.419	4	513.75	211.175	4	800.25	80.7522	4	301.75	19.8725	4	1434.25	99.3223	4	515	19.883	4	6661.25	581.218	4	2237	81.4412	4	6143.25	278.026	4	569.75
3.17778	1897.75	85.0818	4	8183.5	563.963	4	359.25	19.5	4	11677.8	549.672	4	438.75	27.1953	4	893.75	71.388	4	775.25	20.4022	4	4956	412.914	4	512	207.234	4	800.25	78.9108	4	301.25	17.595	4	1438	109.694	4	516	12.2746	4	6645	587.185	4	2237.25	83.512	4	6151	273.875	4	568.5
3.18889	1893.75	82.0909	4	8225.75	546.374	4	368.75	14.3149	4	11687	545.959	4	435.25	25.5131	4	900.5	72.9635	4	780.5	20.567	4	4969.25	412.194	4	513.75	211.785	4	797	82.2152	4	301	16.6933	4	1428.75	92.608	4	520.25	8.53913	4	6647.75	592.668	4	2231.75	80.1431	4	6131.25	266.945	4	568.75
3.2	1893	86.0504	4	8198.75	549.639	4	370.25	17.2506	4	11704.2	550.132	4	441.5	26.6646	4	888.75	66.6052	4	771.75	26.5377	4	4973.5	396.922	4	513.5	211.101	4	799	81.882	4	300.75	18.5	4	1436	103.179	4	515.25	6.13052	4	6644	598.702	4	2236.75	76.7827	4	6159	272.214	4	568
3.21111	1893.25	80.1098	4	8214.25	586.461	4	363.25	17.9513	4	11655.5	567.205	4	437.75	20.8066	4	896.75	75.1637	4	770	24.0416	4	4967	418.663	4	518.5	213.095	4	794.25	83.0958	4	304.25	19.9562	4	1436.75	101.141	4	518.25	11.8708	4	6644.75	576.904	4	2230.75	71.6304	4	6142.75	248.673	4	570
3.22222	1886.75	80.2013	4	8218.75	550.154	4	365.25	16.1529	4	11664.5	571.178	4	438.75	30.0929	4	893.75	74.6073	4	785	31.0591	4	4962.5	377.919	4	512.5	207.05	4	804	78.7274	4	308.5	17.0196	4	1435	100.509	4	518.25	12.9968	4	6656.75	581.079	4	2228.25	73.0816	4	6143.25	255.339	4	570.5
3.23333	1904.5	82.6418	4	8237.75	556.304	4	364.5	13.772	4	11668	534.424	4	438.5	21.8861	4	894	74.3774	4	778	31.5278	4	4979	404.515	4	516.25	208.885	4	795	77.8203	4	307.75	19.8221	4	1440.75	102.529	4	526.25	11.1467	4	6664.5	550.305	4	2238	74.9133	4	6132.5	280.71	4	565.25
3.24444	1895.5	74.7195	4	8221.75	570.46	4	366.25	11.1467	4	11703.5	567.832	4	440.25	23.7399	4	894.25	74.9683	4	775.75	21.5	4	4976.5	410.478	4	515	212.937	4	797.75	79.7386	4	306.5	22.2186	4	1440.25	100.324	4	522.75	7.08872	4	6657	575.557	4	2233.75	70.1445	4	6145	273.5	4	567.25
3.25556	1902.5	78.6617	4	8227.25	572.021	4	372.25	9.84463	4	11664	534.545	4	436.5	24.7723	4	899.75	75.5309	4	783.75	30.62	4	4982.25	398.087	4	517.25	214.511	4	804.75	86.2646	4	306	16.0624	4	1439.75	102.649	4	519	14.7196	4	6660	579.407	4	2237	84.7663	4	6121.25	264.392	4	567.25
3.26667	1898.25	86.8039	4	8223.25	576.214	4	366.75	10.5633	4	11674.2	577.482	4	438.25	27.8373	4	898	74.3371	4	774.5	20.0416	4	4971.25	396.283	4	519.75	216.184	4	802	84.6522	4	309.25	21.9298	4	1439.25	88.115	4	522	9.79796	4	6671.25	600.903	4	2235.75	83.0958	4	6139	295.523	4	569.5
3.27778	1906.5	87.7781	4	8245.75	576.454	4	370.25	12.816	4	11696.5	583.805	4	438	28.519	4	897	76.5289	4	775.25	22.2916	4	4982.75	415.433	4	521	215.25	4	803.75	88.1263	4	303.75	22.4852	4	1435.75	102.818	4	519.25	10.4682	4	6668.5	563.978	4	2238.25	79.3027	4	6146	270.608	4	572.25
3.28889	1893	81.9634	4	8275	568.564	4	366.25	13.1498	4	11712.8	546.524	4	445.25	17.9513	4	900.75	73.6314	4	779	23.7627	4	4983.5	402.639	4	521.25	215.926	4	809	78.3156	4	306	21.5716	4	1446.5	97.4149	4	521	13.5401	4	6653	606.172	4	2236.25	77.7662	4	6152	278.815	4	570.75
3.3	1892.75	86.5501	4	8231	583.27	4	376.75	19.5171	4	11679.2	544.259	4	434	28.4019	4	900.75	69.4136	4	779.25	20.0728	4	5002.5	415.173	4	523.25	213.147	4	802.5	75.2795	4	304.5	23.7276	4	1440.5	107.209	4	526.25	17.519	4	6674.5	580.033	4	2230.5	78.6109	4	6153.25	273.251	4	573
3.31111	1906.75	83.492	4	8237.5	527.276	4	367.5	17.4833	4	11745.2	552.119	4	441	25.7941	4	899	67.7299	4	779.25	27.1093	4	4998.25	410.572	4	519.5	217.22	4	805	81.8006	4	307.25	23.0561	4	1444	104.473	4	522	11.1056	4	6653.75	576.275	4	2242	79.4271	4	6132.5	271.413	4	577.5
3.32222	1900.5	74.5498	4	8253	557.845	4	368.75	15.5858	4	11702.8	570.562	4	439.25	25.5522	4	898.75	78.7924	4	777.75	26.8871	4	4995.25	404.443	4	520	217.407	4	805.25	81.168	4	306	20.8487	4	1439.75	96.7105	4	522	10.2307	4	6681	585.475	4	2237.75	71.7513	4	6159	248.042	4	575.75
3.33333	1899.5	91.0769	4	8255.5	565.432	4	373	14.0712	4	11699	542.983	4	442.75	23.3149	4	895	75.6924	4	777.75	26.5879	4	5003	405.588	4	519.25	218.803	4	805.75	84.5158	4	308	19.1659	4	1443	98.1054	4	517.75	15.6924	4	6683	600.801	4	2242.25	63.8246	4	6148.25	248.933	4	576
[truncated: 60 more rows]
[truncated: 167 more columns]

[truncated: 5 more sheets: Supp. Fig. 18b, Supp. Fig. 18c, Supp. Fig. 18d, Supp. Fig. 18e, Supp. Fig. 18f]
