# Supplementary material for: RNA-triggered Cas12a3 cleaves tRNA tails to execute bacterial immunity
Source: Nature. 2026 Jan 7;649(8099):1312–21. doi: 10.1038/s41586-025-09852-9 (PMC12851939; doi:10.1038/s41586-025-09852-9)
Supplement: Supplementary file 11 — Source Data Fig. 1 [file 41586_2025_9852_MOESM11_ESM.xlsx]

## Sheet: Fig. 1c
Nuclease	Position	Nucleotide	log2 fold-depletion average	n
ApCas12a4	1	A	-0.146999	2
ApCas12a4	1	C	0.92719	2
ApCas12a4	1	G	0.662611	2
ApCas12a4	1	T	0.995642	2
ApCas12a4	2	A	1.40782	2
ApCas12a4	2	C	-0.0624293	2
ApCas12a4	2	G	0.98452	2
ApCas12a4	2	T	0.108536	2
ApCas12a4	3	A	1.23202	2
ApCas12a4	3	C	0.510301	2
ApCas12a4	3	G	0.453692	2
ApCas12a4	3	T	0.242432	2
ApCas12a4	4	A	0.774504	2
ApCas12a4	4	C	0.626176	2
ApCas12a4	4	G	0.552141	2
ApCas12a4	4	T	0.485622	2
ApCas12a4	5	A	0.647524	2
ApCas12a4	5	C	0.606137	2
ApCas12a4	5	G	0.587877	2
ApCas12a4	5	T	0.596906	2
Ba1Cas12a3	1	A	0.24389	2
Ba1Cas12a3	1	C	0.878268	2
Ba1Cas12a3	1	G	0.77459	2
Ba1Cas12a3	1	T	0.986035	2
Ba1Cas12a3	2	A	2.24265	2
Ba1Cas12a3	2	C	0.166453	2
Ba1Cas12a3	2	G	0.407733	2
Ba1Cas12a3	2	T	0.0659452	2
Ba1Cas12a3	3	A	1.29008	2
Ba1Cas12a3	3	C	0.258717	2
Ba1Cas12a3	3	G	0.839691	2
Ba1Cas12a3	3	T	0.494296	2
Ba1Cas12a3	4	A	0.919143	2
Ba1Cas12a3	4	C	0.580616	2
Ba1Cas12a3	4	G	0.731284	2
Ba1Cas12a3	4	T	0.651741	2
Ba1Cas12a3	5	A	0.75937	2
Ba1Cas12a3	5	C	0.782653	2
Ba1Cas12a3	5	G	0.671049	2
Ba1Cas12a3	5	T	0.669712	2
MpCas12a	1	A	0.467734	2
MpCas12a	1	C	1.12729	2
MpCas12a	1	G	1.27116	2
MpCas12a	1	T	1.15175	2
MpCas12a	2	A	1.73777	2
MpCas12a	2	C	0.547329	2
MpCas12a	2	G	1.29735	2
MpCas12a	2	T	0.435487	2
MpCas12a	3	A	1.98797	2
MpCas12a	3	C	0.181311	2
MpCas12a	3	G	1.7811	2
MpCas12a	3	T	0.0675473	2
MpCas12a	4	A	1.10435	2
MpCas12a	4	C	1.05135	2
MpCas12a	4	G	1.0068	2
MpCas12a	4	T	0.855442	2
MpCas12a	5	A	0.968256	2
MpCas12a	5	C	1.059	2
MpCas12a	5	G	0.982133	2
MpCas12a	5	T	1.00855	2
MpCas12a2	1	A	0.457444	2
MpCas12a2	1	C	1.90578	2
MpCas12a2	1	G	1.70839	2
MpCas12a2	1	T	1.64634	2
MpCas12a2	2	A	3.2044	2
MpCas12a2	2	C	1.55481	2
MpCas12a2	2	G	0.50917	2
MpCas12a2	2	T	0.44957	2
MpCas12a2	3	A	3.01062	2
MpCas12a2	3	C	0.512056	2
MpCas12a2	3	G	1.6133	2
MpCas12a2	3	T	0.581974	2
MpCas12a2	4	A	2.27609	2
MpCas12a2	4	C	0.952525	2
MpCas12a2	4	G	1.50229	2
MpCas12a2	4	T	0.987042	2
MpCas12a2	5	A	1.36932	2
MpCas12a2	5	C	1.44021	2
MpCas12a2	5	G	1.39935	2
MpCas12a2	5	T	1.50907	2

## Sheet: Fig. 1d PCA GAPDH target
Nuclease	Fold change	Antibiotics	Nuclease	Antibiotics	Mean log10 transformation fold reduction	Standard deviation log10 transformation fold reduction	p value vs MpCas12a	Comparison	Significance	n
MpCas12a	3263.89	Kan, Cm	ApCas12a4	Kan	2.65061	0.639699	0.000857198	MpCas12a [Kan] vs ApCas12a4 [Kan]	***	4
MpCas12a	3133.33	Kan, Cm	ApCas12a4	Kan, Cm	3.26932	0.14272	0.975264	MpCas12a [Kan, Cm] vs ApCas12a4 [Kan, Cm]	NS	4
MpCas12a	783.333	Kan, Cm	Ba1Cas12a3	Kan	3.55103	0.172814	4.43884e-05	MpCas12a [Kan] vs Ba1Cas12a3 [Kan]	***	4
MpCas12a	1566.67	Kan, Cm	Ba1Cas12a3	Kan, Cm	3.8708	0.500436	0.0967641	MpCas12a [Kan, Cm] vs Ba1Cas12a3 [Kan, Cm]	NS	4
MpCas12a	1.5375	Kan	MpCas12a	Kan	-0.0561777	0.376981		reference		4
MpCas12a	2.05	Kan	MpCas12a	Kan, Cm	3.27467	0.292941		reference		4
MpCas12a	0.615	Kan	MpCas12a2	Kan	2.36885	0.485749	0.000295129	MpCas12a [Kan] vs MpCas12a2 [Kan]	***	4
MpCas12a	0.3075	Kan	MpCas12a2	Kan, Cm	3.24308	0.158578	0.857627	MpCas12a [Kan, Cm] vs MpCas12a2 [Kan, Cm]	NS	4
MpCas12a2	2560.98	Kan, Cm	Sm3Cas12a3	Kan	2.6255	0.419447	8.23864e-05	MpCas12a [Kan] vs Sm3Cas12a3 [Kan]	***	4
MpCas12a2	1296.3	Kan, Cm	Sm3Cas12a3	Kan, Cm	4.11621	0.429626	0.0212222	MpCas12a [Kan, Cm] vs Sm3Cas12a3 [Kan, Cm]	*	4
MpCas12a2	1265.06	Kan, Cm	ca23Cas12a3	Kan	2.83461	0.312247	2.83174e-05	MpCas12a [Kan] vs ca23Cas12a3 [Kan]	***	4
MpCas12a2	2234.04	Kan, Cm	ca23Cas12a3	Kan, Cm	2.84953	0.359969	0.118679	MpCas12a [Kan, Cm] vs ca23Cas12a3 [Kan, Cm]	NS	4
MpCas12a2	712.5	Kan
MpCas12a2	61.9565	Kan
MpCas12a2	142.5	Kan
MpCas12a2	475	Kan
Sm3Cas12a3	9090.91	Kan, Cm
Sm3Cas12a3	57142.9	Kan, Cm
Sm3Cas12a3	8000	Kan, Cm
Sm3Cas12a3	7017.54	Kan, Cm
Sm3Cas12a3	587.5	Kan
Sm3Cas12a3	391.667	Kan
Sm3Cas12a3	117.5	Kan
Sm3Cas12a3	1175	Kan
Ba1Cas12a3	3750	Kan, Cm
Ba1Cas12a3	37500	Kan, Cm
Ba1Cas12a3	2884.62	Kan, Cm
Ba1Cas12a3	7500	Kan, Cm
Ba1Cas12a3	4000	Kan
Ba1Cas12a3	5000	Kan
Ba1Cas12a3	2000	Kan
Ba1Cas12a3	4000	Kan
ca23Cas12a3	350	Kan, Cm
ca23Cas12a3	1166.67	Kan, Cm
ca23Cas12a3	1750	Kan, Cm
ca23Cas12a3	350	Kan, Cm
ca23Cas12a3	312.5	Kan
ca23Cas12a3	1785.71	Kan
ca23Cas12a3	625	Kan
ca23Cas12a3	625	Kan
ApCas12a4	1450	Kan, Cm
ApCas12a4	1450	Kan, Cm
ApCas12a4	1959.46	Kan, Cm
ApCas12a4	2900	Kan, Cm
ApCas12a4	2450	Kan
ApCas12a4	245	Kan
ApCas12a4	81.6667	Kan
ApCas12a4	816.667	Kan

## Sheet: Fig. 1e - SOS
Nuclease	GFP fluorescence	Condition		Nuclease	Mean T	Standard deviation T	Mean NT	Standard deviation NT	p_value	significance	n
SuCas12a2	1.37775	NT		ApCas12a4	1.73124	0.474599	1.22879	0.125863	0.121929	NS	4
SuCas12a2	0.962103	NT		MpCas12a2	14.193	2.7168	1.76267	0.123247	0.00272208	**	4
SuCas12a2	1.4642	NT		Sm3Cas12a3	1.61782	0.381005	0.922864	0.166503	0.0276469	*	4
SuCas12a2	1.29546	NT		SuCas12a2	8.9161	2.84814	1.27488	0.219604	0.0123934	*	4
MpCas12a2	1.65401	NT
MpCas12a2	1.92218	NT
MpCas12a2	1.67798	NT
MpCas12a2	1.79653	NT
Sm3Cas12a3	0.8125	NT
Sm3Cas12a3	0.957435	NT
Sm3Cas12a3	1.14368	NT
Sm3Cas12a3	0.777837	NT
ApCas12a4	1.17986	NT
ApCas12a4	1.10225	NT
ApCas12a4	1.2337	NT
ApCas12a4	1.39936	NT
SuCas12a2	10.2	T
SuCas12a2	4.66909	T
SuCas12a2	10.7584	T
SuCas12a2	10.0369	T
MpCas12a2	10.7788	T
MpCas12a2	15.6545	T
MpCas12a2	13.3742	T
MpCas12a2	16.9643	T
Sm3Cas12a3	1.60951	T
Sm3Cas12a3	1.57407	T
Sm3Cas12a3	1.17901	T
Sm3Cas12a3	2.1087	T
ApCas12a4	1.90689	T
ApCas12a4	2.31882	T
ApCas12a4	1.41427	T
ApCas12a4	1.28497	T

## Sheet: Fig. 1f
Nuclease	Target	Collateral	Normalized rate	n
ApCas12a4	RNA	RNA	1	4
ApCas12a4	RNA	dsDNA	0	4
ApCas12a4	RNA	ssDNA	0	4
ApCas12a4	dsDNA	RNA	0	3
ApCas12a4	dsDNA	dsDNA	0	4
ApCas12a4	dsDNA	ssDNA	0	4
ApCas12a4	ssDNA	RNA	0	4
ApCas12a4	ssDNA	dsDNA	0	4
ApCas12a4	ssDNA	ssDNA	0	4
Ba1Cas12a3	RNA	RNA	1	4
Ba1Cas12a3	RNA	dsDNA	0	4
Ba1Cas12a3	RNA	ssDNA	0	4
Ba1Cas12a3	dsDNA	RNA	0	4
Ba1Cas12a3	dsDNA	dsDNA	0	4
Ba1Cas12a3	dsDNA	ssDNA	0	4
Ba1Cas12a3	ssDNA	RNA	0	3
Ba1Cas12a3	ssDNA	dsDNA	0	4
Ba1Cas12a3	ssDNA	ssDNA	0	4
MpCas12a	RNA	RNA	0	4
MpCas12a	RNA	dsDNA	0.00457794	4
MpCas12a	RNA	ssDNA	0	4
MpCas12a	dsDNA	RNA	0	4
MpCas12a	dsDNA	dsDNA	0	4
MpCas12a	dsDNA	ssDNA	0.127289	4
MpCas12a	ssDNA	RNA	0	4
MpCas12a	ssDNA	dsDNA	0.0573545	4
MpCas12a	ssDNA	ssDNA	1	4
MpCas12a2	RNA	RNA	0.570794	4
MpCas12a2	RNA	dsDNA	0.232173	4
MpCas12a2	RNA	ssDNA	1	4
MpCas12a2	dsDNA	RNA	0	4
MpCas12a2	dsDNA	dsDNA	0	4
MpCas12a2	dsDNA	ssDNA	0	4
MpCas12a2	ssDNA	RNA	0	4
MpCas12a2	ssDNA	dsDNA	0.000781614	4
MpCas12a2	ssDNA	ssDNA	0	4
