# Supplementary material for: RNA-triggered Cas12a3 cleaves tRNA tails to execute bacterial immunity
Source: Nature. 2026 Jan 7;649(8099):1312–21. doi: 10.1038/s41586-025-09852-9 (PMC12851939; doi:10.1038/s41586-025-09852-9)
Supplement: Supplementary file 12 — Source Data Fig. 2 [file 41586_2025_9852_MOESM12_ESM.xlsx]

## Sheet: Fig. 2a
Time (h)	MpCas12a2 NT Mean	MpCas12a2 T Mean	Ba1Cas12a3 NT Mean	Ba1Cas12a3 T Mean	ApCas12a4 NT Mean	ApCas12a4 T Mean	MpCas12a2 NT Standard deviation	MpCas12a2 T Standard deviation	Ba1Cas12a3 NT Standard deviation	Ba1Cas12a3 T Standard deviation	ApCas12a4 NT Standard deviation	ApCas12a4 T Standard deviation	MpCas12a2 NT n	MpCas12a2 T n	Ba1Cas12a3 NT n	Ba1Cas12a3 T n	ApCas12a4 NT n	ApCas12a4 T n
0	427	692.25	401	706	504.5	616	17.2047	34.8748	19.3735	74.7574	31.225	37.0675	4	4	4	4	4	4
0.0111111	442.75	716.75	452	764	537.25	628.5	20.3859	40.7625	26.3565	87.5024	29.4208	34.1028	4	4	4	4	4	4
0.0222222	460.25	758.25	467	792.75	537.5	639.25	13.1751	42.6878	33.0151	85.3205	36.6379	29.8035	4	4	4	4	4	4
0.0333333	458.5	809	472.25	830.5	541.75	646	13.2288	35.3553	25.4738	91.1574	33.4103	25.4296	4	4	4	4	4	4
0.0444444	466.75	870.25	475	870.5	546.5	658.25	11.8708	34.5193	33.6353	100.248	34.7803	35.0844	4	4	4	4	4	4
0.0555556	463.25	943.25	475	908.5	549.25	673.25	13.376	49.5942	32.0728	100.762	28.8025	37.5444	4	4	4	4	4	4
0.0666667	466.5	1036	473	953.75	549.5	692	13.2791	64.2806	34.9762	103.85	25.9551	34.7659	4	4	4	4	4	4
0.0777778	464.25	1146.75	470.75	1002.5	547	714.25	10.8128	80.0599	32.0975	105.238	27.2641	35.3589	4	4	4	4	4	4
0.0888889	470.25	1264	470.25	1046.75	548	726.75	9.39415	104.617	29.8147	106.362	24.9933	37.6685	4	4	4	4	4	4
0.1	469.75	1408.75	469.5	1101.5	553	750.5	13.5	128.658	35.1805	119.104	37.2827	33.3617	4	4	4	4	4	4
0.111111	478	1562.25	469.5	1166.75	551.5	765.5	11.4891	154.739	39.5179	119.787	33.3716	35.9026	4	4	4	4	4	4
0.122222	486.25	1725	473.25	1216.5	555.5	797	5.7373	187.179	38.7933	122.677	27.9106	27.6767	4	4	4	4	4	4
0.133333	490.5	1910.5	477.25	1267.25	555	819.25	8.66025	219.883	32.6228	130.87	36.0278	28.9525	4	4	4	4	4	4
0.144444	495.25	2092.25	479	1332.25	558.5	838.25	9.97914	254.293	36.1939	128.261	22.7816	24.5136	4	4	4	4	4	4
0.155556	506	2307	482.25	1386.25	565	871.25	8.28654	283.957	40.1777	143.936	39.5559	32.0455	4	4	4	4	4	4
0.166667	515.5	2522.5	481.25	1444.25	560.25	898.5	11.9583	329.644	36.0959	148.809	29.239	33.7491	4	4	4	4	4	4
0.177778	525.5	2730.5	491.75	1505.25	559.5	922	11.2101	352.917	38.0121	150.675	30.5341	32.0104	4	4	4	4	4	4
0.188889	528.25	2955.5	494.25	1559.25	563.75	946.75	13.4753	388.589	37.2413	159.037	26.9614	38.1434	4	4	4	4	4	4
0.2	536	3198.5	496	1618	563	983.25	16.4317	434.844	36.6697	160.214	36.5605	37.6685	4	4	4	4	4	4
0.211111	543	3416.75	506.25	1669.75	565.25	1000	10.2307	440.692	34.7982	161.927	37.5533	41.3521	4	4	4	4	4	4
0.222222	552.5	3663	505	1722.75	566.75	1033	16.0104	471.143	34.4577	172.608	33.2904	35.4307	4	4	4	4	4	4
0.233333	562	3898.75	507.75	1786	570	1058.5	15.4272	505.433	36.436	164.882	31.6333	35.3695	4	4	4	4	4	4
0.244444	574.25	4139.25	514	1829.25	572	1076.25	12.0934	559.623	42.6849	178.315	29.9666	32.9482	4	4	4	4	4	4
0.255556	576	4418.25	513.25	1876.25	566.25	1109	16.7133	575.364	34.4226	178.765	30.7395	43.0116	4	4	4	4	4	4
0.266667	585.75	4651.5	513.5	1928	566.25	1138.75	13.4257	612.952	36.6288	188.448	43.6148	44.1239	4	4	4	4	4	4
0.277778	591.25	4905.5	519.5	1974	578.25	1164.5	12.816	638.378	39.315	197.953	30.5873	42.5637	4	4	4	4	4	4
0.288889	600	5161.5	521.5	2025.25	573.75	1193.5	16.4317	678.835	33.7095	202.753	30.1482	43.0232	4	4	4	4	4	4
0.3	610	5393.75	522.25	2061.75	572.75	1220.75	13.8804	692.773	38.4827	201.809	32.4281	45.3459	4	4	4	4	4	4
0.311111	617.5	5645.5	524	2104.5	569.25	1241.25	8.66025	707.408	35.1283	213.625	31.8054	49.9958	4	4	4	4	4	4
0.322222	626.75	5913.5	526	2145.25	577.5	1266.75	16.5605	739.826	40.1912	209.303	32.3986	52.5444	4	4	4	4	4	4
0.333333	631	6159.5	526.25	2186	571.75	1293.5	15.0997	745.236	45.8285	200.08	33.029	60.2135	4	4	4	4	4	4
0.344444	644.75	6362	530.25	2227	573.25	1319.75	17.9513	774.135	43.8207	217.094	36.6913	54.0455	4	4	4	4	4	4
0.355556	651.5	6653.25	526.25	2262	577.5	1342.75	13.5277	807.422	44.7092	220.12	31.0752	61.7542	4	4	4	4	4	4
0.366667	655.5	6852.5	529.75	2290.75	568	1370.5	15.8008	809.127	37.4199	208.194	31.6754	64.0755	4	4	4	4	4	4
0.377778	664.25	7084	531.25	2324.25	574.75	1403.5	16.3376	805.372	38.1434	227.232	31.7425	71.4819	4	4	4	4	4	4
0.388889	676.75	7309.75	530.5	2353.75	576.5	1420	6.5	802.194	42.6263	232.12	32.0988	55.7435	4	4	4	4	4	4
0.4	682.75	7515.25	532	2370.5	579.5	1447.75	21.8232	815.938	39.6064	219.05	39.5517	64.2929	4	4	4	4	4	4
0.411111	688.25	7715	533.25	2413.25	575	1468.5	22.8819	820.011	36.8635	223.786	33.0353	62.6658	4	4	4	4	4	4
0.422222	695	7966	537.5	2428.5	578	1493.75	17.9444	820.89	33.7688	228.166	31.3794	60.235	4	4	4	4	4	4
0.433333	707.25	8140.75	534.75	2459.25	578.25	1515.5	17.2892	827.639	40.9909	233.163	32.541	74.3079	4	4	4	4	4	4
0.444444	714.5	8367	536.5	2495.75	581.25	1540.5	14.4799	839.277	40.1539	236.07	35.8643	68.821	4	4	4	4	4	4
0.455556	722.25	8513.75	539.5	2514.75	577.25	1565.75	15.7982	795.427	29.9611	239.064	37.7304	68.1487	4	4	4	4	4	4
0.466667	734.25	8720	537.75	2540	580	1593.75	17.8769	832.058	45.0361	235.871	26.2679	70.552	4	4	4	4	4	4
0.477778	742.25	8891.5	541.25	2568	579.5	1613.75	18.8392	802.924	35.4342	246.532	34.2588	75.738	4	4	4	4	4	4
0.488889	743.5	9109.5	539	2589	582	1629.25	25.1727	759.634	42.7161	235.022	33.1662	63.5105	4	4	4	4	4	4
0.5	758.75	9262.5	541	2602.25	580.25	1660.5	24.0468	808.714	45.6873	239.103	32.3355	78.6999	4	4	4	4	4	4
0.511111	762.75	9393.5	541.5	2621	581.25	1682.75	17.7459	748.883	34.6939	234.701	28.4766	76.2162	4	4	4	4	4	4
0.522222	768.5	9557.75	549	2644.75	581.75	1703.25	24.3653	750.853	45.7894	254.776	31.8368	79.7595	4	4	4	4	4	4
0.533333	778	9685.75	547.25	2669.75	578.5	1730.25	24.1247	740.701	45.4414	238.412	33.9657	73.7309	4	4	4	4	4	4
0.544444	789.5	9851.5	549.25	2687	584	1745.25	22.7816	711.077	44.1314	244.869	31.3794	71.0041	4	4	4	4	4	4
0.555556	798.25	9999.5	554	2708.25	582.5	1771	25.8247	686.227	40.5545	257.434	37.7845	75.776	4	4	4	4	4	4
0.566667	811	10107.8	548.5	2723.75	580.75	1795.25	17.224	712.871	46.0543	253.685	29.9152	83.164	4	4	4	4	4	4
0.577778	819.25	10274	549.75	2742.75	587.25	1810.25	17.4619	710.624	47.6751	254.475	30.7287	77.6075	4	4	4	4	4	4
0.588889	818.5	10377.2	554.25	2756	582.5	1841	25.9808	654.059	39.1525	260.549	35.0666	83.7735	4	4	4	4	4	4
0.6	830.75	10479	551	2760.75	587.5	1858	28.1943	654.025	46.1952	245.219	36.4097	86.1162	4	4	4	4	4	4
0.611111	837.75	10615.8	555.75	2782	583.25	1872.5	26.8002	656.858	42.6253	264.561	28.9986	85.3717	4	4	4	4	4	4
0.622222	849.75	10745.8	556.75	2803	588.5	1895.75	31.9414	640.858	45.39	280.32	34.2977	81.6267	4	4	4	4	4	4
0.633333	858.5	10807.8	556.75	2813.5	582	1917.25	29.0115	649.013	43.4463	270.287	40.7349	101.612	4	4	4	4	4	4
0.644444	866.75	10938	554.25	2836.75	592	1930.75	29.239	621.239	47.1054	267.208	29.6985	85.8036	4	4	4	4	4	4
0.655556	869.5	11014	555	2832.75	589	1960	32.2128	577.4	47.4693	270.697	34.2442	88.7806	4	4	4	4	4	4
0.666667	875	11098.8	558	2848.5	584	1973	33.5659	566.908	48.5592	254.881	34.215	99.6628	4	4	4	4	4	4
0.677778	892	11237	561	2868.5	592.5	2008.75	30.3205	578.982	48.5661	260.944	27.9583	100.055	4	4	4	4	4	4
0.688889	894	11320.5	558.75	2871.75	587	2026.25	35.9907	580.067	42.8359	273.37	33.2966	93.1571	4	4	4	4	4	4
0.7	908	11363.5	561	2886	591.5	2037	35.9166	545.694	40.2078	277.713	36.2997	94.5057	4	4	4	4	4	4
0.711111	921.5	11473.5	558.5	2896	587.5	2058.25	35.0761	541.821	44.7623	260.512	38.0745	91.8273	4	4	4	4	4	4
0.722222	927.5	11553.8	561.75	2909.25	595.25	2072.5	35.5668	533.024	51.2014	274.833	35.4248	94.9122	4	4	4	4	4	4
0.733333	932.75	11618.5	558	2911.25	587.75	2099	33.8662	596.062	46.4543	260.544	33.7873	106.286	4	4	4	4	4	4
0.744444	938.75	11658	559.75	2929	584	2112	35.7619	573.15	44.7763	269.718	31.2197	98.6408	4	4	4	4	4	4
0.755556	948.75	11704.5	561.25	2925	593	2135.5	41.0152	533.156	56.7414	256.797	33.8723	109.095	4	4	4	4	4	4
0.766667	964.25	11831.8	570	2932	588.5	2159.75	33.4402	541.272	42.7629	259.947	30.5123	96.9377	4	4	4	4	4	4
0.777778	970.25	11876.8	564	2937.75	595.75	2173.75	37.1427	521.018	48.5249	272.577	38.6642	109.576	4	4	4	4	4	4
0.788889	977	11922.8	562.25	2949	594	2183.5	36.9955	525.142	54.5367	264.559	34.9952	105.124	4	4	4	4	4	4
0.8	985	11992	562.5	2965.5	598.75	2216.75	44.5945	527.102	50.2693	266.371	33.0492	91.2519	4	4	4	4	4	4
0.811111	996.75	12054	566	2980.25	592.75	2228	41.7243	518.83	53.6284	280.72	34.4323	108.08	4	4	4	4	4	4
0.822222	1003.25	12110.8	567.5	2985.75	595.75	2244.75	42.8048	481.499	49.5345	273.551	34.8843	109.74	4	4	4	4	4	4
0.833333	1014.25	12126.2	565	2980.5	585	2257.25	43.2078	476.206	56.113	256.045	36.5331	108.121	4	4	4	4	4	4
0.844444	1016.5	12167.2	569.75	2998	593	2278	44.0643	502.599	55.4159	275.596	38.6868	107.02	4	4	4	4	4	4
0.855556	1025	12263.2	562.75	2998	594.75	2301	53.1099	501.759	56.1686	264.377	29.8594	111.508	4	4	4	4	4	4
0.866667	1035.75	12258.5	571.5	3003.5	594.75	2320.25	41.3471	479.954	51.0588	262.355	31.0738	116.811	4	4	4	4	4	4
0.877778	1045.25	12317.8	569.75	3008.75	589	2327.5	46.5072	524.079	54.6161	269.27	36.9053	121.498	4	4	4	4	4	4
0.888889	1044.25	12315.8	573.75	3017	591.75	2354.5	47.3594	468.031	50.9207	262.577	33.5298	127.5	4	4	4	4	4	4
0.9	1063	12373.2	573.5	3027.25	597	2376.25	51.2965	426.195	55.0787	262.434	40.2989	113.67	4	4	4	4	4	4
0.911111	1072.5	12452	574	3025.75	591.75	2380.5	46.8935	489.306	64.3377	262	30.6526	108.721	4	4	4	4	4	4
0.922222	1078.25	12495	572	3047.5	597.5	2405.25	53.9035	539.983	52.4786	281.923	33.3916	107.964	4	4	4	4	4	4
0.933333	1092.5	12539	575.75	3044	590.5	2417.5	54.5191	516.58	57.6737	266.004	31.7543	119.433	4	4	4	4	4	4
0.944444	1101.75	12555	574.25	3054.75	599	2443.25	54.4878	477.897	58.6025	266.073	34.6891	105.655	4	4	4	4	4	4
0.955556	1110.25	12591.5	578	3064.5	599.5	2453	48.3279	469.589	60.553	272.95	30.7409	125.161	4	4	4	4	4	4
0.966667	1119.25	12592.2	571.5	3052.5	602	2473.75	51.5776	462.68	65.2457	270.447	36.3135	96.462	4	4	4	4	4	4
0.977778	1118.5	12668	578	3059.5	597	2487.5	51.0261	530.843	61.1228	257.699	31.9479	131.041	4	4	4	4	4	4
0.988889	1124.75	12696	577	3057.5	598	2505	56.2754	479.311	58.7026	268.518	28.4019	116.296	4	4	4	4	4	4
1	1134.25	12719	585.75	3067.5	601.25	2513.25	49.7485	434.568	64.1944	263.027	31.1274	120.162	4	4	4	4	4	4
1.01111	1152.25	12727.8	581.75	3065.25	594.75	2530.25	57.256	492.802	62.994	276.938	28.8025	116.457	4	4	4	4	4	4
1.02222	1152.25	12777	583.25	3078	603.5	2547.75	59.8018	471.85	60.731	260.109	38.9059	133.42	4	4	4	4	4	4
1.03333	1165.75	12815.5	582	3080.25	600	2569.75	52.7407	497.154	61.0737	257.158	35.2987	131.849	4	4	4	4	4	4
1.04444	1178.5	12794	579	3091.5	599.5	2584.75	60.3407	449.86	61.6928	270.266	42.3989	134.426	4	4	4	4	4	4
1.05556	1187	12831	583.75	3096.75	600.75	2599.5	49.1121	494.923	66.8749	272.683	31.9726	129.462	4	4	4	4	4	4
1.06667	1193.25	12906.2	585	3099.25	603	2605.75	57.8122	479.162	67.2557	268.904	34.8807	125.675	4	4	4	4	4	4
1.07778	1199	12917	580	3094.75	603.25	2633.75	56.202	528.252	67.6116	256.261	38.6642	125.141	4	4	4	4	4	4
1.08889	1218.5	12977.5	580.5	3113.75	599	2636.5	57.657	531.883	71.2016	277.642	35.0619	126.403	4	4	4	4	4	4
1.1	1221.5	12917.8	585	3104	602.5	2659.5	57.0175	502.647	65.0999	263.478	33.0101	128.222	4	4	4	4	4	4
1.11111	1229	12954.5	586	3114.75	601.25	2673	59.8387	497.711	68.678	267.374	35.8922	137.252	4	4	4	4	4	4
1.12222	1238.5	13025.2	586.25	3113.25	607	2691	64.4593	465.211	67.8301	269.082	32.3419	128.766	4	4	4	4	4	4
1.13333	1246.25	13041.8	587.25	3106	599.5	2701.25	53.3877	520.495	65.5407	259.503	33.5609	121.722	4	4	4	4	4	4
1.14444	1250.5	13022	589	3109.75	598	2705.5	66.1791	500.651	73.6795	278.94	35.7491	124.853	4	4	4	4	4	4
1.15556	1258	13056.8	587.75	3131.75	608.75	2730.75	60.9754	524.553	70.0208	268.315	37.9594	130.936	4	4	4	4	4	4
1.16667	1271.25	13089.8	590.75	3127.5	612.5	2750.5	63.8246	503.02	75.9051	273.309	36.8284	144.235	4	4	4	4	4	4
1.17778	1274.25	13091.8	591.25	3130.25	605.5	2754.25	65.8856	499.464	70.1635	257.843	38.3101	137.371	4	4	4	4	4	4
1.18889	1287.25	13106.2	589.25	3142.5	613.5	2771	69.7251	481.039	71.1307	266.445	34.4915	135.295	4	4	4	4	4	4
1.2	1305	13097.8	586.25	3141	609	2787.75	63.7181	489.831	71.6165	269.87	32.6497	133.602	4	4	4	4	4	4
1.21111	1305.75	13128.2	587.5	3139.5	605.75	2801.75	71.7281	496.468	78.1985	264.727	40.0364	125.524	4	4	4	4	4	4
1.22222	1310.25	13154.8	590.25	3130.5	606.25	2811.5	69.7011	489.062	79.0543	266.073	32.9482	143.514	4	4	4	4	4	4
1.23333	1321	13138.2	592.25	3149.25	605.25	2827.75	61.6333	440.936	76.8435	278.018	35.3023	139.922	4	4	4	4	4	4
1.24444	1327.5	13187.5	594.75	3147.5	606.75	2835.75	70.5904	501.112	72.7891	273.482	31.9831	143.072	4	4	4	4	4	4
1.25556	1334.75	13255	598.5	3142.25	608.25	2853	73.0542	475.099	74.4334	271.673	30.6309	132.517	4	4	4	4	4	4
1.26667	1340.25	13233.5	594.75	3144.5	612.5	2877.25	73.7445	474.156	83.1199	255.696	35.9119	139.488	4	4	4	4	4	4
1.27778	1353.5	13250.2	597.25	3159	603.75	2888	74.0158	510.436	78.5085	274.184	32.6228	143.027	4	4	4	4	4	4
1.28889	1363.25	13254	594.5	3151.25	610.75	2896.75	74.3074	471.871	83.9861	256.279	36.9267	132.389	4	4	4	4	4	4
1.3	1380	13243.5	598.75	3159.25	611.5	2914.25	79.0232	466.672	82.9714	260.761	40.0125	152.257	4	4	4	4	4	4
1.31111	1380.5	13281.2	600	3163.5	613	2924.5	75.6505	440.971	81.2937	262.489	24.7386	142.666	4	4	4	4	4	4
1.32222	1392.5	13312.5	598.75	3162.25	608.5	2930.25	70.9953	492.05	82.9151	263.754	35.3129	140.163	4	4	4	4	4	4
1.33333	1406	13315.5	598.25	3166	607.25	2941.25	71.3909	466.686	82.318	272.771	31.6583	141.283	4	4	4	4	4	4
1.34444	1407	13326.2	601.25	3167	611.75	2959.75	78.6003	502.12	77.1811	262.791	37.5	148.61	4	4	4	4	4	4
1.35556	1422	13367.8	599.75	3171.25	612.5	2976.75	68.9879	496.573	79.9766	271.048	35.6698	144.329	4	4	4	4	4	4
1.36667	1432.75	13364	601.75	3184.75	612.5	2987.75	78.8347	474.044	81.8958	278.569	28.6415	137.941	4	4	4	4	4	4
1.37778	1432.5	13370.8	603.25	3166.75	606.25	3006.25	89.131	475.987	86.419	271.763	35.9201	153.078	4	4	4	4	4	4
1.38889	1445.5	13362.8	605.25	3176.75	617.25	3009	83.0442	507.099	84.1601	274.774	36.3444	153.293	4	4	4	4	4	4
1.4	1453.25	13403	609.75	3173.5	612.25	3030.5	78.784	519.029	89.7046	280.441	29.8259	143.89	4	4	4	4	4	4
1.41111	1464	13384.2	604.5	3188.25	612.75	3036.75	78.3369	517.003	88.6736	269.312	33.8858	154.36	4	4	4	4	4	4
1.42222	1470.5	13454	606	3188.5	616.5	3048.5	74.1283	540.943	86.4562	265.521	24.4472	142.278	4	4	4	4	4	4
1.43333	1471	13383.5	601	3177	613.5	3071.25	81.6047	511.376	90.5723	262.223	33.0101	167.798	4	4	4	4	4	4
1.44444	1488.25	13442.2	606	3180	612.75	3079.25	82.7703	449.394	96.6333	273.256	35.3306	140.217	4	4	4	4	4	4
1.45556	1490	13453.2	607.75	3190.5	613.75	3089.5	82.1259	472.417	91.0581	266.103	28.6516	136.7	4	4	4	4	4	4
1.46667	1501.75	13498.2	609.75	3189.25	618	3093.5	86.8039	466.198	86.0828	274.79	34.9952	164.044	4	4	4	4	4	4
1.47778	1510.75	13455.5	608.5	3199.5	619.5	3128.25	93.0855	511.645	92.4968	268.906	33.9067	153.115	4	4	4	4	4	4
1.48889	1525.5	13455	608.25	3189.75	616	3122.75	100.603	475.854	90.3157	282.363	34.2637	151.436	4	4	4	4	4	4
1.5	1530	13509.8	612	3196.5	615.5	3137	87.2353	472.575	94.8156	270.358	35.426	149.441	4	4	4	4	4	4
1.51111	1537.5	13496	614	3197.5	621	3151.5	95.6295	550.536	96.2531	276.034	39.4715	167.397	4	4	4	4	4	4
1.52222	1544.5	13542.2	615	3202.75	619.25	3173	94.2001	453.117	94.8999	271.85	36.7276	158.531	4	4	4	4	4	4
1.53333	1552.75	13511.8	615.5	3221.25	624	3186	84.3816	510.211	95.3502	276.9	33.4963	158.192	4	4	4	4	4	4
1.54444	1562.25	13535.5	607	3202.25	619.75	3193.25	90.6178	448.025	96.6437	274.534	34.4323	156.276	4	4	4	4	4	4
1.55556	1571	13561.5	615	3194.5	618	3207.75	97.7173	473.651	95.7183	265.16	39.1152	153.465	4	4	4	4	4	4
1.56667	1585.25	13552.2	612.5	3202	617	3219.75	97.0854	506.069	94.5533	264.665	36.5969	161.314	4	4	4	4	4	4
1.57778	1587.75	13551.2	614.5	3208.5	623.75	3231	101.671	468.859	101.628	266.495	38.1958	156.806	4	4	4	4	4	4
1.58889	1605.5	13550.5	620.25	3221.75	622.25	3232.25	84.8233	513.034	104.621	289.887	31.0631	153.441	4	4	4	4	4	4
1.6	1605.75	13594.2	619.5	3211.75	625.75	3252.5	95.8797	498.981	100.454	255.641	29.6128	164.336	4	4	4	4	4	4
1.61111	1612.75	13573	613.25	3217.75	625	3265.5	92.2402	543.779	97.8208	270.953	31.8224	162.67	4	4	4	4	4	4
1.62222	1621	13579	620.5	3215.75	628.25	3272.75	94.2019	468.664	103.539	280.306	36.2893	167.339	4	4	4	4	4	4
1.63333	1630.25	13633.2	624	3214.5	621.75	3279.5	96.6277	525.534	107.288	272.329	37.9331	162.517	4	4	4	4	4	4
1.64444	1638.5	13663	623	3230.75	629.5	3294.75	105.244	515.068	102.629	277.859	34.5398	166.908	4	4	4	4	4	4
1.65556	1651	13654.5	624.75	3219.25	627	3310.75	97.8673	471.173	108.239	275.967	40.5051	156.464	4	4	4	4	4	4
1.66667	1651	13622	621	3221.75	625	3328.75	88.3101	491.571	107.787	275.499	30.93	154.509	4	4	4	4	4	4
1.67778	1658.75	13633.2	623.25	3236.25	629.25	3323.75	99.8812	485.517	104.739	271.077	36.1329	171.467	4	4	4	4	4	4
1.68889	1679.25	13616.8	626.25	3222	628.75	3344.5	104.363	487.868	102.331	273.287	31.4682	163.096	4	4	4	4	4	4
1.7	1685.25	13657	622	3230.5	631.75	3349.25	103.622	527.05	112.839	279.592	34.0331	157.994	4	4	4	4	4	4
1.71111	1684.75	13708.5	630	3243	622	3360.25	101.867	486.132	106.079	269.095	38.5314	164.526	4	4	4	4	4	4
1.72222	1703.25	13720.5	621.5	3236	625	3371	100.629	514.041	109.455	268.947	31.6333	172.982	4	4	4	4	4	4
1.73333	1707.25	13747.8	626.75	3239.75	631.5	3389.25	95.5419	527.688	112.778	272.844	38.7255	161.027	4	4	4	4	4	4
1.74444	1713.75	13700.8	619.75	3227.25	629	3404	107.46	461.058	107.217	264.293	31.927	168.192	4	4	4	4	4	4
1.75556	1725.5	13701	626.5	3234.75	629.25	3406	103.5	527.425	114.567	285.661	25.3163	165.849	4	4	4	4	4	4
1.76667	1735.75	13730.2	624.25	3239.5	627.75	3432.75	110.72	536.236	117.707	265.973	28.8256	176.726	4	4	4	4	4	4
1.77778	1744	13715.8	630.25	3245.75	633.5	3435.75	106.254	494.736	114.185	282.691	34.6458	152.246	4	4	4	4	4	4
1.78889	1750.75	13730.2	627	3243.75	636	3450.5	112.678	494.848	111.352	281.448	32.7516	173.383	4	4	4	4	4	4
1.8	1755.25	13722.8	633.25	3243.25	629.75	3458.25	106.759	504.129	118.3	281.693	36.0775	162.631	4	4	4	4	4	4
1.81111	1770.75	13736.8	635.5	3248.25	634.75	3473.25	113.969	471.641	117.905	272.591	36.782	171.477	4	4	4	4	4	4
1.82222	1775.25	13809.8	630.75	3229.25	637.5	3478.25	103.985	516.627	118.12	269.509	33.5907	166.862	4	4	4	4	4	4
1.83333	1776.75	13762.5	632.75	3246	638	3476.75	104.427	501.468	120.129	270.482	29.4958	170.75	4	4	4	4	4	4
1.84444	1795.5	13760	635	3254.5	632.25	3504.25	111.153	450.929	115.013	266.709	34.7023	158.334	4	4	4	4	4	4
1.85556	1797.5	13780.2	635	3250	634.75	3512.25	118.047	550.318	122.036	283.222	37.7392	170.079	4	4	4	4	4	4
1.86667	1803.5	13771.5	638.75	3236.75	633.75	3523.5	112.489	493.209	113.474	272.163	40.4918	187.768	4	4	4	4	4	4
1.87778	1819.5	13795	640.25	3242.75	633	3533.75	105.038	532.611	122.685	272.863	37.0585	175.832	4	4	4	4	4	4
1.88889	1820.75	13827.5	639.25	3252.5	640.5	3539.25	106.136	483.925	113.828	273.912	30.0721	166.82	4	4	4	4	4	4
1.9	1831.5	13812.5	636.5	3256.5	638.5	3544.25	116.589	496.948	122.045	260.628	29.8943	169.799	4	4	4	4	4	4
1.91111	1842.75	13782.2	640.25	3256.75	636.25	3562.5	108.617	531.388	119.341	275.672	39.4493	162.928	4	4	4	4	4	4
1.92222	1856.5	13823	641.75	3250.25	638.5	3579.25	116.66	544.361	125.082	263.649	35.294	179.827	4	4	4	4	4	4
1.93333	1857	13779.5	639.25	3256.25	639	3571.75	107.539	477.515	127.51	264.826	36.9955	180.186	4	4	4	4	4	4
1.94444	1866.25	13819.2	641.75	3259.75	642	3607	118.874	459.999	129.521	274.302	33.5162	184.667	4	4	4	4	4	4
1.95556	1873.25	13833	644.75	3267	634	3602.5	123.127	481.557	127.777	276.149	32.9343	176.855	4	4	4	4	4	4
1.96667	1888.75	13809.8	646	3264.25	636.5	3625	119.238	507.728	124.913	266.091	39.7702	172.55	4	4	4	4	4	4
1.97778	1881.75	13849	642.5	3279.75	640	3619.5	116.657	507.209	130.426	269.824	36.0648	187.278	4	4	4	4	4	4
1.98889	1892.25	13885.5	651	3268	635.5	3633.5	124.283	561.857	132.103	271.967	25.3048	172.009	4	4	4	4	4	4
2	1901.75	13846	647.5	3257	641.25	3658	127.691	521.962	129.783	254.384	42.758	168.101	4	4	4	4	4	4
2.01111	1915	13858.5	648.5	3268	641.25	3659.75	117.38	463.986	127.055	278.199	38.2045	175.866	4	4	4	4	4	4
2.02222	1918.5	13868.5	647	3267.75	644	3674	114.007	496.111	126.285	279.88	34.0881	159.664	4	4	4	4	4	4
2.03333	1935.5	13857	650.75	3276.5	643	3682.75	128.723	502.52	129.248	288.19	31.209	187.772	4	4	4	4	4	4
2.04444	1939.75	13929.8	652	3264	637.75	3690.75	122.151	500.457	134.729	268.295	31.4364	188.063	4	4	4	4	4	4
2.05556	1942.25	13883	647.75	3267.75	642.25	3690.25	116.185	480.348	127.401	278.866	27.9806	184.587	4	4	4	4	4	4
2.06667	1956	13893.2	651.5	3273	643.25	3710.75	115.796	500.672	129.372	279.893	32.8874	184.03	4	4	4	4	4	4
2.07778	1955.75	13850.2	648	3281.5	643.75	3729.25	111.216	457.586	140.002	263.161	30.8261	195.208	4	4	4	4	4	4
2.08889	1972	13938.8	654	3271.75	645.75	3732	129.05	511.554	133.694	270.105	35.2077	170.677	4	4	4	4	4	4
2.1	1981.75	13942.5	652.5	3275.5	652.75	3746.5	114.48	526.84	141.045	265.08	33.3404	191.924	4	4	4	4	4	4
2.11111	1981	13883	660.75	3271.25	643.5	3749.5	116.819	481.081	149.02	274.14	38.0395	172.013	4	4	4	4	4	4
2.12222	1991.75	13950.5	656.75	3255.25	643.5	3754.5	124.821	543.973	135.763	264.194	31.6912	186.456	4	4	4	4	4	4
2.13333	1999.75	13965.5	655	3277.5	649	3764.5	132.084	529.443	138.292	273.606	29.5409	182.392	4	4	4	4	4	4
2.14444	2011.5	13944	653.75	3287.25	642.75	3767.5	123.238	576.441	136.732	277.197	31.9205	177.881	4	4	4	4	4	4
2.15556	2027.5	13926.8	656.25	3276.25	643	3789.5	134.145	523.13	142.109	272.09	29.7993	171.861	4	4	4	4	4	4
2.16667	2026	13953.5	662.25	3276.25	649.75	3797.5	129.987	540.475	139.653	270.967	34.4226	181.939	4	4	4	4	4	4
2.17778	2038.25	13906	659.25	3294.25	650	3803	133.27	491.068	149.781	266.723	37.1753	198.612	4	4	4	4	4	4
2.18889	2037.5	13978	658	3286.25	648	3821.25	127.349	486.991	142.583	271.409	37.2111	203.922	4	4	4	4	4	4
2.2	2048.25	13919.2	659.25	3280.25	649.5	3835	126.766	438.258	145.957	272.015	34.4529	194.445	4	4	4	4	4	4
2.21111	2058	13956.5	661.5	3291.75	649.75	3836.25	134.39	500.664	146.088	271.504	36.9448	183.311	4	4	4	4	4	4
2.22222	2062.25	13893.5	662.75	3291.75	650	3844	121.656	522.255	146.053	269.902	31.0269	189.02	4	4	4	4	4	4
2.23333	2070.75	14007.8	664.25	3294	651.75	3847.25	134.73	517.819	152.583	259.678	33.4003	186.407	4	4	4	4	4	4
2.24444	2079	14020.8	661.75	3282	648.5	3856.25	131.169	483.6	154.373	264.318	31.3528	190.897	4	4	4	4	4	4
2.25556	2082.25	13965	667.75	3284.5	657	3875.5	130.898	499.823	151.465	270.196	25.6645	172.552	4	4	4	4	4	4
2.26667	2098.75	13922.5	663.5	3285.5	646.5	3878.5	137.817	470.564	151.298	270.257	35.3034	190.533	4	4	4	4	4	4
2.27778	2097.5	13972.8	669.25	3302	652.25	3891.25	136.346	520.666	147.963	273.024	31.0631	193.386	4	4	4	4	4	4
2.28889	2106.25	13969	660.25	3291.5	651.25	3894	126.16	507.684	146.997	267.732	34.827	181.286	4	4	4	4	4	4
2.3	2127	13979	667.5	3300.25	653.75	3909	141.098	493.809	149.337	278.036	33.1901	195.998	4	4	4	4	4	4
2.31111	2117.75	13997.2	669.25	3289.25	661.75	3910.5	144.084	536.724	154.666	269.961	33.3304	179.125	4	4	4	4	4	4
2.32222	2133	13979.5	670.5	3308.75	653	3929.75	142.7	572.579	148.855	250.355	34.919	187.986	4	4	4	4	4	4
2.33333	2142.25	14029.2	669.5	3306.5	652.75	3932.5	130.748	537.125	155.032	272.392	35.5094	186.727	4	4	4	4	4	4
2.34444	2157	13986.8	666.75	3290	657.5	3947.75	141.953	516.371	154.565	252.445	37.4299	198.392	4	4	4	4	4	4
2.35556	2155.25	14001.5	666	3290.25	658.5	3969.5	128.648	513.958	161.071	280.716	36.4646	196.568	4	4	4	4	4	4
2.36667	2167.25	14034.5	674	3290	658.25	3958.75	143.523	516.618	158.461	255.9	34.5676	189.061	4	4	4	4	4	4
2.37778	2174.25	14007.2	678	3301.5	657.75	3980.75	140.782	545.694	154.188	278.555	29.5452	184.489	4	4	4	4	4	4
2.38889	2178	14034.2	672.5	3310.5	655.75	3991.25	132.189	459.462	164.516	269.11	32.928	194.521	4	4	4	4	4	4
2.4	2185.25	13988.8	676	3302.75	650.75	3980	141.163	551.847	162.766	268.463	30.1261	183.221	4	4	4	4	4	4
2.41111	2199.75	14044	679.25	3304.25	654.75	4001	131.849	521.456	160.481	272.597	28.5818	180.538	4	4	4	4	4	4
2.42222	2207.25	14041.5	681.75	3312.5	655.75	4006.5	146.017	525.427	158.88	277.069	33.6093	193.788	4	4	4	4	4	4
2.43333	2207.5	14022.2	679.25	3301	658.75	3999.25	128.889	479.831	160.987	258.298	28.2179	186.4	4	4	4	4	4	4
2.44444	2210.5	14010.2	676.5	3309.75	659.75	4015.25	137.999	518.209	162.207	258.399	31.5317	174.927	4	4	4	4	4	4
2.45556	2224.75	14037.5	676	3306.75	660	4027.5	141.745	490.098	159.118	271.359	34.0098	180.195	4	4	4	4	4	4
2.46667	2235.5	14010.8	679.5	3305.75	662.5	4043.25	146.946	521.006	167.957	267.445	40.4186	193.109	4	4	4	4	4	4
2.47778	2229.5	14066	681.5	3306.75	661.5	4036	139.247	507.442	161.647	270.785	29.1719	206.498	4	4	4	4	4	4
2.48889	2240.75	14065.8	681.25	3314.25	661.75	4057.25	141.451	534.736	168.257	259.145	37.8275	198.785	4	4	4	4	4	4
2.5	2256	14022	682.25	3304	664.75	4068.75	141.466	468.165	159.936	282.686	35.0559	198.576	4	4	4	4	4	4
2.51111	2262.5	14011.2	685	3300.25	662.75	4075	140.811	430.267	160.474	260.478	39.5253	197.148	4	4	4	4	4	4
2.52222	2276	14085.2	678	3314.25	658.75	4091	146.47	520.171	169.452	272.241	38.474	189.51	4	4	4	4	4	4
2.53333	2275.5	14079.5	685.25	3322	665.5	4088.25	143.203	478.771	163.93	264.984	30.5669	195.728	4	4	4	4	4	4
2.54444	2281	14050.5	683	3320.75	663.25	4093.5	145.16	486.004	172.002	281.895	32.3767	193.875	4	4	4	4	4	4
2.55556	2295	14049.2	685.75	3319.25	665.75	4109.25	153.095	532.429	171.152	269.584	31.4894	185.742	4	4	4	4	4	4
2.56667	2303.5	14063.5	687.5	3306	668.5	4116	141.856	529.273	170.838	266.182	34.0441	200.79	4	4	4	4	4	4
2.57778	2309	14039.2	685	3329.75	669.75	4120	150.455	490.027	174.088	269.706	35.4154	208.75	4	4	4	4	4	4
2.58889	2308.5	14033.8	686.25	3309.5	669.5	4152.25	153.355	504.629	169.824	270.782	36.0786	202.33	4	4	4	4	4	4
2.6	2330.5	14090.8	686.5	3318.25	664.5	4137	149.652	519.925	173.214	273.94	31.6807	208.014	4	4	4	4	4	4
2.61111	2328	14044	692.75	3321	668.5	4138.5	145.311	513.8	175.661	270.751	37.5366	197.534	4	4	4	4	4	4
2.62222	2333	14098	694.75	3320.75	666.5	4175.75	155.681	491.704	182.131	264.511	31.2996	207.569	4	4	4	4	4	4
2.63333	2346	14066	691.5	3318.5	671	4159.5	145.943	502.98	179.363	251.789	31.5066	213.804	4	4	4	4	4	4
2.64444	2345.75	14081	694.75	3324	665	4184	146.329	514.794	176.574	280.208	34.5929	203.091	4	4	4	4	4	4
2.65556	2348.75	14109.2	697	3328.5	671.25	4173	154.929	538.777	180.107	263.275	31.4788	186.949	4	4	4	4	4	4
2.66667	2363.75	14120	692	3330.25	671	4182.75	146.743	470.323	181.305	264.89	32.2697	194.884	4	4	4	4	4	4
2.67778	2368	14088.8	698.25	3332	675	4195.25	147.171	493.865	183.284	267.057	32.7516	213.537	4	4	4	4	4	4
2.68889	2377.5	14104.2	690.75	3330	672.75	4202.25	154.576	486.716	182.416	265.116	28.3358	209.076	4	4	4	4	4	4
2.7	2384.25	14078	692.75	3329	665.5	4202.5	153.637	482.95	182.198	265.52	34.6651	199.871	4	4	4	4	4	4
2.71111	2390.75	14108.5	695.5	3322	670	4218.25	147.55	494.277	182.197	264.755	37.7977	195.996	4	4	4	4	4	4
2.72222	2404.5	14061.5	700	3329.5	671.5	4231.75	144.671	511.666	185.582	267.469	27.6707	200.304	4	4	4	4	4	4
2.73333	2406	14069	696.75	3337.5	673.5	4231.5	152.344	496.01	179.441	273.796	26.602	217.115	4	4	4	4	4	4
2.74444	2417.5	14093.2	698.25	3326.75	677.5	4244	140.557	490.55	185.538	259.482	33.5609	198.042	4	4	4	4	4	4
2.75556	2413.25	14110.5	701	3340.75	673.75	4259.75	147.256	532.749	187.697	263.39	27.8373	211.977	4	4	4	4	4	4
2.76667	2422.25	14160.2	701.5	3329	675	4265	161.91	539.441	190.635	278.277	37.0675	202.529	4	4	4	4	4	4
2.77778	2442	14098.5	704.5	3331.25	680	4255.25	168.002	455.635	187.482	265.627	32.1973	193.584	4	4	4	4	4	4
2.78889	2433.75	14134.2	702.5	3348	672	4278	159.356	489.271	193.887	271.376	26.1916	218.852	4	4	4	4	4	4
2.8	2447.75	14159.2	700	3345	680	4272.75	147.706	490.444	180.579	278.298	33.1763	211.82	4	4	4	4	4	4
2.81111	2455	14124.8	702.25	3351.25	680	4287	146.098	519.06	192.891	271.083	32.0312	207.774	4	4	4	4	4	4
2.82222	2455.25	14109.8	711.75	3345.75	672	4297.25	144.484	514.876	187.864	275.571	33.3467	192.694	4	4	4	4	4	4
2.83333	2472	14134.2	707	3340.25	679.25	4313.75	153.584	520.914	192.451	281.331	31.8368	203.816	4	4	4	4	4	4
2.84444	2483	14205.2	707.25	3336	675	4318.5	156.188	519.855	195.824	272.496	24.6712	207.669	4	4	4	4	4	4
2.85556	2482	14174.2	706.75	3348	677.5	4317.25	156.233	476.464	195.987	267.675	28.2076	196.785	4	4	4	4	4	4
2.86667	2491.5	14152	707.75	3330.5	676.5	4333.25	153.713	515.354	192.297	263.313	25.3311	208.468	4	4	4	4	4	4
2.87778	2496.25	14168.8	706.75	3328.5	681.75	4333.25	168.929	465.367	196.556	272.37	27.4757	209.49	4	4	4	4	4	4
2.88889	2506.75	14163.5	715.5	3342.25	678.75	4337	150.502	438.957	198.931	268.956	32.4795	215.846	4	4	4	4	4	4
2.9	2515.75	14143.5	709.5	3339	678.5	4346.75	155.47	496.508	200.056	253.923	29.7265	199.244	4	4	4	4	4	4
2.91111	2517.25	14095.5	713.25	3342.5	680.75	4357.25	170.183	458.933	198.048	274.042	32.6228	207.158	4	4	4	4	4	4
2.92222	2534.75	14145	711	3344.75	682.5	4365.25	158.334	515.186	196.325	261.327	37.6431	204.28	4	4	4	4	4	4
2.93333	2534	14208.5	711.5	3347	683.75	4384.75	159.664	497.726	194.692	281.739	31.0631	218.829	4	4	4	4	4	4
2.94444	2542.25	14155.2	719.25	3342.75	682	4383	150.967	466.261	196.466	277.576	31.9479	205.778	4	4	4	4	4	4
2.95556	2541.25	14175.5	713	3333.75	682.5	4389	161.692	482.124	206.819	274.587	34.7803	224.727	4	4	4	4	4	4
2.96667	2559.75	14221.5	716.25	3355	680.5	4396.25	157.381	482.432	204.095	280.836	32.0156	226.799	4	4	4	4	4	4
2.97778	2559	14133.5	714	3346.25	682.25	4412	164.112	462.58	199.721	270.272	38.5433	219.217	4	4	4	4	4	4
2.98889	2557.25	14152	719.5	3348.25	680.5	4418.5	166.394	518.029	196.538	278.798	34.4335	223.429	4	4	4	4	4	4
3	2555.75	14146.5	718.75	3355.25	685	4430	159.92	494.621	207.826	271.761	33.5361	220.691	4	4	4	4	4	4
3.01111	2571	14166.8	719	3347.25	686.25	4414	155.458	497.035	209.518	266.152	36.8092	228.711	4	4	4	4	4	4
3.02222	2576.75	14187.2	721.5	3346.75	686.75	4441.25	162.332	483.74	204.373	259.388	33.1298	205.365	4	4	4	4	4	4
3.03333	2592.75	14184.5	723.75	3356.5	682.75	4434	159.6	556.166	206.014	268.252	34.9607	213.528	4	4	4	4	4	4
3.04444	2601.25	14223	724.75	3354.25	687.5	4442.5	169.244	469.687	207.256	259.046	32.1092	205.372	4	4	4	4	4	4
3.05556	2606	14196.5	720	3348.25	683.5	4462	157.55	513.945	209.523	258.776	30.654	218.652	4	4	4	4	4	4
3.06667	2615.25	14156.5	725	3356.75	687	4437.75	167.653	489.536	217.061	267.905	33.1059	229.08	4	4	4	4	4	4
3.07778	2621.25	14179.5	728.5	3350.5	685.25	4454.5	162.801	461.231	210.632	267.326	37.9594	222.574	4	4	4	4	4	4
3.08889	2624.5	14238	725.75	3355.25	686.25	4477.25	163.194	510.696	210.902	272.086	29.624	225.674	4	4	4	4	4	4
3.1	2630	14195.8	724.5	3360.25	689.25	4491	174.151	490.713	205.888	280.476	32.7859	218.955	4	4	4	4	4	4
3.11111	2631	14252.2	735	3354.25	683	4473.25	149.026	500.391	225.609	253.467	29.9778	220.026	4	4	4	4	4	4
3.12222	2638.25	14179.5	731	3346.75	694.25	4502.25	169.791	508.096	207.377	268.823	31.0953	220.288	4	4	4	4	4	4
3.13333	2643	14190	726.25	3360.75	692.25	4503	176.218	507.319	221.126	278.749	29.669	219.022	4	4	4	4	4	4
3.14444	2661	14236.8	735	3356.5	692	4510.25	168.792	521.053	211.34	252.888	34.1272	209.134	4	4	4	4	4	4
3.15556	2656.5	14221	728	3355.5	690.75	4513.75	158.073	502.731	222.939	258.656	28.7214	228.316	4	4	4	4	4	4
3.16667	2670.75	14195.8	734.75	3363.25	693.5	4523.5	175.439	485.552	221.748	270.548	36.4555	223.472	4	4	4	4	4	4
3.17778	2689	14194.8	737.25	3358	694.25	4542.75	174.797	446.82	222.214	271.987	28.2061	217.492	4	4	4	4	4	4
3.18889	2670.25	14212.5	733.75	3362.5	694.25	4536	168.472	468.635	219.946	254.161	30.5982	213.621	4	4	4	4	4	4
3.2	2681.5	14202.8	731.25	3366.5	691	4537.5	166.358	513.388	216.098	262.293	32.6905	206.557	4	4	4	4	4	4
3.21111	2689.5	14225.5	738.75	3354.25	693.25	4556.25	155.067	472.696	229.385	265.533	32.1079	215.486	4	4	4	4	4	4
3.22222	2708.25	14277	731.75	3372.75	688.5	4551.25	171.974	528.814	223.137	259.958	29.1719	215.63	4	4	4	4	4	4
3.23333	2698	14232	740.75	3374	695.75	4568.5	171.464	479.953	222.594	258.93	33.6489	206.35	4	4	4	4	4	4
3.24444	2712.5	14213.8	736.25	3377	688.25	4567.5	166.402	480.87	226.81	282.017	33.2102	211.147	4	4	4	4	4	4
3.25556	2717	14203.2	737.75	3372.75	697	4580	161.222	458.176	228.57	261.869	33.2566	217.193	4	4	4	4	4	4
3.26667	2720.75	14210.5	744	3360.75	693.75	4573.75	170.224	500.358	224.681	261.032	40.1611	215.899	4	4	4	4	4	4
3.27778	2723.75	14236.8	732	3388	692.75	4590	178.227	493.097	234.113	268.81	25.4083	214.21	4	4	4	4	4	4
3.28889	2731.75	14200.5	736.25	3375	693.25	4588.75	171.111	448.222	225.651	270.46	32.8773	218.561	4	4	4	4	4	4
3.3	2731	14227.2	746	3384	697.75	4611.25	166.995	480.318	229.181	278.588	35.1414	229.837	4	4	4	4	4	4
3.31111	2750.75	14217.8	746	3371.75	697.5	4621.75	178.137	484.581	224.7	271.711	32.2232	231.696	4	4	4	4	4	4
3.32222	2758.5	14216.8	741.5	3383.5	697	4606.5	172.491	519.848	231.612	269.411	34.1467	210.641	4	4	4	4	4	4
3.33333	2761.75	14285	744	3376	695.25	4614.25	178.707	484.734	233.779	269.133	33.6687	231.173	4	4	4	4	4	4
3.34444	2760.25	14189.5	750.25	3370.25	698.25	4639.5	162.373	492.079	228.65	260.158	28.2887	223.233	4	4	4	4	4	4
3.35556	2783.75	14221.2	743	3380.5	697	4641.25	168.933	427.044	233.805	263.072	40.3237	220.592	4	4	4	4	4	4
3.36667	2785.25	14297.8	741.25	3384.25	701.25	4646.5	169.307	481.625	229.831	279.314	39.3139	227.903	4	4	4	4	4	4
3.37778	2788.75	14242	745.25	3375.5	701	4649.75	171.558	522.502	239.358	264.314	31.5278	229.671	4	4	4	4	4	4
3.38889	2795.5	14218.2	744.5	3372.5	697.5	4664.75	169.926	484.077	230.279	289.166	36.2077	230.048	4	4	4	4	4	4
3.4	2791.25	14198.2	743	3370	703	4658.75	175.821	526.866	232.343	262.454	35.9166	235.299	4	4	4	4	4	4
3.41111	2815.25	14231.2	754.75	3378.5	696	4676.5	174.563	528.641	235.132	272.888	31.1876	201.502	4	4	4	4	4	4
3.42222	2806.75	14280.2	746	3372.5	706.25	4684.75	185.236	529.787	235.458	266.48	36.6094	220.71	4	4	4	4	4	4
3.43333	2812.5	14209.5	751.5	3382.25	702.75	4674.5	175.823	493.859	235.51	264.152	34.3256	222.909	4	4	4	4	4	4
3.44444	2818.5	14262.8	752.75	3390	699.5	4688.25	173.66	474.27	235.651	269.875	25.8779	226.058	4	4	4	4	4	4
3.45556	2841.5	14311.5	753.5	3378.25	701.75	4701.25	173.775	469.769	243.684	264.32	29.2161	233.611	4	4	4	4	4	4
3.46667	2842	14272	753.25	3384.25	706.75	4707	173.852	509.927	240.958	255.333	37.7216	214.14	4	4	4	4	4	4
3.47778	2848	14247	747.5	3384.75	703.25	4695.75	168.194	463.103	243.708	278.752	29.9708	218.263	4	4	4	4	4	4
3.48889	2850	14277.8	753.5	3392	702.25	4705	166.559	500.581	240.165	260.364	26.613	235.09	4	4	4	4	4	4
3.5	2850	14228	759	3397.5	706.5	4704.25	154.702	441.99	245.467	272.116	29.2859	225.875	4	4	4	4	4	4
3.51111	2860.25	14254	755.75	3393.5	705	4726	174.655	554.816	251.803	260.891	36.833	237.426	4	4	4	4	4	4
3.52222	2859.75	14245.5	756	3391	705.25	4744.75	168.943	473.113	250.502	266.786	39.3309	236.301	4	4	4	4	4	4
3.53333	2871.5	14265.8	758.5	3382	706.5	4736.25	170.107	505.195	250.853	267.955	31.6491	209.923	4	4	4	4	4	4
3.54444	2874.75	14297.5	756.75	3387.25	709.75	4763.25	175.492	513.631	249.132	266.078	38.2568	236.421	4	4	4	4	4	4
3.55556	2886.25	14260.8	757.25	3391.25	709.75	4744.75	169.516	515.199	248.468	257.657	35.7153	232.456	4	4	4	4	4	4
3.56667	2884.5	14327.5	759.5	3406.5	705	4750.75	171.551	513.933	245.283	274.504	31.8434	240.91	4	4	4	4	4	4
3.57778	2899.5	14288.2	765	3388	710.75	4775	176.141	560.706	247.458	259.478	33.8071	229.729	4	4	4	4	4	4
3.58889	2909.5	14254.2	760	3403.5	711.5	4784.25	179.953	484.461	250.229	256.326	28.8617	241.514	4	4	4	4	4	4
3.6	2897.75	14311.8	764.75	3395.75	707.75	4787.5	177.171	492.35	255.035	266.867	36.7276	209.085	4	4	4	4	4	4
3.61111	2915.75	14292	756.5	3385.5	709	4777.75	180.43	516.86	249.827	265.398	33.7441	235.057	4	4	4	4	4	4
3.62222	2921.5	14292	760.75	3408.5	709.25	4775.75	181.634	451.743	256.944	270.488	32.2529	247.885	4	4	4	4	4	4
3.63333	2925	14298.5	766	3404.5	710.5	4802	172.023	487.506	251.837	274.768	29.2176	235.297	4	4	4	4	4	4
3.64444	2930.25	14279.2	766	3396.75	708.25	4806.5	175.217	511.207	254.522	271.439	35.0274	217.098	4	4	4	4	4	4
3.65556	2931	14275.2	769.5	3391.75	708.25	4816.5	166.787	524.035	265.441	272.504	34.0527	222.415	4	4	4	4	4	4
3.66667	2945.75	14288.8	765	3399	708	4812.75	174.38	526.769	247.299	252.386	35.8701	230.79	4	4	4	4	4	4
3.67778	2953	14275.5	760	3404.5	717	4811.75	182.846	480.808	256.34	265.714	29.7993	239.987	4	4	4	4	4	4
3.68889	2947.25	14261	765	3401.75	710.25	4837.5	166.538	526.317	255.344	272.762	35.4812	241.648	4	4	4	4	4	4
3.7	2966.25	14298.8	772.25	3405.5	719.25	4840.75	171.659	459.988	257.764	254.302	31.4894	230.102	4	4	4	4	4	4
3.71111	2973.25	14301	766.75	3412.75	713	4836.5	175.57	473.304	264.334	272.427	33.5659	239.853	4	4	4	4	4	4
3.72222	2977.25	14358.5	765.75	3393.75	715.75	4838	180.834	521.568	258.601	267.908	34.3839	231.363	4	4	4	4	4	4
3.73333	2977.75	14311.5	774.5	3412.25	712	4865.5	169.049	517.714	260.882	259.22	33.9902	238.328	4	4	4	4	4	4
3.74444	2976.75	14270.5	769.5	3407.75	715	4876.25	168.595	495.316	262.689	249.225	33.3966	250.88	4	4	4	4	4	4
3.75556	2985	14277	771.75	3407.25	713.25	4880.5	171.884	488.528	260.059	263.166	32.5512	238.313	4	4	4	4	4	4
3.76667	2996.5	14303.2	775.25	3407.75	714.5	4877	175.701	497.483	270.405	272.751	36.5923	256.654	4	4	4	4	4	4
3.77778	2990.75	14282.2	779	3404.75	718.25	4877.5	161.605	466.874	267.735	274.09	34.4226	249.21	4	4	4	4	4	4
3.78889	3008.25	14307.8	776	3415	721	4909.5	191.015	468.181	265.018	271.178	33.8526	218.854	4	4	4	4	4	4
3.8	3012	14245.5	777.5	3416.25	720.5	4883.5	180.412	470.492	262.097	244.729	40.6817	237.575	4	4	4	4	4	4
3.81111	3024.25	14284	780.25	3406	716.75	4885	163.539	530.026	275.817	275.326	31.5845	243.903	4	4	4	4	4	4
3.82222	3020.5	14308.2	779.75	3409.25	714.25	4906.5	173.364	519.359	272.356	259.228	27.7534	238.351	4	4	4	4	4	4
3.83333	3029.25	14273.2	777.5	3416.25	722	4906	176.139	489.64	269.889	265.116	32.3625	229.183	4	4	4	4	4	4
3.84444	3032.25	14300.5	777.75	3404.5	723	4906.75	161.312	469.116	277.299	268.255	33.2365	237.703	4	4	4	4	4	4
3.85556	3036	14345.8	775.5	3408.25	718.5	4928.25	174.213	543.266	270.824	271.017	38.3797	234.379	4	4	4	4	4	4
3.86667	3043	14319.2	775.75	3399	714.25	4936.75	182.342	469.321	277.686	268.848	28.3945	250.012	4	4	4	4	4	4
3.87778	3053.75	14334.2	786	3424.75	726.25	4938.5	166.238	488.902	276.18	265.518	34.827	254.695	4	4	4	4	4	4
3.88889	3062.25	14309.2	781	3414.75	728.25	4946	186.818	539.658	271.367	270.723	36.6367	235.113	4	4	4	4	4	4
3.9	3060	14302.8	783.75	3414.5	718.25	4942.75	185.711	512.43	278.047	258.762	30.5982	247.524	4	4	4	4	4	4
3.91111	3058.25	14325.8	784.25	3420	725	4935.25	177.733	540.472	275.831	263.659	33.8526	224.346	4	4	4	4	4	4
3.92222	3063.75	14313.2	781.5	3428.75	722.5	4960.75	183.353	540.072	274.948	263.993	28.7112	241.878	4	4	4	4	4	4
3.93333	3078	14318.8	780.5	3426.25	726.75	4962.25	172.13	497.734	280.162	256.219	33.8071	220.438	4	4	4	4	4	4
3.94444	3075	14280	786.5	3410.5	726.5	4987.25	176.848	507.142	279.001	257.922	29.0345	251.635	4	4	4	4	4	4
3.95556	3085	14258.2	790.25	3436.75	726.75	4966	175.342	492.642	281.698	274.649	29.0445	238.218	4	4	4	4	4	4
3.96667	3091.75	14322.5	787.25	3429.5	722.5	4980.25	177.954	488.205	281.725	264.006	24.2281	235.707	4	4	4	4	4	4
3.97778	3101.75	14352.5	790.25	3427	727.75	4986	186.189	500.457	289.767	269.794	36.1697	235.623	4	4	4	4	4	4
3.98889	3099.75	14333	790.25	3418.25	722.5	4991.25	190.563	487.898	284.287	259.788	37.1439	256.076	4	4	4	4	4	4
4	3111.25	14328.2	796.25	3433.25	729.5	5000	176.981	513.403	287.066	267.247	41.996	254.532	4	4	4	4	4	4

## Sheet: Fig. 2b
Time (h)	MpCas12a2 0h NT Mean	MpCas12a2 0h NT Standard deviation	MpCas12a2 0h NT N	MpCas12a2 0h T Mean	MpCas12a2 0h T Standard deviation	MpCas12a2 0h T N	Ba1Cas12a3 0h NT Mean	Ba1Cas12a3 0h NT Standard deviation	Ba1Cas12a3 0h NT N	Ba1Cas12a3 0h T Mean	Ba1Cas12a3 0h T Standard deviation	Ba1Cas12a3 0h T N	MpCas12a2 4h NT Mean	MpCas12a2 4h NT Standard deviation	MpCas12a2 4h NT N	MpCas12a2 4h T Mean	MpCas12a2 4h T Standard deviation	MpCas12a2 4h T N	Ba1Cas12a3 4h NT Mean	Ba1Cas12a3 4h NT Standard deviation	Ba1Cas12a3 4h NT N	Ba1Cas12a3 4h T Mean	Ba1Cas12a3 4h T Standard deviation	Ba1Cas12a3 4h T N
0	677	35.3412	3	663	15.1327	3	662.75	55.6799	4	618.25	29.9152	4	693.25	25.7213	4	705.25	15.2834	4	650.25	29.056	4	615	27.3618	4
0.05	641.333	30.0056	3	637.667	13.0512	3	621	42.8486	4	590.25	23.9217	4	648.75	15.3921	4	663	18.0739	4	595	25.6255	4	587.25	24.3088	4
0.1	625.667	29.9555	3	633.333	28.006	3	619.75	53.9961	4	581.25	23.3862	4	639.5	20.4858	4	663	16.9902	4	600.5	26.9629	4	586.25	21.9298	4
0.15	634.333	22.8108	3	632.667	26.5769	3	628.5	51.4749	4	572.75	23.3862	4	656.25	13.6473	4	682.5	17.0783	4	633.5	25.7488	4	612.75	34.2479	4
0.2	642	32.078	3	650.667	33.6204	3	640	56.0773	4	563.5	31.3953	4	693.25	20.3204	4	727.5	26.2615	4	694	26.3186	4	657.25	44.8804	4
0.25	665.333	26.6896	3	676.667	30.0888	3	668.25	53.0055	4	560	27.4833	4	750.5	20.3715	4	786.25	31.7214	4	794.25	34.5483	4	735.25	58.2259	4
0.3	691	37.4032	3	716	31.9531	3	706.75	58.18	4	553.75	25.6304	4	832.25	38.6555	4	869.25	37.2682	4	915.5	37.51	4	820	66.9029	4
0.35	733	36.5923	3	761.333	39.3997	3	753.75	64.9994	4	547.25	26.9985	4	909.25	54.2056	4	942.75	44.2898	4	1048.25	45.7047	4	921	81.3429	4
0.4	778	39.0512	3	809	33.0454	3	817.5	69.3806	4	547.75	25.7472	4	1005.25	77.2156	4	1024	41.4488	4	1173	46.1519	4	1020.75	92.644	4
0.45	836	50.2693	3	871.333	36.2261	3	876.25	66.49	4	546.25	22.2916	4	1108.25	97.5991	4	1115.75	50.4538	4	1317.75	56.6532	4	1117.25	95.7266	4
0.5	900	61.6523	3	932.667	48.346	3	956	84.951	4	540	28.0832	4	1222.5	121.9	4	1203.75	45.478	4	1457.75	67.3616	4	1218.75	90.2861	4
0.55	978.667	69.5869	3	1008.33	52.5008	3	1031.75	76.5827	4	540.5	23.0145	4	1346	132.358	4	1286.75	48.4656	4	1606	75.9386	4	1324.25	105.355	4
0.6	1061.67	70.1166	3	1088.33	66.3652	3	1131.25	77.1767	4	543.25	27.3176	4	1463.5	154.299	4	1377.25	41.1694	4	1755	89.64	4	1423.25	90.4484	4
0.65	1149	79.1644	3	1188.67	67.4191	3	1235	77.5758	4	541.25	24.3088	4	1605	175.537	4	1473.5	47.3885	4	1902.5	99.2925	4	1532.75	91.438	4
0.7	1251	98.5038	3	1292	81.185	3	1337.75	88.6768	4	541.5	30.3809	4	1728.25	197.471	4	1567.5	47.8226	4	2040.5	104.835	4	1634.5	91.8495	4
0.75	1360	116.22	3	1401.33	95.1438	3	1442.25	84.697	4	543.5	25.3574	4	1870.25	216.119	4	1655.25	36.3719	4	2204	104.887	4	1750.75	78.4278	4
0.8	1464.67	116.316	3	1515.67	117.014	3	1564.75	97.5752	4	551.25	27.2198	4	2008	228.209	4	1751.75	38.8362	4	2358	124.812	4	1857.25	90.3489	4
0.85	1596	126.107	3	1636.67	133.365	3	1688	96.0139	4	548.75	26.298	4	2155.5	254.707	4	1837.75	42.5705	4	2508.75	130.083	4	1967.25	92.4495	4
0.9	1732	137.16	3	1773	161.391	3	1811.5	99.2589	4	551.75	27.6451	4	2307.75	279.319	4	1947.25	26.9119	4	2675.75	132.947	4	2079.75	94.961	4
0.95	1853	163.643	3	1907.67	184.481	3	1945.25	90.5037	4	552.5	24.5017	4	2440.5	279.602	4	2038.5	42.3202	4	2841	145.904	4	2197.75	104.996	4
1	1997.67	174.34	3	2047.67	210.723	3	2076	99.6695	4	559.25	26.2218	4	2602.25	277.154	4	2124.25	43.6835	4	3016.75	162.539	4	2312	95.8749	4
1.05	2137.33	177.365	3	2186.33	229.097	3	2209.75	104.685	4	564	26.1151	4	2752.75	283.395	4	2232.75	47.2467	4	3174	184.196	4	2430.75	113.347	4
1.1	2265	183.229	3	2342.67	261.255	3	2350	107.278	4	563	28.0832	4	2928.75	289.225	4	2313.5	34.0832	4	3365	192.636	4	2536	106.561	4
1.15	2418.33	191.86	3	2476.33	296.095	3	2493.25	107.261	4	566	24.097	4	3056.5	288.142	4	2408	57.4978	4	3538.75	195.174	4	2655.25	125.805	4
1.2	2559	227.95	3	2624.33	321.721	3	2633.75	126.395	4	576.25	24.6627	4	3212.5	294.619	4	2498.75	56.9817	4	3709.25	214.526	4	2765.5	126.85	4
1.25	2705.33	234.011	3	2781.33	357.273	3	2787.25	127.115	4	573.5	28.688	4	3378	312.281	4	2577.5	83.6521	4	3903	244.268	4	2876.5	133.707	4
1.3	2857.67	242.116	3	2936	382.626	3	2929.5	129.59	4	581.75	27.3663	4	3536	312.411	4	2680.75	79.7428	4	4101.75	248.657	4	2993.75	144.396	4
1.35	3016.33	263.253	3	3099	411.574	3	3078	142.016	4	579.25	28.5351	4	3691	289.609	4	2766.25	94.1962	4	4272.5	283.273	4	3101.75	135.495	4
1.4	3166.33	294.541	3	3265	431.084	3	3220.25	152.537	4	591	27.3861	4	3860.25	301.846	4	2845	106.417	4	4478	287.43	4	3216.25	139.278	4
1.45	3324.33	301.067	3	3408	458.362	3	3382	163.904	4	590	33.6155	4	4006.75	301.394	4	2928.25	123.108	4	4661	327.563	4	3333	152.641	4
1.5	3484.67	308.195	3	3556	489.032	3	3530	185.073	4	595.5	27.5015	4	4157.5	305.78	4	3005.5	129.041	4	4832.75	306	4	3421.5	144.574	4
1.55	3647	325.51	3	3718	524.346	3	3691.5	186.55	4	602.25	28.1351	4	4323	298.672	4	3098.5	134.289	4	5031.25	345.412	4	3513.5	152.222	4
1.6	3808	362.596	3	3882	552.202	3	3847	192.548	4	598.75	22.1566	4	4508	303.093	4	3165.75	139.239	4	5222	365.374	4	3622.5	165.43	4
1.65	3957.67	368.28	3	4014	554.668	3	3989	210.249	4	599.75	31.4046	4	4657	293.559	4	3244.5	160.38	4	5405.5	373.528	4	3699.5	168.027	4
1.7	4083.67	378.075	3	4174.33	586.64	3	4149.25	211.61	4	610.25	22.3215	4	4813	294.404	4	3330	163.375	4	5603.25	383.43	4	3807.5	162.853	4
1.75	4257.67	410.319	3	4321	586.11	3	4322	227.395	4	608.5	33.9951	4	4983.5	300.757	4	3389.25	182.14	4	5781	416.966	4	3893	177.948	4
1.8	4419.67	424.844	3	4451	628.571	3	4477.75	211.946	4	614.25	25.0117	4	5105	282.669	4	3468	192.154	4	5984	434.748	4	3989.75	177.44	4
1.85	4555	439.731	3	4611.33	641.449	3	4635.75	223.057	4	617.25	30.9341	4	5282	273.173	4	3541	204.294	4	6177	450.986	4	4064.75	167.476	4
1.9	4726.33	468.457	3	4767	669.792	3	4789	236.112	4	619.25	33.0895	4	5446.75	295.037	4	3602	220.888	4	6377	442.622	4	4155.5	177.84	4
1.95	4860	498.975	3	4889.33	685.462	3	4954.5	242.677	4	621.75	31.7949	4	5599.75	294.84	4	3676.5	238.831	4	6554	492.153	4	4249.5	189.197	4
2	5011	491.479	3	5058.67	691.827	3	5096.5	234.61	4	622.75	28.5934	4	5759.75	305.484	4	3746.5	244.397	4	6723.25	470.969	4	4330.5	193.581	4
2.05	5157.67	532.825	3	5174	718.617	3	5244.5	253.946	4	629.25	32.8773	4	5929.75	292.212	4	3805.25	253.109	4	6899	496.38	4	4385.5	187.834	4
2.1	5293.67	542.229	3	5322.33	753.042	3	5418	259.878	4	635.75	30.6091	4	6069.75	281.692	4	3871.25	282.864	4	7104.5	504.416	4	4473.25	175.308	4
2.15	5438	531.605	3	5451	774.645	3	5559.75	256.97	4	634.75	27.1462	4	6225.25	275.323	4	3944.25	296.038	4	7295.75	539.64	4	4541.75	207.404	4
2.2	5598.33	581.029	3	5621.33	805.329	3	5733	259.407	4	640.5	27.6225	4	6377.75	258.004	4	4012.25	280.526	4	7479.5	546.624	4	4604.5	204.244	4
2.25	5723.67	585.403	3	5720	828.534	3	5874.75	285.613	4	646.5	33.0505	4	6530.25	283.309	4	4066.75	295.784	4	7669	558.077	4	4700.25	204.883	4
2.3	5860	603.098	3	5874.33	861.394	3	6012.25	268.155	4	643.25	26.9119	4	6689.25	303.053	4	4119.25	304.698	4	7855	586.721	4	4738.5	198.322	4
2.35	5992	628.214	3	5981.33	857.695	3	6180.25	277.089	4	651.75	34.6254	4	6833.75	258.621	4	4179	307.926	4	8026	601.684	4	4810.75	209.083	4
2.4	6141.67	642.253	3	6113.33	863.808	3	6307.5	273.382	4	658.5	33.4315	4	6971.25	251.619	4	4247.75	312.478	4	8214.75	572.387	4	4869	189.949	4
2.45	6262.67	681.007	3	6259.67	912.264	3	6445.75	273.889	4	655.25	29.7475	4	7101.25	288.41	4	4277.25	352.662	4	8376.5	617.903	4	4938.5	222.732	4
2.5	6387.67	692.875	3	6340.33	920.187	3	6598.75	286.828	4	662	31.5066	4	7272.75	316.217	4	4346.75	336.772	4	8571.75	605.148	4	4975.25	189.76	4
2.55	6526.67	681.452	3	6468.67	906.162	3	6734.25	274.951	4	662.5	27.0863	4	7427	310.272	4	4404.5	360.417	4	8736.75	660.778	4	5043.5	207.224	4
2.6	6645.33	700.229	3	6600	957.272	3	6871	292.914	4	660.5	33.6303	4	7525.25	252.702	4	4443.75	359.135	4	8896.5	668.831	4	5094.75	235.834	4
2.65	6765	765.318	3	6700	940.381	3	7020.75	276.477	4	667.5	31.9009	4	7708.25	286.031	4	4497	375.414	4	9076.75	653.801	4	5143.75	224.167	4
2.7	6908	736.448	3	6825.67	1006.16	3	7155	326.473	4	669.5	38.9744	4	7845.25	282.822	4	4554.75	391.278	4	9269.5	660.403	4	5206.75	239.071	4
2.75	7034.67	743.896	3	6922.33	1018.61	3	7285.5	278.523	4	675.25	36.6276	4	7983	294.514	4	4581.25	388.206	4	9462.25	661.011	4	5232.5	231.023	4
2.8	7142.67	755.582	3	7035	1008.2	3	7415	294.665	4	682.5	36.1617	4	8130	279.756	4	4659.75	400.923	4	9570	700.027	4	5287.5	218.236	4
2.85	7256.33	778.784	3	7150	1011.82	3	7550.25	306.738	4	678.5	31.0322	4	8260.75	305.628	4	4691.75	409.533	4	9763.5	701.078	4	5331.25	232.329	4
2.9	7348.67	777.494	3	7255.33	1046.08	3	7677	317.614	4	676.75	34.7311	4	8398	315.729	4	4730.5	425.111	4	9945	714.173	4	5375.25	242.876	4
2.95	7453	827.577	3	7327.67	1074.41	3	7789.75	313.29	4	683.25	26.7255	4	8520.5	292.648	4	4771.25	414.894	4	10101	714.166	4	5424	257.116	4
3	7592.33	840.783	3	7442.33	1080.55	3	7959.25	337.642	4	694.5	33.2516	4	8682.25	309.222	4	4825.75	445.73	4	10260.5	720.435	4	5465	254.088	4
3.05	7687.33	823.368	3	7530.67	1033.79	3	8037.25	319.701	4	689.5	31.7753	4	8815	294.657	4	4866.75	437.085	4	10421.5	733.47	4	5507.25	258.83	4
3.1	7810.33	833.668	3	7632.33	1076.94	3	8157.25	352.412	4	700	31.8852	4	8951.25	323.244	4	4906.5	463.288	4	10606.5	752.811	4	5525.25	276.355	4
3.15	7897.67	843.584	3	7747	1088.24	3	8298.75	332.236	4	698	33.2966	4	9076.5	302.395	4	4951	462.708	4	10754	758.535	4	5573.5	265.298	4
3.2	7995	876.395	3	7779.33	1068.69	3	8404.75	342.788	4	708	38.4274	4	9207.75	311.758	4	4974.75	470.886	4	10879.8	771.665	4	5587	251.731	4
3.25	8119.33	872.243	3	7922	1138.82	3	8518.75	345.042	4	707.25	37.9594	4	9323.75	330.44	4	5007.5	476.883	4	11069.5	790.602	4	5676.75	283.516	4
3.3	8207	876.873	3	7992.33	1093.36	3	8644.25	345.848	4	713.25	28.3945	4	9445.25	304.576	4	5059.5	505.44	4	11209	799.544	4	5666.75	272.133	4
3.35	8305	890.4	3	8069.67	1109.36	3	8755	337.195	4	717	33.7343	4	9546.5	328.309	4	5086.75	495.858	4	11345.5	798.878	4	5721.5	287.6	4
3.4	8407.67	919.544	3	8191.67	1112.57	3	8882.5	355.074	4	713.5	34.2783	4	9659	332.613	4	5139.5	527.961	4	11531.8	812.048	4	5724.5	296.889	4
3.45	8497	921.115	3	8272	1189.87	3	8963.25	374.599	4	721	32.0208	4	9816	297.209	4	5183	501.673	4	11661.5	843.305	4	5744	292.165	4
3.5	8582.33	943.803	3	8341.33	1155.33	3	9081	366.031	4	724.5	41.996	4	9925.5	340.602	4	5211.25	500.972	4	11810.5	860.209	4	5813	310.573	4
3.55	8699.67	971.738	3	8435	1165.64	3	9198.5	362.554	4	727.75	35.1982	4	10038.8	332.272	4	5229.5	527.846	4	11980.8	821.852	4	5798.75	315.55	4
3.6	8782.33	952.815	3	8507	1149.36	3	9325.75	377.775	4	728.75	33.4203	4	10166	402.698	4	5266.5	551.178	4	12161.5	836.831	4	5871.25	321.314	4
3.65	8846	963.83	3	8533.67	1152.1	3	9407.5	385.2	4	731.5	30.5232	4	10272.8	366.772	4	5297	521.677	4	12213.5	838.528	4	5862.25	327.755	4
3.7	8948	968.407	3	8649.67	1203.99	3	9537.5	389.504	4	735	33.0958	4	10408.2	333.088	4	5328.25	528.271	4	12421	901.082	4	5913.25	323.921	4
3.75	9043.67	1012.26	3	8737	1164.87	3	9651	445.021	4	737.75	26.7379	4	10533	351.974	4	5392.25	564.067	4	12559.2	856.454	4	5908.5	324.613	4
3.8	9112.33	1028.14	3	8770	1151.36	3	9726.5	409.154	4	739.25	30.1814	4	10621.8	384.386	4	5389.5	578.632	4	12668	848.75	4	5922.25	329.146	4
3.85	9192.33	994.848	3	8830.33	1174.17	3	9825.75	420.377	4	743.75	34.1016	4	10744.2	367.416	4	5435.75	574.178	4	12791.2	897.986	4	5972	352.336	4
3.9	9271.33	1013.14	3	8901.67	1192.07	3	9946.25	413.341	4	746.5	39.7702	4	10855.8	411.807	4	5470.75	569.118	4	12941.5	915.689	4	5987.5	357.432	4
3.95	9310.67	1010.36	3	8973.33	1217.99	3	10041	421.363	4	745.5	35.4166	4	10963	404.293	4	5499	585.052	4	13073	905.417	4	6020	334.446	4
4	9422.33	1014.61	3	9045.67	1208.26	3	10140	442.638	4	753.5	34.9523	4	11070.5	382.138	4	5530	586.917	4	13212	920.111	4	6049.25	351.285	4

## Sheet: Fig. 2c
position	Ba1Cas12a3 TXTL 5S replicate 1 NT	Ba1Cas12a3 TXTL 5S replicate 1 T	Ba1Cas12a3 TXTL 5S replicate 1 depletion score	Ba1Cas12a3 TXTL 5S replicate 2 NT	Ba1Cas12a3 TXTL 5S replicate 2 T	Ba1Cas12a3 TXTL 5S replicate 2 depletion score	Ba1Cas12a3 TXTL 5S replicate 3 NT	Ba1Cas12a3 TXTL 5S replicate 3 T	Ba1Cas12a3 TXTL 5S replicate 3 depletion score	Ba1Cas12a3 GAPDH target replicate 1 NT	Ba1Cas12a3 GAPDH target replicate 1 T	Ba1Cas12a3 GAPDH target replicate 1 depletion score	Ba1Cas12a3 GAPDH target replicate 2 NT	Ba1Cas12a3 GAPDH target replicate 2 T	Ba1Cas12a3 GAPDH target replicate 2 depletion score	Ba1Cas12a3 GAPDH target replicate 3 NT	Ba1Cas12a3 GAPDH target replicate 3 T	Ba1Cas12a3 GAPDH target replicate 3 depletion score	Ba1Cas12a3 23S replicate 1 NT	Ba1Cas12a3 23S replicate 1 T	Ba1Cas12a3 23S replicate 1 depletion score	Ba1Cas12a3 23S replicate 2 NT	Ba1Cas12a3 23S replicate 2 T	Ba1Cas12a3 23S replicate 2 depletion score	Ba1Cas12a3 23S replicate 3 NT	Ba1Cas12a3 23S replicate 3 T	Ba1Cas12a3 23S replicate 3 depletion score	Ba1Cas12a3 16S replicate 1 NT	Ba1Cas12a3 16S replicate 1 T	Ba1Cas12a3 16S replicate 1 depletion score	Ba1Cas12a3 16S replicate 2 NT	Ba1Cas12a3 16S replicate 2 T	Ba1Cas12a3 16S replicate 2 depletion score	Ba1Cas12a3 16S replicate 3 NT	Ba1Cas12a3 16S replicate 3 T	Ba1Cas12a3 16S replicate 3 depletion score	Ba1Cas12a3 Ala GGC replicate 1 NT	Ba1Cas12a3 Ala GGC replicate 1 T	Ba1Cas12a3 Ala GGC replicate 1 depletion score	Ba1Cas12a3 Ala GGC replicate 2 NT	Ba1Cas12a3 Ala GGC replicate 2 T	Ba1Cas12a3 Ala GGC replicate 2 depletion score	Ba1Cas12a3 Ala GGC replicate 3 NT	Ba1Cas12a3 Ala GGC replicate 3 T	Ba1Cas12a3 Ala GGC replicate 3 depletion score	Ba1Cas12a3 Ala UGC replicate 1 NT	Ba1Cas12a3 Ala UGC replicate 1 T	Ba1Cas12a3 Ala UGC replicate 1 depletion score	Ba1Cas12a3 Ala UGC replicate 2 NT
1	0.000129465	0.000178954	0.723454	2.57831e-05	4.26936e-05	0.60391	7.50034e-05	0.000139982	0.535808	1.3486e-06	3.41951e-06	0.394383	5.37148e-07	6.37218e-06	0.0842958	9.14675e-07	8.74887e-06	0.104548	1.3486e-06	5.69918e-07	2.3663	5.37148e-07	3.18609e-07	1.68592	9.14675e-07	3.97676e-07	2.30005	1.3486e-06	5.69918e-07	2.3663	5.37148e-07	3.18609e-07	1.68592	9.14675e-07	3.97676e-07	2.30005	2.56233e-05	5.69918e-06	4.49597	1.39659e-05	8.28383e-06	1.68592	1.46348e-05	8.74887e-06	1.67277	4.04579e-06	1.13984e-06	3.54945	5.37148e-07
2	0.000191501	0.000245065	0.781428	3.43775e-05	5.79868e-05	0.59285	8.59795e-05	0.000171796	0.500474	5.39438e-06	1.25382e-05	0.430236	5.37148e-07	7.0094e-06	0.0766326	3.6587e-06	1.67024e-05	0.219053	1.3486e-06	5.69918e-07	2.3663	5.37148e-07	3.18609e-07	1.68592	9.14675e-07	3.97676e-07	2.30005	1.3486e-06	1.13984e-06	1.18315	5.37148e-07	3.18609e-07	1.68592	9.14675e-07	3.97676e-07	2.30005	2.56233e-05	5.69918e-06	4.49597	1.61144e-05	9.55827e-06	1.68592	1.82935e-05	8.74887e-06	2.09096	6.74298e-06	1.13984e-06	5.91574	5.37148e-07
3	0.000210381	0.00027926	0.753352	4.40461e-05	8.15639e-05	0.54002	0.000109761	0.000210768	0.520766	5.39438e-06	1.3678e-05	0.394383	4.29718e-06	1.21071e-05	0.35493	5.48805e-06	1.74977e-05	0.313643	1.3486e-06	5.69918e-07	2.3663	5.37148e-07	3.18609e-07	1.68592	9.14675e-07	3.97676e-07	2.30005	1.3486e-06	1.13984e-06	1.18315	5.37148e-07	3.18609e-07	1.68592	9.14675e-07	3.97676e-07	2.30005	2.56233e-05	5.69918e-06	4.49597	1.61144e-05	1.01955e-05	1.58055	1.82935e-05	8.74887e-06	2.09096	9.44017e-06	2.27967e-06	4.14102	5.37148e-07
4	0.000604171	0.000861716	0.701125	0.000176185	0.000270818	0.650565	0.000418921	0.000781831	0.535821	5.39438e-06	1.82374e-05	0.295787	9.66867e-06	2.48515e-05	0.389058	5.48805e-06	2.54513e-05	0.21563	1.3486e-06	5.69918e-07	2.3663	5.37148e-07	3.18609e-07	1.68592	9.14675e-07	3.97676e-07	2.30005	1.3486e-06	1.13984e-06	1.18315	5.37148e-07	3.18609e-07	1.68592	9.14675e-07	3.97676e-07	2.30005	2.83205e-05	5.69918e-06	4.96922	1.71887e-05	1.08327e-05	1.58675	1.82935e-05	8.74887e-06	2.09096	9.44017e-06	2.27967e-06	4.14102	1.0743e-06
5	0.00295882	0.00440205	0.672146	0.00124833	0.00183136	0.681641	0.00235255	0.00390438	0.60254	2.96691e-05	9.34666e-05	0.31743	3.11546e-05	7.07312e-05	0.440465	5.48805e-05	9.54422e-05	0.575013	1.3486e-06	5.69918e-07	2.3663	5.37148e-07	3.18609e-07	1.68592	9.14675e-07	7.95352e-07	1.15003	1.3486e-06	1.13984e-06	1.18315	5.37148e-07	3.18609e-07	1.68592	9.14675e-07	3.97676e-07	2.30005	3.64121e-05	1.70975e-05	2.12967	1.8263e-05	1.14699e-05	1.59225	2.56109e-05	1.5907e-05	1.61004	3.37149e-05	2.22268e-05	1.51686	4.29718e-06
6	0.0136909	0.0180846	0.757048	0.00603862	0.00792954	0.761535	0.00780035	0.011706	0.666356	4.04579e-05	0.000107145	0.377601	3.76004e-05	9.68571e-05	0.388204	6.40273e-05	0.000112145	0.570935	1.3486e-06	5.69918e-07	2.3663	5.37148e-07	3.18609e-07	1.68592	9.14675e-07	7.95352e-07	1.15003	1.3486e-06	1.13984e-06	1.18315	1.0743e-06	6.37218e-07	1.68592	9.14675e-07	3.97676e-07	2.30005	3.37149e-05	1.82374e-05	1.84867	2.14859e-05	1.27444e-05	1.68592	2.56109e-05	1.90884e-05	1.3417	3.91093e-05	3.81845e-05	1.02422	2.36345e-05
7	0.0195627	0.0264339	0.740061	0.012782	0.0165224	0.773614	0.0133415	0.0208653	0.63941	4.85495e-05	0.000151598	0.320251	6.33835e-05	0.000275278	0.230253	8.78088e-05	0.000171796	0.511123	1.3486e-06	1.13984e-06	1.18315	5.37148e-07	3.18609e-07	1.68592	9.14675e-07	7.95352e-07	1.15003	1.3486e-06	3.41951e-06	0.394383	1.0743e-06	1.27444e-06	0.842958	3.6587e-06	2.38606e-06	1.53337	3.37149e-05	1.93772e-05	1.73992	2.47088e-05	1.72049e-05	1.43615	2.74403e-05	2.14745e-05	1.27781	3.64121e-05	3.93244e-05	0.925943	2.9006e-05
8	0.0750197	0.0991817	0.756386	0.0863337	0.108458	0.796008	0.0803414	0.118166	0.679902	8.63101e-05	0.000371587	0.232275	0.000102058	0.000441592	0.231114	0.000124396	0.00041915	0.296781	1.3486e-06	1.13984e-06	1.18315	5.37148e-07	3.18609e-07	1.68592	9.14675e-07	7.95352e-07	1.15003	5.39438e-06	4.55935e-06	1.18315	1.0743e-06	1.91165e-06	0.561972	3.6587e-06	4.77211e-06	0.766684	3.64121e-05	2.05171e-05	1.77472	3.22289e-05	2.35771e-05	1.36696	3.6587e-05	2.54513e-05	1.43753	4.18065e-05	4.04642e-05	1.03317	3.54518e-05
9	0.200623	0.264734	0.757827	0.142607	0.17672	0.80697	0.221527	0.327669	0.676069	9.44017e-05	0.000389824	0.242165	0.000104207	0.00045115	0.23098	0.000129884	0.000446988	0.290576	1.3486e-06	1.13984e-06	1.18315	5.37148e-07	6.37218e-07	0.842958	9.14675e-07	1.5907e-06	0.575013	8.09158e-06	4.55935e-06	1.77472	2.14859e-06	8.92105e-06	0.240845	5.48805e-06	5.56746e-06	0.985737	8.90073e-05	7.06698e-05	1.25948	5.10291e-05	4.71541e-05	1.08218	8.04914e-05	7.43654e-05	1.08238	0.000148346	8.3778e-05	1.7707	6.39206e-05
10	0.273385	0.361775	0.755676	0.268813	0.337193	0.797207	0.284466	0.425651	0.668308	0.00010519	0.000410341	0.256349	0.000108504	0.000476639	0.227644	0.000131713	0.000470053	0.280209	1.3486e-06	2.27967e-06	0.591574	1.0743e-06	1.91165e-06	0.561972	9.14675e-07	2.38606e-06	0.383342	9.44017e-05	8.77674e-05	1.07559	3.76004e-05	5.48007e-05	0.686129	8.78088e-05	0.000108963	0.805858	0.00010519	9.23267e-05	1.13933	0.000110115	0.000142737	0.771457	0.000109761	0.000132426	0.828848	0.000196895	0.000105435	1.86746	0.000159533
11	0.273309	0.361651	0.755727	0.268854	0.337213	0.797283	0.284387	0.42545	0.668439	0.00010519	0.000435417	0.241585	0.000109578	0.000488109	0.224495	0.00014086	0.000516183	0.272888	1.3486e-06	2.27967e-06	0.591574	1.0743e-06	1.91165e-06	0.561972	9.14675e-07	2.38606e-06	0.383342	9.70989e-05	8.89072e-05	1.09214	3.9749e-05	5.60752e-05	0.708851	8.78088e-05	0.000109759	0.800018	0.000148346	0.00013735	1.08005	0.000117635	0.000144011	0.816849	0.00014086	0.000178159	0.790643	0.000919742	0.000492409	1.86784	0.000670361
12	0.27746	0.36791	0.754153	0.273246	0.34306	0.796496	0.288487	0.432333	0.66728	0.00010519	0.000443396	0.237238	0.000111727	0.000496393	0.225077	0.00014086	0.000525728	0.267933	1.3486e-06	2.27967e-06	0.591574	1.0743e-06	3.18609e-06	0.337183	9.14675e-07	2.38606e-06	0.383342	0.000102493	0.000103725	0.988124	4.94176e-05	6.4359e-05	0.767843	9.32969e-05	0.000124075	0.75194	0.000217124	0.00020688	1.04951	0.000134824	0.000166314	0.810661	0.000236901	0.000272408	0.869655	0.0018206	0.000772809	2.35583	0.0018494
13	0.327331	0.448269	0.730211	0.351734	0.446938	0.786987	0.344518	0.514489	0.669632	0.000107888	0.000451375	0.23902	0.000111727	0.000500853	0.223073	0.00014086	0.000528114	0.266723	1.3486e-06	9.11869e-06	0.147894	1.0743e-06	2.16654e-05	0.0495858	1.82935e-06	1.19303e-05	0.153337	0.000250839	0.000284959	0.880263	0.000393192	0.000441592	0.890398	0.000285379	0.000361885	0.788589	0.0018732	0.0017052	1.09853	0.0015588	0.00163829	0.951484	0.00205985	0.00206632	0.996866	0.00189343	0.000808144	2.34293	0.00187142
14	0.340777	0.471835	0.722237	0.377551	0.48646	0.776118	0.359486	0.542631	0.662486	0.000107888	0.000451375	0.23902	0.000111727	0.000502128	0.222507	0.000142689	0.000531295	0.268569	1.3486e-06	1.13984e-05	0.118315	1.0743e-06	2.9312e-05	0.0366504	1.82935e-06	1.3521e-05	0.135297	0.000353332	0.000428578	0.824428	0.000486656	0.000574133	0.847636	0.000407945	0.000549588	0.742274	0.00203773	0.00184938	1.10184	0.00171189	0.00180365	0.949128	0.00226108	0.00228902	0.987792	0.0020121	0.000885653	2.27189	0.00201484
15	0.344591	0.476718	0.722839	0.382357	0.492204	0.776827	0.36351	0.548294	0.662984	0.000107888	0.000451375	0.23902	0.000111727	0.000502128	0.222507	0.000142689	0.0005305	0.268972	1.3486e-06	1.13984e-05	0.118315	1.0743e-06	2.9312e-05	0.0366504	1.82935e-06	1.43163e-05	0.127781	0.000380304	0.000455935	0.83412	0.000501696	0.000589427	0.85116	0.000442703	0.000587765	0.753197	0.00219821	0.00200041	1.09888	0.00188056	0.00199672	0.941821	0.00243944	0.00244571	0.997437	0.00210651	0.000921558	2.28581	0.00207393
16	0.348588	0.482134	0.723011	0.388002	0.499127	0.777362	0.368301	0.555123	0.663459	0.000107888	0.000452515	0.238418	0.000111727	0.000502765	0.222225	0.000142689	0.0005305	0.268972	1.3486e-06	1.13984e-05	0.118315	1.0743e-06	2.99492e-05	0.0358706	1.82935e-06	1.43163e-05	0.127781	0.000388396	0.000461634	0.84135	0.000503845	0.000593887	0.848385	0.000444532	0.000590947	0.752238	0.00238567	0.00204145	1.16862	0.00190795	0.00200278	0.952653	0.00261597	0.00248547	1.0525	0.00228317	0.000967151	2.36072	0.00221842
17	0.351093	0.485406	0.723298	0.390311	0.50226	0.77711	0.371009	0.559054	0.663637	0.000107888	0.000446816	0.241459	0.000109578	0.000494481	0.221602	0.000142689	0.000523342	0.272651	1.3486e-06	1.13984e-05	0.118315	1.0743e-06	2.99492e-05	0.0358706	1.82935e-06	1.43163e-05	0.127781	0.000396487	0.000463913	0.854658	0.000502771	0.000593887	0.846576	0.000448191	0.000594128	0.754368	0.00244096	0.00207564	1.176	0.00197993	0.00203527	0.972807	0.00268457	0.00251053	1.06933	0.00234116	0.00100819	2.32216	0.00232155
18	0.352418	0.487935	0.722263	0.392796	0.506061	0.776184	0.372566	0.56212	0.662787	0.000107888	0.000452515	0.238418	0.000112801	0.000504677	0.223512	0.000142689	0.000534477	0.26697	1.3486e-06	1.13984e-05	0.118315	1.0743e-06	2.86748e-05	0.0374648	1.82935e-06	1.43163e-05	0.127781	0.000418065	0.000493549	0.847058	0.000539297	0.000630208	0.855743	0.000486607	0.000646621	0.752539	0.00282261	0.00237143	1.19026	0.00227858	0.00231183	0.98562	0.00309526	0.00284776	1.08691	0.0030775	0.00122418	2.51392	0.00304241
19	0.352812	0.488439	0.722324	0.393158	0.506477	0.776261	0.372928	0.562674	0.662778	0.000107888	0.000452515	0.238418	0.000112801	0.000505951	0.222949	0.000142689	0.000534477	0.26697	1.3486e-06	1.13984e-05	0.118315	2.14859e-06	2.86748e-05	0.0749296	1.82935e-06	1.5907e-05	0.115003	0.000418065	0.000493549	0.847058	0.000540371	0.000629571	0.858316	0.000484778	0.000646621	0.749709	0.00301276	0.00241075	1.24972	0.00241126	0.00237491	1.0153	0.00337241	0.00290582	1.16057	0.00375989	0.00140713	2.67203	0.00357257
20	0.352852	0.488165	0.722814	0.393199	0.506122	0.776885	0.373124	0.562388	0.663463	0.000107888	0.000452515	0.238418	0.000111727	0.000505951	0.220825	0.000142689	0.000536067	0.266178	1.3486e-06	1.13984e-05	0.118315	2.14859e-06	3.05865e-05	0.0702465	3.6587e-06	1.5907e-05	0.230005	0.000420762	0.000496969	0.846657	0.000540371	0.000629571	0.858316	0.000484778	0.000646621	0.749709	0.0030748	0.00242671	1.26706	0.00250204	0.00239371	1.04525	0.00343735	0.00292332	1.17584	0.00391632	0.00144246	2.71502	0.0037783
21	0.356067	0.491738	0.724099	0.39766	0.510672	0.7787	0.37659	0.566678	0.664558	0.000156437	0.000499248	0.313345	0.000135361	0.000545458	0.248161	0.000171959	0.000590151	0.291381	1.3486e-06	1.02585e-05	0.131461	2.14859e-06	3.05865e-05	0.0702465	3.6587e-06	1.51117e-05	0.242111	0.000428853	0.000506087	0.84739	0.000562931	0.000641678	0.877279	0.000503071	0.000660937	0.761148	0.00331755	0.00245863	1.34935	0.00275127	0.00243449	1.13012	0.00373371	0.00297581	1.25469	0.0046122	0.00157354	2.93109	0.00439495
22	0.357675	0.492946	0.725586	0.3996	0.5122	0.780164	0.378253	0.568125	0.665791	0.000156437	0.000501528	0.311921	0.000135361	0.00054737	0.247294	0.000171959	0.000590151	0.291381	1.3486e-06	1.13984e-05	0.118315	2.14859e-06	3.05865e-05	0.0702465	3.6587e-06	1.67024e-05	0.219053	0.000431551	0.000508367	0.848896	0.000562931	0.000645502	0.872083	0.000503071	0.000661733	0.760234	0.00335261	0.00247003	1.35732	0.00280391	0.00245552	1.14188	0.00376938	0.00298734	1.26178	0.00469311	0.00159748	2.93782	0.00449808
23	0.359603	0.494426	0.727315	0.401065	0.513259	0.781408	0.379945	0.569461	0.667202	0.000156437	0.000506087	0.309111	0.00013751	0.000555654	0.247474	0.000171959	0.000596514	0.288273	1.3486e-06	1.13984e-05	0.118315	2.14859e-06	3.05865e-05	0.0702465	3.6587e-06	1.67024e-05	0.219053	0.000434248	0.000507227	0.856121	0.000560783	0.000646776	0.867043	0.000503071	0.000662528	0.759321	0.00338767	0.00248085	1.36553	0.00281895	0.00246125	1.14533	0.00380414	0.0029937	1.27071	0.00472278	0.00160717	2.93857	0.00451258
24	0.359333	0.493285	0.72845	0.40041	0.511985	0.782073	0.38	0.568439	0.668498	0.000178015	0.000545982	0.326045	0.000148253	0.000601534	0.246458	0.000184764	0.000648212	0.285037	1.3486e-06	1.13984e-05	0.118315	2.14859e-06	3.05865e-05	0.0702465	3.6587e-06	1.74977e-05	0.209096	0.000442339	0.000510647	0.866234	0.000571526	0.000651874	0.876743	0.00050673	0.0006673	0.759374	0.00339037	0.00247743	1.3685	0.00283077	0.00245998	1.15073	0.00380779	0.00299052	1.27329	0.00473357	0.00160717	2.94529	0.00452762
25	0.361076	0.4938	0.731219	0.401467	0.512546	0.78328	0.381335	0.568848	0.670364	0.000180712	0.000551681	0.327566	0.000148253	0.000623836	0.237647	0.000188423	0.000664119	0.283719	1.3486e-06	1.13984e-05	0.118315	2.14859e-06	2.99492e-05	0.0717411	3.6587e-06	1.74977e-05	0.209096	0.000445037	0.000514066	0.865719	0.000575823	0.000653786	0.880752	0.000510389	0.000672072	0.759425	0.00340925	0.00248085	1.37422	0.00284366	0.00246603	1.15313	0.0038206	0.00299211	1.27689	0.00474706	0.00161401	2.94116	0.00453299
26	0.365267	0.494369	0.738856	0.403175	0.512984	0.78594	0.384599	0.569335	0.675523	0.000180712	0.00055624	0.324881	0.00015255	0.000625748	0.243788	0.000190252	0.000670482	0.283755	1.3486e-06	1.13984e-05	0.118315	3.22289e-06	3.12237e-05	0.103219	3.6587e-06	1.74977e-05	0.209096	0.000445037	0.000516346	0.861896	0.000581194	0.000656972	0.884657	0.000515877	0.000674458	0.764876	0.00341195	0.00247743	1.37721	0.00284796	0.00246221	1.15667	0.00382426	0.00298973	1.27913	0.00474975	0.00161743	2.93661	0.00453407
27	0.367902	0.494616	0.743814	0.409425	0.513535	0.797268	0.389827	0.56985	0.684088	0.000180712	0.00055852	0.323555	0.000155773	0.000628934	0.247678	0.000193911	0.000675254	0.287168	1.3486e-06	1.25382e-05	0.107559	3.22289e-06	3.31353e-05	0.0972644	5.48805e-06	1.98838e-05	0.276006	0.000445037	0.000517486	0.859998	0.000581194	0.000656972	0.884657	0.000515877	0.000674458	0.764876	0.00340655	0.00247971	1.37377	0.00284474	0.00246157	1.15566	0.00382426	0.00298973	1.27913	0.00472009	0.00159691	2.95576	0.00449163
28	0.372703	0.49761	0.748986	0.414116	0.516626	0.801579	0.394095	0.573149	0.687597	0.000186106	0.000580177	0.320775	0.000169739	0.000650599	0.260896	0.000208546	0.000707068	0.294945	1.3486e-06	1.25382e-05	0.107559	3.22289e-06	3.31353e-05	0.0972644	5.48805e-06	2.06792e-05	0.265391	0.000447734	0.000517486	0.86521	0.000583343	0.000656972	0.887927	0.000515877	0.000675254	0.763975	0.00334182	0.00243982	1.3697	0.00278189	0.00242684	1.1463	0.00374651	0.00293723	1.27552	0.00474706	0.00161743	2.93494	0.00452923
29	0.372906	0.497788	0.749125	0.414255	0.516787	0.801597	0.394313	0.573376	0.687703	0.000186106	0.000580747	0.32046	0.00017511	0.000655697	0.26706	0.000215863	0.000709454	0.304267	1.3486e-06	1.3678e-05	0.0985957	5.37148e-06	3.37725e-05	0.159049	5.48805e-06	2.06792e-05	0.265391	0.000453128	0.000518625	0.87371	0.000584417	0.000656334	0.890426	0.000519536	0.000675254	0.769393	0.00339037	0.00246718	1.37419	0.00281842	0.00245074	1.15003	0.00379316	0.00296746	1.27825	0.00458657	0.00157069	2.92009	0.00438635
30	0.373032	0.497842	0.749299	0.414528	0.517049	0.801719	0.394476	0.573485	0.687857	0.000178015	0.000583026	0.305329	0.000170813	0.000649325	0.263063	0.000208546	0.000706273	0.295277	1.3486e-06	1.48179e-05	0.0910114	6.44578e-06	3.63214e-05	0.177465	5.48805e-06	2.22699e-05	0.246434	0.000458523	0.000520905	0.880242	0.000609126	0.000658883	0.924482	0.000532341	0.00067764	0.785581	0.00344027	0.00248883	1.38228	0.00288717	0.00248069	1.16386	0.00387822	0.00299768	1.29374	0.00459467	0.00156955	2.92737	0.00438689
31	0.374038	0.498466	0.750379	0.416534	0.518382	0.803527	0.395778	0.57441	0.689017	0.000183409	0.000601264	0.305039	0.000180482	0.000675451	0.267202	0.000217693	0.000727747	0.299132	1.3486e-06	1.59577e-05	0.0845106	7.52007e-06	3.56842e-05	0.21074	5.48805e-06	2.06792e-05	0.265391	0.000463917	0.000520905	0.890598	0.000612349	0.000658883	0.929374	0.000528682	0.00067764	0.780182	0.00344971	0.00249111	1.38481	0.00289415	0.00248005	1.16697	0.00388463	0.00299251	1.29812	0.00468637	0.00160147	2.92629	0.00447391
32	0.3743	0.498521	0.750821	0.417104	0.518567	0.804339	0.396334	0.574656	0.68969	0.000183409	0.000614942	0.298254	0.000180482	0.000686284	0.262984	0.000214034	0.00074604	0.286893	1.3486e-06	1.59577e-05	0.0845106	7.52007e-06	3.82331e-05	0.19669	7.3174e-06	2.30652e-05	0.317249	0.000463917	0.000520905	0.890598	0.000611275	0.000657609	0.929541	0.000528682	0.000676845	0.781099	0.00335261	0.00241132	1.39036	0.00282164	0.00239944	1.17596	0.00375932	0.00290264	1.29514	0.0044625	0.00151541	2.94475	0.00416075
33	0.368846	0.490111	0.752577	0.411606	0.510086	0.806934	0.391291	0.565391	0.692071	0.000183409	0.000636599	0.288108	0.000171887	0.000693293	0.247929	0.000214034	0.000753994	0.283867	1.3486e-06	1.70975e-05	0.0788766	8.59437e-06	3.82331e-05	0.224789	7.3174e-06	2.38606e-05	0.306674	0.00046122	0.000520905	0.88542	0.000613423	0.000658246	0.931906	0.00053417	0.000676845	0.789207	0.00342004	0.00246946	1.38494	0.00287482	0.00245329	1.17182	0.00382792	0.00295871	1.29378	0.00469716	0.00159577	2.94351	0.00446263
34	0.375665	0.498351	0.753815	0.417861	0.518282	0.806244	0.39749	0.574538	0.691843	0.000196895	0.000963732	0.204305	0.000184779	0.000895928	0.206243	0.00022501	0.000963967	0.233421	1.3486e-06	1.70975e-05	0.0788766	8.59437e-06	3.82331e-05	0.224789	7.3174e-06	2.38606e-05	0.306674	0.00046122	0.000519765	0.887362	0.000613423	0.000657609	0.932809	0.000532341	0.000676845	0.786504	0.00346589	0.00248142	1.39674	0.00290221	0.00246476	1.17748	0.00387365	0.00298655	1.29703	0.00473222	0.00160147	2.95492	0.00450828
35	0.377415	0.498453	0.757174	0.418604	0.518182	0.807832	0.399013	0.574827	0.694144	0.000202289	0.0011917	0.169749	0.000186928	0.0010393	0.179859	0.00022501	0.00115167	0.195377	1.3486e-06	1.82374e-05	0.0739468	9.66867e-06	3.82331e-05	0.252887	7.3174e-06	2.46559e-05	0.296781	0.000463917	0.000520905	0.890598	0.000613423	0.000655697	0.935528	0.000532341	0.000675254	0.788357	0.00347129	0.00247971	1.39987	0.00289953	0.00246062	1.17837	0.00387822	0.00297382	1.30412	0.00455016	0.00154676	2.94174	0.00435305
36	0.379004	0.498	0.761052	0.420131	0.517809	0.811364	0.40127	0.574418	0.698568	0.000202289	0.00165903	0.121932	0.000186928	0.00147994	0.126308	0.00022684	0.00148572	0.15268	1.3486e-06	1.82374e-05	0.0739468	9.66867e-06	3.82331e-05	0.252887	7.3174e-06	2.54513e-05	0.287506	0.000463917	0.000519765	0.892551	0.000612349	0.00065506	0.934798	0.000532341	0.000673663	0.790219	0.00344431	0.00246148	1.39929	0.00287911	0.00243991	1.18001	0.00384438	0.00294996	1.3032	0.00449622	0.0015308	2.93717	0.00428859
37	0.37905	0.497475	0.761948	0.420462	0.51734	0.812739	0.401466	0.573795	0.699668	0.000202289	0.0016539	0.12231	0.000185853	0.00148249	0.125366	0.000223181	0.00148413	0.150379	1.3486e-06	1.70975e-05	0.0788766	9.66867e-06	3.82331e-05	0.252887	7.3174e-06	2.54513e-05	0.287506	0.000463917	0.000518625	0.894512	0.0006102	0.000653786	0.933334	0.000536	0.000676049	0.792841	0.00338902	0.00241474	1.40347	0.00283184	0.00239881	1.18052	0.0037648	0.0029082	1.29455	0.00375719	0.00130682	2.87506	0.00345494
38	0.38302	0.499335	0.767061	0.42304	0.519066	0.815001	0.404025	0.575601	0.701918	0.000202289	0.00171032	0.118275	0.000189076	0.00151817	0.124542	0.00022684	0.00151196	0.15003	1.3486e-06	1.70975e-05	0.0788766	9.66867e-06	3.82331e-05	0.252887	7.3174e-06	2.54513e-05	0.287506	0.000469311	0.000520905	0.900954	0.000620943	0.000654423	0.948841	0.000543317	0.000678435	0.800839	0.00346319	0.00246718	1.40371	0.00288449	0.00243831	1.18298	0.00388097	0.00295752	1.31224	0.00469042	0.00158266	2.96362	0.00448035
39	0.386216	0.49984	0.77268	0.428029	0.520049	0.823055	0.408086	0.576448	0.707932	0.000213078	0.00706584	0.0301561	0.000192299	0.00533829	0.0360226	0.000232328	0.00451601	0.0514453	1.3486e-06	1.82374e-05	0.0739468	9.66867e-06	3.82331e-05	0.252887	7.3174e-06	2.54513e-05	0.287506	0.000469311	0.000520905	0.900954	0.000620943	0.000656334	0.946077	0.000545147	0.000678435	0.803535	0.00346859	0.00248142	1.39782	0.00292423	0.00246221	1.18765	0.00391664	0.00298138	1.3137	0.00411726	0.00138775	2.96686	0.00381859
40	0.38812	0.500181	0.775961	0.428436	0.519503	0.824704	0.410852	0.576885	0.712191	0.000215775	0.00732174	0.0294705	0.000195522	0.00569004	0.0343622	0.000228669	0.00483574	0.0472873	1.3486e-06	1.82374e-05	0.0739468	9.66867e-06	3.75959e-05	0.257174	7.3174e-06	2.46559e-05	0.296781	0.000469311	0.000522045	0.898986	0.00062524	0.000660795	0.946194	0.000545147	0.000680026	0.801656	0.00349017	0.00248541	1.40426	0.00296667	0.00246858	1.20177	0.00392579	0.00299052	1.31274	0.00447599	0.00149888	2.98621	0.00419889
41	0.389367	0.501463	0.776461	0.432835	0.521838	0.829443	0.412219	0.577954	0.713237	0.000218473	0.00870892	0.0250861	0.000194448	0.00578753	0.0335977	0.000246962	0.00549986	0.0449034	1.3486e-06	1.82374e-05	0.0739468	9.66867e-06	3.82331e-05	0.252887	7.3174e-06	2.54513e-05	0.287506	0.000472009	0.000525465	0.898269	0.000628463	0.00065952	0.952909	0.000543317	0.000678435	0.800839	0.00334587	0.00243241	1.37554	0.00286139	0.00240805	1.18826	0.00379316	0.00293286	1.29333	0.00419683	0.0014322	2.93033	0.00390292
42	0.388646	0.500769	0.7761	0.43272	0.521384	0.829944	0.411752	0.57706	0.713534	0.000218473	0.00902807	0.0241992	0.00019767	0.00642985	0.0307426	0.000248792	0.00572892	0.0434273	1.3486e-06	1.82374e-05	0.0739468	9.66867e-06	3.82331e-05	0.252887	7.3174e-06	2.54513e-05	0.287506	0.000472009	0.000525465	0.898269	0.000627389	0.000660158	0.950362	0.000543317	0.000679231	0.799901	0.00338632	0.00243355	1.39152	0.00286891	0.00242589	1.18262	0.00380414	0.00293445	1.29637	0.00453263	0.00149774	3.0263	0.00423702
43	0.385094	0.496516	0.775593	0.429423	0.51735	0.830044	0.408264	0.572286	0.713391	0.000215775	0.00903605	0.0238794	0.00019767	0.00643048	0.0307396	0.000248792	0.00573369	0.0433912	1.3486e-06	1.82374e-05	0.0739468	9.66867e-06	3.82331e-05	0.252887	7.3174e-06	2.54513e-05	0.287506	0.000474706	0.000524325	0.905366	0.000628463	0.00065952	0.952909	0.000543317	0.000680821	0.798032	0.0033607	0.00241987	1.38879	0.00283936	0.00240104	1.18256	0.00374194	0.00290264	1.28915	0.00453398	0.00149774	3.0272	0.00427355
44	0.387732	0.499343	0.776485	0.431997	0.519887	0.830944	0.410312	0.574811	0.713821	0.000196895	0.00880524	0.0223611	0.000176185	0.00636039	0.0277003	0.000203058	0.00556905	0.0364618	1.3486e-06	1.82374e-05	0.0739468	9.66867e-06	3.82331e-05	0.252887	7.3174e-06	2.54513e-05	0.287506	0.000477403	0.000525465	0.908535	0.000628463	0.00065952	0.952909	0.000545147	0.000680026	0.801656	0.00329867	0.00237998	1.38601	0.00278404	0.00237013	1.17463	0.00365962	0.00285253	1.28294	0.00400263	0.00136894	2.92388	0.003745
45	0.388806	0.498796	0.779489	0.432258	0.519001	0.832865	0.410768	0.573679	0.716024	0.000213078	0.00930961	0.022888	0.000188002	0.00663312	0.0283429	0.000234157	0.00599139	0.0390823	1.3486e-06	1.82374e-05	0.0739468	9.66867e-06	3.82331e-05	0.252887	7.3174e-06	2.54513e-05	0.287506	0.000477403	0.000525465	0.908535	0.000629538	0.000660795	0.952697	0.000546976	0.000680821	0.803406	0.00304243	0.00216854	1.40299	0.0025955	0.00213404	1.21624	0.00340991	0.00256978	1.32693	0.00425752	0.00141796	3.00257	0.00410972
46	0.393048	0.501122	0.784336	0.43695	0.521532	0.837819	0.415543	0.577252	0.719863	0.000218473	0.0102112	0.0213953	0.000201968	0.00723402	0.0279192	0.000246962	0.00662846	0.0372579	1.3486e-06	1.82374e-05	0.0739468	9.66867e-06	3.82331e-05	0.252887	7.3174e-06	2.54513e-05	0.287506	0.000477403	0.000525465	0.908535	0.000629538	0.000660795	0.952697	0.000546976	0.000680821	0.803406	0.00343487	0.00241588	1.42179	0.00287965	0.00241569	1.19206	0.00388829	0.00292053	1.33136	0.00453398	0.001565	2.89712	0.00434983
47	0.396735	0.504696	0.786088	0.440036	0.525039	0.838102	0.420092	0.581878	0.721959	0.00025893	0.0137709	0.0188027	0.000229899	0.0111752	0.0205723	0.000279891	0.00891749	0.0313867	1.3486e-06	1.82374e-05	0.0739468	9.66867e-06	3.75959e-05	0.257174	7.3174e-06	2.54513e-05	0.287506	0.000474706	0.000524325	0.905366	0.000630612	0.000658246	0.958018	0.000546976	0.000682412	0.801533	0.00320696	0.00229734	1.39595	0.00272334	0.00227965	1.19463	0.00366602	0.00275629	1.33005	0.00424268	0.00147609	2.87427	0.00405815
48	0.398316	0.505939	0.78728	0.441781	0.526461	0.839152	0.421801	0.58343	0.722967	0.000267022	0.0141231	0.0189067	0.000247088	0.0114728	0.0215369	0.000279891	0.00921177	0.030384	1.3486e-06	1.82374e-05	0.0739468	9.66867e-06	3.75959e-05	0.257174	7.3174e-06	2.46559e-05	0.296781	0.000469311	0.000512926	0.914968	0.000615572	0.000645502	0.953633	0.000545147	0.000662528	0.822828	0.00347398	0.00243526	1.42653	0.0029527	0.00243959	1.21033	0.00393859	0.00294996	1.33513	0.00458388	0.00157069	2.91838	0.00437829
49	0.39872	0.506262	0.787578	0.442232	0.526902	0.839306	0.422172	0.58381	0.723133	0.000272416	0.0142953	0.0190564	0.00025246	0.0117143	0.0215514	0.000301843	0.00935334	0.0322711	1.3486e-06	1.70975e-05	0.0788766	9.66867e-06	3.75959e-05	0.257174	7.3174e-06	2.54513e-05	0.287506	0.000466614	0.000511786	0.911736	0.000615572	0.000644227	0.95552	0.000545147	0.000660937	0.824808	0.00349691	0.0024478	1.42859	0.00296667	0.00244915	1.21131	0.00394865	0.0029611	1.33351	0.00468637	0.00160033	2.92838	0.00446155
50	0.399023	0.506365	0.788013	0.442871	0.527077	0.84024	0.422651	0.583827	0.723933	0.000275114	0.0143032	0.0192344	0.00025246	0.0117258	0.0215303	0.000307331	0.00936209	0.0328272	2.69719e-06	1.70975e-05	0.157753	9.66867e-06	3.63214e-05	0.266197	7.3174e-06	2.54513e-05	0.287506	0.00046122	0.000508367	0.907258	0.000614497	0.000640404	0.959547	0.000539658	0.000656165	0.822443	0.00354681	0.00246832	1.43693	0.00301233	0.00247368	1.21775	0.0040017	0.00298655	1.33991	0.00471469	0.00160831	2.93146	0.00448196
51	0.399826	0.506948	0.788693	0.44374	0.527665	0.84095	0.423705	0.584581	0.724801	0.000277811	0.0143124	0.0194106	0.00025246	0.0117417	0.0215011	0.000307331	0.00936766	0.0328077	2.69719e-06	1.70975e-05	0.157753	9.66867e-06	3.63214e-05	0.266197	7.3174e-06	2.54513e-05	0.287506	0.00046122	0.000507227	0.909296	0.000614497	0.000638492	0.962419	0.000541488	0.000653779	0.828243	0.0034605	0.0024478	1.41372	0.00292423	0.00245138	1.19289	0.00395231	0.00295235	1.3387	0.00468367	0.00159805	2.93087	0.00446585
52	0.399581	0.506633	0.788698	0.443544	0.527347	0.841084	0.4235	0.584276	0.724829	0.000283205	0.0143169	0.0197812	0.000254608	0.01175	0.0216688	0.00030916	0.00936925	0.0329973	2.69719e-06	1.70975e-05	0.157753	9.66867e-06	3.75959e-05	0.257174	7.3174e-06	2.62466e-05	0.278794	0.00046122	0.000507227	0.909296	0.000613423	0.000637855	0.961697	0.000541488	0.000652984	0.829251	0.00346319	0.00244438	1.4168	0.00293014	0.00245329	1.19437	0.00396695	0.00295871	1.34077	0.00470121	0.00160603	2.92722	0.00448572
53	0.399786	0.506557	0.789222	0.443618	0.527339	0.841239	0.423722	0.584352	0.725113	0.0002886	0.0143203	0.0201531	0.00025998	0.0117513	0.0221236	0.000312819	0.00936686	0.0333964	2.69719e-06	1.70975e-05	0.157753	9.66867e-06	3.75959e-05	0.257174	9.14675e-06	2.62466e-05	0.348493	0.000283205	0.00035107	0.806692	0.000385672	0.00046262	0.83367	0.000380505	0.000458123	0.830574	0.00346319	0.00244324	1.41746	0.00293122	0.00245393	1.1945	0.00396695	0.00295791	1.34113	0.00470255	0.00160603	2.92806	0.00448465
54	0.401283	0.507267	0.791068	0.445956	0.52825	0.844214	0.425277	0.584996	0.726973	0.0002886	0.0143226	0.0201499	0.000262128	0.0117557	0.0222979	0.000312819	0.00936527	0.033402	2.69719e-06	1.70975e-05	0.157753	9.66867e-06	3.75959e-05	0.257174	9.14675e-06	2.62466e-05	0.348493	0.000283205	0.00034651	0.817307	0.000380301	0.000460709	0.82547	0.000375017	0.000450965	0.831588	0.00343083	0.00241816	1.41877	0.00289469	0.00241952	1.19639	0.00392945	0.00292133	1.34509	0.00467558	0.00160261	2.91748	0.00446746
55	0.398408	0.5023	0.793167	0.442878	0.523144	0.846569	0.422972	0.579501	0.729889	0.0002886	0.0143112	0.020166	0.000264277	0.0117564	0.0224795	0.000314648	0.00935732	0.0336259	2.69719e-06	1.70975e-05	0.157753	1.0743e-05	3.82331e-05	0.280986	9.14675e-06	2.62466e-05	0.348493	0.000242747	0.000306616	0.791698	0.000334106	0.000414829	0.805407	0.000336601	0.000404039	0.83309	0.00344701	0.0024364	1.4148	0.00292638	0.00244883	1.19501	0.00395963	0.00295394	1.34046	0.00469446	0.00160489	2.9251	0.00449056
56	0.401542	0.506596	0.792628	0.446979	0.52763	0.847144	0.425566	0.584188	0.728474	0.000291297	0.0143124	0.0203528	0.000265351	0.0117614	0.0225611	0.00031099	0.00935493	0.0332434	2.69719e-06	1.70975e-05	0.157753	1.0743e-05	3.82331e-05	0.280986	9.14675e-06	2.62466e-05	0.348493	0.000234656	0.000305476	0.768164	0.000331958	0.000411643	0.806421	0.000331113	0.000401653	0.824375	0.00343757	0.0024364	1.41092	0.00291349	0.00243736	1.19535	0.00393585	0.00293962	1.3389	0.00470795	0.00160831	2.92727	0.00449378
57	0.40627	0.506728	0.801752	0.451523	0.52773	0.855596	0.431346	0.584579	0.737875	0.000318269	0.0143329	0.0222055	0.000281466	0.0117736	0.0239066	0.000329283	0.0093772	0.0351153	2.69719e-06	1.70975e-05	0.157753	1.0743e-05	3.82331e-05	0.280986	9.14675e-06	2.62466e-05	0.348493	0.000234656	0.000305476	0.768164	0.000331958	0.00041228	0.805175	0.000331113	0.000402448	0.822746	0.00345106	0.0024364	1.41646	0.00291994	0.00244628	1.19362	0.00395231	0.0029428	1.34304	0.00471469	0.00160831	2.93146	0.00449378
58	0.408166	0.506009	0.806638	0.453258	0.526854	0.860312	0.432748	0.583749	0.741325	0.000318269	0.014334	0.0222037	0.000279317	0.0117774	0.0237164	0.000331113	0.00938118	0.0352954	2.69719e-06	1.70975e-05	0.157753	1.0743e-05	3.82331e-05	0.280986	9.14675e-06	2.62466e-05	0.348493	0.000242747	0.000306616	0.791698	0.000333032	0.000414192	0.804053	0.000334771	0.000401653	0.833484	0.00345375	0.00244324	1.4136	0.00291994	0.00244564	1.19393	0.00395048	0.00294598	1.34097	0.00471469	0.00160717	2.93354	0.00447767
59	0.409204	0.506255	0.808297	0.455488	0.527153	0.864052	0.434129	0.583885	0.743518	0.000318269	0.014334	0.0222037	0.000278243	0.0117767	0.0236265	0.000331113	0.00937959	0.0353014	2.69719e-06	1.70975e-05	0.157753	1.0743e-05	3.82331e-05	0.280986	9.14675e-06	2.54513e-05	0.359383	0.000237353	0.000306616	0.774105	0.000333032	0.000414192	0.804053	0.000332942	0.000403243	0.82566	0.00343757	0.00242386	1.41822	0.00290705	0.00242907	1.19677	0.00392487	0.00293564	1.33697	0.00469311	0.00159349	2.94518	0.00444973
60	0.412924	0.506278	0.815608	0.456841	0.526995	0.866879	0.437992	0.583838	0.750194	0.000315571	0.0143135	0.0220471	0.00027502	0.0117474	0.0234111	0.000323795	0.00936447	0.034577	2.69719e-06	1.70975e-05	0.157753	1.0743e-05	3.82331e-05	0.280986	1.09761e-05	2.54513e-05	0.43126	0.000237353	0.000308896	0.768392	0.00033518	0.000414829	0.807997	0.000332942	0.000406425	0.819197	0.00345241	0.00244438	1.41239	0.00293283	0.00245265	1.19578	0.00396146	0.00295791	1.33927	0.00472278	0.00160831	2.93649	0.00449808
61	0.414758	0.50764	0.817032	0.460019	0.528317	0.870725	0.439097	0.584491	0.751248	0.000331755	0.0143659	0.0230932	0.00028254	0.0118182	0.0239073	0.000334771	0.0094289	0.0355048	2.69719e-06	1.70975e-05	0.157753	1.0743e-05	3.75959e-05	0.285749	1.09761e-05	2.54513e-05	0.43126	0.000237353	0.000308896	0.768392	0.000334106	0.000414192	0.806646	0.000332942	0.000406425	0.819197	0.0034551	0.00244438	1.41349	0.00293605	0.00245265	1.19709	0.00396695	0.00295791	1.34113	0.00472278	0.00160831	2.93649	0.00449915
62	0.414078	0.506532	0.817477	0.459107	0.527121	0.870971	0.438214	0.582944	0.751725	0.000329057	0.0143728	0.0228945	0.000281466	0.0118239	0.0238048	0.000331113	0.00943844	0.0350813	2.69719e-06	1.59577e-05	0.169021	9.66867e-06	3.75959e-05	0.257174	1.09761e-05	2.62466e-05	0.418191	0.000234656	0.000308896	0.75966	0.00033518	0.000414192	0.80924	0.000332942	0.000404834	0.822415	0.0034551	0.00243754	1.41745	0.00293175	0.00244628	1.19845	0.00395963	0.00294996	1.34227	0.00472278	0.00160603	2.94066	0.00449378
63	0.413415	0.50523	0.81827	0.45854	0.525675	0.872287	0.437539	0.581416	0.75254	0.000329057	0.0143693	0.0229	0.000277168	0.011822	0.0234452	0.000334771	0.00943367	0.0354868	2.69719e-06	1.59577e-05	0.169021	1.18173e-05	3.75959e-05	0.314323	1.09761e-05	2.62466e-05	0.418191	0.000234656	0.000313455	0.74861	0.000337329	0.000416103	0.810686	0.000332942	0.00040722	0.817597	0.00344971	0.00242842	1.42056	0.00292638	0.00244182	1.19844	0.00394682	0.00294678	1.33937	0.00471469	0.00160375	2.93979	0.00448411
64	0.420721	0.507697	0.828687	0.465396	0.52828	0.880964	0.445125	0.584318	0.761785	0.000329057	0.0143146	0.0229875	0.000277168	0.0117857	0.0235174	0.000331113	0.00940186	0.0352178	2.69719e-06	1.70975e-05	0.157753	1.18173e-05	3.75959e-05	0.314323	1.09761e-05	2.62466e-05	0.418191	0.000234656	0.000316874	0.740532	0.000336255	0.000415466	0.809343	0.000334771	0.000411197	0.814138	0.00344162	0.00242272	1.42056	0.00292853	0.00243608	1.20215	0.003945	0.0029436	1.3402	0.00471469	0.00160375	2.93979	0.00448411
65	0.421226	0.50804	0.82912	0.466313	0.528533	0.882278	0.445323	0.584268	0.762189	0.000342543	0.0142873	0.0239754	0.000286837	0.0117525	0.0244064	0.000340259	0.0093947	0.0362182	2.69719e-06	1.70975e-05	0.157753	1.18173e-05	3.75959e-05	0.314323	1.09761e-05	2.54513e-05	0.43126	0.000237353	0.000325993	0.728092	0.000341626	0.000420564	0.812305	0.000336601	0.000412788	0.815433	0.00337958	0.00237713	1.42171	0.00287804	0.00238638	1.20603	0.00387274	0.00287997	1.34471	0.00469851	0.00158893	2.95702	0.00447552
66	0.422197	0.50801	0.831079	0.467344	0.528459	0.884351	0.446146	0.584058	0.763872	0.000345241	0.00905771	0.0381157	0.000287911	0.00797701	0.0360926	0.000342089	0.00635645	0.0538175	2.69719e-06	1.70975e-05	0.157753	1.18173e-05	3.63214e-05	0.325352	1.09761e-05	2.46559e-05	0.445171	0.000242747	0.000330553	0.734368	0.000343775	0.000425662	0.807625	0.00033843	0.00041915	0.807419	0.00343622	0.00238397	1.44139	0.00290812	0.00238893	1.21733	0.00390749	0.00288792	1.35305	0.00470121	0.00158551	2.9651	0.00447337
67	0.422744	0.508036	0.832114	0.468772	0.528481	0.887018	0.447249	0.584141	0.765653	0.000329057	0.00855162	0.0384789	0.000262128	0.00769281	0.0340744	0.000318307	0.00601207	0.0529447	2.69719e-06	1.70975e-05	0.157753	1.18173e-05	3.63214e-05	0.325352	1.09761e-05	2.7042e-05	0.405892	0.000248142	0.000332832	0.745546	0.000343775	0.000426299	0.806418	0.00033843	0.000419946	0.805889	0.00343622	0.00238511	1.4407	0.00291027	0.00238829	1.21856	0.00391298	0.00288792	1.35495	0.00469851	0.00157468	2.98378	0.00447552
68	0.423977	0.50748	0.835455	0.46924	0.527674	0.889261	0.448795	0.58318	0.769565	0.000334452	0.00851173	0.0392931	0.000268574	0.00768835	0.0349326	0.000327454	0.00600729	0.0545094	2.69719e-06	1.70975e-05	0.157753	1.18173e-05	3.75959e-05	0.314323	1.09761e-05	2.7042e-05	0.405892	0.000248142	0.000330553	0.750687	0.000343775	0.000425024	0.808836	0.00033843	0.000421537	0.802848	0.00343622	0.00238397	1.44139	0.00291027	0.00238893	1.21823	0.00391481	0.00288792	1.35558	0.00469851	0.00156443	3.00334	0.00447122
69	0.42676	0.508614	0.839065	0.47268	0.529283	0.893056	0.451475	0.585185	0.771508	0.000334452	0.00849007	0.0393933	0.000270723	0.00767688	0.0352647	0.000329283	0.00598423	0.0550252	2.69719e-06	1.70975e-05	0.157753	1.28916e-05	3.88703e-05	0.331656	1.09761e-05	2.7042e-05	0.405892	0.000248142	0.000332832	0.745546	0.000343775	0.000426299	0.806418	0.00033843	0.000421537	0.802848	0.00343083	0.00238511	1.43844	0.00290705	0.00238829	1.21721	0.00391481	0.00288872	1.35521	0.00469851	0.00155759	3.01653	0.004468
70	0.430116	0.508087	0.84654	0.475707	0.528616	0.899911	0.45487	0.584299	0.778488	0.000337149	0.00831568	0.0405438	0.000270723	0.00753096	0.035948	0.000327454	0.00585856	0.0558932	2.69719e-06	1.70975e-05	0.157753	1.28916e-05	3.88703e-05	0.331656	1.09761e-05	2.7042e-05	0.405892	0.000245444	0.000329413	0.745097	0.000338403	0.000421838	0.802211	0.000334771	0.000418355	0.800208	0.00343353	0.00236117	1.45416	0.00291134	0.00236217	1.23249	0.00390566	0.0028577	1.36672	0.00457174	0.00103041	4.43681	0.00439387
71	0.429215	0.506867	0.8468	0.474624	0.527223	0.900235	0.453924	0.582778	0.778897	0.000315571	0.00101103	0.312127	0.000258905	0.000951048	0.272232	0.000301843	0.000888408	0.339757	2.69719e-06	1.70975e-05	0.157753	1.28916e-05	3.82331e-05	0.337183	1.09761e-05	2.62466e-05	0.418191	0.000250839	0.000332832	0.75365	0.000340552	0.00042821	0.795291	0.000334771	0.000427899	0.78236	0.00340386	0.00220957	1.5405	0.00288449	0.0022532	1.28017	0.00385261	0.00267715	1.43907	0.00463647	0.00103155	4.49466	0.00441321
72	0.429752	0.50765	0.846551	0.475239	0.528071	0.899951	0.454746	0.583811	0.778926	0.00032636	0.000848038	0.384841	0.000263203	0.000821692	0.320318	0.00031099	0.000792171	0.392579	2.69719e-06	1.59577e-05	0.169021	1.28916e-05	3.82331e-05	0.337183	1.09761e-05	2.62466e-05	0.418191	0.000253536	0.000336252	0.754007	0.0003427	0.000431396	0.794398	0.000334771	0.000427899	0.78236	0.00339576	0.00124926	2.71822	0.00288878	0.0013509	2.13841	0.00388188	0.00150679	2.57625	0.00463917	0.00102813	4.51223	0.00441643
73	0.435081	0.509143	0.854536	0.482565	0.529801	0.910843	0.461097	0.585768	0.787167	0.00032636	0.000842339	0.387445	0.000262128	0.000819144	0.320003	0.000316478	0.000789784	0.400714	2.69719e-06	1.93772e-05	0.139194	1.28916e-05	3.95075e-05	0.326306	1.09761e-05	2.62466e-05	0.418191	0.000253536	0.000340811	0.74392	0.000344849	0.000432034	0.798199	0.000334771	0.00042949	0.779462	0.00327169	0.000144189	22.6903	0.00279317	0.000187979	14.8589	0.0037584	0.000168615	22.2899	0.00445846	0.000197762	22.5446	0.0042048
74	0.433927	0.50795	0.854271	0.481189	0.528219	0.910965	0.459205	0.583345	0.787193	0.000331755	0.000793326	0.418182	0.000263203	0.000780273	0.337321	0.000316478	0.000753198	0.420178	2.69719e-06	1.93772e-05	0.139194	1.28916e-05	3.95075e-05	0.326306	1.09761e-05	2.62466e-05	0.418191	0.000253536	0.000338531	0.748929	0.0003427	0.000431396	0.794398	0.000332942	0.000428695	0.776641	0.0032663	0.000121962	26.7812	0.00279102	0.000172686	16.1624	0.00373828	0.000129245	28.924	0.00445037	0.000168696	26.381	0.00419513
75	0.43301	0.506025	0.855709	0.479933	0.526008	0.912407	0.457879	0.580681	0.788521	0.000331755	0.000728355	0.455484	0.00025998	0.000722286	0.35994	0.000312819	0.000695933	0.449496	2.69719e-06	1.93772e-05	0.139194	1.28916e-05	3.95075e-05	0.326306	1.09761e-05	2.62466e-05	0.418191	0.000253536	0.000338531	0.748929	0.000343775	0.000430759	0.798067	0.000332942	0.000428695	0.776641	0.0032663	0.000103725	31.49	0.00278887	0.000150383	18.5451	0.00373828	0.000102998	36.2946	0.00444767	0.000152738	29.1196	0.00418868
76	0.436986	0.509008	0.858505	0.484343	0.529103	0.915404	0.462641	0.584169	0.791965	0.000304783	0.000473032	0.644317	0.000253534	0.000515191	0.492117	0.000301843	0.000519365	0.581177	2.69719e-06	1.82374e-05	0.147894	1.28916e-05	3.95075e-05	0.326306	1.09761e-05	2.62466e-05	0.418191	0.000253536	0.000338531	0.748929	0.000341626	0.000425662	0.802577	0.000331113	0.000425513	0.778148	0.000107888	2.62162e-05	4.1153	7.09035e-05	2.29398e-05	3.09085	0.00015458	1.5907e-05	9.71772	0.000229261	3.98943e-05	5.74672	0.000124618
77	0.433803	0.505097	0.858851	0.480639	0.525025	0.915459	0.460881	0.581783	0.792187	0.000337149	0.000494689	0.681537	0.000264277	0.000555335	0.475887	0.000320136	0.000559928	0.571746	2.69719e-06	1.82374e-05	0.147894	1.18173e-05	3.95075e-05	0.299114	1.09761e-05	2.62466e-05	0.418191	7.82186e-05	9.46064e-05	0.826779	7.84236e-05	0.00011916	0.658139	6.58566e-05	0.000127256	0.517512
78	0.43359	0.50465	0.859189	0.48031	0.524464	0.915812	0.461018	0.581342	0.793025	0.000337149	0.000499248	0.675313	0.000264277	0.000558521	0.473172	0.000318307	0.000560723	0.567672	2.69719e-06	1.82374e-05	0.147894	1.18173e-05	3.95075e-05	0.299114	1.09761e-05	2.62466e-05	0.418191	7.82186e-05	9.80259e-05	0.797938	7.84236e-05	0.000119797	0.654638	6.58566e-05	0.000127256	0.517512
79	0.438307	0.510056	0.859331	0.485711	0.530391	0.915759	0.465264	0.586673	0.793055	0.000337149	0.00048614	0.693522	0.000263203	0.000548326	0.480011	0.000320136	0.000551179	0.580821	2.69719e-06	1.82374e-05	0.147894	1.18173e-05	3.95075e-05	0.299114	1.09761e-05	2.62466e-05	0.418191	7.55214e-05	9.23267e-05	0.817979	7.6275e-05	0.00011215	0.680114	5.85392e-05	0.000111349	0.525726
80	0.426976	0.495012	0.862558	0.471525	0.514533	0.916413	0.456555	0.574009	0.795379	0.000337149	0.000470182	0.71706	0.000261054	0.00054514	0.478875	0.000318307	0.000546407	0.582546	2.69719e-06	1.82374e-05	0.147894	1.18173e-05	3.69586e-05	0.319743	1.09761e-05	2.54513e-05	0.43126	3.23663e-05	6.2691e-05	0.516283	2.79317e-05	5.92613e-05	0.471332	2.19522e-05	5.48793e-05	0.400009
81	0.443464	0.512836	0.864729	0.491348	0.533237	0.921443	0.469774	0.589145	0.797382	0.000337149	0.000468473	0.719677	0.000262128	0.000543865	0.481973	0.000318307	0.000544021	0.585101	2.69719e-06	1.82374e-05	0.147894	1.18173e-05	3.69586e-05	0.319743	1.09761e-05	2.46559e-05	0.445171	3.23663e-05	6.15512e-05	0.525844	2.79317e-05	5.79868e-05	0.48169	2.19522e-05	5.72653e-05	0.383342
82	0.444454	0.513323	0.865837	0.492253	0.53365	0.922428	0.470707	0.589472	0.798523	0.000337149	0.000458214	0.735789	0.000263203	0.000541954	0.485655	0.000314648	0.000539249	0.583494	2.69719e-06	1.82374e-05	0.147894	1.18173e-05	3.82331e-05	0.309085	1.09761e-05	2.46559e-05	0.445171	3.23663e-05	6.15512e-05	0.525844	2.79317e-05	5.79868e-05	0.48169	2.19522e-05	5.80607e-05	0.378091
83	0.445366	0.513728	0.86693	0.493048	0.53395	0.923397	0.471779	0.589796	0.799902	0.000329057	0.000446246	0.73739	0.000255682	0.000528891	0.483432	0.000314648	0.000535272	0.587829	2.69719e-06	1.82374e-05	0.147894	1.0743e-05	3.88703e-05	0.27638	1.09761e-05	2.46559e-05	0.445171	3.23663e-05	5.92715e-05	0.546069	2.68574e-05	5.67124e-05	0.473572	2.19522e-05	5.80607e-05	0.378091
84	0.444694	0.512842	0.867117	0.492144	0.532916	0.923492	0.471036	0.588806	0.799985	0.000331755	0.000437697	0.757955	0.000254608	0.000514872	0.494508	0.000314648	0.000529704	0.594007	2.69719e-06	1.82374e-05	0.147894	1.0743e-05	3.88703e-05	0.27638	1.09761e-05	2.46559e-05	0.445171	3.23663e-05	6.04113e-05	0.535765	2.68574e-05	5.5438e-05	0.484459	2.19522e-05	5.48793e-05	0.400009
85	0.440505	0.507936	0.867246	0.487208	0.527541	0.923547	0.466931	0.583531	0.800182	0.000318269	0.0004149	0.767096	0.000248162	0.000486197	0.510415	0.000303672	0.000520956	0.582914	2.69719e-06	1.93772e-05	0.139194	1.18173e-05	3.88703e-05	0.304018	1.09761e-05	2.46559e-05	0.445171	3.23663e-05	6.15512e-05	0.525844	2.68574e-05	5.67124e-05	0.473572	2.37816e-05	5.80607e-05	0.409598
86	0.439888	0.507111	0.867439	0.486447	0.526548	0.923841	0.466292	0.582507	0.800492	0.000299388	0.000372726	0.803239	0.000235271	0.000434583	0.541372	0.000290867	0.000482779	0.602485	2.69719e-06	1.93772e-05	0.139194	1.18173e-05	3.88703e-05	0.304018	1.09761e-05	2.46559e-05	0.445171	3.23663e-05	6.15512e-05	0.525844	2.68574e-05	5.60752e-05	0.478954	2.37816e-05	5.8856e-05	0.404063
87	0.442296	0.508921	0.869086	0.489603	0.528659	0.926123	0.468349	0.584483	0.801304	0.000293994	0.000363608	0.808547	0.000230974	0.000419289	0.550869	0.000279891	0.000464486	0.602582	2.69719e-06	1.93772e-05	0.139194	1.18173e-05	3.88703e-05	0.304018	1.09761e-05	2.46559e-05	0.445171	3.23663e-05	6.15512e-05	0.525844	2.68574e-05	5.5438e-05	0.484459	2.37816e-05	5.80607e-05	0.409598
88	0.44983	0.5148	0.873794	0.497309	0.534901	0.929721	0.476118	0.590508	0.806285	0.000291297	0.000362468	0.803648	0.000232048	0.000409731	0.566342	0.000279891	0.000462099	0.605694	2.69719e-06	1.93772e-05	0.139194	1.0743e-05	3.95075e-05	0.271922	1.09761e-05	2.46559e-05	0.445171	2.96691e-05	5.81316e-05	0.510378	2.47088e-05	4.9703e-05	0.497129	1.64642e-05	5.24932e-05	0.313643
89	0.451116	0.515174	0.875658	0.498288	0.535334	0.930798	0.477475	0.590923	0.808016	0.0002886	0.000352209	0.819398	0.000228825	0.000402722	0.568197	0.000276232	0.00045176	0.611457	2.69719e-06	1.93772e-05	0.139194	1.0743e-05	3.95075e-05	0.271922	1.09761e-05	2.46559e-05	0.445171	3.23663e-05	5.81316e-05	0.556776	2.57831e-05	5.09774e-05	0.505775	1.64642e-05	5.32886e-05	0.308962
90	0.452076	0.51522	0.877444	0.498777	0.535329	0.931721	0.478339	0.590966	0.809418	0.000283205	0.000336252	0.842241	0.000225602	0.000398261	0.566468	0.000270744	0.000444602	0.608958	2.69719e-06	1.82374e-05	0.147894	1.0743e-05	3.95075e-05	0.271922	1.09761e-05	2.46559e-05	0.445171	3.23663e-05	5.81316e-05	0.556776	2.57831e-05	4.71541e-05	0.546784	1.82935e-05	5.09025e-05	0.359383
91	0.452171	0.514249	0.879284	0.498651	0.534263	0.933343	0.478576	0.589854	0.811347	0.000280508	0.000329413	0.85154	0.000220231	0.000391252	0.562887	0.000267085	0.00044142	0.605059	2.69719e-06	1.82374e-05	0.147894	1.0743e-05	3.95075e-05	0.271922	1.09761e-05	2.46559e-05	0.445171	3.23663e-05	5.81316e-05	0.556776	2.57831e-05	5.09774e-05	0.505775	1.64642e-05	5.09025e-05	0.323445
92	0.451194	0.512513	0.880358	0.497233	0.532188	0.934318	0.477109	0.587562	0.812015	0.000277811	0.000327133	0.849229	0.000221305	0.000387428	0.571215	0.000265256	0.000440625	0.601999	2.69719e-06	1.82374e-05	0.147894	1.18173e-05	4.01447e-05	0.294366	1.09761e-05	2.46559e-05	0.445171	3.23663e-05	5.81316e-05	0.556776	2.57831e-05	5.22519e-05	0.493439	1.64642e-05	5.32886e-05	0.308962
93	0.45089	0.512135	0.880411	0.496923	0.531855	0.934322	0.476848	0.587146	0.812146	0.000264325	0.000306616	0.862071	0.000215934	0.00037341	0.578275	0.000259768	0.000426309	0.609342	2.69719e-06	1.93772e-05	0.139194	1.28916e-05	4.20564e-05	0.30653	1.09761e-05	2.46559e-05	0.445171	3.23663e-05	6.15512e-05	0.525844	2.79317e-05	5.79868e-05	0.48169	2.19522e-05	5.72653e-05	0.383342
94	0.451526	0.513154	0.879903	0.497849	0.533005	0.934043	0.477689	0.588463	0.811757	0.000264325	0.000306616	0.862071	0.000215934	0.000372772	0.579264	0.000259768	0.000425513	0.610481	2.69719e-06	1.93772e-05	0.139194	1.28916e-05	4.26936e-05	0.301955	1.28055e-05	2.38606e-05	0.536679	3.50635e-05	6.2691e-05	0.559307	2.9006e-05	6.11729e-05	0.474164	2.74403e-05	5.72653e-05	0.479177
95	0.452624	0.514851	0.879135	0.499317	0.534907	0.933464	0.479189	0.590575	0.811394	0.000264325	0.000302057	0.875084	0.000215934	0.000372772	0.579264	0.000259768	0.000423923	0.612772	2.69719e-06	1.93772e-05	0.139194	1.28916e-05	4.26936e-05	0.301955	1.28055e-05	2.46559e-05	0.519367	3.50635e-05	6.2691e-05	0.559307	3.00803e-05	6.11729e-05	0.491726	2.74403e-05	5.72653e-05	0.479177
96	0.450355	0.512117	0.8794	0.496534	0.531974	0.933381	0.476445	0.586966	0.811709	0.000261628	0.000299777	0.872741	0.000214859	0.000369586	0.581351	0.00025428	0.000421537	0.603221	2.69719e-06	1.93772e-05	0.139194	1.28916e-05	4.26936e-05	0.301955	1.28055e-05	2.46559e-05	0.519367	3.50635e-05	6.04113e-05	0.580413	3.00803e-05	6.05357e-05	0.496902	2.74403e-05	5.72653e-05	0.479177
97	0.450248	0.51192	0.879528	0.496454	0.531767	0.933593	0.476451	0.586785	0.811968	0.000248142	0.000287239	0.863886	0.000211636	0.000351744	0.601677	0.000243304	0.00040722	0.597474	2.69719e-06	1.93772e-05	0.139194	1.28916e-05	4.26936e-05	0.301955	1.28055e-05	2.46559e-05	0.519367	3.50635e-05	6.04113e-05	0.580413	3.00803e-05	6.24473e-05	0.48169	2.92696e-05	5.80607e-05	0.504121
98	0.452413	0.514654	0.879063	0.499066	0.534759	0.933255	0.479003	0.590331	0.811414	0.000248142	0.000286099	0.867328	0.000210562	0.000351107	0.599709	0.000243304	0.000406425	0.598644	2.69719e-06	1.93772e-05	0.139194	1.18173e-05	4.26936e-05	0.276792	1.28055e-05	2.46559e-05	0.519367	3.77607e-05	6.04113e-05	0.62506	3.11546e-05	6.81823e-05	0.456931	3.1099e-05	5.96514e-05	0.521345
99	0.451896	0.513801	0.879516	0.498524	0.533908	0.933727	0.4785	0.589414	0.811823	0.000248142	0.000283819	0.874295	0.000208413	0.000347921	0.599025	0.000241474	0.000404834	0.596477	2.69719e-06	1.93772e-05	0.139194	1.39659e-05	4.26936e-05	0.327118	1.28055e-05	2.46559e-05	0.519367	3.77607e-05	6.2691e-05	0.60233	3.43775e-05	7.07312e-05	0.48603	3.29283e-05	6.12421e-05	0.537674
100	0.452122	0.514364	0.878993	0.498805	0.534424	0.933352	0.4786	0.589904	0.811319	0.00024005	0.000272421	0.881174	0.000207339	0.000337088	0.615089	0.000237816	0.000386541	0.61524	2.69719e-06	1.93772e-05	0.139194	1.39659e-05	4.33308e-05	0.322308	1.28055e-05	2.54513e-05	0.503136	3.77607e-05	6.2691e-05	0.60233	3.43775e-05	7.64661e-05	0.449578	3.47577e-05	6.36282e-05	0.546262
101	0.451113	0.512562	0.880116	0.49763	0.532643	0.934265	0.47762	0.588005	0.812271										2.69719e-06	1.93772e-05	0.139194	1.39659e-05	4.33308e-05	0.322308	1.28055e-05	2.54513e-05	0.503136	3.77607e-05	7.6369e-05	0.49445	3.9749e-05	8.53872e-05	0.465514	3.84164e-05	8.27166e-05	0.464434
102	0.451971	0.514057	0.879224	0.498603	0.534136	0.933477	0.478553	0.589656	0.811579										2.69719e-06	1.93772e-05	0.139194	1.28916e-05	4.14192e-05	0.311246	1.28055e-05	2.54513e-05	0.503136	4.04579e-05	7.75089e-05	0.521977	3.9749e-05	8.79361e-05	0.452021	3.84164e-05	8.66934e-05	0.443129
103	0.450779	0.512224	0.880042	0.497426	0.532252	0.934568	0.477371	0.587614	0.812389										5.39438e-06	2.05171e-05	0.262922	1.28916e-05	4.46052e-05	0.289014	1.28055e-05	2.62466e-05	0.48789	4.04579e-05	7.86487e-05	0.514413	3.86747e-05	8.98477e-05	0.430447	3.84164e-05	8.74887e-05	0.439101
104	0.452465	0.514731	0.879032	0.499101	0.534794	0.933258	0.479037	0.59043	0.811336										5.39438e-06	2.05171e-05	0.262922	1.28916e-05	4.46052e-05	0.289014	1.28055e-05	2.62466e-05	0.48789	4.04579e-05	7.75089e-05	0.521977	3.86747e-05	9.04849e-05	0.427415	4.02457e-05	8.90794e-05	0.451796
105	0.452338	0.514516	0.879152	0.498909	0.534532	0.933356	0.478878	0.590213	0.811365										5.39438e-06	2.05171e-05	0.262922	1.28916e-05	4.3968e-05	0.293203	1.28055e-05	2.62466e-05	0.48789	3.77607e-05	7.86487e-05	0.480118	3.9749e-05	8.98477e-05	0.442404	4.02457e-05	8.90794e-05	0.451796
106	0.451823	0.513701	0.879544	0.498342	0.533683	0.933779	0.478275	0.589277	0.811629										5.39438e-06	2.05171e-05	0.262922	1.28916e-05	4.46052e-05	0.289014	1.28055e-05	2.62466e-05	0.48789	3.77607e-05	7.97885e-05	0.47326	4.08233e-05	8.98477e-05	0.454361	4.39044e-05	8.90794e-05	0.492868
107	0.452136	0.514283	0.879158	0.498606	0.534198	0.933373	0.47862	0.589881	0.811385										5.39438e-06	2.05171e-05	0.262922	1.28916e-05	4.46052e-05	0.289014	1.28055e-05	2.62466e-05	0.48789	3.77607e-05	8.09284e-05	0.466594	4.08233e-05	9.23966e-05	0.441826	4.39044e-05	8.98748e-05	0.488507
108	0.45203	0.514136	0.879205	0.49849	0.534032	0.933445	0.478507	0.589717	0.811418										5.39438e-06	2.05171e-05	0.262922	1.28916e-05	4.46052e-05	0.289014	1.28055e-05	2.62466e-05	0.48789	3.50635e-05	8.09284e-05	0.433266	4.08233e-05	9.30338e-05	0.4388	4.39044e-05	9.14655e-05	0.480011
109	0.451906	0.51401	0.879178	0.498394	0.533928	0.933448	0.478348	0.589579	0.811339										5.39438e-06	2.05171e-05	0.262922	1.28916e-05	4.46052e-05	0.289014	1.28055e-05	2.62466e-05	0.48789	3.50635e-05	8.20682e-05	0.427248	4.08233e-05	9.30338e-05	0.4388	4.39044e-05	9.46469e-05	0.463876
110	0.451874	0.513915	0.879278	0.498307	0.533842	0.933435	0.478306	0.589495	0.811382										5.39438e-06	2.05171e-05	0.262922	1.28916e-05	4.46052e-05	0.289014	1.28055e-05	2.54513e-05	0.503136	3.50635e-05	8.20682e-05	0.427248	3.9749e-05	9.30338e-05	0.427253	4.20751e-05	9.46469e-05	0.444548
111	0.451154	0.513207	0.879088	0.49753	0.532989	0.933472	0.477704	0.588661	0.81151										5.39438e-06	2.05171e-05	0.262922	1.28916e-05	4.46052e-05	0.289014	1.28055e-05	2.62466e-05	0.48789	4.04579e-05	8.20682e-05	0.492979	4.08233e-05	9.43082e-05	0.43287	4.57338e-05	9.38515e-05	0.487299
112	0.451807	0.513891	0.879188	0.498218	0.53379	0.933358	0.478196	0.589401	0.811325										5.39438e-06	1.93772e-05	0.278388	1.28916e-05	3.95075e-05	0.326306	1.28055e-05	2.62466e-05	0.48789	4.04579e-05	8.43479e-05	0.479655	4.08233e-05	9.43082e-05	0.43287	4.75631e-05	9.54422e-05	0.498345
113	0.451504	0.513472	0.879316	0.497784	0.533304	0.933397	0.47781	0.588903	0.811356										5.39438e-06	1.93772e-05	0.278388	1.28916e-05	4.33308e-05	0.297515	1.28055e-05	2.7042e-05	0.47354	4.04579e-05	8.3208e-05	0.486226	4.08233e-05	9.43082e-05	0.43287	4.75631e-05	9.54422e-05	0.498345
114	0.451343	0.513283	0.879325	0.497573	0.533068	0.933414	0.477622	0.588618	0.811429										5.39438e-06	1.93772e-05	0.278388	1.28916e-05	4.3968e-05	0.293203	1.28055e-05	2.78373e-05	0.46001	3.77607e-05	8.3208e-05	0.45381	4.08233e-05	9.23966e-05	0.441826	4.75631e-05	9.54422e-05	0.498345
115	0.443154	0.505838	0.876079	0.490649	0.528966	0.927563	0.45498	0.576005	0.789888										5.39438e-06	1.93772e-05	0.278388	1.28916e-05	4.33308e-05	0.297515	1.28055e-05	2.78373e-05	0.46001	3.77607e-05	8.54877e-05	0.441709	4.29718e-05	9.30338e-05	0.461895	4.75631e-05	9.86236e-05	0.482269
116	0.442728	0.504735	0.877148	0.490122	0.52774	0.928718	0.454378	0.574476	0.790944										5.39438e-06	1.93772e-05	0.278388	1.28916e-05	4.33308e-05	0.297515	1.28055e-05	2.78373e-05	0.46001	3.77607e-05	8.77674e-05	0.430236	4.29718e-05	9.30338e-05	0.461895	4.75631e-05	9.9419e-05	0.478411
117																			5.39438e-06	1.93772e-05	0.278388	1.28916e-05	4.33308e-05	0.297515	1.28055e-05	2.7042e-05	0.47354	3.77607e-05	8.77674e-05	0.430236	4.29718e-05	9.3671e-05	0.458753	4.93925e-05	9.9419e-05	0.496811
118																			2.69719e-06	1.70975e-05	0.157753	1.28916e-05	4.26936e-05	0.301955	1.09761e-05	2.78373e-05	0.394295	3.77607e-05	8.77674e-05	0.430236	4.29718e-05	9.30338e-05	0.461895	4.93925e-05	9.86236e-05	0.500818
119																			2.69719e-06	1.82374e-05	0.147894	1.28916e-05	4.26936e-05	0.301955	1.09761e-05	2.78373e-05	0.394295	3.77607e-05	8.77674e-05	0.430236	4.29718e-05	9.3671e-05	0.458753	4.93925e-05	9.86236e-05	0.500818
120																			2.69719e-06	1.59577e-05	0.169021	1.28916e-05	4.01447e-05	0.321127	9.14675e-06	2.7042e-05	0.338243	3.77607e-05	8.77674e-05	0.430236	4.29718e-05	9.3671e-05	0.458753	4.93925e-05	9.86236e-05	0.500818
121																			2.69719e-06	1.70975e-05	0.157753	1.28916e-05	4.26936e-05	0.301955	9.14675e-06	2.62466e-05	0.348493	3.77607e-05	8.66276e-05	0.435897	4.18976e-05	9.23966e-05	0.453453	4.93925e-05	9.78283e-05	0.504889
122																			2.69719e-06	1.70975e-05	0.157753	1.28916e-05	4.20564e-05	0.30653	9.14675e-06	2.78373e-05	0.328579	3.77607e-05	8.77674e-05	0.430236	4.29718e-05	9.3671e-05	0.458753	4.93925e-05	9.86236e-05	0.500818
123																			2.69719e-06	1.70975e-05	0.157753	1.28916e-05	4.01447e-05	0.321127	9.14675e-06	2.62466e-05	0.348493	3.77607e-05	8.77674e-05	0.430236	4.29718e-05	9.43082e-05	0.455653	4.93925e-05	9.9419e-05	0.496811
124																			2.69719e-06	1.70975e-05	0.157753	1.28916e-05	4.01447e-05	0.321127	7.3174e-06	2.62466e-05	0.278794	3.77607e-05	8.89072e-05	0.42472	4.29718e-05	9.49455e-05	0.452595	4.93925e-05	9.9419e-05	0.496811
125																			2.69719e-06	1.59577e-05	0.169021	1.28916e-05	3.82331e-05	0.337183	7.3174e-06	2.46559e-05	0.296781	3.77607e-05	8.89072e-05	0.42472	4.29718e-05	9.49455e-05	0.452595	4.93925e-05	9.9419e-05	0.496811
126																			2.69719e-06	1.70975e-05	0.157753	1.28916e-05	3.88703e-05	0.331656	7.3174e-06	2.46559e-05	0.296781	4.58523e-05	0.000104865	0.437251	6.23092e-05	0.000114699	0.54324	5.67099e-05	0.000125666	0.451276
127																			2.69719e-06	1.70975e-05	0.157753	1.28916e-05	3.95075e-05	0.326306	7.3174e-06	2.46559e-05	0.296781	5.12466e-05	0.000107145	0.478294	6.33835e-05	0.00011916	0.53192	5.67099e-05	0.000130438	0.434766
128																			2.69719e-06	1.70975e-05	0.157753	1.28916e-05	3.88703e-05	0.331656	7.3174e-06	2.46559e-05	0.296781	5.12466e-05	0.000109424	0.46833	6.76807e-05	0.000127444	0.531064	5.85392e-05	0.000133619	0.438105
129																			2.69719e-06	1.70975e-05	0.157753	1.18173e-05	3.95075e-05	0.299114	7.3174e-06	2.46559e-05	0.296781	5.39438e-05	0.000115123	0.468574	6.76807e-05	0.000133179	0.508195	6.03686e-05	0.000137596	0.438738
130																			2.69719e-06	1.70975e-05	0.157753	1.18173e-05	3.95075e-05	0.299114	7.3174e-06	2.46559e-05	0.296781	5.39438e-05	0.000117403	0.459475	7.09035e-05	0.000135727	0.522397	6.40273e-05	0.000138391	0.462654
131																			2.69719e-06	1.70975e-05	0.157753	1.18173e-05	3.95075e-05	0.299114	7.3174e-06	2.46559e-05	0.296781	5.39438e-05	0.000117403	0.459475	7.19778e-05	0.000137639	0.522946	6.40273e-05	0.000139187	0.46001
132																			2.69719e-06	1.70975e-05	0.157753	1.0743e-05	3.95075e-05	0.271922	7.3174e-06	2.46559e-05	0.296781	5.39438e-05	0.000117403	0.459475	7.19778e-05	0.000136365	0.527834	6.40273e-05	0.000138391	0.462654
133																			1.3486e-06	1.70975e-05	0.0788766	9.66867e-06	3.82331e-05	0.252887	7.3174e-06	2.46559e-05	0.296781	5.39438e-05	0.000116263	0.46398	7.09035e-05	0.000136365	0.519956	6.40273e-05	0.000137596	0.465328
134																			1.3486e-06	1.70975e-05	0.0788766	9.66867e-06	3.82331e-05	0.252887	7.3174e-06	2.46559e-05	0.296781	5.39438e-05	0.000117403	0.459475	6.98293e-05	0.000137639	0.507336	6.7686e-05	0.000139982	0.483534
135																			1.3486e-06	1.70975e-05	0.0788766	9.66867e-06	3.82331e-05	0.252887	7.3174e-06	2.46559e-05	0.296781	5.6641e-05	0.000118543	0.47781	7.09035e-05	0.000139551	0.508084	6.7686e-05	0.000143959	0.470176
136																			1.3486e-06	1.70975e-05	0.0788766	9.66867e-06	3.75959e-05	0.257174	7.3174e-06	2.46559e-05	0.296781	5.6641e-05	0.000117403	0.482449	7.09035e-05	0.000139551	0.508084	6.7686e-05	0.000142368	0.47543
137																			1.3486e-06	1.70975e-05	0.0788766	8.59437e-06	3.75959e-05	0.228599	7.3174e-06	2.06792e-05	0.353854	5.6641e-05	0.000117403	0.482449	7.09035e-05	0.000138913	0.510415	6.7686e-05	0.000142368	0.47543
138																			1.3486e-06	1.70975e-05	0.0788766	8.59437e-06	3.75959e-05	0.228599	7.3174e-06	2.38606e-05	0.306674	5.6641e-05	0.000117403	0.482449	7.09035e-05	0.000138913	0.510415	6.7686e-05	0.000142368	0.47543
139																			1.3486e-06	1.70975e-05	0.0788766	8.59437e-06	3.75959e-05	0.228599	7.3174e-06	2.38606e-05	0.306674	5.6641e-05	0.000118543	0.47781	7.09035e-05	0.000139551	0.508084	6.7686e-05	0.000143163	0.472788
140																			1.3486e-06	1.70975e-05	0.0788766	7.52007e-06	3.75959e-05	0.200024	7.3174e-06	2.46559e-05	0.296781	5.6641e-05	0.000118543	0.47781	6.98293e-05	0.000138276	0.504998	6.7686e-05	0.000140777	0.480802
141																			1.3486e-06	1.70975e-05	0.0788766	7.52007e-06	3.75959e-05	0.200024	7.3174e-06	2.46559e-05	0.296781	5.93382e-05	0.000119683	0.495796	7.09035e-05	0.000138276	0.512767	6.95153e-05	0.000141573	0.491022
142																			1.3486e-06	1.70975e-05	0.0788766	7.52007e-06	3.69586e-05	0.203473	7.3174e-06	2.30652e-05	0.317249	5.93382e-05	0.000119683	0.495796	7.09035e-05	0.000138913	0.510415	6.95153e-05	0.000143163	0.485567
143																			1.3486e-06	1.70975e-05	0.0788766	7.52007e-06	3.69586e-05	0.203473	7.3174e-06	2.30652e-05	0.317249	5.93382e-05	0.000119683	0.495796	7.09035e-05	0.000138276	0.512767	6.95153e-05	0.000143959	0.482884
144																			1.3486e-06	1.70975e-05	0.0788766	7.52007e-06	3.69586e-05	0.203473	7.3174e-06	2.46559e-05	0.296781	5.6641e-05	0.000111704	0.507064	6.98293e-05	0.000131904	0.529394	6.7686e-05	0.000136801	0.494779
145																			1.3486e-06	1.70975e-05	0.0788766	7.52007e-06	3.69586e-05	0.203473	7.3174e-06	2.46559e-05	0.296781	5.93382e-05	0.000117403	0.505423	7.09035e-05	0.000138276	0.512767	6.95153e-05	0.000141573	0.491022
146																			1.3486e-06	1.70975e-05	0.0788766	7.52007e-06	3.75959e-05	0.200024	9.14675e-06	2.46559e-05	0.370976	5.93382e-05	0.000117403	0.505423	7.09035e-05	0.000137639	0.515141	7.13447e-05	0.000141573	0.503944
147																			1.3486e-06	1.70975e-05	0.0788766	7.52007e-06	3.82331e-05	0.19669	9.14675e-06	2.38606e-05	0.383342	5.93382e-05	0.000118543	0.500563	7.09035e-05	0.000137639	0.515141	7.13447e-05	0.000142368	0.501129
148																			1.3486e-06	1.70975e-05	0.0788766	7.52007e-06	3.82331e-05	0.19669	9.14675e-06	2.38606e-05	0.383342	5.93382e-05	0.000116263	0.510378	6.98293e-05	0.000137002	0.509696	7.3174e-05	0.000140777	0.519786
149																			1.3486e-06	1.70975e-05	0.0788766	7.52007e-06	3.88703e-05	0.193466	9.14675e-06	2.30652e-05	0.396561	5.93382e-05	0.000109424	0.542277	6.33835e-05	0.000131267	0.48286	6.21979e-05	0.000136801	0.454661
150																			1.3486e-06	1.70975e-05	0.0788766	7.52007e-06	3.88703e-05	0.193466	9.14675e-06	2.30652e-05	0.396561	3.77607e-05	6.72503e-05	0.561494	4.40461e-05	0.000109601	0.401875	4.20751e-05	0.000101805	0.413291
151																			1.3486e-06	1.70975e-05	0.0788766	7.52007e-06	3.82331e-05	0.19669	9.14675e-06	2.30652e-05	0.396561	3.77607e-05	6.83902e-05	0.552136	4.51204e-05	0.000110239	0.409298	4.20751e-05	0.000101805	0.413291
152																			1.3486e-06	1.70975e-05	0.0788766	8.59437e-06	3.82331e-05	0.224789	9.14675e-06	2.14745e-05	0.425936	3.77607e-05	7.06698e-05	0.534325	4.7269e-05	0.000110876	0.426324	4.75631e-05	0.000101805	0.467198
153																			1.3486e-06	1.70975e-05	0.0788766	8.59437e-06	3.63214e-05	0.23662	9.14675e-06	2.14745e-05	0.425936	3.77607e-05	6.953e-05	0.543085	4.7269e-05	0.000110239	0.428788	4.57338e-05	0.000101805	0.449229
154																			1.3486e-06	1.70975e-05	0.0788766	8.59437e-06	3.63214e-05	0.23662	9.14675e-06	2.14745e-05	0.425936	2.69719e-05	5.81316e-05	0.46398	3.9749e-05	8.98477e-05	0.442404	4.20751e-05	8.66934e-05	0.485332
155																			1.3486e-06	1.70975e-05	0.0788766	9.66867e-06	3.63214e-05	0.266197	9.14675e-06	2.22699e-05	0.410724	2.69719e-05	5.92715e-05	0.455057	4.18976e-05	9.17594e-05	0.456602	4.39044e-05	8.90794e-05	0.492868
156																			1.3486e-06	1.70975e-05	0.0788766	9.66867e-06	3.63214e-05	0.266197	9.14675e-06	2.22699e-05	0.410724	2.69719e-05	5.81316e-05	0.46398	4.08233e-05	9.30338e-05	0.4388	4.20751e-05	8.90794e-05	0.472332
157																			1.3486e-06	1.70975e-05	0.0788766	9.66867e-06	3.63214e-05	0.266197	9.14675e-06	2.22699e-05	0.410724	2.96691e-05	5.69918e-05	0.520585	4.08233e-05	9.23966e-05	0.441826	4.02457e-05	8.90794e-05	0.451796
158																			1.3486e-06	1.70975e-05	0.0788766	9.66867e-06	3.63214e-05	0.266197	9.14675e-06	2.22699e-05	0.410724	2.96691e-05	5.81316e-05	0.510378	4.08233e-05	9.30338e-05	0.4388	4.02457e-05	8.90794e-05	0.451796
159																			1.3486e-06	1.70975e-05	0.0788766	9.66867e-06	3.63214e-05	0.266197	9.14675e-06	2.30652e-05	0.396561	2.96691e-05	5.81316e-05	0.510378	4.18976e-05	9.3671e-05	0.447284	4.02457e-05	8.90794e-05	0.451796
160																			1.3486e-06	1.82374e-05	0.0739468	9.66867e-06	3.63214e-05	0.266197	9.14675e-06	2.30652e-05	0.396561	2.96691e-05	5.81316e-05	0.510378	4.18976e-05	9.23966e-05	0.453453	3.84164e-05	8.74887e-05	0.439101
161																			1.3486e-06	1.82374e-05	0.0739468	9.66867e-06	3.63214e-05	0.266197	9.14675e-06	2.38606e-05	0.383342	3.23663e-05	5.81316e-05	0.556776	4.29718e-05	9.30338e-05	0.461895	4.02457e-05	8.82841e-05	0.455866
162																			1.3486e-06	1.82374e-05	0.0739468	9.66867e-06	3.63214e-05	0.266197	9.14675e-06	2.38606e-05	0.383342	3.23663e-05	5.92715e-05	0.546069	4.40461e-05	9.30338e-05	0.473442	4.20751e-05	8.82841e-05	0.476587
163																			1.3486e-06	1.82374e-05	0.0739468	9.66867e-06	3.63214e-05	0.266197	9.14675e-06	2.38606e-05	0.383342	3.23663e-05	5.92715e-05	0.546069	4.40461e-05	9.3671e-05	0.470222	4.20751e-05	8.90794e-05	0.472332
164																			1.3486e-06	1.82374e-05	0.0739468	9.66867e-06	3.63214e-05	0.266197	9.14675e-06	2.38606e-05	0.383342	3.23663e-05	5.92715e-05	0.546069	4.61947e-05	9.43082e-05	0.489827	4.39044e-05	8.74887e-05	0.50183
165																			1.3486e-06	1.82374e-05	0.0739468	9.66867e-06	3.63214e-05	0.266197	9.14675e-06	2.38606e-05	0.383342	3.23663e-05	5.92715e-05	0.546069	4.7269e-05	9.43082e-05	0.501218	4.75631e-05	8.82841e-05	0.538751
166																			1.3486e-06	1.82374e-05	0.0739468	9.66867e-06	3.63214e-05	0.266197	9.14675e-06	2.38606e-05	0.383342	3.23663e-05	5.92715e-05	0.546069	4.83433e-05	9.43082e-05	0.51261	4.75631e-05	8.82841e-05	0.538751
167																			2.69719e-06	1.82374e-05	0.147894	1.18173e-05	3.63214e-05	0.325352	9.14675e-06	2.62466e-05	0.348493	3.23663e-05	5.92715e-05	0.546069	4.83433e-05	9.3671e-05	0.516097	4.75631e-05	8.82841e-05	0.538751
168																			2.69719e-06	1.82374e-05	0.147894	1.18173e-05	3.63214e-05	0.325352	9.14675e-06	2.62466e-05	0.348493	3.23663e-05	5.92715e-05	0.546069	4.83433e-05	9.3671e-05	0.516097	4.75631e-05	8.82841e-05	0.538751
169																			2.69719e-06	1.82374e-05	0.147894	1.18173e-05	3.63214e-05	0.325352	9.14675e-06	2.62466e-05	0.348493	3.23663e-05	5.81316e-05	0.556776	4.7269e-05	9.30338e-05	0.508084	4.75631e-05	8.82841e-05	0.538751
170																			2.69719e-06	1.70975e-05	0.157753	1.18173e-05	3.63214e-05	0.325352	9.14675e-06	2.62466e-05	0.348493	3.23663e-05	5.69918e-05	0.567911	4.83433e-05	9.04849e-05	0.534269	4.75631e-05	8.82841e-05	0.538751
171																			2.69719e-06	1.70975e-05	0.157753	1.18173e-05	3.63214e-05	0.325352	9.14675e-06	2.7042e-05	0.338243	3.50635e-05	5.69918e-05	0.615237	4.83433e-05	9.11222e-05	0.530533	4.93925e-05	8.82841e-05	0.559472
172																			2.69719e-06	1.70975e-05	0.157753	1.18173e-05	3.63214e-05	0.325352	9.14675e-06	2.7042e-05	0.338243	3.50635e-05	5.69918e-05	0.615237	4.83433e-05	9.17594e-05	0.526849	4.93925e-05	8.90794e-05	0.554477
173																			2.69719e-06	1.70975e-05	0.157753	1.18173e-05	3.63214e-05	0.325352	9.14675e-06	2.78373e-05	0.328579	3.50635e-05	5.5852e-05	0.627793	4.7269e-05	9.23966e-05	0.511588	5.12218e-05	8.82841e-05	0.580193
174																			2.69719e-06	1.70975e-05	0.157753	1.18173e-05	3.63214e-05	0.325352	1.18908e-05	2.78373e-05	0.427153	3.50635e-05	5.5852e-05	0.627793	4.61947e-05	8.98477e-05	0.514145	5.12218e-05	8.90794e-05	0.575013
175																			2.69719e-06	1.70975e-05	0.157753	1.18173e-05	3.69586e-05	0.319743	1.18908e-05	2.78373e-05	0.427153	3.50635e-05	5.47121e-05	0.640872	4.7269e-05	9.23966e-05	0.511588	5.30512e-05	8.82841e-05	0.600914
176																			2.69719e-06	1.70975e-05	0.157753	1.18173e-05	3.69586e-05	0.319743	1.18908e-05	2.7042e-05	0.439716	3.50635e-05	5.47121e-05	0.640872	4.83433e-05	9.23966e-05	0.523216	5.30512e-05	8.90794e-05	0.595549
177																			2.69719e-06	1.70975e-05	0.157753	1.18173e-05	3.69586e-05	0.319743	1.18908e-05	2.78373e-05	0.427153	3.50635e-05	5.47121e-05	0.640872	4.83433e-05	9.23966e-05	0.523216	5.30512e-05	8.90794e-05	0.595549
178																			2.69719e-06	1.70975e-05	0.157753	1.0743e-05	3.69586e-05	0.290675	1.18908e-05	2.78373e-05	0.427153	3.50635e-05	5.5852e-05	0.627793	4.83433e-05	9.11222e-05	0.530533	5.12218e-05	9.06701e-05	0.564925
179																			1.3486e-06	1.70975e-05	0.0788766	1.0743e-05	3.69586e-05	0.290675	1.18908e-05	2.78373e-05	0.427153	3.50635e-05	5.47121e-05	0.640872	4.83433e-05	8.92105e-05	0.541902	5.30512e-05	8.51027e-05	0.623379
180																			2.69719e-06	1.70975e-05	0.157753	1.0743e-05	3.69586e-05	0.290675	1.18908e-05	2.78373e-05	0.427153	3.50635e-05	5.35723e-05	0.654508	4.61947e-05	8.79361e-05	0.525322	5.30512e-05	8.74887e-05	0.606377
181																			5.39438e-06	1.70975e-05	0.315506	1.0743e-05	3.88703e-05	0.27638	1.18908e-05	2.7042e-05	0.439716	3.50635e-05	5.5852e-05	0.627793	4.83433e-05	8.98477e-05	0.538058	5.48805e-05	8.82841e-05	0.621636
182																			5.39438e-06	1.70975e-05	0.315506	1.0743e-05	3.88703e-05	0.27638	1.18908e-05	2.86327e-05	0.415287	3.50635e-05	5.35723e-05	0.654508	4.94176e-05	8.98477e-05	0.550015	5.48805e-05	8.90794e-05	0.616085
183																			5.39438e-06	1.70975e-05	0.315506	1.0743e-05	3.88703e-05	0.27638	1.09761e-05	2.78373e-05	0.394295	3.50635e-05	5.35723e-05	0.654508	4.94176e-05	8.98477e-05	0.550015	5.48805e-05	8.98748e-05	0.610633
184																			5.39438e-06	1.70975e-05	0.315506	9.66867e-06	3.75959e-05	0.257174	1.09761e-05	2.7042e-05	0.405892	3.50635e-05	5.35723e-05	0.654508	4.94176e-05	8.98477e-05	0.550015	5.48805e-05	8.98748e-05	0.610633
185																			5.39438e-06	1.59577e-05	0.338043	9.66867e-06	3.63214e-05	0.266197	1.18908e-05	2.78373e-05	0.427153	3.77607e-05	5.35723e-05	0.704855	4.94176e-05	8.475e-05	0.583099	5.48805e-05	8.98748e-05	0.610633
186																			5.39438e-06	1.70975e-05	0.315506	9.66867e-06	3.69586e-05	0.261608	1.18908e-05	2.78373e-05	0.427153	3.77607e-05	5.35723e-05	0.704855	4.7269e-05	8.72988e-05	0.541462	5.30512e-05	9.06701e-05	0.585101
187																			5.39438e-06	1.59577e-05	0.338043	8.59437e-06	3.63214e-05	0.23662	1.37201e-05	2.78373e-05	0.492868	3.77607e-05	5.47121e-05	0.69017	4.94176e-05	8.92105e-05	0.553944	5.67099e-05	8.90794e-05	0.636622
188																			5.39438e-06	1.59577e-05	0.338043	8.59437e-06	3.63214e-05	0.23662	1.37201e-05	2.86327e-05	0.479177	4.04579e-05	5.5852e-05	0.724377	5.26405e-05	8.92105e-05	0.590071	6.21979e-05	9.22608e-05	0.674153
189																			5.39438e-06	1.59577e-05	0.338043	8.59437e-06	3.63214e-05	0.23662	1.37201e-05	2.86327e-05	0.479177	4.04579e-05	5.5852e-05	0.724377	5.26405e-05	8.92105e-05	0.590071	6.21979e-05	9.30562e-05	0.668391
190																			5.39438e-06	1.59577e-05	0.338043	8.59437e-06	3.63214e-05	0.23662	1.37201e-05	2.86327e-05	0.479177	4.04579e-05	5.81316e-05	0.69597	5.47891e-05	9.04849e-05	0.605505	6.21979e-05	9.70329e-05	0.640998
191																			5.39438e-06	1.59577e-05	0.338043	8.59437e-06	3.69586e-05	0.23254	1.37201e-05	2.86327e-05	0.479177	4.04579e-05	5.69918e-05	0.709889	5.47891e-05	9.04849e-05	0.605505	6.21979e-05	9.70329e-05	0.640998
192																			2.69719e-06	1.59577e-05	0.169021	8.59437e-06	3.69586e-05	0.23254	1.37201e-05	2.7042e-05	0.507364	4.31551e-05	5.81316e-05	0.742368	5.26405e-05	9.04849e-05	0.58176	6.21979e-05	9.70329e-05	0.640998
193																			2.69719e-06	1.59577e-05	0.169021	8.59437e-06	3.63214e-05	0.23662	1.37201e-05	2.7042e-05	0.507364	4.31551e-05	5.81316e-05	0.742368	5.37148e-05	9.04849e-05	0.593633	6.21979e-05	9.78283e-05	0.635787
194																			5.39438e-06	1.70975e-05	0.315506	8.59437e-06	3.63214e-05	0.23662	1.55495e-05	2.86327e-05	0.543068	4.31551e-05	5.81316e-05	0.742368	5.37148e-05	8.98477e-05	0.597843	6.21979e-05	9.78283e-05	0.635787
195																			5.39438e-06	1.70975e-05	0.315506	8.59437e-06	3.63214e-05	0.23662	1.55495e-05	2.62466e-05	0.592438	4.31551e-05	5.35723e-05	0.805548	4.7269e-05	8.475e-05	0.557747	6.40273e-05	9.38515e-05	0.682219
196																			5.39438e-06	1.70975e-05	0.315506	8.59437e-06	3.69586e-05	0.23254	1.55495e-05	2.78373e-05	0.558584	4.31551e-05	5.5852e-05	0.772669	5.26405e-05	8.79361e-05	0.598623	6.40273e-05	9.62376e-05	0.665304
197																			5.39438e-06	1.70975e-05	0.315506	8.59437e-06	3.75959e-05	0.228599	1.55495e-05	2.86327e-05	0.543068	4.04579e-05	5.5852e-05	0.724377	5.26405e-05	8.72988e-05	0.602992	6.40273e-05	9.70329e-05	0.659851
198																			5.39438e-06	1.70975e-05	0.315506	8.59437e-06	3.75959e-05	0.228599	1.55495e-05	2.86327e-05	0.543068	4.04579e-05	5.5852e-05	0.724377	5.37148e-05	8.72988e-05	0.615298	6.40273e-05	9.78283e-05	0.654486
199																			5.39438e-06	1.70975e-05	0.315506	8.59437e-06	3.75959e-05	0.228599	1.55495e-05	2.86327e-05	0.543068	4.31551e-05	5.69918e-05	0.757215	5.47891e-05	8.98477e-05	0.6098	6.40273e-05	9.86236e-05	0.649208
200																			5.39438e-06	1.59577e-05	0.338043	6.44578e-06	3.44098e-05	0.187324	1.55495e-05	2.38606e-05	0.651681	3.77607e-05	5.47121e-05	0.69017	4.7269e-05	8.15639e-05	0.579534	5.30512e-05	9.22608e-05	0.575013
201																			5.39438e-06	1.59577e-05	0.338043	6.44578e-06	3.37725e-05	0.190858	1.55495e-05	2.30652e-05	0.674153	4.31551e-05	5.69918e-05	0.757215	5.47891e-05	8.79361e-05	0.623056	6.21979e-05	9.86236e-05	0.630659
202																			5.39438e-06	1.59577e-05	0.338043	6.44578e-06	3.37725e-05	0.190858	1.55495e-05	2.38606e-05	0.651681	4.31551e-05	5.69918e-05	0.757215	5.47891e-05	9.04849e-05	0.605505	6.58566e-05	0.00010101	0.651983
203																			5.39438e-06	1.59577e-05	0.338043	6.44578e-06	3.44098e-05	0.187324	1.55495e-05	2.54513e-05	0.610951	4.31551e-05	5.69918e-05	0.757215	5.47891e-05	9.04849e-05	0.605505	6.40273e-05	0.00010101	0.633873
204																			5.39438e-06	1.59577e-05	0.338043	7.52007e-06	3.44098e-05	0.218545	1.73788e-05	2.54513e-05	0.682828	4.31551e-05	5.69918e-05	0.757215	5.58634e-05	8.98477e-05	0.621756	6.21979e-05	0.000100214	0.620649
205																			5.39438e-06	1.59577e-05	0.338043	7.52007e-06	3.44098e-05	0.218545	1.73788e-05	2.54513e-05	0.682828	4.31551e-05	5.5852e-05	0.772669	5.58634e-05	8.98477e-05	0.621756	6.40273e-05	9.9419e-05	0.644015
206																			2.69719e-06	1.59577e-05	0.169021	6.44578e-06	3.37725e-05	0.190858	1.73788e-05	2.46559e-05	0.704855	4.31551e-05	5.5852e-05	0.772669	5.47891e-05	8.98477e-05	0.6098	6.58566e-05	9.9419e-05	0.662415
207																			5.39438e-06	1.59577e-05	0.338043	7.52007e-06	3.44098e-05	0.218545	1.73788e-05	2.54513e-05	0.682828	4.31551e-05	5.69918e-05	0.757215	5.58634e-05	9.04849e-05	0.617378	6.7686e-05	9.86236e-05	0.686306
208																			5.39438e-06	1.59577e-05	0.338043	7.52007e-06	3.44098e-05	0.218545	1.64642e-05	2.46559e-05	0.667757	4.31551e-05	5.5852e-05	0.772669	5.37148e-05	8.60244e-05	0.624414	6.21979e-05	9.62376e-05	0.646296
209																			5.39438e-06	1.59577e-05	0.338043	7.52007e-06	3.44098e-05	0.218545	1.64642e-05	2.46559e-05	0.667757	4.31551e-05	5.81316e-05	0.742368	5.47891e-05	9.04849e-05	0.605505	6.58566e-05	0.00010101	0.651983
210																			5.39438e-06	1.48179e-05	0.364046	7.52007e-06	3.44098e-05	0.218545	1.64642e-05	2.46559e-05	0.667757	4.85495e-05	5.92715e-05	0.819103	5.47891e-05	9.04849e-05	0.605505	6.7686e-05	0.00010101	0.670094
211																			5.39438e-06	1.48179e-05	0.364046	7.52007e-06	3.44098e-05	0.218545	1.73788e-05	2.46559e-05	0.704855	4.85495e-05	6.2691e-05	0.774425	5.8012e-05	9.17594e-05	0.632219	6.95153e-05	0.000101805	0.682828
212																			5.39438e-06	2.05171e-05	0.262922	7.52007e-06	3.40912e-05	0.220587	1.92082e-05	2.54513e-05	0.754705	4.85495e-05	6.2691e-05	0.774425	5.8012e-05	9.17594e-05	0.632219	7.13447e-05	0.000104986	0.679561
213																			5.39438e-06	2.05171e-05	0.262922	7.52007e-06	3.34539e-05	0.224789	1.92082e-05	2.46559e-05	0.77905	4.85495e-05	6.38308e-05	0.760596	5.8012e-05	9.3671e-05	0.619316	7.13447e-05	0.000105782	0.674451
214																			5.39438e-06	2.05171e-05	0.262922	7.52007e-06	3.34539e-05	0.224789	2.01229e-05	2.46559e-05	0.816147	4.85495e-05	6.38308e-05	0.760596	5.8012e-05	9.33524e-05	0.62143	7.3174e-05	0.000104191	0.702306
215																			5.39438e-06	2.05171e-05	0.262922	7.52007e-06	3.34539e-05	0.224789	2.01229e-05	2.38606e-05	0.843352	4.85495e-05	6.38308e-05	0.760596	5.8012e-05	9.33524e-05	0.62143	7.3174e-05	0.000105782	0.691745
216																			5.39438e-06	1.82374e-05	0.295787	7.52007e-06	2.89934e-05	0.259372	2.01229e-05	2.30652e-05	0.872433	4.85495e-05	6.15512e-05	0.788766	5.8012e-05	9.46269e-05	0.613061	7.3174e-05	0.000105782	0.691745
217																			5.39438e-06	1.82374e-05	0.295787	7.52007e-06	3.15423e-05	0.238412	2.01229e-05	2.38606e-05	0.843352	4.85495e-05	6.2691e-05	0.774425	6.01606e-05	9.52641e-05	0.631514	7.3174e-05	0.000105782	0.691745
218																			5.39438e-06	1.82374e-05	0.295787	7.52007e-06	3.15423e-05	0.238412	2.01229e-05	2.38606e-05	0.843352	5.39438e-05	6.2691e-05	0.860472	6.01606e-05	9.52641e-05	0.631514	7.3174e-05	0.000106577	0.686583
219																			5.39438e-06	1.82374e-05	0.295787	7.52007e-06	3.15423e-05	0.238412	2.01229e-05	2.38606e-05	0.843352	5.39438e-05	6.38308e-05	0.845106	6.23092e-05	9.65385e-05	0.645433	7.68327e-05	0.000108963	0.705125
220																			5.39438e-06	1.93772e-05	0.278388	7.52007e-06	3.15423e-05	0.238412	2.01229e-05	2.38606e-05	0.843352	5.39438e-05	6.61105e-05	0.815965	6.33835e-05	9.65385e-05	0.656562	7.68327e-05	0.000108963	0.705125
221																			5.39438e-06	1.93772e-05	0.278388	6.44578e-06	3.15423e-05	0.204354	1.82935e-05	2.38606e-05	0.766684	5.39438e-05	6.72503e-05	0.802135	6.33835e-05	9.65385e-05	0.656562	7.68327e-05	0.000109759	0.700016
222																			5.39438e-06	1.93772e-05	0.278388	6.44578e-06	3.09051e-05	0.208567	1.82935e-05	2.46559e-05	0.741952	5.12466e-05	6.72503e-05	0.762028	6.33835e-05	9.71757e-05	0.652256	7.68327e-05	0.000112145	0.685122
223																			5.39438e-06	1.93772e-05	0.278388	6.44578e-06	3.09051e-05	0.208567	1.82935e-05	2.46559e-05	0.741952	5.12466e-05	6.72503e-05	0.762028	6.33835e-05	9.71757e-05	0.652256	7.86621e-05	0.00011294	0.696495
224																			5.39438e-06	1.93772e-05	0.278388	6.44578e-06	3.09051e-05	0.208567	1.82935e-05	2.38606e-05	0.766684	5.12466e-05	6.72503e-05	0.762028	6.23092e-05	9.87688e-05	0.630859	8.04914e-05	0.000113735	0.707708
225																			5.39438e-06	1.93772e-05	0.278388	6.44578e-06	3.09051e-05	0.208567	1.82935e-05	2.46559e-05	0.741952	5.12466e-05	6.61105e-05	0.775166	6.12349e-05	9.43082e-05	0.649306	7.50034e-05	0.000111349	0.673587
226																			5.39438e-06	2.05171e-05	0.262922	6.44578e-06	3.15423e-05	0.204354	1.82935e-05	2.46559e-05	0.741952	5.39438e-05	6.72503e-05	0.802135	6.23092e-05	9.78129e-05	0.637024	8.04914e-05	0.000112145	0.717747
227																			5.39438e-06	2.05171e-05	0.262922	6.44578e-06	3.09051e-05	0.208567	1.82935e-05	2.54513e-05	0.718766	5.39438e-05	6.72503e-05	0.802135	6.23092e-05	9.84502e-05	0.632901	8.04914e-05	0.000112145	0.717747
228																			5.39438e-06	1.93772e-05	0.278388	6.44578e-06	2.99492e-05	0.215223	1.73788e-05	2.38606e-05	0.72835	5.6641e-05	6.61105e-05	0.856763	6.12349e-05	9.90874e-05	0.617989	8.04914e-05	0.00011294	0.712692
229																			5.39438e-06	2.05171e-05	0.262922	5.37148e-06	3.09051e-05	0.173806	1.73788e-05	2.46559e-05	0.704855	5.6641e-05	6.72503e-05	0.842241	6.12349e-05	9.84502e-05	0.621989	7.86621e-05	0.000112145	0.701434
230																			5.39438e-06	2.05171e-05	0.262922	5.37148e-06	3.15423e-05	0.170295	1.82935e-05	2.30652e-05	0.793121	5.6641e-05	6.38308e-05	0.887362	6.12349e-05	9.65385e-05	0.634305	7.68327e-05	0.000111349	0.690016
231																			5.39438e-06	2.05171e-05	0.262922	5.37148e-06	3.15423e-05	0.170295	1.82935e-05	2.46559e-05	0.741952	5.6641e-05	6.2691e-05	0.903495	6.01606e-05	9.71757e-05	0.619091	7.68327e-05	0.000111349	0.690016
232																			5.39438e-06	1.93772e-05	0.278388	5.37148e-06	3.15423e-05	0.170295	1.82935e-05	2.46559e-05	0.741952	5.6641e-05	6.61105e-05	0.856763	6.01606e-05	0.000100362	0.599437	7.68327e-05	0.000114531	0.670848
233																			8.09158e-06	2.16569e-05	0.373626	5.37148e-06	3.15423e-05	0.170295	1.82935e-05	2.54513e-05	0.718766	5.6641e-05	6.72503e-05	0.842241	6.01606e-05	9.9406e-05	0.605201	7.86621e-05	0.00011294	0.696495
234																			8.09158e-06	2.05171e-05	0.394383	5.37148e-06	3.15423e-05	0.170295	1.64642e-05	2.54513e-05	0.64689	5.6641e-05	6.72503e-05	0.842241	5.90863e-05	9.97246e-05	0.592495	7.86621e-05	0.000113735	0.691624
235																			8.09158e-06	2.05171e-05	0.394383	5.37148e-06	3.02678e-05	0.177465	1.64642e-05	2.22699e-05	0.739302	5.39438e-05	6.61105e-05	0.815965	6.12349e-05	0.000100362	0.610141	7.86621e-05	0.000114531	0.686821
236																			1.07888e-05	1.93772e-05	0.556776	5.37148e-06	3.24981e-05	0.165286	1.55495e-05	2.78373e-05	0.558584	5.39438e-05	6.49707e-05	0.83028	5.8012e-05	9.97246e-05	0.581722	7.50034e-05	0.000111349	0.673587
237																			1.07888e-05	2.05171e-05	0.525844	6.44578e-06	3.44098e-05	0.187324	1.55495e-05	3.02234e-05	0.514485	5.6641e-05	6.61105e-05	0.856763	5.8012e-05	9.97246e-05	0.581722	7.50034e-05	0.00011294	0.6641
238																			1.07888e-05	2.27967e-05	0.47326	6.44578e-06	3.56842e-05	0.180634	1.55495e-05	3.10187e-05	0.501293	5.6641e-05	6.72503e-05	0.842241	5.8012e-05	9.97246e-05	0.581722	7.50034e-05	0.000113735	0.659455
239																			1.07888e-05	2.50764e-05	0.430236	7.52007e-06	3.63214e-05	0.207042	1.55495e-05	3.18141e-05	0.488761	5.6641e-05	6.83902e-05	0.828204	5.90863e-05	9.90874e-05	0.596305	7.50034e-05	0.00011294	0.6641
240																			1.07888e-05	2.50764e-05	0.430236	9.66867e-06	3.79145e-05	0.255013	1.64642e-05	3.26094e-05	0.504889	5.6641e-05	6.61105e-05	0.856763	5.90863e-05	9.97246e-05	0.592495	7.68327e-05	0.000114133	0.673186
241																			1.3486e-05	2.84959e-05	0.47326	9.66867e-06	4.04633e-05	0.238949	2.65256e-05	3.34048e-05	0.794066	5.6641e-05	6.83902e-05	0.828204	5.90863e-05	0.000101636	0.581351	8.14061e-05	0.00011811	0.689241
242																			1.3486e-05	2.96357e-05	0.455057	1.0743e-05	4.17378e-05	0.257392	2.83549e-05	3.69839e-05	0.766684	5.6641e-05	6.953e-05	0.814627	5.90863e-05	9.97246e-05	0.592495	8.14061e-05	0.00011811	0.689241
243																			1.3486e-05	2.96357e-05	0.455057	1.0743e-05	4.42866e-05	0.242578	3.9331e-05	3.69839e-05	1.06346	5.6641e-05	6.953e-05	0.814627	5.90863e-05	9.90874e-05	0.596305	8.50648e-05	0.00011811	0.720218
244																			1.3486e-05	2.96357e-05	0.455057	1.18173e-05	4.49239e-05	0.263051	3.9331e-05	3.77792e-05	1.04108	5.6641e-05	6.38308e-05	0.887362	5.8012e-05	9.14408e-05	0.634422	8.14061e-05	0.000109361	0.74438
245																			1.3486e-05	2.96357e-05	0.455057	1.18173e-05	4.55611e-05	0.259372	3.9331e-05	3.93699e-05	0.999012	5.6641e-05	6.83902e-05	0.828204	6.01606e-05	9.84502e-05	0.611077	8.50648e-05	0.000115724	0.735068
246																			1.3486e-05	2.84959e-05	0.47326	1.18173e-05	4.33308e-05	0.272722	3.75017e-05	3.93699e-05	0.952547	5.6641e-05	7.18097e-05	0.788766	6.12349e-05	9.84502e-05	0.621989	8.50648e-05	0.000115724	0.735068
247																			1.3486e-05	3.07756e-05	0.438203	1.18173e-05	4.55611e-05	0.259372	3.56723e-05	4.01653e-05	0.888139	5.6641e-05	7.18097e-05	0.788766	6.01606e-05	9.65385e-05	0.623177	8.50648e-05	0.000114133	0.745313
248																			1.3486e-05	3.07756e-05	0.438203	1.28916e-05	4.55611e-05	0.282951	3.56723e-05	4.01653e-05	0.888139	5.39438e-05	6.83902e-05	0.788766	6.12349e-05	9.55827e-05	0.640648	8.04914e-05	0.000107373	0.749647
249																			1.3486e-05	3.07756e-05	0.438203	1.28916e-05	4.49239e-05	0.286965	3.56723e-05	3.93699e-05	0.906081	5.6641e-05	7.40894e-05	0.764496	6.12349e-05	0.000100362	0.610141	8.50648e-05	0.000116121	0.732551
250																			1.3486e-05	3.07756e-05	0.438203	1.39659e-05	4.49239e-05	0.310878	3.47577e-05	4.01653e-05	0.865366	5.6641e-05	7.6369e-05	0.741675	6.12349e-05	0.000101636	0.602491	8.14061e-05	0.000117314	0.693914
251																			1.07888e-05	2.96357e-05	0.364046	1.28916e-05	4.49239e-05	0.286965	2.83549e-05	3.93699e-05	0.720218	5.6641e-05	7.75089e-05	0.730768	5.90863e-05	0.000103548	0.570618	8.50648e-05	0.000117314	0.725101
252																			1.3486e-05	3.19154e-05	0.422553	1.39659e-05	4.49239e-05	0.310878	3.56723e-05	4.01653e-05	0.888139	5.6641e-05	7.75089e-05	0.730768	6.12349e-05	0.000104185	0.587751	8.50648e-05	0.000117314	0.725101
253																			1.3486e-05	2.96357e-05	0.455057	1.39659e-05	4.46052e-05	0.313099	3.9331e-05	4.1756e-05	0.941926	5.93382e-05	7.75089e-05	0.765567	6.12349e-05	0.000104185	0.587751	8.50648e-05	0.000118905	0.715401
254																			1.61832e-05	3.19154e-05	0.507064	1.50401e-05	4.61983e-05	0.325556	4.11604e-05	4.33467e-05	0.949563	5.93382e-05	7.75089e-05	0.765567	6.23092e-05	0.000104185	0.598062	8.50648e-05	0.0001197	0.710647
255																			1.61832e-05	3.19154e-05	0.507064	1.50401e-05	4.52425e-05	0.332434	4.29897e-05	4.25513e-05	1.0103	5.93382e-05	7.75089e-05	0.765567	6.23092e-05	0.000103548	0.601743	8.50648e-05	0.0001197	0.710647
256																			1.61832e-05	3.30553e-05	0.489579	1.71887e-05	4.49239e-05	0.382619	4.29897e-05	4.25513e-05	1.0103	5.93382e-05	7.6369e-05	0.776993	6.23092e-05	0.000104185	0.598062	8.50648e-05	0.000117314	0.725101
257																			1.61832e-05	3.07756e-05	0.525844	1.71887e-05	4.11006e-05	0.418212	4.11604e-05	4.45397e-05	0.924128	5.93382e-05	7.86487e-05	0.754472	6.33835e-05	0.000106734	0.593845	8.50648e-05	0.000122087	0.696758
258																			1.88803e-05	3.41951e-05	0.552136	1.8263e-05	4.61983e-05	0.395318	4.66484e-05	4.57327e-05	1.02002	5.93382e-05	7.86487e-05	0.754472	6.33835e-05	0.000107371	0.590321	8.50648e-05	0.000122882	0.692249
259																			2.15775e-05	3.41951e-05	0.631013	2.04116e-05	4.87472e-05	0.418724	4.66484e-05	4.73234e-05	0.985737	5.93382e-05	7.97885e-05	0.743694	6.33835e-05	0.000107371	0.590321	8.50648e-05	0.000122882	0.692249
260																			2.15775e-05	3.41951e-05	0.631013	2.04116e-05	5.1296e-05	0.397918	4.66484e-05	4.97095e-05	0.938421	5.93382e-05	7.97885e-05	0.743694	6.33835e-05	0.000106734	0.593845	8.50648e-05	0.000122882	0.692249
261																			2.15775e-05	3.41951e-05	0.631013	2.25602e-05	5.44821e-05	0.414085	5.03071e-05	5.28909e-05	0.951149	5.93382e-05	7.97885e-05	0.743694	6.33835e-05	0.000106097	0.597412	8.50648e-05	0.000122882	0.692249
262																			2.15775e-05	3.41951e-05	0.631013	2.25602e-05	5.63938e-05	0.400048	5.21365e-05	5.5277e-05	0.943187	6.20354e-05	7.97885e-05	0.777498	6.44578e-05	0.000106734	0.60391	7.95768e-05	0.000121291	0.65608
263																			2.15775e-05	3.41951e-05	0.631013	2.36345e-05	5.7031e-05	0.414415	5.39658e-05	5.60723e-05	0.962433	6.20354e-05	7.86487e-05	0.788766	6.33835e-05	0.000105141	0.602843	7.77474e-05	0.000117314	0.662727
264																			2.15775e-05	3.41951e-05	0.631013	2.47088e-05	5.44821e-05	0.453521	5.39658e-05	5.36863e-05	1.00521	5.93382e-05	7.97885e-05	0.743694	6.23092e-05	0.000107053	0.582043	8.14061e-05	0.000118905	0.684631
265																			2.15775e-05	3.19154e-05	0.676085	2.25602e-05	5.32077e-05	0.424003	5.21365e-05	5.36863e-05	0.971133	6.20354e-05	8.09284e-05	0.766547	6.33835e-05	0.000108646	0.583396	8.14061e-05	0.000121291	0.671163
266																			2.15775e-05	3.19154e-05	0.676085	2.25602e-05	5.44821e-05	0.414085	5.21365e-05	5.44816e-05	0.956956	6.20354e-05	8.09284e-05	0.766547	6.44578e-05	0.000108646	0.593284	8.32355e-05	0.000122882	0.677362
267																			1.88803e-05	2.39366e-05	0.788766	1.8263e-05	4.46052e-05	0.409437	3.56723e-05	4.65281e-05	0.766684	6.20354e-05	7.6369e-05	0.812311	6.23092e-05	0.000104185	0.598062	7.59181e-05	0.000118905	0.638476
268																			2.15775e-05	2.96357e-05	0.728092	2.04116e-05	5.16146e-05	0.395462	5.03071e-05	5.36863e-05	0.937058	6.20354e-05	7.86487e-05	0.788766	6.44578e-05	0.000106734	0.60391	7.77474e-05	0.000121291	0.640998
269																			2.15775e-05	2.84959e-05	0.757215	2.04116e-05	5.28891e-05	0.385933	5.21365e-05	5.5277e-05	0.943187	6.20354e-05	7.97885e-05	0.777498	6.44578e-05	0.000106734	0.60391	7.95768e-05	0.000121291	0.65608
270																			2.15775e-05	2.84959e-05	0.757215	2.04116e-05	5.60752e-05	0.364005	5.39658e-05	5.56746e-05	0.969308	5.93382e-05	7.97885e-05	0.743694	6.44578e-05	0.000108646	0.593284	7.95768e-05	0.0001197	0.664799
271																			2.15775e-05	2.96357e-05	0.728092	2.04116e-05	5.7031e-05	0.357904	5.57952e-05	5.5277e-05	1.00938	6.20354e-05	7.97885e-05	0.777498	6.44578e-05	0.000107053	0.602113	8.14061e-05	0.000114928	0.70832
272																			1.61832e-05	2.96357e-05	0.546069	2.04116e-05	5.06588e-05	0.402923	5.21365e-05	5.40839e-05	0.963992	6.20354e-05	8.09284e-05	0.766547	6.44578e-05	0.00010992	0.586406	8.32355e-05	0.0001197	0.695365
273																			1.61832e-05	3.07756e-05	0.525844	2.04116e-05	5.1296e-05	0.397918	5.39658e-05	5.44816e-05	0.990533	5.93382e-05	7.86487e-05	0.754472	6.44578e-05	0.000109283	0.589825	8.14061e-05	0.0001197	0.680082
274																			1.61832e-05	2.96357e-05	0.546069	2.25602e-05	4.87472e-05	0.462801	5.39658e-05	5.60723e-05	0.962433	6.20354e-05	7.97885e-05	0.777498	6.44578e-05	0.000111195	0.579685	8.14061e-05	0.000120496	0.675593
275																			1.61832e-05	3.19154e-05	0.507064	2.36345e-05	5.1296e-05	0.460747	5.39658e-05	5.60723e-05	0.962433	6.20354e-05	7.97885e-05	0.777498	6.44578e-05	0.000111195	0.579685	8.32355e-05	0.000120496	0.690775
276																			1.61832e-05	3.19154e-05	0.507064	2.36345e-05	5.25705e-05	0.449578	5.39658e-05	5.84584e-05	0.92315	6.20354e-05	7.86487e-05	0.788766	6.44578e-05	0.000111195	0.579685	8.14061e-05	0.000120496	0.675593
277																			1.61832e-05	3.19154e-05	0.507064	2.36345e-05	5.32077e-05	0.444194	5.57952e-05	5.92537e-05	0.941632	5.93382e-05	7.86487e-05	0.754472	6.44578e-05	0.000111195	0.579685	8.14061e-05	0.000119303	0.682349
278																			1.61832e-05	3.19154e-05	0.507064	2.36345e-05	5.38449e-05	0.438937	5.57952e-05	5.92537e-05	0.941632	6.20354e-05	8.09284e-05	0.766547	6.44578e-05	0.00010992	0.586406	8.14061e-05	0.0001197	0.680082
279																			1.61832e-05	3.30553e-05	0.489579	2.79317e-05	5.76682e-05	0.484352	5.57952e-05	5.92537e-05	0.941632	5.93382e-05	7.86487e-05	0.754472	6.23092e-05	0.000107371	0.580316	7.95768e-05	0.000117314	0.67832
280																			3.77607e-05	5.5852e-05	0.676085	4.29718e-05	8.31569e-05	0.516756	6.4942e-05	8.23189e-05	0.788907	5.93382e-05	7.86487e-05	0.754472	6.12349e-05	0.000107371	0.57031	7.95768e-05	0.000117314	0.67832
281																			6.47326e-05	0.000102585	0.631013	6.44578e-05	0.00012139	0.530997	0.000112505	0.000190884	0.589388	5.93382e-05	7.86487e-05	0.754472	6.23092e-05	0.000104822	0.594427	7.77474e-05	0.000114133	0.6812
282																			6.74298e-05	0.000102585	0.657305	6.33835e-05	0.000122027	0.519421	0.000114334	0.000192077	0.595252	5.12466e-05	7.29495e-05	0.702495	5.90863e-05	0.000101636	0.581351	7.40887e-05	0.000110952	0.667757
283																			6.20354e-05	0.000103725	0.598075	6.23092e-05	0.000123302	0.505339	0.000117993	0.000193668	0.609254	5.39438e-05	7.06698e-05	0.763322	5.58634e-05	0.000100999	0.553108	7.40887e-05	0.000108566	0.682433
284																			6.20354e-05	0.000103725	0.598075	6.33835e-05	0.000123939	0.511409	0.000117993	0.000193668	0.609254	5.6641e-05	7.18097e-05	0.788766	5.58634e-05	0.000102273	0.546216	7.40887e-05	0.000110156	0.672578
285																			6.47326e-05	0.000106005	0.610657	6.44578e-05	0.00012362	0.521418	0.000117993	0.000195259	0.604291	5.6641e-05	7.18097e-05	0.788766	5.58634e-05	0.000102273	0.546216	7.59181e-05	0.000110156	0.689185
286																			6.74298e-05	0.000107145	0.629334	6.44578e-05	0.000125532	0.513477	0.000119822	0.000199236	0.601411	5.6641e-05	6.953e-05	0.814627	5.58634e-05	0.000101636	0.549641	7.59181e-05	0.000109361	0.694197
287																			6.74298e-05	0.000107145	0.629334	6.55321e-05	0.000125851	0.520713	0.000119822	0.000200031	0.599019	4.58523e-05	6.49707e-05	0.705738	4.61947e-05	9.39896e-05	0.491488	7.043e-05	9.26585e-05	0.760103
288																			6.74298e-05	0.000108284	0.62271	6.55321e-05	0.000126488	0.51809	0.000119822	0.000201622	0.594294	4.58523e-05	6.2691e-05	0.731401	4.7269e-05	9.14408e-05	0.516936	6.58566e-05	9.10678e-05	0.72316
289																			6.74298e-05	0.000109424	0.616223	6.55321e-05	0.000129037	0.507856	0.000119822	0.000204008	0.587343	4.58523e-05	6.49707e-05	0.705738	4.7269e-05	9.27152e-05	0.50983	7.043e-05	9.26585e-05	0.760103
290																			7.28242e-05	0.000123102	0.591574	6.76807e-05	0.000133497	0.506982	0.000125311	0.000214347	0.584614	4.04579e-05	4.67333e-05	0.865719	2.79317e-05	7.48731e-05	0.373054	5.03071e-05	7.19794e-05	0.698911
291																			7.55214e-05	0.000127662	0.591574	6.98293e-05	0.000140507	0.496982	0.00012714	0.000219119	0.580231	2.42747e-05	3.30553e-05	0.734368	1.61144e-05	5.44821e-05	0.295775	2.10375e-05	4.01653e-05	0.523774
292																			7.55214e-05	0.000128801	0.586339	7.09035e-05	0.00014656	0.483785	0.000131713	0.000227073	0.580048	2.42747e-05	3.30553e-05	0.734368	1.61144e-05	5.51193e-05	0.292355	2.10375e-05	4.01653e-05	0.523774
293																			7.82186e-05	0.00014134	0.553408	7.52007e-05	0.000156437	0.480709	0.000136287	0.000239003	0.570229	2.42747e-05	3.30553e-05	0.734368	1.61144e-05	5.51193e-05	0.292355	2.10375e-05	3.93699e-05	0.534356
294																			0.00049898	0.000816123	0.611404	0.000434016	0.00093448	0.464446	0.000670457	0.00118865	0.564048	2.15775e-05	3.30553e-05	0.652772	1.61144e-05	5.1296e-05	0.314146	2.10375e-05	3.77792e-05	0.556855
295																			0.000515164	0.000850318	0.605848	0.000456576	0.000997565	0.457691	0.000696068	0.0012491	0.557256	2.15775e-05	3.30553e-05	0.652772	1.61144e-05	5.06588e-05	0.318097	1.92082e-05	3.61885e-05	0.530781
296																			0.000534044	0.000890212	0.599906	0.000476988	0.00105428	0.452431	0.00071802	0.00128688	0.557955	2.15775e-05	3.30553e-05	0.652772	1.61144e-05	5.00216e-05	0.32215	2.10375e-05	3.77792e-05	0.556855
297																			0.00065272	0.00107715	0.605972	0.000562931	0.0012327	0.456666	0.000833269	0.00146225	0.569852	2.15775e-05	3.41951e-05	0.631013	1.71887e-05	5.1296e-05	0.335089	2.10375e-05	3.85746e-05	0.545373
298																			0.000766002	0.00130511	0.586924	0.000718704	0.0015838	0.453783	0.000983276	0.0017279	0.569058	1.88803e-05	3.07756e-05	0.613485	1.61144e-05	5.03402e-05	0.320111	1.82935e-05	3.42001e-05	0.534896
299																			0.000814552	0.0013792	0.590597	0.00077027	0.00167365	0.460233	0.00102352	0.00180187	0.568033	2.15775e-05	3.41951e-05	0.631013	1.71887e-05	5.19333e-05	0.330977	2.10375e-05	3.73815e-05	0.562779
300																			0.000819946	0.00141226	0.580593	0.000786385	0.00170488	0.461256	0.00104364	0.00181937	0.57363	2.15775e-05	3.41951e-05	0.631013	1.71887e-05	5.1296e-05	0.335089	2.10375e-05	3.73815e-05	0.562779
301																			0.000825341	0.00142821	0.577883	0.000792831	0.00171698	0.461758	0.00105279	0.0018305	0.575138	2.15775e-05	3.41951e-05	0.631013	1.71887e-05	5.1296e-05	0.335089	2.10375e-05	3.73815e-05	0.562779
302																			0.000849615	0.00146697	0.579164	0.000822911	0.00174438	0.471749	0.00107474	0.00184561	0.582323	2.15775e-05	3.30553e-05	0.652772	1.61144e-05	5.19333e-05	0.310291	2.10375e-05	3.73815e-05	0.562779
303																			0.000852313	0.00145899	0.58418	0.000822911	0.00173865	0.473305	0.00106194	0.00183527	0.578626	2.15775e-05	3.30553e-05	0.652772	1.61144e-05	5.19333e-05	0.310291	2.10375e-05	3.73815e-05	0.562779
304																			0.000860404	0.00147381	0.583797	0.000825059	0.00175394	0.470403	0.00107291	0.0018472	0.580831	2.15775e-05	3.30553e-05	0.652772	1.61144e-05	5.19333e-05	0.310291	2.10375e-05	3.73815e-05	0.562779
305																			0.000860404	0.00147039	0.585154	0.000825059	0.00175044	0.471345	0.00107108	0.001848	0.579591	2.15775e-05	3.30553e-05	0.652772	1.71887e-05	5.19333e-05	0.330977	2.10375e-05	3.81769e-05	0.551054
306																			0.000868496	0.00147267	0.589743	0.000822911	0.00175203	0.46969	0.00108206	0.00184402	0.586794	2.15775e-05	3.30553e-05	0.652772	1.71887e-05	5.1296e-05	0.335089	2.10375e-05	3.89722e-05	0.539808
307																			0.000919742	0.00156955	0.585989	0.000895963	0.00183041	0.489488	0.00114426	0.00189572	0.603601	2.15775e-05	3.19154e-05	0.676085	1.71887e-05	5.19333e-05	0.330977	1.92082e-05	3.81769e-05	0.503136
308																			0.000938623	0.00159121	0.589879	0.000904557	0.00184443	0.490427	0.00114792	0.00190527	0.602497	2.42747e-05	3.30553e-05	0.734368	1.71887e-05	5.32077e-05	0.32305	1.92082e-05	3.81769e-05	0.503136
309																			0.000938623	0.00159121	0.589879	0.000904557	0.00184315	0.490766	0.00115889	0.00190129	0.609531	2.42747e-05	3.30553e-05	0.734368	1.71887e-05	5.19333e-05	0.330977	1.92082e-05	3.73815e-05	0.513841
310																			0.000944017	0.00160489	0.588213	0.000914226	0.00185972	0.491593	0.00116255	0.00191322	0.607642	2.42747e-05	3.30553e-05	0.734368	1.71887e-05	5.32077e-05	0.32305	1.92082e-05	3.73815e-05	0.513841
311																			0.000944017	0.00160603	0.587796	0.000916375	0.00186163	0.492243	0.00116804	0.00191481	0.610003	2.42747e-05	3.19154e-05	0.760596	1.50401e-05	5.38449e-05	0.279323	1.92082e-05	3.73815e-05	0.513841
312																			0.000944017	0.00160717	0.587379	0.000921746	0.00186163	0.495128	0.0011717	0.00191322	0.612423	1.88803e-05	2.96357e-05	0.63708	1.61144e-05	5.19333e-05	0.310291	1.92082e-05	3.65862e-05	0.525012
313																			0.000914348	0.00156044	0.585957	0.000890592	0.00179409	0.496404	0.00113877	0.00186152	0.611742	1.88803e-05	2.84959e-05	0.662563	1.61144e-05	5.1296e-05	0.314146	1.92082e-05	3.57908e-05	0.536679
314																			0.000914348	0.00155702	0.587244	0.000895963	0.0017909	0.500286	0.00114609	0.00185436	0.61805	1.88803e-05	2.96357e-05	0.63708	1.61144e-05	5.1296e-05	0.314146	1.55495e-05	3.65862e-05	0.42501
315																			0.000946714	0.00160489	0.589894	0.000931415	0.00185462	0.502213	0.00117902	0.00191242	0.616504	1.88803e-05	2.96357e-05	0.63708	1.50401e-05	4.68355e-05	0.321127	1.37201e-05	3.49955e-05	0.392054
316																			0.000944017	0.00160147	0.589469	0.000928192	0.00185112	0.501422	0.00116896	0.00190049	0.61508	1.61832e-05	2.96357e-05	0.546069	1.39659e-05	4.71541e-05	0.296175	1.28055e-05	3.18141e-05	0.402509
317																			0.000938623	0.00160261	0.585684	0.000929266	0.00184825	0.502782	0.00117902	0.00190367	0.619337	1.61832e-05	2.96357e-05	0.546069	1.28916e-05	4.52425e-05	0.284944	1.28055e-05	3.18141e-05	0.402509
318																			0.000946714	0.00160261	0.590733	0.000929266	0.00185717	0.500366	0.00117902	0.00191004	0.617274	1.88803e-05	3.07756e-05	0.613485	1.39659e-05	4.49239e-05	0.310878	1.37201e-05	3.42001e-05	0.401172
319																			0.000944017	0.00160147	0.589469	0.000926043	0.00185653	0.498802	0.00117719	0.00190924	0.616573	1.88803e-05	2.62162e-05	0.720178	1.18173e-05	4.04633e-05	0.292049	1.37201e-05	3.18141e-05	0.43126
320																			0.000944017	0.00159577	0.591574	0.000916375	0.00183805	0.498557	0.00116438	0.00189015	0.616025	1.3486e-05	1.93772e-05	0.69597	8.59437e-06	3.60028e-05	0.238714	1.37201e-05	3.10187e-05	0.442318
321																			0.000944017	0.00160489	0.588213	0.00092282	0.00184952	0.49895	0.0011717	0.00190129	0.616266	1.07888e-05	1.93772e-05	0.556776	8.59437e-06	3.60028e-05	0.238714	1.28055e-05	3.02234e-05	0.423694
322																			0.000946714	0.00160717	0.589057	0.00093034	0.00185972	0.500258	0.00118268	0.00191163	0.618674	1.07888e-05	1.82374e-05	0.591574	8.59437e-06	3.63214e-05	0.23662	1.28055e-05	2.78373e-05	0.46001
323																			0.000946714	0.00160603	0.589475	0.000932489	0.00185908	0.501585	0.00118268	0.00191242	0.618417	1.07888e-05	1.93772e-05	0.556776	8.59437e-06	3.63214e-05	0.23662	1.37201e-05	2.78373e-05	0.492868
324																			0.000944017	0.00160261	0.58905	0.00093034	0.0018559	0.501289	0.00117902	0.00190845	0.617788	1.07888e-05	1.93772e-05	0.556776	8.59437e-06	3.72772e-05	0.230553	1.18908e-05	2.86327e-05	0.415287
325																			0.000946714	0.00160261	0.590733	0.000931415	0.00185462	0.502213	0.00118085	0.00190924	0.618489	1.3486e-05	2.05171e-05	0.657305	8.59437e-06	3.91889e-05	0.219306	1.18908e-05	2.7042e-05	0.439716
326																			0.000946714	0.00160603	0.589475	0.000932489	0.00185717	0.502102	0.00118085	0.00191242	0.61746	1.3486e-05	2.05171e-05	0.657305	8.59437e-06	3.88703e-05	0.221104	1.18908e-05	2.86327e-05	0.415287
327																			0.000946714	0.00160603	0.589475	0.000931415	0.00185717	0.501523	0.00118085	0.00191163	0.617717	1.07888e-05	1.93772e-05	0.556776	8.59437e-06	3.91889e-05	0.219306	1.28055e-05	2.86327e-05	0.447232
328																			0.000946714	0.00160603	0.589475	0.00093034	0.0018559	0.501289	0.00118085	0.00190924	0.618489	1.3486e-05	2.05171e-05	0.657305	8.59437e-06	3.85517e-05	0.222931	1.37201e-05	3.02234e-05	0.453958
329																			0.000944017	0.00160603	0.587796	0.00093034	0.00185526	0.501461	0.00118085	0.00190765	0.619005	1.3486e-05	2.05171e-05	0.657305	8.59437e-06	3.85517e-05	0.222931	1.37201e-05	2.86327e-05	0.479177
330																			0.000944017	0.00160261	0.58905	0.00093034	0.00185526	0.501461	0.00118085	0.00190686	0.619263	1.3486e-05	1.82374e-05	0.739468	8.59437e-06	3.91889e-05	0.219306	1.37201e-05	2.86327e-05	0.479177
331																			0.000944017	0.00159805	0.59073	0.00093034	0.00185335	0.501978	0.00117627	0.00190765	0.616608	1.3486e-05	1.82374e-05	0.739468	6.44578e-06	3.85517e-05	0.167198	1.37201e-05	2.9428e-05	0.466227
332																			0.000946714	0.00160147	0.591153	0.000929266	0.00185207	0.501744	0.00117993	0.00190686	0.618784	1.3486e-05	1.82374e-05	0.739468	6.44578e-06	3.85517e-05	0.167198	1.37201e-05	2.9428e-05	0.466227
333																			0.000946714	0.00160261	0.590733	0.000929266	0.00185207	0.501744	0.00117993	0.00190765	0.618526	1.3486e-05	1.70975e-05	0.788766	6.44578e-06	3.85517e-05	0.167198	1.37201e-05	2.9428e-05	0.466227
334																			0.000938623	0.00159121	0.589879	0.000926043	0.00184092	0.503032	0.00115889	0.00189731	0.610808	1.3486e-05	1.70975e-05	0.788766	6.44578e-06	3.85517e-05	0.167198	1.37201e-05	2.9428e-05	0.466227
335																			0.00094132	0.00159349	0.590728	0.000927118	0.00184379	0.502833	0.00116896	0.00190367	0.614052	1.3486e-05	1.82374e-05	0.739468	6.44578e-06	3.85517e-05	0.167198	1.18908e-05	2.9428e-05	0.404063
336																			0.00094132	0.00159577	0.589884	0.000926043	0.00184379	0.50225	0.00117078	0.00190367	0.615013	1.3486e-05	1.93772e-05	0.69597	6.44578e-06	3.85517e-05	0.167198	1.00614e-05	2.9428e-05	0.3419
337																			0.000938623	0.00159007	0.590302	0.000920672	0.00183997	0.500374	0.00117078	0.00189731	0.617075	1.3486e-05	1.93772e-05	0.69597	5.37148e-06	3.85517e-05	0.139332	1.18908e-05	2.9428e-05	0.404063
338																			0.000933228	0.00157981	0.590721	0.000914226	0.00182149	0.501912	0.00115889	0.00187902	0.616755	1.3486e-05	1.82374e-05	0.739468	5.37148e-06	3.75959e-05	0.142874	1.09761e-05	2.9428e-05	0.372981
339																			0.000871193	0.00144303	0.603724	0.000850843	0.00168066	0.506254	0.00108115	0.00168973	0.639836	1.3486e-05	1.82374e-05	0.739468	5.37148e-06	3.79145e-05	0.141674	1.18908e-05	2.86327e-05	0.415287
340																			0.000871193	0.00143733	0.606117	0.000848694	0.00168002	0.505168	0.00108115	0.00168654	0.641043	1.3486e-05	1.70975e-05	0.788766	6.44578e-06	3.79145e-05	0.170008	1.18908e-05	2.86327e-05	0.415287
341																			0.000871193	0.00143733	0.606117	0.000848694	0.00167939	0.505359	0.00108115	0.00168734	0.64074	1.07888e-05	1.70975e-05	0.631013	6.44578e-06	3.69586e-05	0.174405	1.09761e-05	2.86327e-05	0.383342
342																			0.000164529	0.000282679	0.582033	0.000176185	0.000357798	0.492414	0.000229584	0.000312971	0.733562	1.3486e-05	1.70975e-05	0.788766	6.44578e-06	3.72772e-05	0.172915	1.18908e-05	2.86327e-05	0.415287
343																			0.000161832	0.0002804	0.577146	0.00017511	0.000355886	0.49204	0.000228669	0.000310585	0.736252	1.3486e-05	1.82374e-05	0.739468	6.44578e-06	3.79145e-05	0.170008	1.18908e-05	2.86327e-05	0.415287
344																			1.88803e-05	2.84959e-05	0.662563	1.28916e-05	2.96306e-05	0.435075	3.29283e-05	3.30071e-05	0.997613	1.3486e-05	1.82374e-05	0.739468	5.37148e-06	3.79145e-05	0.141674	1.18908e-05	2.86327e-05	0.415287
345																			1.07888e-05	2.50764e-05	0.430236	1.18173e-05	3.02678e-05	0.390423	3.1099e-05	3.45978e-05	0.898871	1.3486e-05	1.82374e-05	0.739468	5.37148e-06	3.79145e-05	0.141674	1.18908e-05	3.02234e-05	0.39343
346																			8.09158e-06	2.27967e-05	0.354945	1.0743e-05	2.89934e-05	0.370531	2.92696e-05	3.22118e-05	0.908663	1.3486e-05	1.82374e-05	0.739468	5.37148e-06	3.79145e-05	0.141674	1.18908e-05	3.02234e-05	0.39343
347																			8.09158e-06	1.82374e-05	0.443681	8.59437e-06	2.45329e-05	0.35032	2.74403e-05	2.26675e-05	1.21055	1.3486e-05	2.05171e-05	0.657305	6.44578e-06	3.91889e-05	0.16448	1.18908e-05	3.18141e-05	0.373758
348																			8.09158e-06	1.59577e-05	0.507064	6.44578e-06	2.26212e-05	0.284944	2.37816e-05	2.02815e-05	1.17258	1.3486e-05	2.05171e-05	0.657305	8.59437e-06	3.98261e-05	0.215797	1.18908e-05	3.26094e-05	0.364642
349																			8.09158e-06	1.59577e-05	0.507064	6.44578e-06	2.1984e-05	0.293203	2.37816e-05	1.86908e-05	1.27237	1.3486e-05	2.05171e-05	0.657305	8.59437e-06	3.98261e-05	0.215797	1.18908e-05	3.26094e-05	0.364642
350																			8.09158e-06	1.59577e-05	0.507064	6.44578e-06	2.1984e-05	0.293203	2.37816e-05	1.78954e-05	1.32892	1.3486e-05	2.05171e-05	0.657305	8.59437e-06	3.98261e-05	0.215797	1.18908e-05	3.26094e-05	0.364642
351																			2.69719e-06	6.83902e-06	0.394383	3.22289e-06	1.05141e-05	0.30653	8.23208e-06	1.07373e-05	0.766684	1.3486e-05	2.05171e-05	0.657305	8.59437e-06	3.91889e-05	0.219306	1.18908e-05	3.18141e-05	0.373758
352																			8.09158e-06	1.70975e-05	0.47326	6.44578e-06	2.13468e-05	0.301955	2.37816e-05	1.86908e-05	1.27237	1.07888e-05	1.82374e-05	0.591574	7.52007e-06	3.69586e-05	0.203473	1.00614e-05	2.7042e-05	0.372067
353																			8.09158e-06	1.70975e-05	0.47326	6.44578e-06	2.1984e-05	0.293203	2.19522e-05	1.78954e-05	1.22669	1.3486e-05	2.05171e-05	0.657305	7.52007e-06	3.85517e-05	0.195065	1.18908e-05	3.18141e-05	0.373758
354																			8.09158e-06	1.70975e-05	0.47326	6.44578e-06	2.13468e-05	0.301955	2.37816e-05	1.86908e-05	1.27237	1.3486e-05	2.05171e-05	0.657305	7.52007e-06	3.79145e-05	0.198343	1.18908e-05	3.26094e-05	0.364642
355																			8.09158e-06	1.3678e-05	0.591574	6.44578e-06	2.13468e-05	0.301955	2.19522e-05	1.78954e-05	1.22669	1.3486e-05	2.05171e-05	0.657305	7.52007e-06	3.72772e-05	0.201734	1.00614e-05	3.18141e-05	0.316257
356																			8.09158e-06	1.59577e-05	0.507064	6.44578e-06	2.07096e-05	0.311246	2.37816e-05	1.71001e-05	1.39073	1.3486e-05	2.05171e-05	0.657305	7.52007e-06	3.72772e-05	0.201734	1.00614e-05	3.10187e-05	0.324366
357																			8.09158e-06	1.59577e-05	0.507064	5.37148e-06	1.87979e-05	0.285749	2.37816e-05	1.78954e-05	1.32892	1.3486e-05	2.05171e-05	0.657305	7.52007e-06	3.79145e-05	0.198343	1.00614e-05	3.10187e-05	0.324366
358																			8.09158e-06	1.59577e-05	0.507064	5.37148e-06	1.87979e-05	0.285749	2.37816e-05	1.82931e-05	1.30003	1.3486e-05	1.93772e-05	0.69597	5.37148e-06	3.664e-05	0.146601	1.00614e-05	3.10187e-05	0.324366
359																			8.09158e-06	1.59577e-05	0.507064	5.37148e-06	1.81607e-05	0.295775	2.37816e-05	1.86908e-05	1.27237	1.3486e-05	2.05171e-05	0.657305	7.52007e-06	3.79145e-05	0.198343	1.00614e-05	3.26094e-05	0.308544
360																			8.09158e-06	1.59577e-05	0.507064	5.37148e-06	1.91165e-05	0.280986	2.28669e-05	1.86908e-05	1.22343	1.3486e-05	2.05171e-05	0.657305	7.52007e-06	3.79145e-05	0.198343	1.00614e-05	3.26094e-05	0.308544
361																			8.09158e-06	1.59577e-05	0.507064	5.37148e-06	2.00724e-05	0.267606	2.37816e-05	1.94861e-05	1.22044	1.3486e-05	2.05171e-05	0.657305	7.52007e-06	3.79145e-05	0.198343	1.00614e-05	3.26094e-05	0.308544
362																			8.09158e-06	1.59577e-05	0.507064	5.37148e-06	2.00724e-05	0.267606	2.37816e-05	1.94861e-05	1.22044	1.3486e-05	2.05171e-05	0.657305	7.52007e-06	3.72772e-05	0.201734	1.00614e-05	3.10187e-05	0.324366
363																			8.09158e-06	1.59577e-05	0.507064	5.37148e-06	2.00724e-05	0.267606	2.37816e-05	2.02815e-05	1.17258	1.3486e-05	2.05171e-05	0.657305	7.52007e-06	3.72772e-05	0.201734	1.00614e-05	3.02234e-05	0.332902
364																			8.09158e-06	1.59577e-05	0.507064	5.37148e-06	2.00724e-05	0.267606	2.19522e-05	2.02815e-05	1.08238	1.3486e-05	2.05171e-05	0.657305	7.52007e-06	3.79145e-05	0.198343	1.00614e-05	3.10187e-05	0.324366
365																			8.09158e-06	1.59577e-05	0.507064	5.37148e-06	1.81607e-05	0.295775	2.37816e-05	1.94861e-05	1.22044	8.09158e-06	2.05171e-05	0.394383	7.52007e-06	3.79145e-05	0.198343	8.23208e-06	3.02234e-05	0.272375
366																			8.09158e-06	1.59577e-05	0.507064	5.37148e-06	1.87979e-05	0.285749	2.19522e-05	1.86908e-05	1.17449	8.09158e-06	2.05171e-05	0.394383	8.59437e-06	3.72772e-05	0.230553	8.23208e-06	3.10187e-05	0.265391
367																			1.07888e-05	1.59577e-05	0.676085	5.37148e-06	2.00724e-05	0.267606	2.37816e-05	2.18722e-05	1.0873	5.39438e-06	1.82374e-05	0.295787	5.37148e-06	3.5047e-05	0.153265	8.23208e-06	2.62466e-05	0.313643
368																			1.07888e-05	1.59577e-05	0.676085	5.37148e-06	2.00724e-05	0.267606	2.37816e-05	2.18722e-05	1.0873	5.39438e-06	1.82374e-05	0.295787	8.59437e-06	3.664e-05	0.234562	8.23208e-06	2.86327e-05	0.287506
369																			2.69719e-06	7.97885e-06	0.338043	2.14859e-06	1.11513e-05	0.192676	1.28055e-05	1.3521e-05	0.94708	8.09158e-06	2.05171e-05	0.394383	8.59437e-06	3.72772e-05	0.230553	8.23208e-06	3.02234e-05	0.272375
370																			1.07888e-05	1.82374e-05	0.591574	7.52007e-06	2.1984e-05	0.34207	2.37816e-05	2.22699e-05	1.06788	8.09158e-06	2.05171e-05	0.394383	7.52007e-06	3.60028e-05	0.208875	8.23208e-06	2.9428e-05	0.279736
371																			1.07888e-05	1.93772e-05	0.556776	8.59437e-06	2.38957e-05	0.359662	2.19522e-05	2.18722e-05	1.00366	8.09158e-06	2.05171e-05	0.394383	7.52007e-06	3.47284e-05	0.21654	8.23208e-06	2.9428e-05	0.279736
372																			1.07888e-05	1.93772e-05	0.556776	8.59437e-06	2.38957e-05	0.359662	2.28669e-05	2.14745e-05	1.06484	8.09158e-06	2.05171e-05	0.394383	7.52007e-06	3.664e-05	0.205242	8.23208e-06	2.9428e-05	0.279736
373																			8.09158e-06	1.25382e-05	0.645354	5.37148e-06	1.56118e-05	0.344065	1.18908e-05	1.51117e-05	0.78686	8.09158e-06	2.05171e-05	0.394383	7.52007e-06	3.664e-05	0.205242	8.23208e-06	3.02234e-05	0.272375
374																			8.09158e-06	1.82374e-05	0.443681	6.44578e-06	2.51701e-05	0.256089	2.28669e-05	2.26675e-05	1.00879	8.09158e-06	2.05171e-05	0.394383	7.52007e-06	3.664e-05	0.205242	8.23208e-06	3.02234e-05	0.272375
375																			1.07888e-05	2.05171e-05	0.525844	8.59437e-06	2.83562e-05	0.303086	2.83549e-05	2.74396e-05	1.03336	8.09158e-06	2.05171e-05	0.394383	7.52007e-06	3.60028e-05	0.208875	8.23208e-06	3.02234e-05	0.272375
376																			1.07888e-05	2.05171e-05	0.525844	8.59437e-06	2.96306e-05	0.29005	2.83549e-05	2.90303e-05	0.976734	8.09158e-06	2.05171e-05	0.394383	7.52007e-06	3.60028e-05	0.208875	8.23208e-06	3.10187e-05	0.265391
377																			1.07888e-05	2.05171e-05	0.525844	8.59437e-06	3.02678e-05	0.283944	2.83549e-05	2.90303e-05	0.976734	8.09158e-06	2.05171e-05	0.394383	7.52007e-06	3.60028e-05	0.208875	8.23208e-06	3.10187e-05	0.265391
378																			1.07888e-05	2.05171e-05	0.525844	8.59437e-06	3.15423e-05	0.272471	3.01843e-05	3.06211e-05	0.985737	8.09158e-06	1.93772e-05	0.417582	7.52007e-06	3.53656e-05	0.212638	8.23208e-06	3.10187e-05	0.265391
379																			1.3486e-05	2.05171e-05	0.657305	8.59437e-06	3.28167e-05	0.26189	3.01843e-05	3.14164e-05	0.960781	8.09158e-06	1.93772e-05	0.417582	6.44578e-06	3.53656e-05	0.182261	8.23208e-06	3.02234e-05	0.272375
380																			1.3486e-05	2.05171e-05	0.657305	8.59437e-06	3.34539e-05	0.256902	3.20136e-05	3.14164e-05	1.01901	8.09158e-06	1.70975e-05	0.47326	6.44578e-06	3.60028e-05	0.179035	8.23208e-06	2.9428e-05	0.279736
381																			1.3486e-05	2.05171e-05	0.657305	8.59437e-06	3.28167e-05	0.26189	3.20136e-05	3.06211e-05	1.04548	5.39438e-06	1.70975e-05	0.315506	6.44578e-06	3.37725e-05	0.190858	8.23208e-06	2.86327e-05	0.287506
382																			1.3486e-05	1.82374e-05	0.739468	8.59437e-06	3.15423e-05	0.272471	3.20136e-05	3.06211e-05	1.04548	8.09158e-06	1.70975e-05	0.47326	7.52007e-06	3.53656e-05	0.212638	8.23208e-06	3.02234e-05	0.272375
383																			1.07888e-05	1.70975e-05	0.631013	8.59437e-06	3.05865e-05	0.280986	3.20136e-05	3.06211e-05	1.04548	8.09158e-06	1.70975e-05	0.47326	7.52007e-06	3.60028e-05	0.208875	8.23208e-06	3.02234e-05	0.272375
384																			1.3486e-05	1.70975e-05	0.788766	8.59437e-06	3.21795e-05	0.267076	3.20136e-05	3.06211e-05	1.04548	8.09158e-06	1.70975e-05	0.47326	7.52007e-06	3.60028e-05	0.208875	8.23208e-06	3.02234e-05	0.272375
385																			1.07888e-05	1.13984e-05	0.946519	7.52007e-06	2.51701e-05	0.29877	2.28669e-05	2.26675e-05	1.00879	8.09158e-06	1.70975e-05	0.47326	5.37148e-06	3.60028e-05	0.149196	8.23208e-06	2.9428e-05	0.279736
386																			1.3486e-05	1.59577e-05	0.845106	8.59437e-06	3.15423e-05	0.272471	3.20136e-05	3.06211e-05	1.04548	8.09158e-06	1.70975e-05	0.47326	6.44578e-06	3.60028e-05	0.179035	8.23208e-06	3.02234e-05	0.272375
387																			1.3486e-05	1.59577e-05	0.845106	7.52007e-06	3.02678e-05	0.248451	3.01843e-05	2.90303e-05	1.03975	8.09158e-06	1.82374e-05	0.443681	7.52007e-06	3.60028e-05	0.208875	8.23208e-06	3.02234e-05	0.272375
388																			1.07888e-05	1.70975e-05	0.631013	7.52007e-06	3.21795e-05	0.233691	3.20136e-05	2.98257e-05	1.07336	8.09158e-06	1.82374e-05	0.443681	7.52007e-06	3.60028e-05	0.208875	8.23208e-06	3.02234e-05	0.272375
389																			8.09158e-06	1.13984e-05	0.709889	7.52007e-06	2.70818e-05	0.27768	2.28669e-05	2.34629e-05	0.974598	8.09158e-06	1.82374e-05	0.443681	7.52007e-06	3.53656e-05	0.212638	8.23208e-06	2.9428e-05	0.279736
390																			5.39438e-06	9.11869e-06	0.591574	5.37148e-06	2.54887e-05	0.21074	1.55495e-05	1.86908e-05	0.831934	8.09158e-06	1.82374e-05	0.443681	7.52007e-06	3.60028e-05	0.208875	8.23208e-06	2.9428e-05	0.279736
391																			8.09158e-06	1.13984e-05	0.709889	5.37148e-06	2.61259e-05	0.2056	1.73788e-05	2.34629e-05	0.740695	8.09158e-06	1.82374e-05	0.443681	7.52007e-06	3.60028e-05	0.208875	8.23208e-06	2.9428e-05	0.279736
392																			5.39438e-06	1.13984e-05	0.47326	5.37148e-06	2.48515e-05	0.216143	1.73788e-05	1.98838e-05	0.87402	5.39438e-06	1.70975e-05	0.315506	4.29718e-06	3.44098e-05	0.124883	6.40273e-06	2.46559e-05	0.259683
393																			5.39438e-06	1.25382e-05	0.430236	5.37148e-06	2.48515e-05	0.216143	1.73788e-05	2.10768e-05	0.824547	8.09158e-06	1.70975e-05	0.47326	6.44578e-06	3.47284e-05	0.185605	8.23208e-06	2.78373e-05	0.295721
394																			5.39438e-06	1.25382e-05	0.430236	5.37148e-06	2.54887e-05	0.21074	1.73788e-05	2.18722e-05	0.794563	8.09158e-06	1.70975e-05	0.47326	6.44578e-06	3.47284e-05	0.185605	8.23208e-06	2.86327e-05	0.287506
395																			8.09158e-06	1.25382e-05	0.645354	5.37148e-06	2.48515e-05	0.216143	1.73788e-05	2.26675e-05	0.766684	5.39438e-06	1.48179e-05	0.364046	3.22289e-06	3.5047e-05	0.0919591	6.40273e-06	2.38606e-05	0.268339
396																			8.09158e-06	1.25382e-05	0.645354	5.37148e-06	2.54887e-05	0.21074	1.73788e-05	2.34629e-05	0.740695	8.09158e-06	1.59577e-05	0.507064	6.44578e-06	3.60028e-05	0.179035	8.23208e-06	2.78373e-05	0.295721
397																			8.09158e-06	1.25382e-05	0.645354	5.37148e-06	2.54887e-05	0.21074	1.73788e-05	2.18722e-05	0.794563	8.09158e-06	1.70975e-05	0.47326	6.44578e-06	3.60028e-05	0.179035	8.23208e-06	2.7042e-05	0.304419
398																			8.09158e-06	1.02585e-05	0.788766	5.37148e-06	2.42143e-05	0.221831	1.73788e-05	2.10768e-05	0.824547	5.39438e-06	1.59577e-05	0.338043	4.29718e-06	3.47284e-05	0.123737	8.23208e-06	2.54513e-05	0.323445
399																			8.09158e-06	1.13984e-05	0.709889	5.37148e-06	2.54887e-05	0.21074	1.73788e-05	2.10768e-05	0.824547	5.39438e-06	1.70975e-05	0.315506	6.44578e-06	3.60028e-05	0.179035	8.23208e-06	2.78373e-05	0.295721
400																			8.09158e-06	1.13984e-05	0.709889	4.29718e-06	2.48515e-05	0.172915	1.73788e-05	2.18722e-05	0.794563	8.09158e-06	1.59577e-05	0.507064	6.44578e-06	3.60028e-05	0.179035	8.23208e-06	2.78373e-05	0.295721
401																			8.09158e-06	1.02585e-05	0.788766	4.29718e-06	2.48515e-05	0.172915	1.73788e-05	1.86908e-05	0.929808	8.09158e-06	1.70975e-05	0.47326	6.44578e-06	3.60028e-05	0.179035	8.23208e-06	2.78373e-05	0.295721
402																			8.09158e-06	9.11869e-06	0.887362	5.37148e-06	2.35771e-05	0.227827	1.73788e-05	1.94861e-05	0.891857	1.07888e-05	1.82374e-05	0.591574	6.44578e-06	3.53656e-05	0.182261	8.23208e-06	2.78373e-05	0.295721
403																			8.09158e-06	1.02585e-05	0.788766	5.37148e-06	2.29398e-05	0.234155	1.73788e-05	1.82931e-05	0.950021	1.07888e-05	1.82374e-05	0.591574	4.29718e-06	3.53656e-05	0.121508	8.23208e-06	2.46559e-05	0.333879
404																			8.09158e-06	1.13984e-05	0.709889	5.37148e-06	2.42143e-05	0.221831	1.73788e-05	1.98838e-05	0.87402	1.07888e-05	1.82374e-05	0.591574	6.44578e-06	3.53656e-05	0.182261	8.23208e-06	2.62466e-05	0.313643
405																			8.09158e-06	1.13984e-05	0.709889	5.37148e-06	2.35771e-05	0.227827	1.73788e-05	1.98838e-05	0.87402	1.07888e-05	1.82374e-05	0.591574	6.44578e-06	3.53656e-05	0.182261	8.23208e-06	2.7042e-05	0.304419
406																			8.09158e-06	1.13984e-05	0.709889	5.37148e-06	2.48515e-05	0.216143	1.55495e-05	2.06792e-05	0.75194	1.07888e-05	1.70975e-05	0.631013	6.44578e-06	3.53656e-05	0.182261	8.23208e-06	2.7042e-05	0.304419
407																			8.09158e-06	1.25382e-05	0.645354	5.37148e-06	2.54887e-05	0.21074	1.55495e-05	2.06792e-05	0.75194	1.07888e-05	1.82374e-05	0.591574	6.44578e-06	3.53656e-05	0.182261	8.23208e-06	2.78373e-05	0.295721
408																			8.09158e-06	1.13984e-05	0.709889	5.37148e-06	2.42143e-05	0.221831	1.55495e-05	1.90884e-05	0.814602	1.07888e-05	1.82374e-05	0.591574	6.44578e-06	3.60028e-05	0.179035	8.23208e-06	2.78373e-05	0.295721
409																			8.09158e-06	1.13984e-05	0.709889	4.29718e-06	2.35771e-05	0.182261	1.37201e-05	1.90884e-05	0.718766	1.07888e-05	1.82374e-05	0.591574	4.29718e-06	3.60028e-05	0.119357	6.40273e-06	2.46559e-05	0.259683
410																			8.09158e-06	1.13984e-05	0.709889	3.22289e-06	2.29398e-05	0.140493	1.37201e-05	1.82931e-05	0.750017	1.07888e-05	1.82374e-05	0.591574	6.44578e-06	3.53656e-05	0.182261	8.23208e-06	2.78373e-05	0.295721
411																			8.09158e-06	1.13984e-05	0.709889	2.14859e-06	2.16654e-05	0.0991716	1.37201e-05	1.5907e-05	0.862519	1.07888e-05	1.82374e-05	0.591574	6.44578e-06	3.53656e-05	0.182261	8.23208e-06	2.7042e-05	0.304419
412																			8.09158e-06	1.02585e-05	0.788766	1.0743e-06	2.10282e-05	0.0510884	1.18908e-05	1.51117e-05	0.78686	1.07888e-05	1.82374e-05	0.591574	6.44578e-06	3.53656e-05	0.182261	8.23208e-06	2.78373e-05	0.295721
413																			8.09158e-06	9.11869e-06	0.887362	1.0743e-06	2.0391e-05	0.0526849	1.18908e-05	1.3521e-05	0.879432	1.07888e-05	1.82374e-05	0.591574	6.44578e-06	3.72772e-05	0.172915	8.23208e-06	2.78373e-05	0.295721
414																			5.39438e-06	1.02585e-05	0.525844	1.0743e-06	2.10282e-05	0.0510884	1.18908e-05	1.3521e-05	0.879432	1.07888e-05	1.70975e-05	0.631013	6.44578e-06	3.664e-05	0.175922	8.23208e-06	2.78373e-05	0.295721
415																			5.39438e-06	1.02585e-05	0.525844	1.0743e-06	2.16654e-05	0.0495858	1.00614e-05	1.27256e-05	0.790643	1.07888e-05	1.70975e-05	0.631013	6.44578e-06	3.79145e-05	0.170008	8.23208e-06	2.7042e-05	0.304419
416																			5.39438e-06	1.02585e-05	0.525844	1.0743e-06	2.10282e-05	0.0510884	1.00614e-05	1.19303e-05	0.843352	1.07888e-05	1.82374e-05	0.591574	6.44578e-06	3.79145e-05	0.170008	8.23208e-06	2.7042e-05	0.304419
417																			5.39438e-06	1.02585e-05	0.525844	1.0743e-06	2.10282e-05	0.0510884	1.00614e-05	1.19303e-05	0.843352	1.07888e-05	1.82374e-05	0.591574	6.44578e-06	3.79145e-05	0.170008	8.23208e-06	2.7042e-05	0.304419
418																			5.39438e-06	1.02585e-05	0.525844	1.0743e-06	2.16654e-05	0.0495858	1.00614e-05	1.27256e-05	0.790643	1.07888e-05	1.82374e-05	0.591574	6.44578e-06	3.79145e-05	0.170008	8.23208e-06	2.7042e-05	0.304419
419																			5.39438e-06	1.02585e-05	0.525844	1.0743e-06	2.0391e-05	0.0526849	1.00614e-05	1.27256e-05	0.790643	1.07888e-05	1.82374e-05	0.591574	6.44578e-06	3.79145e-05	0.170008	8.23208e-06	2.7042e-05	0.304419
420																			5.39438e-06	1.02585e-05	0.525844	1.0743e-06	1.97538e-05	0.0543844	1.00614e-05	1.27256e-05	0.790643	1.07888e-05	1.82374e-05	0.591574	6.44578e-06	3.79145e-05	0.170008	8.23208e-06	2.7042e-05	0.304419
421																			5.39438e-06	1.02585e-05	0.525844	1.0743e-06	1.97538e-05	0.0543844	1.00614e-05	1.27256e-05	0.790643	1.07888e-05	1.82374e-05	0.591574	6.44578e-06	3.79145e-05	0.170008	8.23208e-06	2.7042e-05	0.304419
422																			5.39438e-06	9.11869e-06	0.591574	1.0743e-06	1.84793e-05	0.0581351	1.00614e-05	1.3521e-05	0.744134	1.07888e-05	1.82374e-05	0.591574	7.52007e-06	3.79145e-05	0.198343	8.23208e-06	2.7042e-05	0.304419
423																			5.39438e-06	9.11869e-06	0.591574	1.0743e-06	1.87979e-05	0.0571497	8.23208e-06	1.43163e-05	0.575013	1.07888e-05	1.82374e-05	0.591574	6.44578e-06	3.79145e-05	0.170008	8.23208e-06	2.54513e-05	0.323445
424																			5.39438e-06	9.11869e-06	0.591574	1.0743e-06	1.81607e-05	0.059155	8.23208e-06	1.43163e-05	0.575013	1.07888e-05	1.82374e-05	0.591574	6.44578e-06	3.91889e-05	0.16448	8.23208e-06	2.46559e-05	0.333879
425																			5.39438e-06	9.11869e-06	0.591574	1.0743e-06	1.81607e-05	0.059155	1.00614e-05	1.3521e-05	0.744134	1.07888e-05	1.82374e-05	0.591574	6.44578e-06	3.91889e-05	0.16448	8.23208e-06	2.54513e-05	0.323445
426																			2.69719e-06	7.97885e-06	0.338043	1.0743e-06	1.62491e-05	0.0661144	1.00614e-05	1.3521e-05	0.744134	1.07888e-05	1.82374e-05	0.591574	6.44578e-06	3.85517e-05	0.167198	8.23208e-06	2.46559e-05	0.333879
427																			2.69719e-06	6.83902e-06	0.394383	1.0743e-06	1.49746e-05	0.0717411	8.23208e-06	7.95352e-06	1.03502	1.07888e-05	1.82374e-05	0.591574	6.44578e-06	3.85517e-05	0.167198	8.23208e-06	2.46559e-05	0.333879
428																			2.69719e-06	6.83902e-06	0.394383	1.0743e-06	1.49746e-05	0.0717411	8.23208e-06	8.74887e-06	0.94093	1.07888e-05	1.93772e-05	0.556776	6.44578e-06	3.91889e-05	0.16448	8.23208e-06	2.38606e-05	0.345008
429																			2.69719e-06	6.83902e-06	0.394383	1.0743e-06	1.49746e-05	0.0717411	8.23208e-06	7.95352e-06	1.03502	1.07888e-05	1.82374e-05	0.591574	6.44578e-06	3.85517e-05	0.167198	1.00614e-05	2.38606e-05	0.421676
430																			2.69719e-06	6.83902e-06	0.394383	1.0743e-06	1.49746e-05	0.0717411	8.23208e-06	7.95352e-06	1.03502	1.07888e-05	1.82374e-05	0.591574	6.44578e-06	3.85517e-05	0.167198	1.00614e-05	2.46559e-05	0.408074
431																			2.69719e-06	6.83902e-06	0.394383	1.0743e-06	1.49746e-05	0.0717411	8.23208e-06	7.95352e-06	1.03502	1.07888e-05	1.93772e-05	0.556776	6.44578e-06	3.91889e-05	0.16448	1.00614e-05	2.54513e-05	0.395321
432																			2.69719e-06	6.83902e-06	0.394383	1.0743e-06	1.56118e-05	0.0688129	8.23208e-06	7.95352e-06	1.03502	1.07888e-05	1.93772e-05	0.556776	6.44578e-06	3.85517e-05	0.167198	1.00614e-05	2.46559e-05	0.408074
433																			2.69719e-06	5.69918e-06	0.47326	1.0743e-06	1.56118e-05	0.0688129	8.23208e-06	7.15817e-06	1.15003	1.07888e-05	1.93772e-05	0.556776	6.44578e-06	3.79145e-05	0.170008	1.00614e-05	2.38606e-05	0.421676
434																			2.69719e-06	5.69918e-06	0.47326	1.0743e-06	1.56118e-05	0.0688129	8.23208e-06	8.74887e-06	0.94093	1.07888e-05	1.93772e-05	0.556776	6.44578e-06	3.79145e-05	0.170008	1.00614e-05	2.46559e-05	0.408074
435																			2.69719e-06	6.83902e-06	0.394383	1.0743e-06	1.43374e-05	0.0749296	8.23208e-06	7.95352e-06	1.03502	1.07888e-05	1.93772e-05	0.556776	6.44578e-06	3.85517e-05	0.167198	1.00614e-05	2.54513e-05	0.395321
436																			2.69719e-06	6.83902e-06	0.394383	1.0743e-06	1.37002e-05	0.0784147	8.23208e-06	7.95352e-06	1.03502	1.07888e-05	1.82374e-05	0.591574	7.52007e-06	3.72772e-05	0.201734	1.00614e-05	2.22699e-05	0.451796
437																			2.69719e-06	5.69918e-06	0.47326	1.0743e-06	1.3063e-05	0.0822398	4.57338e-06	7.95352e-06	0.575013	1.07888e-05	1.82374e-05	0.591574	7.52007e-06	3.85517e-05	0.195065	1.00614e-05	2.38606e-05	0.421676
438																			2.69719e-06	6.83902e-06	0.394383	1.0743e-06	1.37002e-05	0.0784147	4.57338e-06	7.95352e-06	0.575013	1.07888e-05	1.82374e-05	0.591574	7.52007e-06	3.98261e-05	0.188823	1.00614e-05	2.54513e-05	0.395321
439																			2.69719e-06	6.83902e-06	0.394383	1.0743e-06	1.43374e-05	0.0749296	4.57338e-06	7.95352e-06	0.575013	8.09158e-06	1.93772e-05	0.417582	7.52007e-06	3.85517e-05	0.195065	1.00614e-05	2.54513e-05	0.395321
440																			2.69719e-06	5.69918e-06	0.47326	1.0743e-06	1.43374e-05	0.0749296	3.6587e-06	7.15817e-06	0.511123	1.07888e-05	1.93772e-05	0.556776	7.52007e-06	3.98261e-05	0.188823	1.00614e-05	2.54513e-05	0.395321
441																			2.69719e-06	6.83902e-06	0.394383	1.0743e-06	1.49746e-05	0.0717411	4.57338e-06	7.95352e-06	0.575013	1.07888e-05	1.93772e-05	0.556776	6.44578e-06	3.98261e-05	0.161848	1.00614e-05	2.54513e-05	0.395321
442																			2.69719e-06	6.83902e-06	0.394383	1.0743e-06	1.49746e-05	0.0717411	4.57338e-06	7.95352e-06	0.575013	1.07888e-05	1.93772e-05	0.556776	6.44578e-06	3.98261e-05	0.161848	1.00614e-05	2.54513e-05	0.395321
443																			2.69719e-06	5.69918e-06	0.47326	1.0743e-06	1.43374e-05	0.0749296	4.57338e-06	7.15817e-06	0.638903	1.07888e-05	1.82374e-05	0.591574	5.37148e-06	3.91889e-05	0.137066	7.3174e-06	2.30652e-05	0.317249
444																			2.69719e-06	4.55935e-06	0.591574	1.0743e-06	1.49746e-05	0.0717411	3.6587e-06	5.56746e-06	0.657158	1.07888e-05	1.93772e-05	0.556776	6.44578e-06	3.79145e-05	0.170008	1.00614e-05	2.54513e-05	0.395321
445																			2.69719e-06	5.69918e-06	0.47326	1.0743e-06	1.49746e-05	0.0717411	4.57338e-06	6.36282e-06	0.718766	1.07888e-05	1.93772e-05	0.556776	6.44578e-06	4.04633e-05	0.159299	1.00614e-05	2.54513e-05	0.395321
446																			2.69719e-06	5.69918e-06	0.47326	1.0743e-06	1.49746e-05	0.0717411	4.57338e-06	5.56746e-06	0.821447	1.07888e-05	1.93772e-05	0.556776	6.44578e-06	4.04633e-05	0.159299	1.00614e-05	2.54513e-05	0.395321
447																			1.3486e-06	5.69918e-06	0.23663	1.0743e-06	1.49746e-05	0.0717411	4.57338e-06	5.56746e-06	0.821447	1.07888e-05	1.93772e-05	0.556776	6.44578e-06	4.11006e-05	0.156829	1.00614e-05	2.54513e-05	0.395321
448																			1.3486e-06	4.55935e-06	0.295787	1.0743e-06	1.49746e-05	0.0717411	4.57338e-06	4.77211e-06	0.958355	1.07888e-05	1.93772e-05	0.556776	6.44578e-06	4.11006e-05	0.156829	1.00614e-05	2.54513e-05	0.395321
449																			1.3486e-06	5.69918e-06	0.23663	1.0743e-06	1.49746e-05	0.0717411	4.57338e-06	6.36282e-06	0.718766	1.07888e-05	1.93772e-05	0.556776	6.44578e-06	4.17378e-05	0.154435	1.00614e-05	2.54513e-05	0.395321
450																			1.3486e-06	5.69918e-06	0.23663	1.0743e-06	1.56118e-05	0.0688129	4.57338e-06	6.36282e-06	0.718766	1.07888e-05	1.93772e-05	0.556776	6.44578e-06	4.11006e-05	0.156829	1.00614e-05	2.54513e-05	0.395321
451																			1.3486e-06	5.69918e-06	0.23663	1.0743e-06	1.49746e-05	0.0717411	4.57338e-06	6.36282e-06	0.718766	1.07888e-05	1.82374e-05	0.591574	6.44578e-06	4.11006e-05	0.156829	1.00614e-05	2.54513e-05	0.395321
452																			1.3486e-06	5.69918e-06	0.23663	1.0743e-06	1.56118e-05	0.0688129	4.57338e-06	6.36282e-06	0.718766	1.07888e-05	1.82374e-05	0.591574	4.29718e-06	4.17378e-05	0.102957	1.00614e-05	2.54513e-05	0.395321
453																			1.3486e-06	5.69918e-06	0.23663	1.0743e-06	1.56118e-05	0.0688129	4.57338e-06	6.36282e-06	0.718766	1.07888e-05	1.70975e-05	0.631013	3.22289e-06	3.98261e-05	0.080924	1.00614e-05	2.54513e-05	0.395321
454																			1.3486e-06	5.69918e-06	0.23663	1.0743e-06	1.56118e-05	0.0688129	4.57338e-06	6.36282e-06	0.718766	1.07888e-05	1.82374e-05	0.591574	6.44578e-06	4.17378e-05	0.154435	1.00614e-05	2.54513e-05	0.395321
455																			1.3486e-06	5.69918e-06	0.23663	1.0743e-06	1.56118e-05	0.0688129	6.40273e-06	7.15817e-06	0.894465	1.07888e-05	1.82374e-05	0.591574	6.44578e-06	4.17378e-05	0.154435	1.00614e-05	2.46559e-05	0.408074
456																			1.3486e-06	5.69918e-06	0.23663	1.0743e-06	1.49746e-05	0.0717411	6.40273e-06	8.74887e-06	0.731835	1.07888e-05	1.82374e-05	0.591574	6.44578e-06	4.17378e-05	0.154435	1.00614e-05	2.46559e-05	0.408074
457																			1.3486e-06	5.69918e-06	0.23663	1.0743e-06	1.43374e-05	0.0749296	6.40273e-06	8.74887e-06	0.731835	1.07888e-05	1.82374e-05	0.591574	6.44578e-06	4.04633e-05	0.159299	1.00614e-05	2.54513e-05	0.395321
458																			1.3486e-06	5.69918e-06	0.23663	1.0743e-06	1.37002e-05	0.0784147	6.40273e-06	8.74887e-06	0.731835	1.07888e-05	1.82374e-05	0.591574	4.29718e-06	3.88703e-05	0.110552	1.00614e-05	2.54513e-05	0.395321
459																			1.3486e-06	4.55935e-06	0.295787	1.0743e-06	1.3063e-05	0.0822398	6.40273e-06	8.74887e-06	0.731835	1.07888e-05	1.93772e-05	0.556776	4.29718e-06	3.88703e-05	0.110552	1.00614e-05	2.54513e-05	0.395321
460																			1.3486e-06	5.69918e-06	0.23663	1.0743e-06	1.43374e-05	0.0749296	6.40273e-06	8.74887e-06	0.731835	1.07888e-05	1.93772e-05	0.556776	4.29718e-06	3.88703e-05	0.110552	1.00614e-05	2.54513e-05	0.395321
461																			1.3486e-06	5.69918e-06	0.23663	1.0743e-06	1.37002e-05	0.0784147	5.48805e-06	7.95352e-06	0.690016	1.07888e-05	1.93772e-05	0.556776	4.29718e-06	3.82331e-05	0.112394	1.00614e-05	2.54513e-05	0.395321
462																			1.3486e-06	5.69918e-06	0.23663	2.14859e-06	1.43374e-05	0.149859	6.40273e-06	8.74887e-06	0.731835	1.07888e-05	1.93772e-05	0.556776	5.37148e-06	3.82331e-05	0.140493	1.00614e-05	2.54513e-05	0.395321
463																			1.3486e-06	5.69918e-06	0.23663	2.14859e-06	1.43374e-05	0.149859	6.40273e-06	8.74887e-06	0.731835	1.07888e-05	1.70975e-05	0.631013	4.29718e-06	3.56842e-05	0.120423	7.3174e-06	2.22699e-05	0.328579
464																			1.3486e-06	5.69918e-06	0.23663	2.14859e-06	1.43374e-05	0.149859	6.40273e-06	8.74887e-06	0.731835	1.07888e-05	1.70975e-05	0.631013	4.29718e-06	3.63214e-05	0.11831	8.23208e-06	2.30652e-05	0.356905
465																			1.3486e-06	5.69918e-06	0.23663	2.14859e-06	1.43374e-05	0.149859	6.40273e-06	1.03396e-05	0.619245	1.07888e-05	1.93772e-05	0.556776	4.29718e-06	3.63214e-05	0.11831	1.00614e-05	2.38606e-05	0.421676
466																			1.3486e-06	5.69918e-06	0.23663	2.14859e-06	1.49746e-05	0.143482	6.40273e-06	1.03396e-05	0.619245	1.07888e-05	1.93772e-05	0.556776	4.29718e-06	3.63214e-05	0.11831	1.00614e-05	2.38606e-05	0.421676
467																			1.3486e-06	5.69918e-06	0.23663	2.14859e-06	1.49746e-05	0.143482	6.40273e-06	1.03396e-05	0.619245	1.07888e-05	2.05171e-05	0.525844	4.29718e-06	3.63214e-05	0.11831	1.00614e-05	2.30652e-05	0.436217
468																			1.3486e-06	5.69918e-06	0.23663	2.14859e-06	1.49746e-05	0.143482	6.40273e-06	1.03396e-05	0.619245	1.3486e-05	2.05171e-05	0.657305	4.29718e-06	3.63214e-05	0.11831	1.00614e-05	2.30652e-05	0.436217
469																			1.3486e-06	5.69918e-06	0.23663	2.14859e-06	1.49746e-05	0.143482	6.40273e-06	1.03396e-05	0.619245	1.3486e-05	2.05171e-05	0.657305	4.29718e-06	3.63214e-05	0.11831	1.00614e-05	2.22699e-05	0.451796
470																			1.3486e-06	5.69918e-06	0.23663	2.14859e-06	1.4656e-05	0.146601	8.23208e-06	9.54422e-06	0.862519	1.3486e-05	2.05171e-05	0.657305	4.29718e-06	3.63214e-05	0.11831	1.00614e-05	2.22699e-05	0.451796
471																			2.69719e-06	5.69918e-06	0.47326	3.22289e-06	1.52932e-05	0.21074	8.23208e-06	9.54422e-06	0.862519	1.3486e-05	2.05171e-05	0.657305	4.29718e-06	3.56842e-05	0.120423	1.00614e-05	2.22699e-05	0.451796
472																			2.69719e-06	5.69918e-06	0.47326	3.22289e-06	1.59304e-05	0.20231	8.23208e-06	9.54422e-06	0.862519	1.3486e-05	1.93772e-05	0.69597	4.29718e-06	3.44098e-05	0.124883	1.00614e-05	2.22699e-05	0.451796
473																			2.69719e-06	5.69918e-06	0.47326	3.22289e-06	1.62491e-05	0.198343	8.23208e-06	1.03396e-05	0.796172	1.3486e-05	1.93772e-05	0.69597	5.37148e-06	3.56842e-05	0.150528	1.00614e-05	2.22699e-05	0.451796
474																			2.69719e-06	5.69918e-06	0.47326	3.22289e-06	1.68863e-05	0.190858	8.23208e-06	1.03396e-05	0.796172	1.3486e-05	2.05171e-05	0.657305	5.37148e-06	3.63214e-05	0.147887	1.00614e-05	2.30652e-05	0.436217
475																			2.69719e-06	5.69918e-06	0.47326	3.22289e-06	1.62491e-05	0.198343	8.23208e-06	1.11349e-05	0.739302	1.3486e-05	2.05171e-05	0.657305	5.37148e-06	3.63214e-05	0.147887	1.00614e-05	2.30652e-05	0.436217
476																			2.69719e-06	5.69918e-06	0.47326	3.22289e-06	1.62491e-05	0.198343	8.23208e-06	1.11349e-05	0.739302	1.3486e-05	2.05171e-05	0.657305	4.29718e-06	3.56842e-05	0.120423	1.00614e-05	2.46559e-05	0.408074
477																			2.69719e-06	4.55935e-06	0.591574	3.22289e-06	1.49746e-05	0.215223	8.23208e-06	1.11349e-05	0.739302	1.3486e-05	2.05171e-05	0.657305	5.37148e-06	3.63214e-05	0.147887	9.14675e-06	2.46559e-05	0.370976
478																			2.69719e-06	4.55935e-06	0.591574	3.22289e-06	1.56118e-05	0.206439	8.23208e-06	1.11349e-05	0.739302	1.07888e-05	1.93772e-05	0.556776	5.37148e-06	3.5047e-05	0.153265	8.23208e-06	2.38606e-05	0.345008
479																			2.69719e-06	5.69918e-06	0.47326	3.22289e-06	1.56118e-05	0.206439	8.23208e-06	1.03396e-05	0.796172	1.07888e-05	2.05171e-05	0.525844	5.37148e-06	3.56842e-05	0.150528	1.00614e-05	2.38606e-05	0.421676
480																			2.69719e-06	5.69918e-06	0.47326	3.22289e-06	1.49746e-05	0.215223	8.23208e-06	1.03396e-05	0.796172	1.3486e-05	1.93772e-05	0.69597	4.29718e-06	3.56842e-05	0.120423	1.00614e-05	2.30652e-05	0.436217
481																			2.69719e-06	5.69918e-06	0.47326	3.22289e-06	1.4656e-05	0.219902	8.23208e-06	1.03396e-05	0.796172	1.3486e-05	2.05171e-05	0.657305	5.37148e-06	3.63214e-05	0.147887	1.00614e-05	2.46559e-05	0.408074
482																			2.69719e-06	5.69918e-06	0.47326	4.29718e-06	1.62491e-05	0.264458	8.23208e-06	1.11349e-05	0.739302	1.3486e-05	2.05171e-05	0.657305	5.37148e-06	3.63214e-05	0.147887	1.00614e-05	2.46559e-05	0.408074
483																			2.69719e-06	5.69918e-06	0.47326	4.29718e-06	1.62491e-05	0.264458	8.23208e-06	1.11349e-05	0.739302	1.3486e-05	2.05171e-05	0.657305	4.29718e-06	3.63214e-05	0.11831	7.3174e-06	2.46559e-05	0.296781
484																			2.69719e-06	4.55935e-06	0.591574	4.29718e-06	1.49746e-05	0.286965	8.23208e-06	1.11349e-05	0.739302	1.3486e-05	1.93772e-05	0.69597	5.37148e-06	3.63214e-05	0.147887	1.00614e-05	2.46559e-05	0.408074
485																			2.69719e-06	4.55935e-06	0.591574	4.29718e-06	1.56118e-05	0.275252	8.23208e-06	1.11349e-05	0.739302	1.3486e-05	2.05171e-05	0.657305	5.37148e-06	3.63214e-05	0.147887	1.00614e-05	2.46559e-05	0.408074
486																			2.69719e-06	4.55935e-06	0.591574	4.29718e-06	1.62491e-05	0.264458	8.23208e-06	1.11349e-05	0.739302	1.3486e-05	2.05171e-05	0.657305	5.37148e-06	3.69586e-05	0.145338	1.00614e-05	2.46559e-05	0.408074
487																			2.69719e-06	4.55935e-06	0.591574	4.29718e-06	1.62491e-05	0.264458	8.23208e-06	1.11349e-05	0.739302	1.61832e-05	2.05171e-05	0.788766	5.37148e-06	3.69586e-05	0.145338	1.00614e-05	2.46559e-05	0.408074
488																			2.69719e-06	5.69918e-06	0.47326	4.29718e-06	1.62491e-05	0.264458	8.23208e-06	1.11349e-05	0.739302	1.61832e-05	2.05171e-05	0.788766	5.37148e-06	3.69586e-05	0.145338	1.00614e-05	2.38606e-05	0.421676
489																			2.69719e-06	5.69918e-06	0.47326	4.29718e-06	1.62491e-05	0.264458	8.23208e-06	1.11349e-05	0.739302	1.61832e-05	2.05171e-05	0.788766	5.37148e-06	3.69586e-05	0.145338	1.00614e-05	2.38606e-05	0.421676
490																			2.69719e-06	5.69918e-06	0.47326	4.29718e-06	1.62491e-05	0.264458	8.23208e-06	1.03396e-05	0.796172	1.61832e-05	2.05171e-05	0.788766	5.37148e-06	3.69586e-05	0.145338	1.00614e-05	2.38606e-05	0.421676
491																			2.69719e-06	5.69918e-06	0.47326	4.29718e-06	1.56118e-05	0.275252	8.23208e-06	1.11349e-05	0.739302	1.61832e-05	2.16569e-05	0.747252	5.37148e-06	3.63214e-05	0.147887	1.00614e-05	2.54513e-05	0.395321
492																			2.69719e-06	5.69918e-06	0.47326	4.29718e-06	1.62491e-05	0.264458	8.23208e-06	1.11349e-05	0.739302	1.61832e-05	2.27967e-05	0.709889	5.37148e-06	3.63214e-05	0.147887	1.00614e-05	2.54513e-05	0.395321
493																			2.69719e-06	5.69918e-06	0.47326	4.29718e-06	1.56118e-05	0.275252	8.23208e-06	1.11349e-05	0.739302	1.61832e-05	2.27967e-05	0.709889	5.37148e-06	3.63214e-05	0.147887	1.00614e-05	2.54513e-05	0.395321
494																			2.69719e-06	5.69918e-06	0.47326	3.22289e-06	1.62491e-05	0.198343	8.23208e-06	1.11349e-05	0.739302	1.61832e-05	2.39366e-05	0.676085	5.37148e-06	3.63214e-05	0.147887	1.00614e-05	2.54513e-05	0.395321
495																			2.69719e-06	5.69918e-06	0.47326	3.22289e-06	1.62491e-05	0.198343	8.23208e-06	1.19303e-05	0.690016	1.61832e-05	2.39366e-05	0.676085	5.37148e-06	3.56842e-05	0.150528	1.00614e-05	2.54513e-05	0.395321
496																			2.69719e-06	5.69918e-06	0.47326	3.22289e-06	1.62491e-05	0.198343	8.23208e-06	1.19303e-05	0.690016	1.61832e-05	2.39366e-05	0.676085	5.37148e-06	3.56842e-05	0.150528	1.00614e-05	2.54513e-05	0.395321
497																			2.69719e-06	4.55935e-06	0.591574	3.22289e-06	1.56118e-05	0.206439	8.23208e-06	1.11349e-05	0.739302	1.61832e-05	2.27967e-05	0.709889	5.37148e-06	3.56842e-05	0.150528	1.00614e-05	2.54513e-05	0.395321
498																			2.69719e-06	3.41951e-06	0.788766	3.22289e-06	1.49746e-05	0.215223	8.23208e-06	1.11349e-05	0.739302	1.61832e-05	2.27967e-05	0.709889	5.37148e-06	3.56842e-05	0.150528	1.00614e-05	2.54513e-05	0.395321
499																			1.3486e-06	2.27967e-06	0.591574	1.0743e-06	3.5047e-06	0.30653	9.14675e-07	3.97676e-06	0.230005	1.61832e-05	2.27967e-05	0.709889	5.37148e-06	3.56842e-05	0.150528	1.00614e-05	2.54513e-05	0.395321
500																			1.3486e-06	2.27967e-06	0.591574	1.0743e-06	4.14192e-06	0.259372	9.14675e-07	4.77211e-06	0.191671	1.61832e-05	2.16569e-05	0.747252	5.37148e-06	3.56842e-05	0.150528	1.00614e-05	2.54513e-05	0.395321
501																			1.3486e-06	2.27967e-06	0.591574	1.0743e-06	2.86748e-06	0.374648	9.14675e-07	3.18141e-06	0.287506	1.61832e-05	2.27967e-05	0.709889	5.37148e-06	3.56842e-05	0.150528	1.00614e-05	2.46559e-05	0.408074
502																			1.3486e-06	2.27967e-06	0.591574	1.0743e-06	4.14192e-06	0.259372	9.14675e-07	3.97676e-06	0.230005	1.61832e-05	2.27967e-05	0.709889	5.37148e-06	3.5047e-05	0.153265	1.00614e-05	2.38606e-05	0.421676
503																			1.3486e-06	2.27967e-06	0.591574	1.0743e-06	4.77913e-06	0.224789	9.14675e-07	4.77211e-06	0.191671	1.61832e-05	2.16569e-05	0.747252	4.29718e-06	3.5047e-05	0.122612	7.3174e-06	2.30652e-05	0.317249
504																			1.3486e-06	2.27967e-06	0.591574	1.0743e-06	4.77913e-06	0.224789	9.14675e-07	4.77211e-06	0.191671	1.61832e-05	2.16569e-05	0.747252	4.29718e-06	3.56842e-05	0.120423	7.3174e-06	2.30652e-05	0.317249
505																			1.3486e-06	2.27967e-06	0.591574	1.0743e-06	5.41635e-06	0.198343	9.14675e-07	4.77211e-06	0.191671	1.61832e-05	2.16569e-05	0.747252	4.29718e-06	3.56842e-05	0.120423	1.00614e-05	2.30652e-05	0.436217
506																			1.3486e-06	2.27967e-06	0.591574	1.0743e-06	5.41635e-06	0.198343	9.14675e-07	4.77211e-06	0.191671	1.3486e-05	2.16569e-05	0.62271	4.29718e-06	3.56842e-05	0.120423	1.00614e-05	2.38606e-05	0.421676
507																			1.3486e-06	2.27967e-06	0.591574	1.0743e-06	5.41635e-06	0.198343	9.14675e-07	4.77211e-06	0.191671	1.3486e-05	2.05171e-05	0.657305	5.37148e-06	3.5047e-05	0.153265	9.14675e-06	2.22699e-05	0.410724
508																			1.3486e-06	2.27967e-06	0.591574	1.0743e-06	5.41635e-06	0.198343	9.14675e-07	4.77211e-06	0.191671	1.3486e-05	1.93772e-05	0.69597	4.29718e-06	3.5047e-05	0.122612	9.14675e-06	2.14745e-05	0.425936
509																			1.3486e-06	2.27967e-06	0.591574	1.0743e-06	5.41635e-06	0.198343	9.14675e-07	4.77211e-06	0.191671	1.3486e-05	2.05171e-05	0.657305	3.22289e-06	3.56842e-05	0.090317	1.18908e-05	2.46559e-05	0.482269
510																			1.3486e-06	2.27967e-06	0.591574	1.0743e-06	5.41635e-06	0.198343	9.14675e-07	4.77211e-06	0.191671	1.3486e-05	1.93772e-05	0.69597	4.29718e-06	3.5047e-05	0.122612	1.18908e-05	2.46559e-05	0.482269
511																			1.3486e-06	2.27967e-06	0.591574	1.0743e-06	5.41635e-06	0.198343	9.14675e-07	4.77211e-06	0.191671	1.3486e-05	1.93772e-05	0.69597	5.37148e-06	3.44098e-05	0.156103	1.18908e-05	2.30652e-05	0.515529
512																			1.3486e-06	2.27967e-06	0.591574	1.0743e-06	4.77913e-06	0.224789	2.74403e-06	5.56746e-06	0.492868	1.3486e-05	1.93772e-05	0.69597	5.37148e-06	3.37725e-05	0.159049	1.18908e-05	2.30652e-05	0.515529
513																			1.3486e-06	3.41951e-06	0.394383	1.0743e-06	5.41635e-06	0.198343	4.57338e-06	5.56746e-06	0.821447	1.61832e-05	1.82374e-05	0.887362	5.37148e-06	3.63214e-05	0.147887	1.00614e-05	2.30652e-05	0.436217
514																			2.69719e-06	3.41951e-06	0.788766	1.0743e-06	5.41635e-06	0.198343	4.57338e-06	5.56746e-06	0.821447	1.61832e-05	1.93772e-05	0.835164	5.37148e-06	3.63214e-05	0.147887	1.18908e-05	2.30652e-05	0.515529
515																			2.69719e-06	3.41951e-06	0.788766	1.0743e-06	6.69079e-06	0.160563	4.57338e-06	5.56746e-06	0.821447	1.61832e-05	1.82374e-05	0.887362	4.29718e-06	3.12237e-05	0.137626	1.00614e-05	2.22699e-05	0.451796
516																			2.69719e-06	3.41951e-06	0.788766	1.0743e-06	7.32801e-06	0.146601	6.40273e-06	7.15817e-06	0.894465	1.61832e-05	1.82374e-05	0.887362	4.29718e-06	3.18609e-05	0.134873	1.00614e-05	2.38606e-05	0.421676
517																			2.69719e-06	3.41951e-06	0.788766	1.0743e-06	7.32801e-06	0.146601	6.40273e-06	7.15817e-06	0.894465	1.61832e-05	1.82374e-05	0.887362	6.44578e-06	3.69586e-05	0.174405	1.18908e-05	2.62466e-05	0.453041
518																			2.69719e-06	3.41951e-06	0.788766	1.0743e-06	6.69079e-06	0.160563	6.40273e-06	7.15817e-06	0.894465	1.61832e-05	1.70975e-05	0.946519	4.29718e-06	3.69586e-05	0.11627	1.18908e-05	2.54513e-05	0.467198
519																			2.69719e-06	3.41951e-06	0.788766	1.0743e-06	6.69079e-06	0.160563	6.40273e-06	7.15817e-06	0.894465	1.61832e-05	1.82374e-05	0.887362	6.44578e-06	3.69586e-05	0.174405	1.18908e-05	2.7042e-05	0.439716
520																			2.69719e-06	3.41951e-06	0.788766	1.0743e-06	7.32801e-06	0.146601	6.40273e-06	7.15817e-06	0.894465	1.61832e-05	1.70975e-05	0.946519	6.44578e-06	3.63214e-05	0.177465	1.18908e-05	2.62466e-05	0.453041
521																			2.69719e-06	3.41951e-06	0.788766	1.0743e-06	7.32801e-06	0.146601	6.40273e-06	7.95352e-06	0.805018	1.61832e-05	1.82374e-05	0.887362	6.44578e-06	3.69586e-05	0.174405	1.18908e-05	2.7042e-05	0.439716
522																			5.39438e-06	4.55935e-06	1.18315	2.14859e-06	7.32801e-06	0.293203	8.23208e-06	7.95352e-06	1.03502	1.61832e-05	1.82374e-05	0.887362	6.44578e-06	3.82331e-05	0.168592	1.18908e-05	2.78373e-05	0.427153
523																			5.39438e-06	4.55935e-06	1.18315	2.14859e-06	7.96522e-06	0.269747	8.23208e-06	7.15817e-06	1.15003	1.61832e-05	1.70975e-05	0.946519	6.44578e-06	3.69586e-05	0.174405	1.18908e-05	2.7042e-05	0.439716
524																			5.39438e-06	5.69918e-06	0.946519	2.14859e-06	7.32801e-06	0.293203	8.23208e-06	7.95352e-06	1.03502	1.61832e-05	1.70975e-05	0.946519	6.44578e-06	3.75959e-05	0.171449	1.18908e-05	2.78373e-05	0.427153
525																			5.39438e-06	5.69918e-06	0.946519	2.14859e-06	7.32801e-06	0.293203	8.23208e-06	7.95352e-06	1.03502	1.88803e-05	1.59577e-05	1.18315	4.29718e-06	3.82331e-05	0.112394	1.18908e-05	2.78373e-05	0.427153
526																			8.09158e-06	5.69918e-06	1.41978	2.14859e-06	1.05141e-05	0.204354	8.23208e-06	7.95352e-06	1.03502	1.88803e-05	1.59577e-05	1.18315	4.29718e-06	3.82331e-05	0.112394	1.18908e-05	2.78373e-05	0.427153
527																			8.09158e-06	5.69918e-06	1.41978	2.14859e-06	1.05141e-05	0.204354	8.23208e-06	7.95352e-06	1.03502	1.61832e-05	1.59577e-05	1.01413	6.44578e-06	3.69586e-05	0.174405	1.37201e-05	2.78373e-05	0.492868
528																			8.09158e-06	5.69918e-06	1.41978	2.14859e-06	1.05141e-05	0.204354	8.23208e-06	9.54422e-06	0.862519	1.88803e-05	1.70975e-05	1.10427	6.44578e-06	3.82331e-05	0.168592	1.55495e-05	2.78373e-05	0.558584
529																			8.09158e-06	5.69918e-06	1.41978	2.14859e-06	1.05141e-05	0.204354	8.23208e-06	9.54422e-06	0.862519	1.88803e-05	1.70975e-05	1.10427	6.44578e-06	3.82331e-05	0.168592	1.55495e-05	2.78373e-05	0.558584
530																			8.09158e-06	5.69918e-06	1.41978	2.14859e-06	1.11513e-05	0.192676	8.23208e-06	9.54422e-06	0.862519	1.88803e-05	1.70975e-05	1.10427	6.44578e-06	3.88703e-05	0.165828	1.55495e-05	2.78373e-05	0.558584
531																			8.09158e-06	5.69918e-06	1.41978	2.14859e-06	1.05141e-05	0.204354	8.23208e-06	9.54422e-06	0.862519	1.88803e-05	1.59577e-05	1.18315	4.29718e-06	3.95075e-05	0.108769	1.37201e-05	2.7042e-05	0.507364
532																			8.09158e-06	5.69918e-06	1.41978	2.14859e-06	1.11513e-05	0.192676	8.23208e-06	9.54422e-06	0.862519	1.88803e-05	1.70975e-05	1.10427	6.44578e-06	3.95075e-05	0.163153	1.37201e-05	2.78373e-05	0.492868
533																			8.09158e-06	5.69918e-06	1.41978	2.14859e-06	1.11513e-05	0.192676	8.23208e-06	8.74887e-06	0.94093	1.88803e-05	1.70975e-05	1.10427	6.44578e-06	3.95075e-05	0.163153	1.37201e-05	2.78373e-05	0.492868
534																			8.09158e-06	5.69918e-06	1.41978	2.14859e-06	1.11513e-05	0.192676	8.23208e-06	8.74887e-06	0.94093	1.88803e-05	1.70975e-05	1.10427	6.44578e-06	3.88703e-05	0.165828	1.37201e-05	2.78373e-05	0.492868
535																			8.09158e-06	5.69918e-06	1.41978	2.14859e-06	1.11513e-05	0.192676	8.23208e-06	8.74887e-06	0.94093	1.88803e-05	1.70975e-05	1.10427	6.44578e-06	3.95075e-05	0.163153	1.37201e-05	2.78373e-05	0.492868
536																			8.09158e-06	5.69918e-06	1.41978	2.14859e-06	1.11513e-05	0.192676	8.23208e-06	9.54422e-06	0.862519	1.88803e-05	1.59577e-05	1.18315	4.29718e-06	3.88703e-05	0.110552	1.55495e-05	2.62466e-05	0.592438
537																			8.09158e-06	5.69918e-06	1.41978	2.14859e-06	1.11513e-05	0.192676	8.23208e-06	8.74887e-06	0.94093	1.88803e-05	1.70975e-05	1.10427	6.44578e-06	4.01447e-05	0.160563	1.55495e-05	2.78373e-05	0.558584
538																			8.09158e-06	5.69918e-06	1.41978	2.14859e-06	1.11513e-05	0.192676	8.23208e-06	8.74887e-06	0.94093	1.88803e-05	1.70975e-05	1.10427	6.44578e-06	4.14192e-05	0.155623	1.55495e-05	2.78373e-05	0.558584
539																			8.09158e-06	5.69918e-06	1.41978	2.14859e-06	1.11513e-05	0.192676	8.23208e-06	8.74887e-06	0.94093	1.61832e-05	1.70975e-05	0.946519	6.44578e-06	4.14192e-05	0.155623	1.55495e-05	2.78373e-05	0.558584
540																			8.09158e-06	5.69918e-06	1.41978	2.14859e-06	1.05141e-05	0.204354	8.23208e-06	8.74887e-06	0.94093	1.61832e-05	1.59577e-05	1.01413	6.44578e-06	4.14192e-05	0.155623	1.55495e-05	2.7042e-05	0.575013
541																			8.09158e-06	5.69918e-06	1.41978	2.14859e-06	1.11513e-05	0.192676	8.23208e-06	8.74887e-06	0.94093	1.61832e-05	1.70975e-05	0.946519	6.44578e-06	4.14192e-05	0.155623	1.55495e-05	2.78373e-05	0.558584
542																			8.09158e-06	5.69918e-06	1.41978	2.14859e-06	1.05141e-05	0.204354	8.23208e-06	8.74887e-06	0.94093	1.61832e-05	1.70975e-05	0.946519	6.44578e-06	4.14192e-05	0.155623	1.55495e-05	2.78373e-05	0.558584
543																			8.09158e-06	5.69918e-06	1.41978	2.14859e-06	9.23966e-06	0.23254	8.23208e-06	8.74887e-06	0.94093	1.61832e-05	1.70975e-05	0.946519	6.44578e-06	4.14192e-05	0.155623	1.55495e-05	2.78373e-05	0.558584
544																			5.39438e-06	4.55935e-06	1.18315	2.14859e-06	6.69079e-06	0.321127	6.40273e-06	7.15817e-06	0.894465	1.61832e-05	1.70975e-05	0.946519	6.44578e-06	4.14192e-05	0.155623	1.37201e-05	2.78373e-05	0.492868
545																			5.39438e-06	4.55935e-06	1.18315	2.14859e-06	7.32801e-06	0.293203	6.40273e-06	7.15817e-06	0.894465	1.61832e-05	1.59577e-05	1.01413	4.29718e-06	4.20564e-05	0.102177	1.28055e-05	2.7042e-05	0.47354
546																			8.09158e-06	5.69918e-06	1.41978	2.14859e-06	1.05141e-05	0.204354	7.3174e-06	7.95352e-06	0.920021	1.61832e-05	1.70975e-05	0.946519	6.44578e-06	4.20564e-05	0.153265	1.55495e-05	2.7042e-05	0.575013
547																			8.09158e-06	5.69918e-06	1.41978	2.14859e-06	1.05141e-05	0.204354	8.23208e-06	8.74887e-06	0.94093	1.61832e-05	1.70975e-05	0.946519	6.44578e-06	4.20564e-05	0.153265	1.55495e-05	2.78373e-05	0.558584
548																			8.09158e-06	5.69918e-06	1.41978	2.14859e-06	9.87688e-06	0.217538	8.23208e-06	8.74887e-06	0.94093	1.61832e-05	1.70975e-05	0.946519	6.44578e-06	4.20564e-05	0.153265	1.55495e-05	2.78373e-05	0.558584
549																			8.09158e-06	5.69918e-06	1.41978	2.14859e-06	9.87688e-06	0.217538	8.23208e-06	8.74887e-06	0.94093	1.61832e-05	1.59577e-05	1.01413	6.44578e-06	4.14192e-05	0.155623	1.55495e-05	2.62466e-05	0.592438
550																			8.09158e-06	5.69918e-06	1.41978	2.14859e-06	1.11513e-05	0.192676	8.23208e-06	9.54422e-06	0.862519	1.3486e-05	1.70975e-05	0.788766	6.44578e-06	4.20564e-05	0.153265	1.55495e-05	2.7042e-05	0.575013
551																			8.09158e-06	5.69918e-06	1.41978	2.14859e-06	1.17885e-05	0.182261	8.23208e-06	9.54422e-06	0.862519	1.07888e-05	1.48179e-05	0.728092	4.29718e-06	4.14192e-05	0.103749	1.55495e-05	2.7042e-05	0.575013
552																			8.09158e-06	5.69918e-06	1.41978	2.14859e-06	1.17885e-05	0.182261	8.23208e-06	9.54422e-06	0.862519	1.07888e-05	1.59577e-05	0.676085	6.44578e-06	4.20564e-05	0.153265	1.55495e-05	2.62466e-05	0.592438
553																			8.09158e-06	5.69918e-06	1.41978	2.14859e-06	1.17885e-05	0.182261	8.23208e-06	9.54422e-06	0.862519	1.07888e-05	1.70975e-05	0.631013	6.44578e-06	4.26936e-05	0.150978	1.37201e-05	2.7042e-05	0.507364
554																			8.09158e-06	5.69918e-06	1.41978	1.0743e-06	1.17885e-05	0.0911306	8.23208e-06	8.74887e-06	0.94093	1.07888e-05	1.70975e-05	0.631013	6.44578e-06	4.26936e-05	0.150978	1.37201e-05	2.78373e-05	0.492868
555																			8.09158e-06	5.69918e-06	1.41978	2.14859e-06	1.24257e-05	0.172915	1.18908e-05	1.03396e-05	1.15003	1.07888e-05	1.70975e-05	0.631013	6.44578e-06	4.20564e-05	0.153265	1.37201e-05	2.7042e-05	0.507364
556																			8.09158e-06	3.41951e-06	2.3663	3.22289e-06	1.17885e-05	0.273392	1.18908e-05	1.03396e-05	1.15003	1.07888e-05	1.70975e-05	0.631013	7.52007e-06	4.26936e-05	0.176141	1.37201e-05	2.78373e-05	0.492868
557																			8.09158e-06	3.41951e-06	2.3663	3.22289e-06	1.17885e-05	0.273392	1.18908e-05	1.03396e-05	1.15003	1.3486e-05	1.70975e-05	0.788766	7.52007e-06	4.26936e-05	0.176141	1.55495e-05	2.7042e-05	0.575013
558																			8.09158e-06	3.41951e-06	2.3663	3.22289e-06	1.24257e-05	0.259372	1.18908e-05	1.03396e-05	1.15003	1.3486e-05	1.70975e-05	0.788766	8.59437e-06	4.26936e-05	0.201303	1.37201e-05	2.7042e-05	0.507364
559																			8.09158e-06	3.41951e-06	2.3663	3.22289e-06	1.24257e-05	0.259372	1.18908e-05	1.03396e-05	1.15003	1.3486e-05	1.59577e-05	0.845106	8.59437e-06	4.20564e-05	0.204354	1.37201e-05	2.7042e-05	0.507364
560																			8.09158e-06	4.55935e-06	1.77472	3.22289e-06	1.17885e-05	0.273392	1.18908e-05	1.03396e-05	1.15003	1.3486e-05	1.70975e-05	0.788766	9.66867e-06	4.20564e-05	0.229898	1.37201e-05	2.78373e-05	0.492868
561																			8.09158e-06	5.69918e-06	1.41978	3.22289e-06	1.17885e-05	0.273392	1.18908e-05	1.03396e-05	1.15003	1.3486e-05	1.70975e-05	0.788766	9.66867e-06	4.14192e-05	0.233435	1.37201e-05	2.78373e-05	0.492868
562																			8.09158e-06	5.69918e-06	1.41978	3.22289e-06	1.17885e-05	0.273392	1.09761e-05	1.03396e-05	1.06156	1.3486e-05	1.70975e-05	0.788766	9.66867e-06	4.20564e-05	0.229898	1.37201e-05	2.78373e-05	0.492868
563																			8.09158e-06	5.69918e-06	1.41978	3.22289e-06	1.11513e-05	0.289014	9.14675e-06	1.03396e-05	0.884635	1.3486e-05	1.82374e-05	0.739468	9.66867e-06	4.3968e-05	0.219902	1.73788e-05	2.78373e-05	0.6243
564																			8.09158e-06	5.69918e-06	1.41978	3.22289e-06	1.17885e-05	0.273392	1.00614e-05	9.54422e-06	1.05419	1.3486e-05	1.70975e-05	0.788766	9.66867e-06	4.33308e-05	0.223136	1.92082e-05	2.86327e-05	0.670848
565																			8.09158e-06	5.69918e-06	1.41978	3.22289e-06	1.11513e-05	0.289014	1.00614e-05	8.74887e-06	1.15003	1.3486e-05	1.82374e-05	0.739468	9.66867e-06	4.46052e-05	0.216761	1.92082e-05	2.9428e-05	0.652717
566																			8.09158e-06	5.69918e-06	1.41978	2.14859e-06	1.01955e-05	0.21074	1.00614e-05	8.74887e-06	1.15003	1.3486e-05	1.82374e-05	0.739468	1.0743e-05	4.52425e-05	0.237453	1.92082e-05	3.02234e-05	0.635541
567																			8.09158e-06	5.69918e-06	1.41978	3.22289e-06	1.05141e-05	0.30653	8.23208e-06	9.54422e-06	0.862519	1.3486e-05	1.93772e-05	0.69597	1.18173e-05	4.52425e-05	0.261198	1.92082e-05	3.10187e-05	0.619245
568																			5.39438e-06	5.69918e-06	0.946519	3.22289e-06	9.87688e-06	0.326306	8.23208e-06	9.54422e-06	0.862519	1.3486e-05	1.93772e-05	0.69597	1.18173e-05	4.58797e-05	0.257571	1.92082e-05	3.18141e-05	0.603764
569																			2.69719e-06	4.55935e-06	0.591574	2.14859e-06	7.32801e-06	0.293203	6.40273e-06	8.74887e-06	0.731835	1.3486e-05	1.93772e-05	0.69597	1.18173e-05	4.65169e-05	0.254042	1.92082e-05	3.26094e-05	0.589038
570																			2.69719e-06	4.55935e-06	0.591574	2.14859e-06	7.32801e-06	0.293203	4.57338e-06	9.54422e-06	0.479177	1.3486e-05	1.93772e-05	0.69597	1.18173e-05	4.65169e-05	0.254042	1.92082e-05	3.26094e-05	0.589038
571																			2.69719e-06	4.55935e-06	0.591574	2.14859e-06	7.32801e-06	0.293203	3.6587e-06	9.54422e-06	0.383342	1.3486e-05	2.39366e-05	0.563404	1.18173e-05	4.58797e-05	0.257571	1.73788e-05	3.10187e-05	0.560269
572																			2.69719e-06	4.55935e-06	0.591574	2.14859e-06	7.32801e-06	0.293203	3.6587e-06	9.54422e-06	0.383342	1.3486e-05	2.96357e-05	0.455057	1.71887e-05	5.35263e-05	0.321127	2.46962e-05	3.81769e-05	0.64689
573																			2.69719e-06	4.55935e-06	0.591574	2.14859e-06	7.32801e-06	0.293203	4.57338e-06	9.54422e-06	0.479177	1.3486e-05	3.41951e-05	0.394383	1.8263e-05	5.5438e-05	0.329432	2.65256e-05	4.2949e-05	0.617607
574																			5.39438e-06	3.41951e-06	1.57753	2.14859e-06	7.32801e-06	0.293203	4.57338e-06	9.54422e-06	0.479177	1.61832e-05	3.53349e-05	0.457993	1.8263e-05	5.5438e-05	0.329432	2.65256e-05	4.2949e-05	0.617607
575																			5.39438e-06	3.41951e-06	1.57753	2.14859e-06	7.96522e-06	0.269747	4.57338e-06	8.74887e-06	0.522739	1.61832e-05	3.64748e-05	0.443681	1.8263e-05	5.5438e-05	0.329432	2.65256e-05	4.37444e-05	0.606377
576																			5.39438e-06	3.41951e-06	1.57753	2.14859e-06	7.32801e-06	0.293203	4.57338e-06	8.74887e-06	0.522739	1.61832e-05	3.53349e-05	0.457993	2.04116e-05	5.60752e-05	0.364005	2.56109e-05	4.37444e-05	0.585468
577																			5.39438e-06	3.41951e-06	1.57753	2.14859e-06	7.96522e-06	0.269747	4.57338e-06	1.03396e-05	0.442318	1.3486e-05	3.76146e-05	0.35853	2.04116e-05	5.60752e-05	0.364005	2.65256e-05	4.45397e-05	0.595549
578																			5.39438e-06	3.41951e-06	1.57753	3.22289e-06	7.96522e-06	0.40462	6.40273e-06	1.11349e-05	0.575013	1.88803e-05	4.10341e-05	0.460113	1.93373e-05	5.67124e-05	0.340972	2.56109e-05	4.77211e-05	0.536679
579																			5.39438e-06	3.41951e-06	1.57753	3.22289e-06	7.96522e-06	0.40462	6.40273e-06	1.11349e-05	0.575013	2.15775e-05	4.21739e-05	0.511632	2.36345e-05	5.73496e-05	0.412113	2.65256e-05	4.85165e-05	0.546734
580																			5.39438e-06	3.41951e-06	1.57753	3.22289e-06	7.96522e-06	0.40462	6.40273e-06	1.03396e-05	0.619245	2.15775e-05	4.10341e-05	0.525844	2.36345e-05	5.92613e-05	0.398819	2.46962e-05	5.09025e-05	0.485167
581																			5.39438e-06	3.41951e-06	1.57753	4.29718e-06	8.60244e-06	0.499531	6.40273e-06	1.27256e-05	0.503136	2.15775e-05	4.21739e-05	0.511632	2.47088e-05	5.92613e-05	0.416947	2.83549e-05	5.16979e-05	0.548474
582																			5.39438e-06	3.41951e-06	1.57753	4.29718e-06	9.23966e-06	0.46508	6.40273e-06	1.27256e-05	0.503136	2.42747e-05	4.67333e-05	0.519431	2.57831e-05	6.56334e-05	0.392835	3.20136e-05	5.647e-05	0.566914
583																			5.39438e-06	3.41951e-06	1.57753	4.29718e-06	9.23966e-06	0.46508	6.40273e-06	1.27256e-05	0.503136	2.42747e-05	4.67333e-05	0.519431	2.79317e-05	6.94567e-05	0.402145	3.20136e-05	5.80607e-05	0.551382
584																			5.39438e-06	2.27967e-06	2.3663	5.37148e-06	9.23966e-06	0.581351	6.40273e-06	1.27256e-05	0.503136	2.42747e-05	4.67333e-05	0.519431	2.79317e-05	6.94567e-05	0.402145	3.20136e-05	5.8856e-05	0.543931
585																			5.39438e-06	4.55935e-06	1.18315	5.37148e-06	8.60244e-06	0.624414	6.40273e-06	1.43163e-05	0.447232	2.42747e-05	4.78731e-05	0.507064	2.79317e-05	7.0094e-05	0.398489	3.20136e-05	5.8856e-05	0.543931
586																			5.39438e-06	4.55935e-06	1.18315	5.37148e-06	9.23966e-06	0.581351	5.48805e-06	1.43163e-05	0.383342	2.69719e-05	4.78731e-05	0.563404	2.79317e-05	7.20056e-05	0.38791	3.20136e-05	5.72653e-05	0.55904
587																			5.39438e-06	4.55935e-06	1.18315	6.44578e-06	9.23966e-06	0.697621	5.48805e-06	1.3521e-05	0.405892	2.69719e-05	4.78731e-05	0.563404	2.79317e-05	7.13684e-05	0.391374	3.20136e-05	5.8856e-05	0.543931
588																			5.39438e-06	4.55935e-06	1.18315	6.44578e-06	9.23966e-06	0.697621	6.40273e-06	1.43163e-05	0.447232	2.69719e-05	4.78731e-05	0.563404	2.79317e-05	7.20056e-05	0.38791	3.20136e-05	5.8856e-05	0.543931
589																			5.39438e-06	4.55935e-06	1.18315	6.44578e-06	9.23966e-06	0.697621	6.40273e-06	1.43163e-05	0.447232	2.69719e-05	4.78731e-05	0.563404	2.9006e-05	7.20056e-05	0.40283	3.20136e-05	5.8856e-05	0.543931
590																			5.39438e-06	4.55935e-06	1.18315	5.37148e-06	9.55827e-06	0.561972	6.40273e-06	1.3521e-05	0.47354	2.69719e-05	4.78731e-05	0.563404	2.9006e-05	7.0094e-05	0.413816	3.01843e-05	5.80607e-05	0.519875
591																			5.39438e-06	4.55935e-06	1.18315	5.37148e-06	1.01955e-05	0.526849	6.40273e-06	1.3521e-05	0.47354	2.69719e-05	4.78731e-05	0.563404	2.9006e-05	7.07312e-05	0.410088	3.01843e-05	5.80607e-05	0.519875
592																			5.39438e-06	4.55935e-06	1.18315	6.44578e-06	1.05141e-05	0.613061	6.40273e-06	1.3521e-05	0.47354	2.69719e-05	4.78731e-05	0.563404	2.9006e-05	7.07312e-05	0.410088	3.1099e-05	5.96514e-05	0.521345
593																			5.39438e-06	4.55935e-06	1.18315	6.44578e-06	1.05141e-05	0.613061	6.40273e-06	1.43163e-05	0.447232	2.69719e-05	4.78731e-05	0.563404	2.9006e-05	7.07312e-05	0.410088	3.29283e-05	5.96514e-05	0.552012
594																			5.39438e-06	4.55935e-06	1.18315	6.44578e-06	1.05141e-05	0.613061	5.48805e-06	1.43163e-05	0.383342	2.69719e-05	4.78731e-05	0.563404	2.9006e-05	7.13684e-05	0.406426	3.3843e-05	6.04467e-05	0.559881
595																			5.39438e-06	4.55935e-06	1.18315	6.44578e-06	1.05141e-05	0.613061	5.48805e-06	1.43163e-05	0.383342	6.20354e-05	7.6369e-05	0.812311	4.51204e-05	0.000112788	0.400048	5.03071e-05	9.06701e-05	0.554837
596																			5.39438e-06	4.55935e-06	1.18315	6.44578e-06	1.05141e-05	0.613061	5.48805e-06	1.43163e-05	0.383342	6.20354e-05	7.86487e-05	0.788766	4.51204e-05	0.000113425	0.397801	5.03071e-05	9.06701e-05	0.554837
597																			5.39438e-06	4.55935e-06	1.18315	6.44578e-06	1.05141e-05	0.613061	6.40273e-06	1.43163e-05	0.447232	6.20354e-05	7.86487e-05	0.788766	4.51204e-05	0.000114062	0.395578	5.03071e-05	9.06701e-05	0.554837
598																			5.39438e-06	4.55935e-06	1.18315	6.44578e-06	1.05141e-05	0.613061	6.40273e-06	1.43163e-05	0.447232	6.47326e-05	7.86487e-05	0.82306	4.40461e-05	0.000114699	0.384014	4.93925e-05	9.06701e-05	0.544749
599																			5.39438e-06	6.83902e-06	0.788766	6.44578e-06	1.24257e-05	0.518744	8.23208e-06	1.5907e-05	0.517512	6.47326e-05	8.09284e-05	0.799875	4.7269e-05	0.000115974	0.407584	5.03071e-05	8.98748e-05	0.559747
600																			5.39438e-06	6.83902e-06	0.788766	6.44578e-06	1.24257e-05	0.518744	8.23208e-06	1.5907e-05	0.517512	6.47326e-05	8.09284e-05	0.799875	4.7269e-05	0.000115974	0.407584	4.84778e-05	8.98748e-05	0.539393
601																			5.39438e-06	7.97885e-06	0.676085	6.44578e-06	1.11513e-05	0.578029	9.14675e-06	1.5907e-05	0.575013	6.47326e-05	8.09284e-05	0.799875	4.61947e-05	0.000115974	0.398321	4.84778e-05	9.06701e-05	0.534661
602																			5.39438e-06	7.97885e-06	0.676085	6.44578e-06	1.17885e-05	0.546784	1.00614e-05	1.5907e-05	0.632514	6.20354e-05	8.09284e-05	0.766547	4.61947e-05	0.000115336	0.400522	5.03071e-05	8.98748e-05	0.559747
603																			5.39438e-06	9.11869e-06	0.591574	6.44578e-06	1.24257e-05	0.518744	1.00614e-05	1.5907e-05	0.632514	6.20354e-05	8.09284e-05	0.766547	4.61947e-05	0.000113425	0.407272	5.03071e-05	8.82841e-05	0.569833
604																			5.39438e-06	9.11869e-06	0.591574	6.44578e-06	1.24257e-05	0.518744	1.00614e-05	1.5907e-05	0.632514	6.20354e-05	8.09284e-05	0.766547	4.61947e-05	0.000113425	0.407272	5.03071e-05	8.90794e-05	0.564745
605																			5.39438e-06	9.11869e-06	0.591574	6.44578e-06	1.17885e-05	0.546784	1.00614e-05	1.5907e-05	0.632514	6.20354e-05	8.09284e-05	0.766547	4.51204e-05	0.000114062	0.395578	4.93925e-05	8.90794e-05	0.554477
606																			5.39438e-06	9.11869e-06	0.591574	5.37148e-06	1.14699e-05	0.46831	9.14675e-06	1.51117e-05	0.605277	6.20354e-05	8.09284e-05	0.766547	4.83433e-05	0.000114062	0.423834	5.03071e-05	8.90794e-05	0.564745
607																			5.39438e-06	9.11869e-06	0.591574	5.37148e-06	1.14699e-05	0.46831	9.14675e-06	1.43163e-05	0.638903	5.93382e-05	8.09284e-05	0.733219	4.83433e-05	0.000110876	0.436013	4.93925e-05	8.66934e-05	0.569738
608																			5.39438e-06	9.11869e-06	0.591574	5.37148e-06	1.27444e-05	0.421479	9.14675e-06	1.51117e-05	0.605277	6.47326e-05	8.20682e-05	0.788766	4.94176e-05	0.000113425	0.435686	5.03071e-05	8.90794e-05	0.564745
609																			5.39438e-06	9.11869e-06	0.591574	5.37148e-06	1.27444e-05	0.421479	1.00614e-05	1.51117e-05	0.665805	6.47326e-05	8.20682e-05	0.788766	4.83433e-05	0.000113425	0.426215	5.03071e-05	8.98748e-05	0.559747
610																			5.39438e-06	9.11869e-06	0.591574	6.44578e-06	1.24257e-05	0.518744	9.14675e-06	1.5907e-05	0.575013	6.20354e-05	7.97885e-05	0.777498	4.94176e-05	0.000112788	0.438148	4.84778e-05	8.74887e-05	0.554103
611																			5.39438e-06	9.11869e-06	0.591574	6.44578e-06	1.3063e-05	0.493439	1.00614e-05	1.5907e-05	0.632514	6.47326e-05	8.3208e-05	0.777961	4.94176e-05	0.000115974	0.426111	4.84778e-05	8.98748e-05	0.539393
612																			5.39438e-06	9.11869e-06	0.591574	7.52007e-06	1.3063e-05	0.575679	1.00614e-05	1.5907e-05	0.632514	6.47326e-05	8.3208e-05	0.777961	4.94176e-05	0.000116611	0.423782	4.84778e-05	9.06701e-05	0.534661
613																			5.39438e-06	9.11869e-06	0.591574	7.52007e-06	1.37002e-05	0.548903	1.00614e-05	1.5907e-05	0.632514	6.74298e-05	8.3208e-05	0.810376	5.04919e-05	0.000116611	0.432995	5.03071e-05	9.06701e-05	0.554837
614																			5.39438e-06	9.11869e-06	0.591574	7.52007e-06	1.37002e-05	0.548903	1.00614e-05	1.5907e-05	0.632514	6.74298e-05	8.20682e-05	0.821631	5.15662e-05	0.000116611	0.442208	4.84778e-05	9.06701e-05	0.534661
615																			5.39438e-06	9.11869e-06	0.591574	7.52007e-06	1.37002e-05	0.548903	1.00614e-05	1.5907e-05	0.632514	6.74298e-05	8.20682e-05	0.821631	5.15662e-05	0.000117248	0.439804	4.84778e-05	8.98748e-05	0.539393
616																			5.39438e-06	9.11869e-06	0.591574	8.59437e-06	1.3063e-05	0.657919	1.00614e-05	1.67024e-05	0.602395	6.74298e-05	8.20682e-05	0.821631	5.15662e-05	0.000117248	0.439804	4.84778e-05	9.06701e-05	0.534661
617																			5.39438e-06	9.11869e-06	0.591574	8.59437e-06	1.3063e-05	0.657919	1.00614e-05	1.67024e-05	0.602395	7.0127e-05	8.20682e-05	0.854496	4.94176e-05	0.000117885	0.419201	4.84778e-05	9.14655e-05	0.530012
618																			5.39438e-06	1.02585e-05	0.525844	8.59437e-06	1.37002e-05	0.627318	1.00614e-05	1.67024e-05	0.602395	7.0127e-05	8.20682e-05	0.854496	4.94176e-05	0.000115336	0.428465	4.84778e-05	9.14655e-05	0.530012
619																			5.39438e-06	1.02585e-05	0.525844	8.59437e-06	1.43374e-05	0.599437	1.00614e-05	1.67024e-05	0.602395	7.0127e-05	8.20682e-05	0.854496	5.04919e-05	0.000116611	0.432995	4.84778e-05	9.14655e-05	0.530012
620																			5.39438e-06	1.02585e-05	0.525844	8.59437e-06	1.43374e-05	0.599437	1.00614e-05	1.67024e-05	0.602395	7.28242e-05	8.20682e-05	0.887362	5.04919e-05	0.000117885	0.428314	5.57952e-05	9.22608e-05	0.604755
621																			5.39438e-06	1.02585e-05	0.525844	8.59437e-06	1.43374e-05	0.599437	1.00614e-05	1.67024e-05	0.602395	7.28242e-05	8.09284e-05	0.89986	5.04919e-05	0.000117885	0.428314	5.57952e-05	9.22608e-05	0.604755
622																			5.39438e-06	1.02585e-05	0.525844	9.66867e-06	1.43374e-05	0.674367	1.00614e-05	1.67024e-05	0.602395	7.55214e-05	8.3208e-05	0.907621	5.15662e-05	0.000118523	0.435075	5.76246e-05	9.22608e-05	0.624583
623																			5.39438e-06	9.11869e-06	0.591574	9.66867e-06	1.43374e-05	0.674367	9.14675e-06	1.67024e-05	0.547631	7.55214e-05	8.3208e-05	0.907621	5.15662e-05	0.000118523	0.435075	5.76246e-05	9.38515e-05	0.613997
624																			5.39438e-06	9.11869e-06	0.591574	9.66867e-06	1.43374e-05	0.674367	9.14675e-06	1.67024e-05	0.547631	7.55214e-05	8.3208e-05	0.907621	5.15662e-05	0.00011916	0.432749	5.76246e-05	9.38515e-05	0.613997
625																			5.39438e-06	1.02585e-05	0.525844	9.66867e-06	1.43374e-05	0.674367	1.00614e-05	1.67024e-05	0.602395	7.55214e-05	8.3208e-05	0.907621	5.15662e-05	0.000118523	0.435075	5.76246e-05	9.38515e-05	0.613997
626																			5.39438e-06	1.02585e-05	0.525844	9.66867e-06	1.49746e-05	0.64567	8.23208e-06	1.82931e-05	0.45001	7.55214e-05	8.3208e-05	0.907621	5.15662e-05	0.000118523	0.435075	5.67099e-05	9.38515e-05	0.604251
627																			5.39438e-06	1.13984e-05	0.47326	1.0743e-05	1.62491e-05	0.661144	8.23208e-06	1.82931e-05	0.45001	7.55214e-05	8.3208e-05	0.907621	5.15662e-05	0.00011916	0.432749	5.76246e-05	9.38515e-05	0.613997
628																			5.39438e-06	1.13984e-05	0.47326	1.18173e-05	1.62491e-05	0.727258	8.23208e-06	1.82931e-05	0.45001	7.55214e-05	8.3208e-05	0.907621	5.15662e-05	0.00011916	0.432749	5.76246e-05	9.38515e-05	0.613997
629																			5.39438e-06	1.13984e-05	0.47326	1.18173e-05	1.62491e-05	0.727258	1.00614e-05	1.82931e-05	0.550012	7.55214e-05	8.3208e-05	0.907621	5.15662e-05	0.00011916	0.432749	5.76246e-05	9.38515e-05	0.613997
630																			5.39438e-06	1.13984e-05	0.47326	1.0743e-05	1.59304e-05	0.674367	9.14675e-06	1.74977e-05	0.522739	7.55214e-05	8.3208e-05	0.907621	5.04919e-05	0.00011916	0.423733	5.76246e-05	9.38515e-05	0.613997
631																			5.39438e-06	1.25382e-05	0.430236	1.0743e-05	1.72049e-05	0.624414	9.14675e-06	1.5907e-05	0.575013	7.55214e-05	8.20682e-05	0.920227	5.04919e-05	0.00011916	0.423733	5.76246e-05	9.30562e-05	0.619245
632																			5.39438e-06	1.25382e-05	0.430236	1.0743e-05	1.78421e-05	0.602113	9.14675e-06	1.67024e-05	0.547631	7.55214e-05	8.3208e-05	0.907621	5.04919e-05	0.00011916	0.423733	5.76246e-05	9.30562e-05	0.619245
633																			5.39438e-06	1.25382e-05	0.430236	1.0743e-05	1.84793e-05	0.581351	1.00614e-05	1.74977e-05	0.575013	7.55214e-05	8.3208e-05	0.907621	5.15662e-05	0.000119797	0.430447	5.94539e-05	9.30562e-05	0.638903
634																			5.39438e-06	1.25382e-05	0.430236	1.0743e-05	1.84793e-05	0.581351	9.14675e-06	1.74977e-05	0.522739	7.55214e-05	8.20682e-05	0.920227	5.04919e-05	0.000119797	0.421479	5.94539e-05	9.30562e-05	0.638903
635																			5.39438e-06	1.25382e-05	0.430236	1.18173e-05	1.91165e-05	0.618169	1.00614e-05	1.74977e-05	0.575013	7.55214e-05	8.3208e-05	0.907621	5.15662e-05	0.000119797	0.430447	5.94539e-05	9.22608e-05	0.644411
636																			5.39438e-06	1.13984e-05	0.47326	1.0743e-05	1.78421e-05	0.602113	1.00614e-05	1.74977e-05	0.575013	7.55214e-05	8.3208e-05	0.907621	5.15662e-05	0.000119797	0.430447	5.94539e-05	9.30562e-05	0.638903
637																			5.39438e-06	1.13984e-05	0.47326	1.18173e-05	1.78421e-05	0.662324	1.00614e-05	1.67024e-05	0.602395	7.55214e-05	8.3208e-05	0.907621	5.04919e-05	0.000120434	0.419249	6.03686e-05	9.30562e-05	0.648733
638																			5.39438e-06	1.13984e-05	0.47326	1.18173e-05	1.84793e-05	0.639486	1.00614e-05	1.67024e-05	0.602395	7.55214e-05	8.3208e-05	0.907621	5.15662e-05	0.000120434	0.428169	6.03686e-05	9.30562e-05	0.648733
639																			5.39438e-06	1.13984e-05	0.47326	1.0743e-05	1.84793e-05	0.581351	6.40273e-06	1.67024e-05	0.383342	7.55214e-05	8.43479e-05	0.895356	5.26405e-05	0.000119797	0.439414	6.31126e-05	9.38515e-05	0.672473
640																			5.39438e-06	1.13984e-05	0.47326	1.0743e-05	1.91165e-05	0.561972	6.40273e-06	1.67024e-05	0.383342	7.55214e-05	8.20682e-05	0.920227	5.26405e-05	0.00011916	0.441764	6.31126e-05	9.30562e-05	0.67822
641																			5.39438e-06	1.13984e-05	0.47326	9.66867e-06	1.84793e-05	0.523216	6.40273e-06	1.67024e-05	0.383342	7.55214e-05	8.3208e-05	0.907621	5.15662e-05	0.000119797	0.430447	6.12833e-05	9.38515e-05	0.652981
642																			5.39438e-06	1.13984e-05	0.47326	9.66867e-06	1.84793e-05	0.523216	6.40273e-06	1.67024e-05	0.383342	7.82186e-05	8.43479e-05	0.927333	5.15662e-05	0.000120434	0.428169	6.03686e-05	9.54422e-05	0.632514
643																			5.39438e-06	1.13984e-05	0.47326	1.0743e-05	1.97538e-05	0.543844	5.48805e-06	1.67024e-05	0.328579	7.82186e-05	8.43479e-05	0.927333	5.15662e-05	0.000120434	0.428169	6.03686e-05	9.54422e-05	0.632514
644																			5.39438e-06	1.25382e-05	0.430236	1.0743e-05	2.0391e-05	0.526849	6.40273e-06	1.67024e-05	0.383342	7.82186e-05	8.3208e-05	0.940036	5.15662e-05	0.000118523	0.435075	5.94539e-05	9.46469e-05	0.628165
645																			5.39438e-06	1.25382e-05	0.430236	1.0743e-05	2.0391e-05	0.526849	6.40273e-06	1.67024e-05	0.383342	7.82186e-05	8.3208e-05	0.940036	5.26405e-05	0.00011916	0.441764	5.94539e-05	9.78283e-05	0.607737
646																			5.39438e-06	1.13984e-05	0.47326	1.0743e-05	2.0391e-05	0.526849	6.40273e-06	1.67024e-05	0.383342	7.82186e-05	8.3208e-05	0.940036	5.15662e-05	0.00011916	0.432749	5.94539e-05	9.78283e-05	0.607737
647																			5.39438e-06	1.3678e-05	0.394383	1.0743e-05	2.0391e-05	0.526849	6.40273e-06	1.74977e-05	0.365917	7.82186e-05	8.3208e-05	0.940036	5.15662e-05	0.00011916	0.432749	5.94539e-05	9.78283e-05	0.607737
648																			5.39438e-06	1.3678e-05	0.394383	1.0743e-05	2.23026e-05	0.48169	8.23208e-06	1.82931e-05	0.45001	7.55214e-05	8.20682e-05	0.920227	5.26405e-05	0.000118523	0.444139	5.76246e-05	9.54422e-05	0.603764
649																			5.39438e-06	1.3678e-05	0.394383	1.0743e-05	2.23026e-05	0.48169	8.23208e-06	1.82931e-05	0.45001	7.55214e-05	8.20682e-05	0.920227	5.26405e-05	0.000118523	0.444139	5.76246e-05	9.54422e-05	0.603764
650																			5.39438e-06	1.3678e-05	0.394383	1.0743e-05	2.23026e-05	0.48169	8.23208e-06	1.82931e-05	0.45001	7.82186e-05	8.20682e-05	0.953092	5.26405e-05	0.000118523	0.444139	5.76246e-05	9.54422e-05	0.603764
651																			5.39438e-06	1.3678e-05	0.394383	1.0743e-05	2.16654e-05	0.495858	8.23208e-06	1.82931e-05	0.45001	7.82186e-05	8.09284e-05	0.966516	5.15662e-05	0.00011916	0.432749	5.30512e-05	9.46469e-05	0.560517
652																			5.39438e-06	1.25382e-05	0.430236	1.0743e-05	2.16654e-05	0.495858	8.23208e-06	1.82931e-05	0.45001	7.82186e-05	8.20682e-05	0.953092	5.26405e-05	0.000118523	0.444139	5.57952e-05	9.54422e-05	0.584597
653																			5.39438e-06	1.13984e-05	0.47326	1.0743e-05	2.10282e-05	0.510884	5.48805e-06	1.67024e-05	0.328579	2.69719e-05	4.33138e-05	0.62271	2.68574e-05	6.94567e-05	0.386678	2.83549e-05	5.647e-05	0.502124
654																			5.39438e-06	1.13984e-05	0.47326	1.0743e-05	2.42143e-05	0.443662	1.00614e-05	1.82931e-05	0.550012	2.69719e-05	4.55935e-05	0.591574	2.68574e-05	7.0094e-05	0.383163	3.01843e-05	5.647e-05	0.534519
655																			5.39438e-06	1.25382e-05	0.430236	1.0743e-05	2.42143e-05	0.443662	1.00614e-05	1.90884e-05	0.527095	2.96691e-05	4.44536e-05	0.667417	2.68574e-05	7.0094e-05	0.383163	2.92696e-05	5.647e-05	0.518322
656																			5.39438e-06	1.25382e-05	0.430236	1.0743e-05	2.42143e-05	0.443662	1.00614e-05	1.82931e-05	0.550012	2.96691e-05	4.55935e-05	0.650732	2.57831e-05	6.88195e-05	0.374648	2.83549e-05	5.48793e-05	0.516678
657																			5.39438e-06	1.25382e-05	0.430236	1.0743e-05	2.35771e-05	0.455653	1.00614e-05	1.82931e-05	0.550012	2.69719e-05	4.44536e-05	0.606743	2.47088e-05	6.69079e-05	0.369296	3.01843e-05	5.32886e-05	0.566431
658																			5.39438e-06	1.25382e-05	0.430236	1.0743e-05	2.23026e-05	0.48169	1.00614e-05	1.90884e-05	0.527095	2.69719e-05	4.44536e-05	0.606743	2.47088e-05	6.69079e-05	0.369296	2.92696e-05	5.32886e-05	0.549266
659																			5.39438e-06	1.3678e-05	0.394383	1.0743e-05	2.23026e-05	0.48169	1.00614e-05	1.98838e-05	0.506011	2.69719e-05	4.44536e-05	0.606743	2.47088e-05	6.88195e-05	0.359038	2.92696e-05	5.32886e-05	0.549266
660																			5.39438e-06	1.3678e-05	0.394383	1.0743e-05	2.23026e-05	0.48169	1.18908e-05	1.98838e-05	0.598014	2.69719e-05	4.55935e-05	0.591574	2.47088e-05	6.69079e-05	0.369296	3.01843e-05	5.32886e-05	0.566431
661																			5.39438e-06	1.3678e-05	0.394383	1.0743e-05	2.29398e-05	0.46831	1.18908e-05	1.98838e-05	0.598014	2.69719e-05	4.44536e-05	0.606743	2.47088e-05	6.81823e-05	0.362393	3.01843e-05	5.32886e-05	0.566431
662																			5.39438e-06	1.25382e-05	0.430236	1.0743e-05	2.42143e-05	0.443662	1.18908e-05	1.98838e-05	0.598014	2.96691e-05	4.33138e-05	0.684981	2.25602e-05	6.62707e-05	0.340425	2.83549e-05	5.32886e-05	0.532102
663																			5.39438e-06	1.3678e-05	0.394383	1.0743e-05	2.42143e-05	0.443662	1.18908e-05	1.98838e-05	0.598014	2.96691e-05	4.44536e-05	0.667417	2.57831e-05	7.0094e-05	0.367836	3.20136e-05	5.48793e-05	0.583347
664																			5.39438e-06	1.3678e-05	0.394383	1.0743e-05	2.42143e-05	0.443662	1.18908e-05	1.98838e-05	0.598014	2.96691e-05	4.67333e-05	0.63486	2.84688e-05	7.32801e-05	0.388494	3.75017e-05	5.48793e-05	0.683349
665																			5.39438e-06	1.3678e-05	0.394383	1.0743e-05	2.29398e-05	0.46831	1.09761e-05	1.90884e-05	0.575013	2.96691e-05	4.67333e-05	0.63486	2.84688e-05	7.32801e-05	0.388494	3.75017e-05	5.56746e-05	0.673587
666																			5.39438e-06	1.3678e-05	0.394383	1.0743e-05	2.29398e-05	0.46831	1.09761e-05	1.82931e-05	0.600014	2.69719e-05	4.21739e-05	0.63954	2.63203e-05	6.81823e-05	0.386028	3.56723e-05	4.69258e-05	0.760187
667																			5.39438e-06	1.3678e-05	0.394383	1.0743e-05	2.35771e-05	0.455653	1.18908e-05	1.98838e-05	0.598014	2.69719e-05	4.44536e-05	0.606743	2.84688e-05	7.20056e-05	0.39537	3.75017e-05	5.24932e-05	0.71441
668																			5.39438e-06	1.48179e-05	0.364046	1.0743e-05	2.48515e-05	0.432286	1.18908e-05	2.06792e-05	0.575013	2.96691e-05	4.67333e-05	0.63486	2.73946e-05	7.32801e-05	0.373834	3.56723e-05	5.647e-05	0.631704
669																			5.39438e-06	1.48179e-05	0.364046	1.0743e-05	2.48515e-05	0.432286	1.18908e-05	2.06792e-05	0.575013	2.96691e-05	4.67333e-05	0.63486	2.73946e-05	7.39173e-05	0.370611	3.56723e-05	5.647e-05	0.631704
670																			5.39438e-06	1.48179e-05	0.364046	1.0743e-05	2.48515e-05	0.432286	1.18908e-05	2.06792e-05	0.575013	2.96691e-05	4.78731e-05	0.619745	2.73946e-05	7.39173e-05	0.370611	3.56723e-05	5.56746e-05	0.640729
671																			5.39438e-06	1.48179e-05	0.364046	1.0743e-05	2.61259e-05	0.411199	1.28055e-05	1.98838e-05	0.644015	2.96691e-05	5.12926e-05	0.578428	2.73946e-05	7.80592e-05	0.350946	3.56723e-05	5.72653e-05	0.622931
672																			5.39438e-06	1.59577e-05	0.338043	1.0743e-05	2.61259e-05	0.411199	1.28055e-05	2.06792e-05	0.619245	2.69719e-05	5.12926e-05	0.525844	2.73946e-05	7.67848e-05	0.356771	3.56723e-05	5.72653e-05	0.622931
673																			5.39438e-06	1.59577e-05	0.338043	1.0743e-05	2.67631e-05	0.401409	1.37201e-05	2.14745e-05	0.638903	2.96691e-05	5.12926e-05	0.578428	2.84688e-05	7.86964e-05	0.361755	3.56723e-05	5.8856e-05	0.606095
674																			5.39438e-06	1.59577e-05	0.338043	1.0743e-05	2.67631e-05	0.401409	1.37201e-05	2.14745e-05	0.638903	2.96691e-05	5.12926e-05	0.578428	2.84688e-05	7.93336e-05	0.35885	3.56723e-05	5.96514e-05	0.598014
675																			5.39438e-06	1.48179e-05	0.364046	7.52007e-06	2.54887e-05	0.295035	1.37201e-05	1.82931e-05	0.750017	2.69719e-05	4.44536e-05	0.606743	2.73946e-05	7.7422e-05	0.353834	3.56723e-05	5.80607e-05	0.614397
676																			5.39438e-06	1.70975e-05	0.315506	7.52007e-06	2.61259e-05	0.287839	1.37201e-05	1.82931e-05	0.750017	2.69719e-05	4.55935e-05	0.591574	2.73946e-05	7.7422e-05	0.353834	3.56723e-05	5.80607e-05	0.614397
677																			5.39438e-06	1.70975e-05	0.315506	7.52007e-06	2.61259e-05	0.287839	1.37201e-05	1.82931e-05	0.750017	2.69719e-05	4.33138e-05	0.62271	2.5246e-05	7.42359e-05	0.340078	3.56723e-05	5.56746e-05	0.640729
678																			5.39438e-06	1.82374e-05	0.295787	7.52007e-06	2.61259e-05	0.287839	1.28055e-05	1.74977e-05	0.731835	2.69719e-05	4.33138e-05	0.62271	2.41717e-05	7.35987e-05	0.328425	3.56723e-05	5.647e-05	0.631704
679																			5.39438e-06	1.82374e-05	0.295787	7.52007e-06	2.67631e-05	0.280986	1.28055e-05	1.98838e-05	0.644015	2.69719e-05	4.21739e-05	0.63954	2.41717e-05	7.48731e-05	0.322835	3.75017e-05	5.72653e-05	0.654876
680																			5.39438e-06	1.93772e-05	0.278388	7.52007e-06	2.61259e-05	0.287839	1.37201e-05	1.98838e-05	0.690016	2.69719e-05	4.21739e-05	0.63954	2.41717e-05	7.61475e-05	0.317432	3.75017e-05	5.72653e-05	0.654876
681																			5.39438e-06	1.93772e-05	0.278388	7.52007e-06	2.61259e-05	0.287839	1.37201e-05	2.06792e-05	0.663477	2.69719e-05	4.33138e-05	0.62271	2.5246e-05	7.61475e-05	0.33154	3.75017e-05	5.80607e-05	0.645905
682																			5.39438e-06	1.93772e-05	0.278388	6.44578e-06	2.67631e-05	0.240845	1.55495e-05	2.06792e-05	0.75194	2.42747e-05	4.33138e-05	0.560439	2.63203e-05	7.7422e-05	0.339958	3.75017e-05	5.96514e-05	0.628681
683																			2.69719e-06	1.59577e-05	0.169021	6.44578e-06	2.61259e-05	0.24672	1.55495e-05	1.98838e-05	0.782018	2.42747e-05	4.33138e-05	0.560439	2.63203e-05	7.7422e-05	0.339958	3.75017e-05	5.8856e-05	0.637177
684																			8.09158e-06	1.59577e-05	0.507064	6.44578e-06	2.61259e-05	0.24672	1.55495e-05	1.98838e-05	0.782018	2.42747e-05	4.33138e-05	0.560439	2.63203e-05	7.67848e-05	0.34278	3.75017e-05	5.80607e-05	0.645905
685																			8.09158e-06	1.48179e-05	0.546069	6.44578e-06	2.48515e-05	0.259372	1.37201e-05	1.98838e-05	0.690016	2.42747e-05	4.33138e-05	0.560439	2.63203e-05	7.67848e-05	0.34278	3.75017e-05	5.80607e-05	0.645905
686																			8.09158e-06	1.59577e-05	0.507064	6.44578e-06	2.48515e-05	0.259372	1.55495e-05	1.98838e-05	0.782018	2.42747e-05	4.33138e-05	0.560439	2.63203e-05	7.7422e-05	0.339958	3.75017e-05	5.72653e-05	0.654876
687																			8.09158e-06	1.70975e-05	0.47326	7.52007e-06	2.61259e-05	0.287839	1.55495e-05	2.06792e-05	0.75194	2.42747e-05	4.55935e-05	0.532417	2.63203e-05	7.80592e-05	0.337183	3.9331e-05	5.80607e-05	0.677413
688																			8.09158e-06	1.70975e-05	0.47326	7.52007e-06	2.74004e-05	0.274452	1.92082e-05	2.06792e-05	0.928867	2.42747e-05	4.44536e-05	0.546069	2.5246e-05	7.67848e-05	0.328789	3.75017e-05	5.647e-05	0.6641
689																			8.09158e-06	2.05171e-05	0.394383	6.44578e-06	2.67631e-05	0.240845	1.92082e-05	2.14745e-05	0.894465	2.42747e-05	4.44536e-05	0.546069	2.63203e-05	7.67848e-05	0.34278	3.75017e-05	5.72653e-05	0.654876
690																			8.09158e-06	2.05171e-05	0.394383	6.44578e-06	2.74004e-05	0.235244	1.82935e-05	2.14745e-05	0.851871	2.42747e-05	4.55935e-05	0.532417	2.84688e-05	7.7422e-05	0.36771	3.9331e-05	5.96514e-05	0.659348
691																			8.09158e-06	1.82374e-05	0.443681	6.44578e-06	2.80376e-05	0.229898	2.46962e-05	2.06792e-05	1.19426	2.42747e-05	4.55935e-05	0.532417	2.84688e-05	7.80592e-05	0.364708	3.9331e-05	6.04467e-05	0.650673
692																			1.3486e-05	2.16569e-05	0.62271	6.44578e-06	2.9312e-05	0.219902	2.46962e-05	2.38606e-05	1.03502	2.42747e-05	4.55935e-05	0.532417	2.73946e-05	7.7422e-05	0.353834	3.75017e-05	6.04467e-05	0.620409
693																			1.3486e-05	2.16569e-05	0.62271	5.37148e-06	2.99492e-05	0.179353	2.28669e-05	2.38606e-05	0.958355	2.42747e-05	4.67333e-05	0.519431	2.73946e-05	7.86964e-05	0.348104	3.75017e-05	6.12421e-05	0.612351
694																			1.3486e-05	2.16569e-05	0.62271	6.44578e-06	2.99492e-05	0.215223	2.46962e-05	2.38606e-05	1.03502	2.42747e-05	4.33138e-05	0.560439	2.5246e-05	7.23242e-05	0.349066	3.20136e-05	5.72653e-05	0.55904
695																			1.3486e-05	2.39366e-05	0.563404	7.52007e-06	3.5047e-05	0.214571	2.46962e-05	2.54513e-05	0.970334	2.42747e-05	4.67333e-05	0.519431	2.84688e-05	7.93336e-05	0.35885	3.75017e-05	6.20375e-05	0.604501
696																			1.3486e-05	2.39366e-05	0.563404	7.52007e-06	3.5047e-05	0.214571	2.46962e-05	2.78373e-05	0.887163	2.42747e-05	4.55935e-05	0.532417	2.84688e-05	7.99708e-05	0.35599	3.75017e-05	6.20375e-05	0.604501
697																			1.61832e-05	2.39366e-05	0.676085	7.52007e-06	3.44098e-05	0.218545	2.46962e-05	2.78373e-05	0.887163	2.42747e-05	4.55935e-05	0.532417	2.73946e-05	8.12453e-05	0.337183	3.6587e-05	6.28328e-05	0.582292
698																			2.15775e-05	2.39366e-05	0.901447	7.52007e-06	3.56842e-05	0.21074	2.46962e-05	3.10187e-05	0.796172	2.42747e-05	4.67333e-05	0.519431	2.73946e-05	8.37941e-05	0.326927	3.75017e-05	6.12421e-05	0.612351
699																			2.15775e-05	2.39366e-05	0.901447	7.52007e-06	3.82331e-05	0.19669	2.65256e-05	3.18141e-05	0.833769	2.42747e-05	4.78731e-05	0.507064	2.73946e-05	8.37941e-05	0.326927	3.6587e-05	6.04467e-05	0.605277
700																			2.15775e-05	2.39366e-05	0.901447	7.52007e-06	3.82331e-05	0.19669	2.46962e-05	3.26094e-05	0.757334	2.42747e-05	4.78731e-05	0.507064	2.84688e-05	8.37941e-05	0.339747	3.75017e-05	6.20375e-05	0.604501
701																			2.15775e-05	2.50764e-05	0.860472	7.52007e-06	3.88703e-05	0.193466	2.46962e-05	3.26094e-05	0.757334	2.42747e-05	4.78731e-05	0.507064	2.73946e-05	8.18825e-05	0.334559	3.75017e-05	6.12421e-05	0.612351
702																			2.15775e-05	2.50764e-05	0.860472	8.59437e-06	3.88703e-05	0.221104	2.65256e-05	3.18141e-05	0.833769	2.69719e-05	4.78731e-05	0.563404	2.73946e-05	8.25197e-05	0.331976	3.75017e-05	6.12421e-05	0.612351
703																			2.15775e-05	2.39366e-05	0.901447	8.59437e-06	3.95075e-05	0.217538	2.65256e-05	3.26094e-05	0.813433	2.69719e-05	4.9013e-05	0.550302	2.84688e-05	8.37941e-05	0.339747	3.9331e-05	6.20375e-05	0.633989
704																			2.42747e-05	3.30553e-05	0.734368	1.0743e-05	4.65169e-05	0.230947	2.83549e-05	4.2949e-05	0.6602	2.69719e-05	4.44536e-05	0.606743	2.63203e-05	7.80592e-05	0.337183	3.29283e-05	5.8856e-05	0.559472
705																			2.42747e-05	3.64748e-05	0.665521	1.39659e-05	4.84286e-05	0.28838	3.01843e-05	4.77211e-05	0.632514	2.69719e-05	4.9013e-05	0.550302	2.84688e-05	8.31569e-05	0.342351	3.9331e-05	6.36282e-05	0.618139
706																			2.69719e-05	3.64748e-05	0.739468	1.39659e-05	4.84286e-05	0.28838	2.92696e-05	4.77211e-05	0.613347	2.42747e-05	4.9013e-05	0.495272	3.06174e-05	8.25197e-05	0.371032	3.9331e-05	6.28328e-05	0.625964
707																			2.69719e-05	3.64748e-05	0.739468	1.39659e-05	4.84286e-05	0.28838	2.92696e-05	4.77211e-05	0.613347	2.42747e-05	4.78731e-05	0.507064	3.00803e-05	8.18825e-05	0.367359	3.9331e-05	6.20375e-05	0.633989
708																			2.69719e-05	3.64748e-05	0.739468	1.39659e-05	4.84286e-05	0.28838	3.01843e-05	4.77211e-05	0.632514	2.42747e-05	4.78731e-05	0.507064	3.06174e-05	8.31569e-05	0.368189	3.75017e-05	6.20375e-05	0.604501
709																			2.69719e-05	3.64748e-05	0.739468	1.39659e-05	4.77913e-05	0.292226	2.83549e-05	4.77211e-05	0.59418	2.42747e-05	4.67333e-05	0.519431	3.06174e-05	8.50686e-05	0.359915	3.75017e-05	6.20375e-05	0.604501
710																			2.69719e-05	3.64748e-05	0.739468	1.39659e-05	4.77913e-05	0.292226	2.83549e-05	4.77211e-05	0.59418	2.69719e-05	4.78731e-05	0.563404	3.06174e-05	8.69802e-05	0.352005	3.9331e-05	6.36282e-05	0.618139
711																			2.69719e-05	3.87544e-05	0.69597	1.50401e-05	4.84286e-05	0.310564	2.83549e-05	4.93118e-05	0.575013	2.96691e-05	4.78731e-05	0.619745	3.16917e-05	8.69802e-05	0.364356	4.48191e-05	6.44235e-05	0.695695
712																			2.69719e-05	3.87544e-05	0.69597	1.50401e-05	4.90658e-05	0.30653	3.01843e-05	4.93118e-05	0.612111	2.96691e-05	4.9013e-05	0.605332	3.16917e-05	8.69802e-05	0.364356	4.48191e-05	6.44235e-05	0.695695
713																			2.69719e-05	3.87544e-05	0.69597	1.50401e-05	4.90658e-05	0.30653	3.01843e-05	4.93118e-05	0.612111	3.23663e-05	4.9013e-05	0.660362	3.16917e-05	8.82547e-05	0.359094	4.48191e-05	6.52189e-05	0.687211
714																			2.69719e-05	3.98943e-05	0.676085	1.50401e-05	4.90658e-05	0.30653	3.01843e-05	4.85165e-05	0.622145	3.23663e-05	4.9013e-05	0.660362	3.16917e-05	8.82547e-05	0.359094	4.48191e-05	6.52189e-05	0.687211
715																			2.69719e-05	4.44536e-05	0.606743	1.71887e-05	4.9703e-05	0.345829	3.01843e-05	4.93118e-05	0.612111	3.23663e-05	4.9013e-05	0.660362	3.16917e-05	8.6343e-05	0.367045	4.48191e-05	6.52189e-05	0.687211
716																			2.69719e-05	4.44536e-05	0.606743	1.71887e-05	4.9703e-05	0.345829	3.01843e-05	4.85165e-05	0.622145	3.23663e-05	4.9013e-05	0.660362	3.16917e-05	8.6343e-05	0.367045	4.48191e-05	6.44235e-05	0.695695
717																			2.69719e-05	4.44536e-05	0.606743	1.8263e-05	5.03402e-05	0.362792	3.01843e-05	4.85165e-05	0.622145	3.23663e-05	4.67333e-05	0.692575	3.16917e-05	8.6343e-05	0.367045	4.48191e-05	6.60142e-05	0.678931
718																			2.69719e-05	4.44536e-05	0.606743	1.8263e-05	5.16146e-05	0.353834	3.01843e-05	4.85165e-05	0.622145	3.23663e-05	4.9013e-05	0.660362	3.16917e-05	9.01663e-05	0.351481	4.48191e-05	6.76049e-05	0.662956
719																			2.96691e-05	4.44536e-05	0.667417	1.8263e-05	5.16146e-05	0.353834	2.83549e-05	4.85165e-05	0.584439	2.96691e-05	5.47121e-05	0.542277	2.79317e-05	8.57058e-05	0.325902	4.20751e-05	7.2377e-05	0.581332
720																			2.96691e-05	4.44536e-05	0.667417	1.8263e-05	5.03402e-05	0.362792	2.83549e-05	4.93118e-05	0.575013	3.50635e-05	5.47121e-05	0.640872	3.16917e-05	8.88919e-05	0.35652	4.29897e-05	7.39677e-05	0.581196
721																			2.96691e-05	4.44536e-05	0.667417	1.8263e-05	5.28891e-05	0.345308	2.83549e-05	4.93118e-05	0.575013	3.23663e-05	5.5852e-05	0.579501	3.38403e-05	9.2078e-05	0.367518	4.66484e-05	7.55584e-05	0.617382
722																			2.96691e-05	4.44536e-05	0.667417	1.8263e-05	5.28891e-05	0.345308	2.74403e-05	4.93118e-05	0.556464	3.23663e-05	5.69918e-05	0.567911	3.59889e-05	9.27152e-05	0.388166	4.66484e-05	7.63538e-05	0.610951
723																			2.96691e-05	4.44536e-05	0.667417	1.8263e-05	5.28891e-05	0.345308	2.74403e-05	4.93118e-05	0.556464	3.23663e-05	5.69918e-05	0.567911	3.81375e-05	9.46269e-05	0.403031	4.84778e-05	7.79445e-05	0.621953
724																			2.42747e-05	4.33138e-05	0.560439	1.8263e-05	5.28891e-05	0.345308	2.74403e-05	4.85165e-05	0.565587	3.23663e-05	5.81316e-05	0.556776	3.81375e-05	9.52641e-05	0.400335	4.84778e-05	7.79445e-05	0.621953
725																			2.96691e-05	4.44536e-05	0.667417	1.8263e-05	5.28891e-05	0.345308	2.83549e-05	4.93118e-05	0.575013	3.23663e-05	5.81316e-05	0.556776	3.81375e-05	9.65385e-05	0.39505	4.84778e-05	7.71491e-05	0.628365
726																			2.96691e-05	4.44536e-05	0.667417	1.8263e-05	5.28891e-05	0.345308	2.83549e-05	4.93118e-05	0.575013	3.50635e-05	5.81316e-05	0.603174	3.81375e-05	9.84502e-05	0.387379	4.84778e-05	7.87398e-05	0.61567
727																			2.96691e-05	4.44536e-05	0.667417	1.8263e-05	5.35263e-05	0.341197	2.83549e-05	4.93118e-05	0.575013	3.50635e-05	5.92715e-05	0.591574	3.81375e-05	9.97246e-05	0.382428	4.84778e-05	8.03305e-05	0.603479
728																			2.96691e-05	4.44536e-05	0.667417	1.8263e-05	5.35263e-05	0.341197	2.83549e-05	4.93118e-05	0.575013	3.50635e-05	5.81316e-05	0.603174	3.81375e-05	0.000100362	0.38	4.84778e-05	7.95352e-05	0.609514
729																			2.96691e-05	4.44536e-05	0.667417	1.8263e-05	5.41635e-05	0.337183	2.83549e-05	4.93118e-05	0.575013	3.50635e-05	5.81316e-05	0.603174	3.92118e-05	0.000101636	0.385805	4.84778e-05	8.19213e-05	0.591761
730																			2.96691e-05	4.44536e-05	0.667417	1.8263e-05	5.41635e-05	0.337183	2.83549e-05	4.85165e-05	0.584439	3.77607e-05	6.04113e-05	0.62506	4.02861e-05	0.000103548	0.389058	4.84778e-05	8.27166e-05	0.586071
731																			2.96691e-05	4.44536e-05	0.667417	1.8263e-05	5.41635e-05	0.337183	2.83549e-05	4.69258e-05	0.604251	3.77607e-05	6.04113e-05	0.62506	4.13604e-05	0.000104185	0.39699	4.84778e-05	8.3512e-05	0.580489
732																			2.96691e-05	4.44536e-05	0.667417	1.8263e-05	5.5438e-05	0.329432	2.83549e-05	4.77211e-05	0.59418	3.77607e-05	6.04113e-05	0.62506	4.13604e-05	0.000104822	0.394576	4.84778e-05	8.43073e-05	0.575013
733																			2.96691e-05	4.44536e-05	0.667417	1.71887e-05	5.5438e-05	0.310054	2.83549e-05	4.93118e-05	0.575013	3.77607e-05	6.04113e-05	0.62506	4.02861e-05	0.00010546	0.382005	4.84778e-05	8.51027e-05	0.569639
734																			2.96691e-05	4.44536e-05	0.667417	1.61144e-05	5.48007e-05	0.294055	2.83549e-05	4.93118e-05	0.575013	3.77607e-05	6.04113e-05	0.62506	3.92118e-05	0.000106097	0.369585	4.84778e-05	8.51027e-05	0.569639
735																			2.96691e-05	4.44536e-05	0.667417	1.61144e-05	5.5438e-05	0.290675	2.83549e-05	4.93118e-05	0.575013	3.77607e-05	5.24325e-05	0.720178	3.81375e-05	9.62199e-05	0.396358	4.39044e-05	8.03305e-05	0.546547
736																			2.96691e-05	4.33138e-05	0.684981	1.61144e-05	5.48007e-05	0.294055	2.74403e-05	4.77211e-05	0.575013	3.77607e-05	5.5852e-05	0.676085	3.92118e-05	9.74943e-05	0.402196	4.39044e-05	8.27166e-05	0.530781
737																			2.96691e-05	4.44536e-05	0.667417	1.61144e-05	5.48007e-05	0.294055	2.74403e-05	4.85165e-05	0.565587	3.77607e-05	5.81316e-05	0.649572	4.13604e-05	0.000101955	0.405674	4.48191e-05	8.5898e-05	0.521771
738																			2.96691e-05	4.44536e-05	0.667417	1.61144e-05	5.5438e-05	0.290675	2.83549e-05	4.85165e-05	0.584439	3.77607e-05	6.04113e-05	0.62506	4.13604e-05	0.000103867	0.398207	4.48191e-05	8.5898e-05	0.521771
739																			2.96691e-05	4.33138e-05	0.684981	1.61144e-05	5.5438e-05	0.290675	2.65256e-05	4.85165e-05	0.546734	3.77607e-05	6.04113e-05	0.62506	4.02861e-05	0.000104185	0.386678	4.48191e-05	8.66934e-05	0.516984
740																			2.96691e-05	4.33138e-05	0.684981	1.61144e-05	5.5438e-05	0.290675	2.46962e-05	4.69258e-05	0.526283	3.77607e-05	6.04113e-05	0.62506	4.02861e-05	0.000104185	0.386678	4.66484e-05	8.51027e-05	0.548143
741																			1.3486e-05	3.76146e-05	0.35853	1.39659e-05	4.77913e-05	0.292226	2.10375e-05	4.2949e-05	0.489826	3.77607e-05	6.15512e-05	0.613485	4.02861e-05	0.000106734	0.377444	4.66484e-05	8.90794e-05	0.523673
742																			1.07888e-05	3.76146e-05	0.286824	1.39659e-05	4.77913e-05	0.292226	2.10375e-05	4.2949e-05	0.489826	3.77607e-05	6.2691e-05	0.60233	4.13604e-05	0.000106734	0.387509	4.66484e-05	8.82841e-05	0.52839
743																			1.07888e-05	3.76146e-05	0.286824	1.39659e-05	4.71541e-05	0.296175	2.10375e-05	4.2949e-05	0.489826	3.77607e-05	6.2691e-05	0.60233	4.13604e-05	0.000106097	0.389837	4.48191e-05	8.66934e-05	0.516984
744																			1.07888e-05	3.53349e-05	0.305329	1.28916e-05	4.14192e-05	0.311246	1.92082e-05	3.73815e-05	0.513841	3.77607e-05	6.15512e-05	0.613485	4.13604e-05	0.00010546	0.392192	4.66484e-05	8.5898e-05	0.543068
745																			2.69719e-06	1.02585e-05	0.262922	3.22289e-06	1.84793e-05	0.174405	1.00614e-05	1.03396e-05	0.973099	3.77607e-05	6.2691e-05	0.60233	4.13604e-05	0.000106097	0.389837	4.66484e-05	8.74887e-05	0.533194
746																			1.3486e-06	6.83902e-06	0.197191	5.37148e-07	1.33816e-05	0.0401409	6.40273e-06	7.15817e-06	0.894465	3.77607e-05	6.2691e-05	0.60233	4.13604e-05	0.000106734	0.387509	4.48191e-05	8.66934e-05	0.516984
747																			1.3486e-06	7.97885e-06	0.169021	5.37148e-07	1.40188e-05	0.0383163	6.40273e-06	7.15817e-06	0.894465	3.77607e-05	6.2691e-05	0.60233	4.13604e-05	0.000107371	0.385209	4.66484e-05	8.5898e-05	0.543068
748																			1.3486e-06	7.97885e-06	0.169021	1.0743e-06	1.40188e-05	0.0766326	6.40273e-06	7.15817e-06	0.894465	3.77607e-05	6.38308e-05	0.591574	4.13604e-05	0.000107371	0.385209	4.66484e-05	8.5898e-05	0.543068
749																			1.3486e-06	1.13984e-06	1.18315	1.0743e-06	5.73496e-06	0.187324	6.40273e-06	6.36282e-06	1.00627	3.77607e-05	6.38308e-05	0.591574	4.02861e-05	0.000107371	0.375204	4.66484e-05	8.5898e-05	0.543068
750																			1.3486e-06	6.83902e-06	0.197191	1.0743e-06	1.14699e-05	0.093662	8.23208e-06	7.15817e-06	1.15003	3.77607e-05	6.04113e-05	0.62506	3.54518e-05	0.000102911	0.344491	4.02457e-05	8.27166e-05	0.486549
751																			1.3486e-06	7.97885e-06	0.169021	1.0743e-06	1.27444e-05	0.0842958	8.23208e-06	7.15817e-06	1.15003	3.77607e-05	6.38308e-05	0.591574	4.02861e-05	0.000106097	0.379711	4.48191e-05	8.51027e-05	0.526647
752																			1.3486e-06	7.97885e-06	0.169021	1.0743e-06	1.27444e-05	0.0842958	8.23208e-06	7.15817e-06	1.15003	3.77607e-05	6.38308e-05	0.591574	4.13604e-05	0.000106097	0.389837	4.48191e-05	8.51027e-05	0.526647
753																			1.3486e-06	7.97885e-06	0.169021	1.0743e-06	1.27444e-05	0.0842958	8.23208e-06	7.15817e-06	1.15003	3.77607e-05	6.49707e-05	0.581196	4.13604e-05	0.000106097	0.389837	4.48191e-05	8.43073e-05	0.531616
754																			1.3486e-06	7.97885e-06	0.169021	1.0743e-06	1.27444e-05	0.0842958	8.23208e-06	6.36282e-06	1.29378	3.77607e-05	6.38308e-05	0.591574	4.13604e-05	0.00010546	0.392192	4.48191e-05	8.43073e-05	0.531616
755																			1.3486e-06	7.97885e-06	0.169021	1.0743e-06	1.21071e-05	0.0887325	8.23208e-06	7.15817e-06	1.15003	3.77607e-05	6.38308e-05	0.591574	4.13604e-05	0.000105141	0.393381	4.48191e-05	8.51027e-05	0.526647
756																			1.3486e-06	7.97885e-06	0.169021	1.0743e-06	1.27444e-05	0.0842958	1.18908e-05	7.15817e-06	1.66115	4.04579e-05	6.2691e-05	0.645354	3.92118e-05	0.000102911	0.381028	4.48191e-05	8.03305e-05	0.557933
757																			1.3486e-06	7.97885e-06	0.169021	1.0743e-06	1.27444e-05	0.0842958	1.18908e-05	7.15817e-06	1.66115	3.77607e-05	6.38308e-05	0.591574	3.92118e-05	0.000104504	0.375219	4.48191e-05	8.11259e-05	0.552463
758																			1.3486e-06	6.83902e-06	0.197191	1.0743e-06	1.40188e-05	0.0766326	1.18908e-05	7.15817e-06	1.66115	3.77607e-05	6.49707e-05	0.581196	4.02861e-05	0.00010546	0.382005	4.48191e-05	8.27166e-05	0.541839
759																			2.69719e-06	7.97885e-06	0.338043	1.0743e-06	1.4656e-05	0.0733007	1.18908e-05	7.15817e-06	1.66115	3.77607e-05	6.49707e-05	0.581196	4.13604e-05	0.000106734	0.387509	4.48191e-05	8.43073e-05	0.531616
760																			2.69719e-06	7.97885e-06	0.338043	2.14859e-06	1.4656e-05	0.146601	1.18908e-05	8.74887e-06	1.35912	3.77607e-05	6.49707e-05	0.581196	4.13604e-05	0.000106734	0.387509	4.48191e-05	8.43073e-05	0.531616
761																			2.69719e-06	7.97885e-06	0.338043	2.14859e-06	1.4656e-05	0.146601	1.18908e-05	8.74887e-06	1.35912	3.77607e-05	6.49707e-05	0.581196	4.13604e-05	0.000106734	0.387509	4.29897e-05	8.43073e-05	0.509917
762																			2.69719e-06	7.97885e-06	0.338043	2.14859e-06	1.40188e-05	0.153265	1.18908e-05	8.74887e-06	1.35912	3.77607e-05	6.49707e-05	0.581196	4.13604e-05	0.000107371	0.385209	4.29897e-05	8.27166e-05	0.519723
763																			2.69719e-06	7.97885e-06	0.338043	2.14859e-06	1.40188e-05	0.153265	1.18908e-05	8.74887e-06	1.35912	3.77607e-05	6.38308e-05	0.591574	4.02861e-05	0.000106097	0.379711	4.29897e-05	8.11259e-05	0.529914
764																			2.69719e-06	7.97885e-06	0.338043	2.14859e-06	1.4656e-05	0.146601	1.18908e-05	8.74887e-06	1.35912	3.77607e-05	5.92715e-05	0.63708	3.76004e-05	0.00010068	0.373463	3.6587e-05	7.71491e-05	0.474238
765																			2.69719e-06	7.97885e-06	0.338043	2.14859e-06	1.33816e-05	0.160563	1.18908e-05	9.54422e-06	1.24586	3.50635e-05	5.35723e-05	0.654508	2.95431e-05	9.84502e-05	0.300082	3.75017e-05	7.2377e-05	0.518144
766																			2.69719e-06	6.83902e-06	0.394383	2.14859e-06	1.33816e-05	0.160563	1.18908e-05	7.15817e-06	1.66115	1.88803e-05	3.30553e-05	0.571175	1.55773e-05	7.9015e-05	0.197143	3.20136e-05	4.69258e-05	0.682219
767																			2.69719e-06	7.97885e-06	0.338043	2.14859e-06	1.33816e-05	0.160563	1.18908e-05	7.15817e-06	1.66115	1.88803e-05	3.53349e-05	0.534325	1.55773e-05	8.02894e-05	0.194014	3.20136e-05	5.09025e-05	0.62892
768																			2.69719e-06	9.11869e-06	0.295787	3.22289e-06	1.40188e-05	0.229898	1.18908e-05	9.54422e-06	1.24586	1.88803e-05	3.64748e-05	0.517628	1.55773e-05	8.18825e-05	0.19024	3.20136e-05	5.16979e-05	0.619245
769																			2.69719e-06	9.11869e-06	0.295787	4.29718e-06	1.52932e-05	0.280986	1.18908e-05	1.11349e-05	1.06788	1.88803e-05	3.64748e-05	0.517628	1.4503e-05	8.25197e-05	0.175752	3.20136e-05	5.01072e-05	0.638903
770																			2.69719e-06	1.02585e-05	0.262922	4.29718e-06	1.52932e-05	0.280986	1.37201e-05	1.11349e-05	1.23217	1.88803e-05	3.64748e-05	0.517628	1.4503e-05	8.12453e-05	0.178509	3.01843e-05	5.09025e-05	0.592982
771																			2.69719e-06	1.02585e-05	0.262922	4.29718e-06	1.59304e-05	0.269747	1.37201e-05	1.11349e-05	1.23217	1.88803e-05	3.41951e-05	0.552136	1.34287e-05	8.12453e-05	0.165286	2.83549e-05	4.77211e-05	0.59418
772																			2.69719e-06	1.13984e-05	0.23663	4.29718e-06	1.59304e-05	0.269747	1.55495e-05	1.19303e-05	1.30336	1.61832e-05	3.53349e-05	0.457993	1.23544e-05	8.06081e-05	0.153265	2.65256e-05	4.61304e-05	0.575013
773																			2.69719e-06	1.13984e-05	0.23663	6.44578e-06	1.78421e-05	0.361268	1.73788e-05	1.3521e-05	1.28532	1.61832e-05	3.64748e-05	0.443681	1.23544e-05	8.31569e-05	0.148567	2.65256e-05	4.61304e-05	0.575013
774																			2.69719e-06	1.13984e-05	0.23663	5.37148e-06	1.91165e-05	0.280986	1.92082e-05	1.51117e-05	1.27108	1.61832e-05	3.64748e-05	0.443681	1.34287e-05	8.44314e-05	0.159049	2.65256e-05	4.61304e-05	0.575013
775																			2.69719e-06	1.25382e-05	0.215118	7.52007e-06	2.10282e-05	0.357619	2.28669e-05	1.5907e-05	1.43753	1.61832e-05	3.76146e-05	0.430236	1.34287e-05	8.44314e-05	0.159049	2.65256e-05	4.61304e-05	0.575013
776																			2.69719e-06	1.48179e-05	0.182023	7.52007e-06	2.10282e-05	0.357619	2.28669e-05	1.82931e-05	1.25003	1.61832e-05	3.76146e-05	0.430236	1.34287e-05	8.44314e-05	0.159049	2.65256e-05	4.69258e-05	0.565267
777																			2.69719e-06	1.70975e-05	0.157753	8.59437e-06	2.35771e-05	0.364523	2.28669e-05	2.06792e-05	1.10579	1.61832e-05	3.87544e-05	0.417582	1.34287e-05	8.37941e-05	0.160258	2.65256e-05	4.69258e-05	0.565267
778																			2.69719e-06	1.70975e-05	0.157753	8.59437e-06	2.35771e-05	0.364523	2.28669e-05	2.06792e-05	1.10579	1.61832e-05	3.87544e-05	0.417582	1.34287e-05	8.37941e-05	0.160258	2.65256e-05	4.85165e-05	0.546734
779																			2.69719e-06	1.3678e-05	0.197191	8.59437e-06	2.16654e-05	0.396686	2.28669e-05	1.98838e-05	1.15003	1.61832e-05	3.41951e-05	0.47326	1.34287e-05	8.25197e-05	0.162733	2.28669e-05	4.61304e-05	0.495701
780																			2.69719e-06	1.3678e-05	0.197191	8.59437e-06	2.16654e-05	0.396686	1.55495e-05	2.06792e-05	0.75194	1.61832e-05	3.87544e-05	0.417582	1.34287e-05	8.50686e-05	0.157857	2.83549e-05	4.93118e-05	0.575013
781																			2.69719e-06	1.3678e-05	0.197191	8.59437e-06	2.29398e-05	0.374648	2.10375e-05	1.90884e-05	1.10211	1.61832e-05	3.87544e-05	0.417582	1.34287e-05	8.50686e-05	0.157857	2.83549e-05	4.93118e-05	0.575013
782																			2.69719e-06	1.3678e-05	0.197191	9.66867e-06	2.23026e-05	0.433521	2.10375e-05	1.90884e-05	1.10211	1.61832e-05	3.87544e-05	0.417582	1.4503e-05	8.57058e-05	0.169218	2.83549e-05	5.01072e-05	0.565886
783																			2.69719e-06	1.3678e-05	0.197191	1.0743e-05	2.29398e-05	0.46831	2.28669e-05	1.98838e-05	1.15003	1.61832e-05	3.98943e-05	0.405651	1.4503e-05	8.57058e-05	0.169218	3.01843e-05	5.01072e-05	0.602395
784																			2.69719e-06	1.3678e-05	0.197191	1.0743e-05	2.29398e-05	0.46831	2.28669e-05	1.98838e-05	1.15003	1.61832e-05	3.98943e-05	0.405651	1.4503e-05	8.6343e-05	0.16797	3.01843e-05	5.01072e-05	0.602395
785																			2.69719e-06	1.3678e-05	0.197191	1.0743e-05	2.23026e-05	0.48169	2.10375e-05	1.98838e-05	1.05802	1.61832e-05	3.98943e-05	0.405651	1.4503e-05	8.6343e-05	0.16797	3.01843e-05	5.01072e-05	0.602395
786																			5.39438e-06	1.25382e-05	0.430236	1.0743e-05	2.16654e-05	0.495858	2.10375e-05	1.98838e-05	1.05802	1.61832e-05	3.98943e-05	0.405651	1.4503e-05	8.6343e-05	0.16797	3.01843e-05	5.01072e-05	0.602395
787																			5.39438e-06	1.25382e-05	0.430236	1.0743e-05	2.16654e-05	0.495858	2.10375e-05	1.98838e-05	1.05802	1.3486e-05	3.98943e-05	0.338043	1.4503e-05	8.6343e-05	0.16797	3.01843e-05	5.01072e-05	0.602395
788																			5.39438e-06	1.25382e-05	0.430236	1.0743e-05	2.10282e-05	0.510884	2.10375e-05	1.98838e-05	1.05802	1.3486e-05	3.98943e-05	0.338043	1.4503e-05	8.57058e-05	0.169218	2.92696e-05	4.85165e-05	0.603292
789																			5.39438e-06	1.25382e-05	0.430236	1.0743e-05	2.10282e-05	0.510884	2.10375e-05	1.98838e-05	1.05802	1.3486e-05	3.98943e-05	0.338043	1.4503e-05	8.6343e-05	0.16797	2.92696e-05	4.93118e-05	0.593562
790																			2.69719e-06	1.3678e-05	0.197191	1.0743e-05	2.10282e-05	0.510884	2.10375e-05	1.90884e-05	1.10211	1.3486e-05	4.10341e-05	0.328652	1.55773e-05	8.76175e-05	0.177788	3.01843e-05	5.09025e-05	0.592982
791																			8.09158e-06	1.3678e-05	0.591574	9.66867e-06	2.0391e-05	0.474164	2.28669e-05	1.90884e-05	1.19794	1.3486e-05	4.10341e-05	0.328652	1.55773e-05	8.88919e-05	0.175239	3.20136e-05	5.16979e-05	0.619245
792																			8.09158e-06	1.3678e-05	0.591574	8.59437e-06	1.97538e-05	0.435075	2.28669e-05	1.74977e-05	1.30685	1.3486e-05	3.98943e-05	0.338043	1.55773e-05	8.72988e-05	0.178436	3.20136e-05	5.01072e-05	0.638903
793																			8.09158e-06	1.3678e-05	0.591574	8.59437e-06	2.10282e-05	0.408707	2.46962e-05	1.74977e-05	1.4114	1.3486e-05	3.98943e-05	0.338043	1.55773e-05	8.72988e-05	0.178436	3.20136e-05	5.01072e-05	0.638903
794																			8.09158e-06	1.3678e-05	0.591574	8.59437e-06	2.16654e-05	0.396686	2.46962e-05	1.74977e-05	1.4114	1.61832e-05	3.76146e-05	0.430236	1.34287e-05	8.475e-05	0.158451	2.56109e-05	4.93118e-05	0.519367
795																			1.07888e-05	1.48179e-05	0.728092	8.59437e-06	2.16654e-05	0.396686	2.65256e-05	1.98838e-05	1.33403	1.61832e-05	3.64748e-05	0.443681	1.34287e-05	8.475e-05	0.158451	2.56109e-05	4.85165e-05	0.527881
796																			1.07888e-05	1.48179e-05	0.728092	8.59437e-06	2.16654e-05	0.396686	2.83549e-05	1.98838e-05	1.42603	1.61832e-05	4.10341e-05	0.394383	1.4503e-05	8.66616e-05	0.167352	3.20136e-05	4.93118e-05	0.649208
797																			1.07888e-05	1.48179e-05	0.728092	9.66867e-06	2.16654e-05	0.446272	2.83549e-05	1.98838e-05	1.42603	1.61832e-05	4.10341e-05	0.394383	1.4503e-05	8.79361e-05	0.164927	3.20136e-05	4.93118e-05	0.649208
798																			1.07888e-05	1.48179e-05	0.728092	9.66867e-06	2.23026e-05	0.433521	2.83549e-05	2.06792e-05	1.37118	1.61832e-05	4.10341e-05	0.394383	1.34287e-05	8.79361e-05	0.15271	3.20136e-05	4.93118e-05	0.649208
799																			1.07888e-05	1.48179e-05	0.728092	9.66867e-06	2.42143e-05	0.399296	2.83549e-05	2.06792e-05	1.37118	1.61832e-05	4.10341e-05	0.394383	1.4503e-05	8.79361e-05	0.164927	3.3843e-05	5.01072e-05	0.675412
800																			1.07888e-05	1.70975e-05	0.631013	9.66867e-06	2.42143e-05	0.399296	3.20136e-05	2.22699e-05	1.43753	1.61832e-05	4.21739e-05	0.383724	1.4503e-05	8.98477e-05	0.161418	3.3843e-05	5.01072e-05	0.675412
801																			1.07888e-05	1.70975e-05	0.631013	9.66867e-06	2.48515e-05	0.389058	3.20136e-05	2.22699e-05	1.43753	1.88803e-05	4.33138e-05	0.435897	1.34287e-05	9.04849e-05	0.148408	3.56723e-05	4.93118e-05	0.723403
802																			1.07888e-05	1.70975e-05	0.631013	9.66867e-06	2.48515e-05	0.389058	3.1099e-05	2.30652e-05	1.34831	1.88803e-05	4.44536e-05	0.42472	1.55773e-05	9.04849e-05	0.172153	3.56723e-05	5.01072e-05	0.711921
803																			1.61832e-05	1.82374e-05	0.887362	1.0743e-05	2.48515e-05	0.432286	3.20136e-05	2.30652e-05	1.38796	1.88803e-05	4.44536e-05	0.42472	1.55773e-05	9.04849e-05	0.172153	3.56723e-05	5.01072e-05	0.711921
804																			1.61832e-05	1.82374e-05	0.887362	1.0743e-05	2.67631e-05	0.401409	3.3843e-05	2.62466e-05	1.28942	1.88803e-05	4.44536e-05	0.42472	1.34287e-05	8.98477e-05	0.149461	3.56723e-05	4.93118e-05	0.723403
805																			1.61832e-05	1.70975e-05	0.946519	1.18173e-05	2.74004e-05	0.431281	3.3843e-05	2.7042e-05	1.2515	1.88803e-05	4.55935e-05	0.414102	1.4503e-05	9.11222e-05	0.15916	3.56723e-05	5.09025e-05	0.700797
806																			1.61832e-05	1.70975e-05	0.946519	1.18173e-05	2.80376e-05	0.421479	3.3843e-05	2.7042e-05	1.2515	1.88803e-05	4.67333e-05	0.404002	1.66516e-05	9.17594e-05	0.18147	3.9331e-05	5.24932e-05	0.749259
807																			1.61832e-05	1.70975e-05	0.946519	1.18173e-05	2.74004e-05	0.431281	3.56723e-05	2.7042e-05	1.31915	2.15775e-05	5.01528e-05	0.430236	1.66516e-05	9.49455e-05	0.175381	4.48191e-05	5.647e-05	0.79368
808																			1.61832e-05	1.70975e-05	0.946519	1.18173e-05	2.80376e-05	0.421479	3.56723e-05	2.7042e-05	1.31915	2.42747e-05	5.47121e-05	0.443681	1.88002e-05	9.81315e-05	0.191581	5.21365e-05	5.8856e-05	0.885831
809																			1.61832e-05	1.82374e-05	0.887362	1.18173e-05	2.80376e-05	0.421479	3.56723e-05	2.7042e-05	1.31915	2.42747e-05	5.47121e-05	0.443681	2.09488e-05	0.000100043	0.209397	5.21365e-05	5.8856e-05	0.885831
810																			1.61832e-05	1.82374e-05	0.887362	1.0743e-05	2.80376e-05	0.383163	3.56723e-05	2.62466e-05	1.35912	2.15775e-05	5.92715e-05	0.364046	1.98745e-05	0.000101318	0.19616	5.57952e-05	6.20375e-05	0.899379
811																			1.61832e-05	1.82374e-05	0.887362	1.0743e-05	2.80376e-05	0.383163	3.56723e-05	2.62466e-05	1.35912	2.69719e-05	6.15512e-05	0.438203	2.30974e-05	0.000103867	0.222376	5.57952e-05	6.36282e-05	0.876895
812																			1.61832e-05	1.82374e-05	0.887362	1.0743e-05	2.80376e-05	0.383163	3.56723e-05	2.62466e-05	1.35912	2.69719e-05	6.15512e-05	0.438203	2.41717e-05	0.000103867	0.232719	5.57952e-05	6.36282e-05	0.876895
813																			1.61832e-05	1.82374e-05	0.887362	1.18173e-05	2.80376e-05	0.421479	3.56723e-05	2.62466e-05	1.35912	2.69719e-05	6.15512e-05	0.438203	2.41717e-05	0.000102592	0.235609	5.57952e-05	6.28328e-05	0.887995
814																			1.61832e-05	2.05171e-05	0.788766	1.50401e-05	3.12237e-05	0.48169	3.75017e-05	2.9428e-05	1.27435	2.69719e-05	6.38308e-05	0.422553	2.5246e-05	0.000105778	0.238669	5.94539e-05	6.60142e-05	0.900623
815																			1.61832e-05	2.05171e-05	0.788766	1.50401e-05	3.12237e-05	0.48169	3.9331e-05	2.9428e-05	1.33652	2.69719e-05	6.49707e-05	0.41514	2.5246e-05	0.000105778	0.238669	5.94539e-05	6.60142e-05	0.900623
816																			1.61832e-05	2.05171e-05	0.788766	1.50401e-05	3.12237e-05	0.48169	3.9331e-05	2.9428e-05	1.33652	2.69719e-05	6.61105e-05	0.407982	2.5246e-05	0.000107053	0.235828	5.94539e-05	6.84003e-05	0.869206
817																			1.61832e-05	2.05171e-05	0.788766	1.50401e-05	3.05865e-05	0.491726	3.9331e-05	3.02234e-05	1.30135	2.69719e-05	6.72503e-05	0.401067	2.5246e-05	0.000108964	0.23169	6.12833e-05	6.9991e-05	0.875588
818																			1.61832e-05	2.05171e-05	0.788766	1.50401e-05	3.05865e-05	0.491726	3.9331e-05	3.02234e-05	1.30135	2.69719e-05	6.72503e-05	0.401067	2.63203e-05	0.000108964	0.241549	6.12833e-05	7.07863e-05	0.86575
819																			1.61832e-05	1.93772e-05	0.835164	1.39659e-05	3.12237e-05	0.447284	3.75017e-05	3.02234e-05	1.24082	2.69719e-05	6.72503e-05	0.401067	2.63203e-05	0.000108964	0.241549	6.12833e-05	7.15817e-05	0.85613
820																			1.61832e-05	1.93772e-05	0.835164	1.39659e-05	3.12237e-05	0.447284	3.75017e-05	3.10187e-05	1.209	2.69719e-05	6.83902e-05	0.394383	2.63203e-05	0.000109601	0.240145	6.12833e-05	7.07863e-05	0.86575
821																			1.61832e-05	1.93772e-05	0.835164	1.39659e-05	3.12237e-05	0.447284	3.75017e-05	3.18141e-05	1.17878	2.69719e-05	6.953e-05	0.387918	2.73946e-05	0.000110239	0.248502	6.12833e-05	7.15817e-05	0.85613
822																			1.61832e-05	1.93772e-05	0.835164	1.39659e-05	3.12237e-05	0.447284	3.75017e-05	3.18141e-05	1.17878	2.69719e-05	7.06698e-05	0.381661	2.63203e-05	0.000109601	0.240145	6.31126e-05	7.47631e-05	0.844168
823																			1.61832e-05	1.70975e-05	0.946519	1.28916e-05	2.9312e-05	0.439804	3.75017e-05	3.02234e-05	1.24082	3.50635e-05	7.52292e-05	0.466089	3.49146e-05	0.000122346	0.285377	6.67713e-05	7.63538e-05	0.874499
824																			1.61832e-05	1.59577e-05	1.01413	1.28916e-05	2.74004e-05	0.470488	3.75017e-05	2.78373e-05	1.34717	3.77607e-05	7.52292e-05	0.501942	3.92118e-05	0.000125532	0.312365	6.67713e-05	7.87398e-05	0.847999
825																			1.61832e-05	1.59577e-05	1.01413	1.28916e-05	2.74004e-05	0.470488	3.75017e-05	2.7042e-05	1.3868	3.77607e-05	7.40894e-05	0.509664	3.92118e-05	0.000124895	0.313959	6.86007e-05	7.95352e-05	0.862519
826																			1.61832e-05	1.59577e-05	1.01413	1.28916e-05	2.80376e-05	0.459795	3.75017e-05	2.9428e-05	1.27435	3.77607e-05	7.40894e-05	0.509664	3.81375e-05	0.000125532	0.303807	6.86007e-05	7.95352e-05	0.862519
827																			1.61832e-05	1.3678e-05	1.18315	1.28916e-05	2.61259e-05	0.493439	3.3843e-05	2.78373e-05	1.21574	3.77607e-05	7.40894e-05	0.509664	3.59889e-05	0.000125532	0.286691	6.86007e-05	7.79445e-05	0.880122
828																			1.61832e-05	1.48179e-05	1.09214	1.28916e-05	2.74004e-05	0.470488	3.56723e-05	2.86327e-05	1.24586	3.77607e-05	7.52292e-05	0.501942	3.92118e-05	0.000128081	0.306149	6.86007e-05	7.95352e-05	0.862519
829																			1.61832e-05	1.59577e-05	1.01413	1.50401e-05	2.80376e-05	0.536428	3.56723e-05	2.86327e-05	1.24586	6.20354e-05	8.43479e-05	0.735471	4.78062e-05	0.00013509	0.353883	7.77474e-05	8.82841e-05	0.880651
830																			1.61832e-05	1.59577e-05	1.01413	1.50401e-05	2.80376e-05	0.536428	3.56723e-05	2.86327e-05	1.24586	6.20354e-05	8.43479e-05	0.735471	4.99548e-05	0.000137639	0.36294	7.77474e-05	8.98748e-05	0.865064
831																			1.61832e-05	1.59577e-05	1.01413	1.50401e-05	2.80376e-05	0.536428	3.56723e-05	2.86327e-05	1.24586	6.20354e-05	8.43479e-05	0.735471	4.99548e-05	0.000137002	0.364628	7.77474e-05	8.98748e-05	0.865064
832																			1.88803e-05	1.59577e-05	1.18315	1.50401e-05	2.80376e-05	0.536428	3.75017e-05	3.02234e-05	1.24082	6.20354e-05	8.3208e-05	0.745546	4.99548e-05	0.000138276	0.361268	7.77474e-05	8.90794e-05	0.872788
833																			2.15775e-05	1.70975e-05	1.26203	1.50401e-05	2.86748e-05	0.524507	3.75017e-05	3.10187e-05	1.209	6.20354e-05	8.43479e-05	0.735471	5.10291e-05	0.000138913	0.367344	7.77474e-05	8.98748e-05	0.865064
834																			2.15775e-05	1.70975e-05	1.26203	1.50401e-05	3.05865e-05	0.491726	3.75017e-05	3.34048e-05	1.12264	6.20354e-05	8.43479e-05	0.735471	4.99548e-05	0.000137002	0.364628	7.77474e-05	8.82841e-05	0.880651
835																			2.42747e-05	1.70975e-05	1.41978	1.71887e-05	3.31353e-05	0.518744	4.29897e-05	3.57908e-05	1.20114	6.20354e-05	8.43479e-05	0.735471	5.10291e-05	0.000138913	0.367344	7.77474e-05	8.82841e-05	0.880651
836																			2.42747e-05	1.70975e-05	1.41978	2.04116e-05	3.37725e-05	0.604385	4.29897e-05	3.57908e-05	1.20114	6.20354e-05	8.3208e-05	0.745546	5.10291e-05	0.000138276	0.369037	7.77474e-05	8.66934e-05	0.896809
837																			2.42747e-05	1.82374e-05	1.33104	2.04116e-05	3.31353e-05	0.616008	4.29897e-05	3.57908e-05	1.20114	6.20354e-05	8.3208e-05	0.745546	4.99548e-05	0.000138276	0.361268	7.77474e-05	8.66934e-05	0.896809
838																			2.42747e-05	1.82374e-05	1.33104	2.04116e-05	3.37725e-05	0.604385	4.29897e-05	3.57908e-05	1.20114	6.20354e-05	8.3208e-05	0.745546	5.21034e-05	0.000139551	0.373365	7.77474e-05	8.90794e-05	0.872788
839																			2.42747e-05	1.93772e-05	1.25275	2.04116e-05	3.37725e-05	0.604385	4.11604e-05	3.65862e-05	1.12503	6.20354e-05	8.20682e-05	0.755901	5.10291e-05	0.000135727	0.375967	7.40887e-05	8.66934e-05	0.854606
840																			2.42747e-05	1.93772e-05	1.25275	2.04116e-05	3.56842e-05	0.572007	4.11604e-05	3.65862e-05	1.12503	6.20354e-05	8.3208e-05	0.745546	5.31777e-05	0.000137639	0.386356	7.59181e-05	8.74887e-05	0.867747
841																			2.42747e-05	1.93772e-05	1.25275	2.04116e-05	3.56842e-05	0.572007	4.11604e-05	3.65862e-05	1.12503	6.47326e-05	8.3208e-05	0.777961	5.4252e-05	0.000139551	0.388762	7.59181e-05	8.90794e-05	0.852251
842																			2.42747e-05	2.05171e-05	1.18315	2.04116e-05	3.56842e-05	0.572007	4.11604e-05	3.73815e-05	1.10109	6.47326e-05	8.3208e-05	0.777961	5.4252e-05	0.000139551	0.388762	7.59181e-05	8.82841e-05	0.859929
843																			2.69719e-05	2.39366e-05	1.12681	2.25602e-05	4.3968e-05	0.513105	4.20751e-05	3.97676e-05	1.05802	6.47326e-05	8.3208e-05	0.777961	5.4252e-05	0.000138913	0.390545	7.59181e-05	8.82841e-05	0.859929
844																			2.96691e-05	2.62162e-05	1.13171	2.25602e-05	4.33308e-05	0.520651	4.20751e-05	3.89722e-05	1.07962	7.28242e-05	8.3208e-05	0.875206	5.4252e-05	0.000140188	0.386994	7.77474e-05	9.06701e-05	0.857476
845																			2.96691e-05	2.62162e-05	1.13171	2.25602e-05	4.33308e-05	0.520651	4.20751e-05	3.97676e-05	1.05802	7.28242e-05	8.43479e-05	0.863379	5.53263e-05	0.000139551	0.39646	7.77474e-05	8.98748e-05	0.865064
846																			2.96691e-05	2.62162e-05	1.13171	2.25602e-05	4.33308e-05	0.520651	4.20751e-05	3.97676e-05	1.05802	7.28242e-05	8.43479e-05	0.863379	5.53263e-05	0.0001421	0.389348	7.77474e-05	9.06701e-05	0.857476
847																			2.96691e-05	2.27967e-05	1.30146	2.25602e-05	3.82331e-05	0.590071	4.11604e-05	3.73815e-05	1.10109	7.28242e-05	8.43479e-05	0.863379	5.53263e-05	0.0001421	0.389348	7.77474e-05	9.06701e-05	0.857476
848																			2.96691e-05	2.62162e-05	1.13171	2.36345e-05	4.26936e-05	0.553585	4.11604e-05	4.0563e-05	1.01473	7.55214e-05	8.54877e-05	0.883418	5.53263e-05	0.000143374	0.385888	7.95768e-05	9.06701e-05	0.877651
849																			2.69719e-05	2.73561e-05	0.985957	2.47088e-05	4.26936e-05	0.578747	3.9331e-05	4.0563e-05	0.96963	7.55214e-05	8.54877e-05	0.883418	5.53263e-05	0.000142737	0.38761	7.95768e-05	9.06701e-05	0.877651
850																			2.69719e-05	2.73561e-05	0.985957	2.57831e-05	4.3968e-05	0.586406	4.20751e-05	4.0563e-05	1.03728	7.55214e-05	8.66276e-05	0.871794	5.64005e-05	0.000142737	0.395137	7.95768e-05	8.98748e-05	0.885418
851																			2.96691e-05	2.73561e-05	1.08455	2.57831e-05	4.3968e-05	0.586406	4.02457e-05	3.73815e-05	1.07662	7.55214e-05	8.66276e-05	0.871794	5.64005e-05	0.000143374	0.393381	7.95768e-05	9.06701e-05	0.877651
852																			3.23663e-05	2.73561e-05	1.18315	2.57831e-05	4.65169e-05	0.554274	4.02457e-05	4.45397e-05	0.903592	7.55214e-05	8.66276e-05	0.871794	5.64005e-05	0.0001421	0.396909	7.95768e-05	8.98748e-05	0.885418
853																			3.23663e-05	2.84959e-05	1.13582	2.47088e-05	4.65169e-05	0.531179	4.20751e-05	4.61304e-05	0.91209	7.55214e-05	8.77674e-05	0.860472	5.64005e-05	0.0001421	0.396909	7.95768e-05	8.98748e-05	0.885418
854																			3.23663e-05	2.73561e-05	1.18315	2.57831e-05	4.77913e-05	0.539493	4.20751e-05	4.69258e-05	0.89663	7.55214e-05	8.54877e-05	0.883418	5.64005e-05	0.0001421	0.396909	7.95768e-05	8.90794e-05	0.893324
855																			2.96691e-05	2.73561e-05	1.08455	2.57831e-05	4.58797e-05	0.561972	3.75017e-05	4.45397e-05	0.841983	7.55214e-05	8.66276e-05	0.871794	5.74748e-05	0.000144648	0.397342	7.95768e-05	9.14655e-05	0.87002
856																			3.23663e-05	3.07756e-05	1.05169	2.68574e-05	5.16146e-05	0.520345	4.29897e-05	4.85165e-05	0.886086	8.09158e-05	9.34666e-05	0.865719	5.96234e-05	0.000148472	0.401581	8.87235e-05	9.78283e-05	0.906931
857																			3.23663e-05	3.07756e-05	1.05169	2.57831e-05	5.16146e-05	0.499531	4.29897e-05	5.01072e-05	0.857956	8.09158e-05	9.34666e-05	0.865719	6.06977e-05	0.000149109	0.40707	9.05529e-05	9.78283e-05	0.925631
858																			3.23663e-05	3.19154e-05	1.01413	2.47088e-05	5.35263e-05	0.46162	4.29897e-05	5.16979e-05	0.831557	8.09158e-05	9.46064e-05	0.855288	5.96234e-05	0.000149109	0.399865	9.23822e-05	9.78283e-05	0.94433
859																			3.23663e-05	3.07756e-05	1.05169	2.47088e-05	5.41635e-05	0.456189	4.29897e-05	5.24932e-05	0.818958	8.09158e-05	9.46064e-05	0.855288	6.06977e-05	0.000149109	0.40707	9.23822e-05	9.78283e-05	0.94433
860																			3.23663e-05	2.96357e-05	1.09214	2.47088e-05	5.35263e-05	0.46162	4.11604e-05	5.24932e-05	0.784109	8.09158e-05	9.46064e-05	0.855288	6.06977e-05	0.000149109	0.40707	9.23822e-05	9.78283e-05	0.94433
861																			3.23663e-05	2.96357e-05	1.09214	2.47088e-05	5.28891e-05	0.467182	4.11604e-05	5.32886e-05	0.772406	8.09158e-05	9.46064e-05	0.855288	6.06977e-05	0.000149109	0.40707	9.23822e-05	9.86236e-05	0.936715
862																			3.23663e-05	3.07756e-05	1.05169	2.47088e-05	5.41635e-05	0.456189	4.11604e-05	5.32886e-05	0.772406	8.09158e-05	9.34666e-05	0.865719	6.06977e-05	0.000149109	0.40707	9.05529e-05	9.78283e-05	0.925631
863																			3.23663e-05	3.30553e-05	0.979158	2.36345e-05	5.41635e-05	0.436355	3.9331e-05	5.40839e-05	0.727222	8.09158e-05	9.23267e-05	0.876406	5.96234e-05	0.000147835	0.403312	9.05529e-05	9.70329e-05	0.933218
864																			3.23663e-05	3.30553e-05	0.979158	2.36345e-05	5.41635e-05	0.436355	4.29897e-05	5.40839e-05	0.794871	8.09158e-05	9.46064e-05	0.855288	6.1772e-05	0.000149109	0.414274	9.23822e-05	9.70329e-05	0.952071
865																			3.50635e-05	3.30553e-05	1.06075	2.36345e-05	5.41635e-05	0.436355	4.29897e-05	5.40839e-05	0.794871	7.82186e-05	9.46064e-05	0.826779	6.1772e-05	0.000149109	0.414274	9.23822e-05	9.70329e-05	0.952071
866																			3.23663e-05	3.19154e-05	1.01413	2.36345e-05	5.41635e-05	0.436355	4.29897e-05	5.32886e-05	0.806735	7.82186e-05	9.57462e-05	0.816936	6.06977e-05	0.000149109	0.40707	9.23822e-05	9.70329e-05	0.952071
867																			3.23663e-05	3.30553e-05	0.979158	2.36345e-05	5.48007e-05	0.431281	4.20751e-05	5.32886e-05	0.78957	8.09158e-05	9.57462e-05	0.845106	6.06977e-05	0.000149109	0.40707	9.42116e-05	9.70329e-05	0.970924
868																			2.96691e-05	2.84959e-05	1.04117	2.14859e-05	4.77913e-05	0.449578	3.3843e-05	4.61304e-05	0.733637	8.36129e-05	9.57462e-05	0.873276	6.06977e-05	0.000150065	0.404477	9.60409e-05	9.62376e-05	0.997956
869																			2.96691e-05	2.84959e-05	1.04117	2.14859e-05	4.77913e-05	0.449578	3.3843e-05	4.69258e-05	0.721203	8.36129e-05	9.46064e-05	0.883798	6.06977e-05	0.000150065	0.404477	9.60409e-05	9.62376e-05	0.997956
870																			2.96691e-05	2.50764e-05	1.18315	2.04116e-05	4.52425e-05	0.451161	3.3843e-05	4.2949e-05	0.787981	8.36129e-05	9.34666e-05	0.894576	5.8012e-05	0.000150065	0.38658	9.14675e-05	9.54422e-05	0.958355
871																			2.69719e-05	2.50764e-05	1.07559	2.14859e-05	4.71541e-05	0.455653	3.3843e-05	4.69258e-05	0.721203	8.09158e-05	9.57462e-05	0.845106	6.06977e-05	0.000148153	0.409696	9.78703e-05	9.46469e-05	1.03406
872																			2.69719e-05	2.84959e-05	0.946519	2.14859e-05	4.90658e-05	0.4379	3.56723e-05	4.69258e-05	0.760187	8.36129e-05	9.57462e-05	0.873276	5.96234e-05	0.000149109	0.399865	9.60409e-05	9.54422e-05	1.00627
873																			2.96691e-05	3.19154e-05	0.929617	2.36345e-05	5.09774e-05	0.463627	3.56723e-05	4.85165e-05	0.735263	8.36129e-05	9.68861e-05	0.863003	6.06977e-05	0.000149109	0.40707	9.60409e-05	9.54422e-05	1.00627
874																			2.96691e-05	3.19154e-05	0.929617	2.36345e-05	5.22519e-05	0.452319	3.56723e-05	4.93118e-05	0.723403	8.36129e-05	9.68861e-05	0.863003	6.06977e-05	0.000150065	0.404477	9.78703e-05	9.62376e-05	1.01697
875																			2.96691e-05	3.30553e-05	0.897561	2.47088e-05	5.48007e-05	0.450885	3.75017e-05	4.93118e-05	0.760501	8.36129e-05	9.57462e-05	0.873276	6.1772e-05	0.000149428	0.413391	9.78703e-05	9.62376e-05	1.01697
876																			2.69719e-05	3.30553e-05	0.815965	2.47088e-05	5.48007e-05	0.450885	3.75017e-05	5.01072e-05	0.74843	8.36129e-05	9.68861e-05	0.863003	6.39206e-05	0.000150702	0.424152	9.96996e-05	9.70329e-05	1.02748
877																			2.96691e-05	3.19154e-05	0.929617	2.25602e-05	5.48007e-05	0.411677	3.56723e-05	4.77211e-05	0.747517	8.09158e-05	9.80259e-05	0.825453	6.39206e-05	0.000150065	0.425953	9.96996e-05	9.78283e-05	1.01913
878																			2.96691e-05	3.41951e-05	0.867642	2.25602e-05	5.5438e-05	0.406945	3.56723e-05	4.93118e-05	0.723403	8.09158e-05	9.57462e-05	0.845106	6.28463e-05	0.000148153	0.424198	9.96996e-05	9.70329e-05	1.02748
879																			2.96691e-05	3.07756e-05	0.964047	2.14859e-05	5.28891e-05	0.406245	3.56723e-05	4.69258e-05	0.760187	8.36129e-05	9.46064e-05	0.883798	6.12349e-05	0.000145604	0.420557	9.42116e-05	9.54422e-05	0.987106
880																			2.96691e-05	3.64748e-05	0.813415	2.14859e-05	5.5438e-05	0.387567	3.56723e-05	4.93118e-05	0.723403	8.36129e-05	9.68861e-05	0.863003	6.33835e-05	0.00014879	0.425992	9.60409e-05	9.58399e-05	1.0021
881																			2.96691e-05	3.64748e-05	0.813415	2.14859e-05	5.5438e-05	0.387567	3.56723e-05	4.85165e-05	0.735263	8.36129e-05	9.68861e-05	0.863003	6.60692e-05	0.000149428	0.442149	9.96996e-05	9.66353e-05	1.03171
882																			2.96691e-05	3.76146e-05	0.788766	2.14859e-05	5.5438e-05	0.387567	3.56723e-05	4.93118e-05	0.723403	8.36129e-05	9.80259e-05	0.852968	6.60692e-05	0.000147516	0.447878	0.000103358	9.66353e-05	1.06957
883																			2.96691e-05	3.76146e-05	0.788766	2.14859e-05	5.5438e-05	0.387567	3.56723e-05	4.85165e-05	0.735263	8.09158e-05	9.57462e-05	0.845106	6.49949e-05	0.000146241	0.444436	9.78703e-05	9.50446e-05	1.02973
884																			2.69719e-05	3.53349e-05	0.763322	2.14859e-05	5.5438e-05	0.387567	3.56723e-05	4.77211e-05	0.747517	8.09158e-05	9.11869e-05	0.887362	5.85491e-05	0.000141781	0.412955	9.42116e-05	9.02724e-05	1.04364
885																			2.96691e-05	3.76146e-05	0.788766	2.14859e-05	5.5438e-05	0.387567	3.3843e-05	4.85165e-05	0.697557	8.09158e-05	9.57462e-05	0.845106	6.1772e-05	0.000145604	0.424246	9.23822e-05	9.34539e-05	0.988533
886																			2.96691e-05	3.64748e-05	0.813415	2.14859e-05	5.5438e-05	0.387567	3.56723e-05	4.61304e-05	0.773293	8.09158e-05	9.57462e-05	0.845106	6.1772e-05	0.000145604	0.424246	9.23822e-05	9.34539e-05	0.988533
887																			3.23663e-05	3.64748e-05	0.887362	2.14859e-05	5.5438e-05	0.387567	3.56723e-05	4.69258e-05	0.760187	8.36129e-05	9.68861e-05	0.863003	6.06977e-05	0.000143693	0.422414	9.05529e-05	9.26585e-05	0.977275
888																			2.96691e-05	3.76146e-05	0.788766	2.14859e-05	5.48007e-05	0.392074	3.56723e-05	4.69258e-05	0.760187	8.09158e-05	9.68861e-05	0.835164	6.06977e-05	0.00014433	0.420549	9.05529e-05	9.26585e-05	0.977275
889																			2.96691e-05	3.76146e-05	0.788766	2.14859e-05	5.5438e-05	0.387567	3.56723e-05	4.69258e-05	0.760187	7.82186e-05	9.57462e-05	0.816936	5.96234e-05	0.000142418	0.41865	9.05529e-05	9.26585e-05	0.977275
890																			2.96691e-05	3.76146e-05	0.788766	2.25602e-05	5.60752e-05	0.402321	3.56723e-05	4.69258e-05	0.760187	7.82186e-05	9.57462e-05	0.816936	5.85491e-05	0.0001421	0.412029	8.87235e-05	9.26585e-05	0.957532
891																			2.96691e-05	3.76146e-05	0.788766	2.25602e-05	5.60752e-05	0.402321	3.56723e-05	4.69258e-05	0.760187	7.82186e-05	9.57462e-05	0.816936	6.06977e-05	0.000143055	0.424295	9.05529e-05	9.26585e-05	0.977275
892																			2.96691e-05	3.76146e-05	0.788766	2.25602e-05	5.5438e-05	0.406945	3.56723e-05	4.61304e-05	0.773293	8.09158e-05	9.57462e-05	0.845106	6.06977e-05	0.000142418	0.426194	9.05529e-05	9.34539e-05	0.968958
893																			2.96691e-05	3.64748e-05	0.813415	2.25602e-05	5.60752e-05	0.402321	3.56723e-05	4.53351e-05	0.78686	8.09158e-05	9.68861e-05	0.835164	6.01606e-05	0.000143693	0.418676	8.68942e-05	9.18632e-05	0.945909
894																			2.96691e-05	3.76146e-05	0.788766	2.25602e-05	5.41635e-05	0.416521	3.20136e-05	4.45397e-05	0.718766	8.09158e-05	9.68861e-05	0.835164	5.85491e-05	0.00014433	0.405662	9.05529e-05	9.18632e-05	0.985737
895																			3.23663e-05	3.76146e-05	0.860472	2.25602e-05	5.35263e-05	0.421479	3.20136e-05	4.53351e-05	0.706156	8.09158e-05	9.68861e-05	0.835164	5.85491e-05	0.00014433	0.405662	9.05529e-05	9.18632e-05	0.985737
896																			3.23663e-05	3.87544e-05	0.835164	2.25602e-05	5.28891e-05	0.426557	3.20136e-05	4.45397e-05	0.718766	8.09158e-05	9.68861e-05	0.835164	5.85491e-05	0.000141781	0.412955	8.87235e-05	9.18632e-05	0.965823
897																			3.23663e-05	3.87544e-05	0.835164	2.25602e-05	5.35263e-05	0.421479	3.20136e-05	4.2949e-05	0.745387	8.09158e-05	9.68861e-05	0.835164	5.85491e-05	0.000142418	0.411107	9.05529e-05	9.26585e-05	0.977275
898																			3.23663e-05	3.87544e-05	0.835164	2.25602e-05	5.22519e-05	0.431759	3.3843e-05	4.53351e-05	0.746508	8.09158e-05	9.57462e-05	0.845106	5.85491e-05	0.000141781	0.412955	9.05529e-05	9.26585e-05	0.977275
899																			3.23663e-05	3.87544e-05	0.835164	2.25602e-05	5.28891e-05	0.426557	3.3843e-05	4.53351e-05	0.746508	8.09158e-05	9.46064e-05	0.855288	5.8012e-05	0.000141462	0.410088	8.50648e-05	9.18632e-05	0.925995
900																			3.23663e-05	3.87544e-05	0.835164	2.36345e-05	5.48007e-05	0.431281	3.56723e-05	4.61304e-05	0.773293	8.09158e-05	9.34666e-05	0.865719	5.74748e-05	0.000140507	0.409055	8.68942e-05	9.02724e-05	0.962577
901																			3.23663e-05	3.87544e-05	0.835164	2.36345e-05	5.5438e-05	0.426324	3.47577e-05	4.61304e-05	0.753465	8.09158e-05	9.34666e-05	0.865719	5.74748e-05	0.000140507	0.409055	8.87235e-05	9.02724e-05	0.982842
902																			3.23663e-05	3.87544e-05	0.835164	2.36345e-05	5.5438e-05	0.426324	3.47577e-05	4.61304e-05	0.753465	8.09158e-05	9.23267e-05	0.876406	5.53263e-05	0.000136046	0.406673	8.68942e-05	8.78864e-05	0.98871
903																			3.23663e-05	3.98943e-05	0.811302	2.47088e-05	5.5438e-05	0.445702	3.56723e-05	4.61304e-05	0.773293	7.82186e-05	9.34666e-05	0.836861	5.85491e-05	0.000139869	0.418599	8.87235e-05	8.94771e-05	0.991578
904																			3.23663e-05	3.98943e-05	0.811302	2.47088e-05	5.5438e-05	0.445702	3.75017e-05	4.61304e-05	0.812949	7.28242e-05	8.77674e-05	0.829741	5.85491e-05	0.000134134	0.436496	8.68942e-05	8.78864e-05	0.98871
905																			3.23663e-05	3.98943e-05	0.811302	2.47088e-05	5.5438e-05	0.445702	3.75017e-05	4.61304e-05	0.812949	7.28242e-05	8.77674e-05	0.829741	5.85491e-05	0.000134134	0.436496	8.68942e-05	8.78864e-05	0.98871
906																			2.96691e-05	3.98943e-05	0.743694	2.47088e-05	5.5438e-05	0.445702	3.75017e-05	4.53351e-05	0.827212	7.0127e-05	8.77674e-05	0.79901	5.74748e-05	0.000133497	0.430532	8.68942e-05	8.82841e-05	0.984256
907																			2.96691e-05	3.98943e-05	0.743694	2.47088e-05	5.60752e-05	0.440637	3.75017e-05	4.53351e-05	0.827212	7.0127e-05	8.89072e-05	0.788766	5.74748e-05	0.000133497	0.430532	8.68942e-05	8.82841e-05	0.984256
908																			2.96691e-05	3.98943e-05	0.743694	2.47088e-05	5.60752e-05	0.440637	3.75017e-05	4.53351e-05	0.827212	7.0127e-05	8.89072e-05	0.788766	5.85491e-05	0.000134134	0.436496	8.50648e-05	8.86817e-05	0.959214
909																			2.69719e-05	3.87544e-05	0.69597	2.47088e-05	5.5438e-05	0.445702	3.75017e-05	4.53351e-05	0.827212	7.0127e-05	8.89072e-05	0.788766	5.85491e-05	0.000134772	0.434432	8.50648e-05	8.78864e-05	0.967895
910																			2.69719e-05	3.98943e-05	0.676085	2.47088e-05	5.60752e-05	0.440637	3.9331e-05	4.53351e-05	0.867563	7.0127e-05	8.77674e-05	0.79901	5.85491e-05	0.000134772	0.434432	8.50648e-05	8.7091e-05	0.976734
911																			2.69719e-05	3.98943e-05	0.676085	2.47088e-05	5.60752e-05	0.440637	3.9331e-05	4.53351e-05	0.867563	6.74298e-05	8.54877e-05	0.788766	5.74748e-05	0.000133497	0.430532	8.68942e-05	8.7091e-05	0.997739
912																			2.69719e-05	3.98943e-05	0.676085	2.47088e-05	5.60752e-05	0.440637	3.9331e-05	4.53351e-05	0.867563	6.74298e-05	8.89072e-05	0.758429	5.74748e-05	0.000134134	0.428487	8.87235e-05	8.7091e-05	1.01874
913																			2.42747e-05	3.64748e-05	0.665521	2.36345e-05	5.48007e-05	0.431281	3.9331e-05	4.53351e-05	0.867563	6.74298e-05	8.77674e-05	0.768278	5.74748e-05	0.000133816	0.429507	8.50648e-05	8.7091e-05	0.976734
914																			2.42747e-05	3.64748e-05	0.665521	2.36345e-05	5.48007e-05	0.431281	3.9331e-05	4.61304e-05	0.852605	6.74298e-05	8.89072e-05	0.758429	5.74748e-05	0.000133816	0.429507	8.68942e-05	8.7091e-05	0.997739
915																			2.69719e-05	3.64748e-05	0.739468	2.57831e-05	5.60752e-05	0.459795	3.9331e-05	4.61304e-05	0.852605	6.74298e-05	8.89072e-05	0.758429	5.74748e-05	0.000134772	0.426461	8.87235e-05	8.7091e-05	1.01874
916																			2.69719e-05	3.64748e-05	0.739468	2.57831e-05	5.60752e-05	0.459795	3.9331e-05	4.53351e-05	0.867563	5.39438e-05	7.75089e-05	0.69597	4.3509e-05	0.000122027	0.356552	7.40887e-05	7.51608e-05	0.985737
917																			2.69719e-05	3.53349e-05	0.763322	2.47088e-05	5.5438e-05	0.445702	3.9331e-05	4.37444e-05	0.899111	5.39438e-05	8.09284e-05	0.666563	4.3509e-05	0.000123302	0.352866	7.40887e-05	7.51608e-05	0.985737
918																			2.69719e-05	3.76146e-05	0.71706	2.47088e-05	5.5438e-05	0.445702	3.9331e-05	4.53351e-05	0.867563	5.39438e-05	8.09284e-05	0.666563	4.3509e-05	0.000122664	0.354699	7.40887e-05	7.51608e-05	0.985737
919																			2.96691e-05	3.87544e-05	0.765567	2.47088e-05	5.73496e-05	0.430845	3.9331e-05	4.53351e-05	0.867563	5.12466e-05	8.09284e-05	0.633235	4.3509e-05	0.000122027	0.356552	7.40887e-05	7.51608e-05	0.985737
920																			3.23663e-05	3.87544e-05	0.835164	2.47088e-05	5.79868e-05	0.426111	3.9331e-05	4.37444e-05	0.899111	4.85495e-05	7.97885e-05	0.608477	4.24347e-05	0.000116929	0.362908	7.22594e-05	7.1184e-05	1.01511
921																			3.50635e-05	3.98943e-05	0.878911	2.57831e-05	5.92613e-05	0.435075	4.29897e-05	4.45397e-05	0.9652	5.12466e-05	7.97885e-05	0.642281	4.24347e-05	0.000118204	0.358996	7.40887e-05	7.1184e-05	1.04081
922																			3.50635e-05	3.98943e-05	0.878911	2.79317e-05	5.92613e-05	0.471332	4.29897e-05	4.61304e-05	0.931918	5.12466e-05	7.97885e-05	0.642281	4.3509e-05	0.000120753	0.360315	7.77474e-05	7.27747e-05	1.06833
923																			3.50635e-05	3.98943e-05	0.878911	2.79317e-05	5.98985e-05	0.466317	4.29897e-05	4.53351e-05	0.948267	5.12466e-05	7.97885e-05	0.642281	4.45833e-05	0.00012139	0.367273	7.77474e-05	7.27747e-05	1.06833
924																			3.50635e-05	3.98943e-05	0.878911	2.79317e-05	5.92613e-05	0.471332	4.29897e-05	4.45397e-05	0.9652	5.12466e-05	7.86487e-05	0.651589	4.3509e-05	0.000118841	0.366111	7.3174e-05	7.19794e-05	1.0166
925																			3.50635e-05	3.98943e-05	0.878911	2.79317e-05	6.05357e-05	0.461409	4.48191e-05	4.53351e-05	0.988619	4.85495e-05	7.29495e-05	0.665521	3.92118e-05	0.000111195	0.352642	6.31126e-05	6.32305e-05	0.998136
926																			3.50635e-05	4.10341e-05	0.854496	2.79317e-05	6.18101e-05	0.451895	4.48191e-05	4.61304e-05	0.971574	2.42747e-05	5.81316e-05	0.417582	2.30974e-05	9.90874e-05	0.233101	4.84778e-05	5.44816e-05	0.889801
927																			3.50635e-05	3.98943e-05	0.878911	2.68574e-05	6.18101e-05	0.434515	4.48191e-05	4.61304e-05	0.971574	2.15775e-05	6.04113e-05	0.357177	2.20231e-05	9.90874e-05	0.222259	4.66484e-05	5.44816e-05	0.856224
928																			3.50635e-05	3.98943e-05	0.878911	2.68574e-05	6.18101e-05	0.434515	4.48191e-05	4.53351e-05	0.988619	2.15775e-05	6.15512e-05	0.350563	2.20231e-05	9.90874e-05	0.222259	4.48191e-05	5.60723e-05	0.799309
929																			3.50635e-05	4.10341e-05	0.854496	2.57831e-05	5.92613e-05	0.435075	4.48191e-05	4.2949e-05	1.04354	2.69719e-05	6.61105e-05	0.407982	2.5246e-05	0.000102273	0.246848	4.66484e-05	5.7663e-05	0.808984
930																			3.50635e-05	4.10341e-05	0.854496	2.57831e-05	5.92613e-05	0.435075	4.48191e-05	4.37444e-05	1.02457	3.23663e-05	7.86487e-05	0.41153	2.63203e-05	0.000108646	0.242258	4.84778e-05	6.40258e-05	0.75716
931																			3.50635e-05	4.10341e-05	0.854496	2.47088e-05	5.8624e-05	0.421479	4.29897e-05	4.21537e-05	1.01983	3.23663e-05	8.09284e-05	0.399938	2.95431e-05	0.00010992	0.268769	5.03071e-05	6.87979e-05	0.73123
932																			3.50635e-05	4.10341e-05	0.854496	2.57831e-05	5.92613e-05	0.435075	4.48191e-05	3.97676e-05	1.12703	3.23663e-05	8.20682e-05	0.394383	3.06174e-05	0.000110557	0.276937	5.57952e-05	6.87979e-05	0.811001
933																			3.50635e-05	4.10341e-05	0.854496	2.57831e-05	5.98985e-05	0.430447	4.48191e-05	4.2949e-05	1.04354	3.23663e-05	8.3208e-05	0.38898	3.06174e-05	0.000110557	0.276937	5.57952e-05	7.03886e-05	0.792673
934																			3.50635e-05	3.87544e-05	0.904761	2.68574e-05	5.79868e-05	0.463164	4.48191e-05	4.13583e-05	1.08368	3.23663e-05	8.3208e-05	0.38898	3.49146e-05	0.000112469	0.310438	5.39658e-05	7.19794e-05	0.749741
935																			3.50635e-05	3.98943e-05	0.878911	2.79317e-05	6.05357e-05	0.461409	4.84778e-05	4.45397e-05	1.08842	3.50635e-05	8.20682e-05	0.427248	3.59889e-05	0.000115655	0.311175	5.57952e-05	7.43654e-05	0.750284
936																			3.50635e-05	4.10341e-05	0.854496	2.79317e-05	6.30846e-05	0.442766	5.21365e-05	4.45397e-05	1.17056	3.77607e-05	8.66276e-05	0.435897	3.70632e-05	0.000116292	0.318708	5.57952e-05	7.43654e-05	0.750284
937																			3.50635e-05	4.33138e-05	0.809523	2.36345e-05	6.18101e-05	0.382373	4.75631e-05	4.45397e-05	1.06788	3.77607e-05	8.66276e-05	0.435897	3.70632e-05	0.000115655	0.320463	5.57952e-05	7.43654e-05	0.750284
938																			3.50635e-05	4.44536e-05	0.788766	2.57831e-05	6.11729e-05	0.421479	5.03071e-05	3.89722e-05	1.29085	3.77607e-05	8.66276e-05	0.435897	3.70632e-05	0.000117567	0.315253	5.39658e-05	7.43654e-05	0.725685
939																			3.50635e-05	4.55935e-05	0.769047	2.68574e-05	6.18101e-05	0.434515	5.03071e-05	4.21537e-05	1.19342	3.77607e-05	8.43479e-05	0.447678	3.59889e-05	0.000118204	0.304465	5.39658e-05	7.51608e-05	0.718006
940																			3.50635e-05	4.67333e-05	0.750289	2.68574e-05	6.30846e-05	0.425737	4.84778e-05	4.77211e-05	1.01586	4.04579e-05	8.66276e-05	0.467032	3.70632e-05	0.000119478	0.310209	5.76246e-05	7.59561e-05	0.758656
941																			3.50635e-05	4.78731e-05	0.732425	2.68574e-05	6.37218e-05	0.421479	5.21365e-05	5.16979e-05	1.00848	4.58523e-05	8.77674e-05	0.522429	3.70632e-05	0.000120116	0.308563	5.94539e-05	7.75468e-05	0.766684
942																			3.50635e-05	4.78731e-05	0.732425	2.79317e-05	6.94567e-05	0.402145	5.76246e-05	5.09025e-05	1.13206	4.58523e-05	8.89072e-05	0.515732	3.81375e-05	0.000120116	0.317507	5.94539e-05	7.71491e-05	0.770636
943																			2.96691e-05	4.55935e-05	0.650732	2.14859e-05	6.24473e-05	0.344065	4.66484e-05	4.93118e-05	0.945989	4.58523e-05	8.89072e-05	0.515732	3.70632e-05	0.000117567	0.315253	5.76246e-05	7.63538e-05	0.754705
944																			2.96691e-05	4.55935e-05	0.650732	2.14859e-05	6.30846e-05	0.340589	4.66484e-05	5.09025e-05	0.916427	5.6641e-05	9.57462e-05	0.591574	4.24347e-05	0.000123939	0.342384	6.31126e-05	7.75468e-05	0.813865
945																			3.23663e-05	4.78731e-05	0.676085	2.68574e-05	7.0094e-05	0.383163	5.76246e-05	5.40839e-05	1.06547	5.6641e-05	9.68861e-05	0.584615	4.3509e-05	0.000124576	0.349256	6.67713e-05	7.91375e-05	0.843738
946																			3.50635e-05	5.01528e-05	0.699133	2.79317e-05	7.26428e-05	0.384507	5.76246e-05	5.48793e-05	1.05002	5.6641e-05	9.80259e-05	0.577817	4.45833e-05	0.000124576	0.35788	6.67713e-05	7.83422e-05	0.852304
947																			3.77607e-05	5.12926e-05	0.736181	2.79317e-05	7.45545e-05	0.374648	5.76246e-05	5.24932e-05	1.09775	5.93382e-05	9.80259e-05	0.605332	4.56576e-05	0.000124576	0.366504	6.67713e-05	7.83422e-05	0.852304
948																			3.77607e-05	5.12926e-05	0.736181	2.79317e-05	7.45545e-05	0.374648	5.76246e-05	5.56746e-05	1.03502	5.93382e-05	9.80259e-05	0.605332	4.45833e-05	0.000124576	0.35788	6.67713e-05	7.83422e-05	0.852304
949																			3.77607e-05	4.9013e-05	0.770422	2.68574e-05	7.20056e-05	0.37299	5.76246e-05	5.48793e-05	1.05002	5.93382e-05	9.80259e-05	0.605332	4.56576e-05	0.000122664	0.372215	6.67713e-05	7.83422e-05	0.852304
950																			3.77607e-05	4.9013e-05	0.770422	2.79317e-05	7.45545e-05	0.374648	5.94539e-05	5.40839e-05	1.09929	5.93382e-05	9.68861e-05	0.612453	4.45833e-05	0.000123302	0.361579	6.67713e-05	7.75468e-05	0.861045
951																			3.77607e-05	4.9013e-05	0.770422	2.79317e-05	7.39173e-05	0.377878	6.12833e-05	5.40839e-05	1.13311	5.93382e-05	9.80259e-05	0.605332	4.56576e-05	0.000123302	0.370292	6.67713e-05	7.83422e-05	0.852304
952																			3.50635e-05	4.9013e-05	0.715392	2.57831e-05	7.51917e-05	0.342898	6.12833e-05	5.40839e-05	1.13311	5.93382e-05	9.80259e-05	0.605332	4.56576e-05	0.000123302	0.370292	6.67713e-05	7.83422e-05	0.852304
953																			3.77607e-05	5.12926e-05	0.736181	2.79317e-05	7.51917e-05	0.371473	6.12833e-05	5.40839e-05	1.13311	5.6641e-05	9.80259e-05	0.577817	4.56576e-05	0.000123302	0.370292	6.67713e-05	7.83422e-05	0.852304
954																			3.77607e-05	5.12926e-05	0.736181	2.68574e-05	7.51917e-05	0.357186	6.12833e-05	5.32886e-05	1.15003	5.6641e-05	9.80259e-05	0.577817	4.56576e-05	0.000122664	0.372215	6.67713e-05	7.83422e-05	0.852304
955																			3.23663e-05	5.24325e-05	0.617295	2.68574e-05	7.51917e-05	0.357186	6.12833e-05	5.32886e-05	1.15003	5.12466e-05	9.80259e-05	0.522787	4.45833e-05	0.000120753	0.369211	6.67713e-05	7.51608e-05	0.88838
956																			3.50635e-05	5.24325e-05	0.668736	2.79317e-05	7.45545e-05	0.374648	6.12833e-05	5.32886e-05	1.15003	5.12466e-05	9.80259e-05	0.522787	4.3509e-05	0.000120116	0.362226	6.67713e-05	7.59561e-05	0.879077
957																			3.50635e-05	5.24325e-05	0.668736	2.79317e-05	7.45545e-05	0.374648	6.12833e-05	5.24932e-05	1.16745	5.12466e-05	9.57462e-05	0.535234	4.13604e-05	0.000119478	0.346175	5.85392e-05	7.63538e-05	0.766684
958																			2.96691e-05	5.12926e-05	0.578428	2.79317e-05	7.26428e-05	0.384507	5.94539e-05	5.01072e-05	1.18653	5.39438e-05	9.57462e-05	0.563404	4.13604e-05	0.000120753	0.342521	5.94539e-05	7.59561e-05	0.78274
959																			3.23663e-05	5.24325e-05	0.617295	2.9006e-05	7.39173e-05	0.392412	6.12833e-05	5.32886e-05	1.15003	5.39438e-05	9.57462e-05	0.563404	4.18976e-05	0.000120116	0.34881	5.76246e-05	7.59561e-05	0.758656
960																			3.23663e-05	5.24325e-05	0.617295	3.00803e-05	7.32801e-05	0.410484	6.12833e-05	5.32886e-05	1.15003	5.39438e-05	9.23267e-05	0.584271	3.9749e-05	0.000116929	0.33994	5.39658e-05	7.43654e-05	0.725685
961																			3.23663e-05	5.24325e-05	0.617295	3.00803e-05	7.26428e-05	0.414085	6.03686e-05	5.32886e-05	1.13286	5.39438e-05	9.57462e-05	0.563404	4.24347e-05	0.000120753	0.351418	5.76246e-05	7.59561e-05	0.758656
962																			3.23663e-05	5.24325e-05	0.617295	3.00803e-05	7.20056e-05	0.417749	6.12833e-05	5.32886e-05	1.15003	5.39438e-05	9.57462e-05	0.563404	4.40461e-05	0.000123302	0.357223	6.12833e-05	7.47631e-05	0.819699
963																			2.96691e-05	5.01528e-05	0.591574	3.00803e-05	7.39173e-05	0.406945	5.94539e-05	5.32886e-05	1.1157	5.39438e-05	9.68861e-05	0.556776	4.67319e-05	0.000123302	0.379005	6.31126e-05	7.59561e-05	0.830909
964																			2.96691e-05	5.12926e-05	0.578428	3.00803e-05	7.39173e-05	0.406945	5.94539e-05	5.32886e-05	1.1157	5.39438e-05	9.68861e-05	0.556776	4.67319e-05	0.000122027	0.382963	6.31126e-05	7.67515e-05	0.822298
965																			2.96691e-05	5.12926e-05	0.578428	3.00803e-05	7.58289e-05	0.396686	5.94539e-05	5.32886e-05	1.1157	5.6641e-05	9.91658e-05	0.571175	4.78062e-05	0.000124257	0.384735	6.31126e-05	7.75468e-05	0.813865
966																			2.96691e-05	5.12926e-05	0.578428	3.00803e-05	7.51917e-05	0.400048	5.94539e-05	5.32886e-05	1.1157	5.6641e-05	9.57462e-05	0.591574	4.78062e-05	0.000117567	0.40663	5.94539e-05	7.43654e-05	0.799483
967																			2.96691e-05	5.12926e-05	0.578428	3.00803e-05	7.51917e-05	0.400048	5.94539e-05	5.32886e-05	1.1157	5.93382e-05	9.68861e-05	0.612453	4.67319e-05	0.000120753	0.387005	6.12833e-05	7.31724e-05	0.837519
968																			2.69719e-05	5.01528e-05	0.537795	3.00803e-05	7.51917e-05	0.400048	5.94539e-05	5.24932e-05	1.1326	5.93382e-05	0.000100306	0.591574	4.78062e-05	0.000125213	0.381798	6.4942e-05	7.63538e-05	0.85054
969																			2.96691e-05	5.12926e-05	0.578428	3.00803e-05	7.58289e-05	0.396686	5.76246e-05	5.32886e-05	1.08137	5.93382e-05	0.000100306	0.591574	4.78062e-05	0.000126488	0.377951	6.4942e-05	7.71491e-05	0.841772
970																			3.23663e-05	5.12926e-05	0.631013	3.00803e-05	7.58289e-05	0.396686	5.76246e-05	5.40839e-05	1.06547	5.6641e-05	0.000100306	0.564685	4.67319e-05	0.000125851	0.371328	6.4942e-05	7.75468e-05	0.837455
971																			3.23663e-05	5.01528e-05	0.645354	3.00803e-05	7.77406e-05	0.386932	5.76246e-05	5.24932e-05	1.09775	5.6641e-05	0.000100306	0.564685	4.67319e-05	0.000126488	0.369458	6.4942e-05	7.75468e-05	0.837455
972																			3.23663e-05	4.67333e-05	0.692575	2.68574e-05	7.71034e-05	0.34833	5.76246e-05	5.01072e-05	1.15003	5.6641e-05	9.91658e-05	0.571175	4.78062e-05	0.000127762	0.374181	6.67713e-05	7.75468e-05	0.861045
973																			3.50635e-05	4.78731e-05	0.732425	2.68574e-05	7.64661e-05	0.351233	5.76246e-05	5.01072e-05	1.15003	5.6641e-05	9.91658e-05	0.571175	4.88805e-05	0.000127762	0.38259	6.67713e-05	7.83422e-05	0.852304
974																			3.50635e-05	4.78731e-05	0.732425	2.79317e-05	7.71034e-05	0.362263	5.76246e-05	5.01072e-05	1.15003	5.93382e-05	9.91658e-05	0.598374	4.88805e-05	0.000129037	0.378811	6.67713e-05	7.83422e-05	0.852304
975																			3.23663e-05	4.21739e-05	0.767448	2.57831e-05	6.62707e-05	0.389058	5.21365e-05	4.37444e-05	1.19185	5.93382e-05	9.91658e-05	0.598374	4.88805e-05	0.000129037	0.378811	6.67713e-05	7.83422e-05	0.852304
976																			3.50635e-05	4.21739e-05	0.831402	2.57831e-05	6.62707e-05	0.389058	5.03071e-05	4.45397e-05	1.12949	5.93382e-05	9.91658e-05	0.598374	4.88805e-05	0.000129674	0.376949	6.67713e-05	7.83422e-05	0.852304
977																			2.69719e-05	4.10341e-05	0.657305	2.36345e-05	6.30846e-05	0.374648	4.48191e-05	3.89722e-05	1.15003	5.93382e-05	9.68861e-05	0.612453	4.88805e-05	0.000128399	0.380691	6.67713e-05	7.83422e-05	0.852304
978																			2.42747e-05	3.76146e-05	0.645354	1.8263e-05	6.18101e-05	0.29547	4.11604e-05	3.65862e-05	1.12503	5.93382e-05	9.80259e-05	0.605332	4.88805e-05	0.000129037	0.378811	6.67713e-05	7.83422e-05	0.852304
979																			2.69719e-05	3.41951e-05	0.788766	1.8263e-05	5.8624e-05	0.311528	3.75017e-05	3.18141e-05	1.17878	5.93382e-05	9.68861e-05	0.612453	4.78062e-05	0.000127762	0.374181	6.58566e-05	7.75468e-05	0.84925
980																			2.69719e-05	3.30553e-05	0.815965	1.8263e-05	6.05357e-05	0.30169	3.75017e-05	3.18141e-05	1.17878	5.93382e-05	9.68861e-05	0.612453	4.7269e-05	0.000127762	0.369977	6.58566e-05	7.75468e-05	0.84925
981																			2.69719e-05	3.30553e-05	0.815965	1.8263e-05	5.8624e-05	0.311528	3.9331e-05	3.18141e-05	1.23628	5.6641e-05	9.00471e-05	0.629016	4.61947e-05	0.000123939	0.372722	6.40273e-05	7.59561e-05	0.842951
982																			2.69719e-05	3.41951e-05	0.788766	1.93373e-05	5.92613e-05	0.326306	3.9331e-05	3.18141e-05	1.23628	5.6641e-05	8.77674e-05	0.645354	4.61947e-05	0.000123302	0.374648	6.40273e-05	7.55584e-05	0.847388
983																			2.42747e-05	3.41951e-05	0.709889	1.71887e-05	6.11729e-05	0.280986	3.9331e-05	3.34048e-05	1.17741	5.6641e-05	9.23267e-05	0.613485	4.67319e-05	0.000125851	0.371328	6.7686e-05	7.59561e-05	0.89112
984																			2.42747e-05	3.41951e-05	0.709889	1.71887e-05	6.11729e-05	0.280986	3.75017e-05	3.34048e-05	1.12264	5.6641e-05	9.34666e-05	0.606003	4.78062e-05	0.000128399	0.372324	6.7686e-05	7.83422e-05	0.863979
985																			2.42747e-05	3.53349e-05	0.68699	1.71887e-05	6.18101e-05	0.278089	3.56723e-05	3.42001e-05	1.04305	5.6641e-05	9.34666e-05	0.606003	4.78062e-05	0.000128399	0.372324	6.7686e-05	7.83422e-05	0.863979
986																			2.69719e-05	3.53349e-05	0.763322	1.71887e-05	6.11729e-05	0.280986	4.11604e-05	3.57908e-05	1.15003	4.31551e-05	7.97885e-05	0.540868	4.02861e-05	0.000122027	0.33014	5.12218e-05	7.03886e-05	0.7277
987																			2.69719e-05	3.53349e-05	0.763322	1.93373e-05	6.11729e-05	0.316109	4.29897e-05	3.57908e-05	1.20114	4.31551e-05	7.97885e-05	0.540868	4.02861e-05	0.000123302	0.326728	5.48805e-05	7.15817e-05	0.766684
988																			2.69719e-05	3.53349e-05	0.763322	1.93373e-05	5.98985e-05	0.322835	4.29897e-05	3.57908e-05	1.20114	4.31551e-05	7.97885e-05	0.540868	4.02861e-05	0.000123302	0.326728	5.48805e-05	7.15817e-05	0.766684
989																			2.69719e-05	3.41951e-05	0.788766	1.93373e-05	5.98985e-05	0.322835	4.29897e-05	3.81769e-05	1.12607	4.31551e-05	7.97885e-05	0.540868	3.76004e-05	0.00012139	0.309748	5.30512e-05	7.15817e-05	0.741128
990																			2.69719e-05	3.53349e-05	0.763322	1.93373e-05	6.24473e-05	0.309658	4.66484e-05	4.13583e-05	1.12791	3.77607e-05	7.18097e-05	0.525844	3.43775e-05	0.000117567	0.292408	5.30512e-05	6.84003e-05	0.775599
991																			3.23663e-05	3.98943e-05	0.811302	1.93373e-05	5.98985e-05	0.322835	5.03071e-05	4.93118e-05	1.02018	2.96691e-05	6.04113e-05	0.491118	2.09488e-05	0.000108327	0.193385	4.93925e-05	5.80607e-05	0.850704
992																			3.23663e-05	4.10341e-05	0.788766	2.25602e-05	6.24473e-05	0.361268	5.57952e-05	5.24932e-05	1.0629	2.96691e-05	6.15512e-05	0.482024	2.09488e-05	0.00010992	0.190582	4.93925e-05	5.8856e-05	0.839208
993																			3.23663e-05	3.98943e-05	0.811302	2.79317e-05	6.88195e-05	0.405869	6.31126e-05	5.96514e-05	1.05802	2.96691e-05	6.15512e-05	0.482024	2.09488e-05	0.000112469	0.186263	4.93925e-05	5.96514e-05	0.828019
994																			4.58523e-05	4.78731e-05	0.957787	3.22289e-05	7.71034e-05	0.417996	7.22594e-05	8.66934e-05	0.833505	2.96691e-05	6.15512e-05	0.482024	2.09488e-05	0.000111832	0.187324	5.12218e-05	5.8856e-05	0.87029
995																			5.6641e-05	5.35723e-05	1.05728	4.83433e-05	8.72988e-05	0.553768	8.87235e-05	0.000108963	0.814252	2.96691e-05	6.15512e-05	0.482024	2.09488e-05	0.000112469	0.186263	4.93925e-05	5.96514e-05	0.828019
996																			5.39438e-05	5.12926e-05	1.05169	5.15662e-05	8.92105e-05	0.578029	9.23822e-05	0.000112145	0.823777	2.69719e-05	6.15512e-05	0.438203	1.98745e-05	0.000112469	0.176711	5.12218e-05	5.96514e-05	0.858686
997																			5.6641e-05	5.24325e-05	1.08027	5.26405e-05	9.11222e-05	0.577692	9.23822e-05	0.000113735	0.812256	2.69719e-05	6.15512e-05	0.438203	2.09488e-05	0.000109283	0.191693	5.12218e-05	5.80607e-05	0.882212
998																			6.20354e-05	5.5852e-05	1.11071	5.90863e-05	9.62199e-05	0.614076	0.000105188	0.000119303	0.881687	2.69719e-05	6.04113e-05	0.446471	1.98745e-05	0.00010992	0.180808	5.12218e-05	5.8856e-05	0.87029
999																			7.0127e-05	5.92715e-05	1.18315	6.55321e-05	0.000103229	0.63482	0.000110676	0.000124075	0.892007	2.42747e-05	6.2691e-05	0.387212	2.09488e-05	0.000111832	0.187324	5.12218e-05	6.04467e-05	0.847388
1000																			7.0127e-05	6.49707e-05	1.07936	6.76807e-05	0.000111513	0.60693	0.000121652	0.000140777	0.864144	2.15775e-05	5.81316e-05	0.371184	1.4503e-05	0.000107371	0.135073	4.02457e-05	5.01072e-05	0.803193
1001																			7.0127e-05	6.72503e-05	1.04278	7.30521e-05	0.000116611	0.626461	0.000123481	0.00014714	0.839208	2.42747e-05	5.81316e-05	0.417582	1.39659e-05	0.000108646	0.128545	4.02457e-05	4.85165e-05	0.829527
1002																			7.28242e-05	7.29495e-05	0.998282	7.52007e-05	0.000121709	0.617875	0.000125311	0.000147935	0.847062	2.42747e-05	5.81316e-05	0.417582	1.4503e-05	0.000107371	0.135073	4.02457e-05	4.85165e-05	0.829527
1003																			7.28242e-05	7.29495e-05	0.998282	7.52007e-05	0.000121071	0.621127	0.000125311	0.000147935	0.847062	2.42747e-05	5.92715e-05	0.409551	1.4503e-05	0.000108646	0.133489	4.02457e-05	5.01072e-05	0.803193
1004																			7.0127e-05	7.29495e-05	0.961308	7.52007e-05	0.000121071	0.621127	0.000121652	0.000146345	0.831269	2.42747e-05	5.92715e-05	0.409551	1.4503e-05	0.000108646	0.133489	4.02457e-05	4.93118e-05	0.816147
1005																			7.28242e-05	7.6369e-05	0.953583	7.84236e-05	0.000122346	0.641	0.000121652	0.000149526	0.813582	2.42747e-05	5.92715e-05	0.409551	1.34287e-05	0.000109283	0.12288	4.02457e-05	5.01072e-05	0.803193
1006																			7.28242e-05	8.20682e-05	0.887362	7.84236e-05	0.000126169	0.621575	0.00012714	0.000155094	0.819762	2.42747e-05	5.01528e-05	0.484015	1.12801e-05	9.84502e-05	0.114577	3.47577e-05	4.69258e-05	0.740695
1007																			7.28242e-05	8.09284e-05	0.89986	8.05722e-05	0.000127444	0.632219	0.00012714	0.000155889	0.81558	2.42747e-05	5.69918e-05	0.425934	1.23544e-05	0.000106734	0.115749	4.02457e-05	4.93118e-05	0.816147
1008																			7.28242e-05	7.86487e-05	0.925943	7.94979e-05	0.000122346	0.64978	0.00012714	0.000149526	0.850285	2.42747e-05	5.81316e-05	0.417582	1.23544e-05	0.000108008	0.114384	4.02457e-05	4.93118e-05	0.816147
1009																			7.82186e-05	8.77674e-05	0.891203	8.11094e-05	0.000132541	0.611955	0.000133543	0.000160661	0.831207	2.42747e-05	5.81316e-05	0.417582	1.34287e-05	0.000108646	0.123601	3.84164e-05	5.01072e-05	0.766684
1010																			7.82186e-05	8.77674e-05	0.891203	8.11094e-05	0.000132541	0.611955	0.000133543	0.000160661	0.831207	2.42747e-05	5.81316e-05	0.417582	1.23544e-05	0.000106734	0.115749	3.84164e-05	5.01072e-05	0.766684
1011																			7.82186e-05	8.77674e-05	0.891203	8.11094e-05	0.000132541	0.611955	0.000133543	0.000160661	0.831207	2.69719e-05	6.04113e-05	0.446471	1.4503e-05	0.000111195	0.130429	4.02457e-05	5.09025e-05	0.790643
1012																			7.82186e-05	8.54877e-05	0.914968	8.21837e-05	0.000129992	0.632219	0.000133543	0.000160661	0.831207	2.69719e-05	5.81316e-05	0.46398	1.4503e-05	0.000111513	0.130056	4.02457e-05	5.09025e-05	0.790643
1013																			7.82186e-05	8.54877e-05	0.914968	8.21837e-05	0.000133179	0.617094	0.000135372	0.000161456	0.838443	2.69719e-05	5.81316e-05	0.46398	1.4503e-05	0.000110557	0.131181	4.02457e-05	5.09025e-05	0.790643
1014																			7.82186e-05	8.77674e-05	0.891203	8.21837e-05	0.000134453	0.611245	0.000137201	0.000163047	0.841482	2.69719e-05	5.92715e-05	0.455057	1.4503e-05	0.000112469	0.128951	4.02457e-05	5.09025e-05	0.790643
1015																			8.09158e-05	8.89072e-05	0.910114	8.43322e-05	0.000137002	0.615556	0.000137201	0.000164638	0.833352	2.69719e-05	6.04113e-05	0.446471	1.4503e-05	0.000113106	0.128225	4.02457e-05	5.09025e-05	0.790643
1016																			8.09158e-05	9.34666e-05	0.865719	8.48694e-05	0.000136365	0.622371	0.000139031	0.000168615	0.824547	2.69719e-05	6.04113e-05	0.446471	1.4503e-05	0.000113106	0.128225	4.02457e-05	5.01072e-05	0.803193
1017																			8.36129e-05	9.46064e-05	0.883798	8.59437e-05	0.000136365	0.630249	0.000139031	0.000168615	0.824547	2.42747e-05	5.92715e-05	0.409551	1.34287e-05	0.000110557	0.121464	3.84164e-05	5.09025e-05	0.754705
1018																			8.09158e-05	9.46064e-05	0.855288	8.59437e-05	0.000133179	0.645327	0.000144519	0.000166229	0.869398	2.42747e-05	5.92715e-05	0.409551	1.34287e-05	0.000110557	0.121464	3.6587e-05	5.09025e-05	0.718766
1019																			8.90073e-05	9.57462e-05	0.929617	8.7018e-05	0.000137002	0.635159	0.000146348	0.000167819	0.872058	1.07888e-05	3.41951e-05	0.315506	1.02058e-05	7.04126e-05	0.144943	2.37816e-05	2.86327e-05	0.830574
1020																			0.00010519	0.000111704	0.94169	0.000110653	0.000157393	0.703034	0.000177447	0.000186908	0.949383	2.42747e-05	5.92715e-05	0.409551	1.34287e-05	0.000111832	0.12008	3.84164e-05	5.09025e-05	0.754705
1021																			0.000107888	0.000112844	0.95608	0.000110653	0.000159304	0.694598	0.000182935	0.000190089	0.962365	2.42747e-05	5.92715e-05	0.409551	1.34287e-05	0.000111513	0.120423	3.84164e-05	5.09025e-05	0.754705
1022																			0.000107888	0.000112844	0.95608	0.000109578	0.000159304	0.687854	0.000182935	0.000187703	0.974598	2.42747e-05	5.92715e-05	0.409551	1.34287e-05	0.000111513	0.120423	3.84164e-05	5.09025e-05	0.754705
1023																			0.000107888	0.000110564	0.975793	0.000109578	0.00015803	0.693401	0.000182935	0.000188498	0.970486	2.42747e-05	5.92715e-05	0.409551	1.34287e-05	0.000113106	0.118727	3.84164e-05	5.09025e-05	0.754705
1024																			0.000115979	0.000119683	0.969055	0.000116024	0.000166951	0.694958	0.000186594	0.000200429	0.930973	2.42747e-05	5.92715e-05	0.409551	1.34287e-05	0.000113106	0.118727	3.84164e-05	5.09025e-05	0.754705
1025																			0.000124071	0.000126522	0.980628	0.000120321	0.000170774	0.704562	0.000193911	0.000208382	0.930555	2.42747e-05	5.92715e-05	0.409551	1.34287e-05	0.000113743	0.118061	3.84164e-05	5.09025e-05	0.754705
1026																			0.000132162	0.000120823	1.09385	0.000120321	0.0001695	0.70986	0.000195741	0.000209178	0.935763	2.42747e-05	6.04113e-05	0.401824	1.34287e-05	0.000114381	0.117404	4.02457e-05	5.09025e-05	0.790643
1027																			0.000137557	0.000126522	1.08722	0.000121395	0.0001695	0.716198	0.000204887	0.000221903	0.923318	2.42747e-05	6.04113e-05	0.401824	1.34287e-05	0.000114381	0.117404	4.02457e-05	5.01072e-05	0.803193
1028																			0.000140254	0.000131081	1.06998	0.000127841	0.00018097	0.706423	0.000212205	0.000235424	0.901372	2.42747e-05	6.04113e-05	0.401824	1.34287e-05	0.000114381	0.117404	3.84164e-05	5.09025e-05	0.754705
1029																			0.000159134	0.00014248	1.11689	0.000141807	0.000198812	0.713272	0.000230498	0.000257694	0.894465	2.42747e-05	5.5852e-05	0.434626	1.23544e-05	0.00010546	0.117148	3.29283e-05	4.77211e-05	0.690016
1030																			0.000159134	0.000145899	1.09072	0.000142881	0.000202635	0.705116	0.000234157	0.000268034	0.87361	2.42747e-05	6.04113e-05	0.401824	1.23544e-05	0.000111513	0.110789	3.84164e-05	5.09025e-05	0.754705
1031																			0.00017262	0.000150458	1.1473	0.000147179	0.000210919	0.697796	0.000239645	0.000279169	0.858424	2.69719e-05	6.2691e-05	0.430236	1.23544e-05	0.000115018	0.107413	3.6587e-05	5.16979e-05	0.707708
1032																			0.00017262	0.000155018	1.11355	0.000147179	0.000212194	0.693605	0.000243304	0.000281555	0.864144	2.69719e-05	6.38308e-05	0.422553	1.23544e-05	0.000117567	0.105084	3.84164e-05	5.16979e-05	0.743094
1033																			0.000167226	0.000151598	1.10309	0.000143956	0.000210282	0.684584	0.000243304	0.000277578	0.876524	2.69719e-05	6.38308e-05	0.422553	1.34287e-05	0.000119478	0.112394	3.84164e-05	5.32886e-05	0.720912
1034																			0.000175317	0.000156158	1.1227	0.000154699	0.00021984	0.703687	0.000259768	0.000283941	0.914867	2.69719e-05	6.49707e-05	0.41514	1.34287e-05	0.000119478	0.112394	3.84164e-05	5.32886e-05	0.720912
1035																			0.000186106	0.000162997	1.14178	0.000160607	0.00022685	0.70799	0.000267085	0.000287122	0.930215	2.69719e-05	6.61105e-05	0.407982	1.18173e-05	0.000116611	0.101339	3.84164e-05	5.32886e-05	0.720912
1036																			0.000194198	0.000161857	1.19981	0.000162219	0.000233222	0.695556	0.000285379	0.000291099	0.98035	2.69719e-05	6.61105e-05	0.407982	1.23544e-05	0.000120116	0.102854	3.84164e-05	5.40839e-05	0.71031
1037																			0.000231958	0.000193772	1.19707	0.000169739	0.000248515	0.683012	0.000300014	0.00031655	0.94776	2.69719e-05	6.61105e-05	0.407982	1.23544e-05	0.000120753	0.102312	3.84164e-05	5.40839e-05	0.71031
1038																			0.000250839	0.00021201	1.18315	0.000186928	0.000268269	0.696792	0.00030916	0.000335639	0.921111	2.69719e-05	6.61105e-05	0.407982	1.23544e-05	0.000120753	0.102312	3.84164e-05	5.40839e-05	0.71031
1039																			0.000285902	0.000229107	1.2479	0.000199819	0.000282288	0.707857	0.000332942	0.000355522	0.936486	2.69719e-05	6.61105e-05	0.407982	1.23544e-05	0.00012139	0.101774	3.84164e-05	5.48793e-05	0.700016
1040																			0.000302085	0.000237086	1.27416	0.000214859	0.000286748	0.749296	0.000340259	0.000366657	0.928004	2.69719e-05	6.61105e-05	0.407982	1.23544e-05	0.000120434	0.102582	4.02457e-05	5.48793e-05	0.73335
1041																			0.000315571	0.000246205	1.28174	0.000226676	0.000302678	0.748902	0.000353065	0.000372225	0.948526	2.69719e-05	6.72503e-05	0.401067	1.23544e-05	0.000123939	0.0996814	4.02457e-05	5.647e-05	0.712692
1042																			0.000318269	0.000249624	1.27499	0.000246014	0.000328804	0.748207	0.000364041	0.000386541	0.941791	2.69719e-05	6.72503e-05	0.401067	1.23544e-05	0.000123939	0.0996814	4.02457e-05	5.647e-05	0.712692
1043																			0.000347938	0.000300917	1.15626	0.000242254	0.000337088	0.718666	0.000406116	0.000435058	0.933476	2.69719e-05	6.72503e-05	0.401067	1.23544e-05	0.000125213	0.0986669	3.84164e-05	5.56746e-05	0.690016
1044																			0.000485495	0.000454795	1.0675	0.000314769	0.000432034	0.728575	0.000583563	0.000603672	0.966689	2.69719e-05	6.72503e-05	0.401067	1.23544e-05	0.000124576	0.0991716	4.02457e-05	5.56746e-05	0.722873
1045																			0.000536741	0.000527744	1.01705	0.00039749	0.000556291	0.714535	0.00064942	0.000671277	0.967439	2.69719e-05	6.72503e-05	0.401067	1.18173e-05	0.000123939	0.0953475	4.02457e-05	5.56746e-05	0.722873
1046																			0.000552924	0.000545982	1.01272	0.00044261	0.000628297	0.70446	0.000665884	0.000691161	0.963428	2.69719e-05	6.72503e-05	0.401067	1.23544e-05	0.000125213	0.0986669	4.02457e-05	5.56746e-05	0.722873
1047																			0.000555621	0.000552821	1.00507	0.000452279	0.000638492	0.708354	0.000669542	0.000696728	0.960981	2.69719e-05	6.72503e-05	0.401067	1.23544e-05	0.000125213	0.0986669	4.02457e-05	5.647e-05	0.712692
1048																			0.000574502	0.000564219	1.01822	0.000475376	0.000662707	0.717325	0.00069058	0.000721384	0.957298	2.69719e-05	6.72503e-05	0.401067	1.23544e-05	0.000125851	0.0981673	4.02457e-05	5.647e-05	0.712692
1049																			0.000593382	0.000587016	1.01085	0.000481822	0.000667804	0.721502	0.000715276	0.000741268	0.964936	2.96691e-05	6.72503e-05	0.441174	1.18173e-05	0.000125851	0.0938992	4.02457e-05	5.56746e-05	0.722873
1050																			0.000601474	0.000597274	1.00703	0.000485582	0.000675451	0.7189	0.000722594	0.000747631	0.966511	2.96691e-05	6.72503e-05	0.441174	1.18173e-05	0.000125851	0.0938992	4.02457e-05	5.647e-05	0.712692
1051																			0.000601474	0.000598414	1.00511	0.000485045	0.000676725	0.716753	0.000724423	0.000750017	0.965875	2.96691e-05	6.72503e-05	0.441174	1.18173e-05	0.000125851	0.0938992	4.02457e-05	5.48793e-05	0.73335
1052																			0.00061496	0.000605253	1.01604	0.000494713	0.000679274	0.728297	0.00073174	0.000753198	0.971511	2.96691e-05	6.72503e-05	0.441174	1.18173e-05	0.000125851	0.0938992	3.84164e-05	5.40839e-05	0.71031
1053																			0.000625748	0.000617791	1.01288	0.000510828	0.000695842	0.734115	0.000742716	0.000761152	0.97578	2.96691e-05	6.72503e-05	0.441174	1.18173e-05	0.000127762	0.0924942	3.84164e-05	5.56746e-05	0.690016
1054																			0.000631143	0.000621211	1.01599	0.000519959	0.000702851	0.739786	0.000746375	0.000764333	0.976505	2.96691e-05	6.72503e-05	0.441174	1.18173e-05	0.000127762	0.0924942	4.02457e-05	5.48793e-05	0.73335
1055																			0.000631143	0.000622351	1.01413	0.000521034	0.000704126	0.739972	0.000744546	0.000764333	0.974111	2.69719e-05	6.61105e-05	0.407982	1.18173e-05	0.000127125	0.0929578	4.02457e-05	5.40839e-05	0.744134
1056																			0.000639234	0.00062463	1.02338	0.000522108	0.000704126	0.741498	0.000749119	0.000767515	0.976032	2.69719e-05	6.61105e-05	0.407982	1.18173e-05	0.000126488	0.0934261	4.02457e-05	5.32886e-05	0.755241
1057																			0.000639234	0.00062463	1.02338	0.000524257	0.000704763	0.743876	0.000749119	0.000767515	0.976032	2.96691e-05	6.83902e-05	0.433821	1.18173e-05	0.000127125	0.0929578	4.02457e-05	5.647e-05	0.712692
1058																			0.000636537	0.00062463	1.01906	0.000523182	0.000704763	0.742352	0.000749119	0.000767515	0.976032	2.96691e-05	6.83902e-05	0.433821	1.18173e-05	0.000129037	0.0915807	4.02457e-05	5.647e-05	0.712692
1059																			0.000636537	0.00062463	1.01906	0.000525331	0.000706037	0.744055	0.000750949	0.000769901	0.975384	2.96691e-05	6.83902e-05	0.433821	1.18173e-05	0.000128399	0.0920352	4.02457e-05	5.647e-05	0.712692
1060																			0.00063384	0.000620071	1.02221	0.000525331	0.000704126	0.746075	0.000749119	0.000765129	0.979076	2.96691e-05	6.83902e-05	0.433821	1.18173e-05	0.000128399	0.0920352	4.02457e-05	5.647e-05	0.712692
1061																			0.000639234	0.00062691	1.01966	0.000540371	0.000709861	0.761235	0.000752778	0.000771491	0.975744	2.96691e-05	6.83902e-05	0.433821	1.18173e-05	0.000129674	0.0911306	3.84164e-05	5.647e-05	0.680297
1062																			0.000650023	0.000632609	1.02753	0.000540371	0.000709861	0.761235	0.000761925	0.000773877	0.984555	2.96691e-05	6.72503e-05	0.441174	1.28916e-05	0.000129674	0.0994152	4.02457e-05	5.48793e-05	0.73335
1063																			0.000650023	0.000633749	1.02568	0.000543594	0.000711772	0.763719	0.000762839	0.000773877	0.985737	2.96691e-05	6.83902e-05	0.433821	1.28916e-05	0.000129674	0.0994152	4.20751e-05	5.647e-05	0.745087
1064																			0.000650023	0.000632609	1.02753	0.000543594	0.000711772	0.763719	0.000764669	0.000773082	0.989117	2.96691e-05	6.83902e-05	0.433821	1.28916e-05	0.000130311	0.0989291	4.20751e-05	5.647e-05	0.745087
1065																			0.000644629	0.000630329	1.02269	0.00054252	0.000710498	0.763577	0.000765583	0.000770696	0.993366	2.96691e-05	6.83902e-05	0.433821	1.28916e-05	0.000129674	0.0994152	4.20751e-05	5.647e-05	0.745087
1066																			0.000650023	0.000632609	1.02753	0.000545742	0.00071241	0.766052	0.000771071	0.000775468	0.99433	2.96691e-05	6.83902e-05	0.433821	1.28916e-05	0.000131585	0.0979709	4.75631e-05	5.72653e-05	0.830574
1067																			0.000655418	0.000634889	1.03233	0.00055004	0.00071241	0.772083	0.00077473	0.000776264	0.998025	2.96691e-05	6.953e-05	0.426709	1.28916e-05	0.000132223	0.0974988	4.57338e-05	5.647e-05	0.809877
1068																			0.000655418	0.000634889	1.03233	0.000551114	0.00071241	0.773591	0.000780218	0.000777854	1.00304	2.96691e-05	6.953e-05	0.426709	1.28916e-05	0.000131267	0.0982087	4.75631e-05	5.647e-05	0.842273
1069																			0.000658115	0.000634889	1.03658	0.000552188	0.000711772	0.775793	0.000780218	0.000776264	1.00509	2.96691e-05	6.953e-05	0.426709	1.28916e-05	0.000131585	0.0979709	4.75631e-05	5.72653e-05	0.830574
1070																			0.000658115	0.000633749	1.03845	0.000553263	0.000711772	0.777303	0.000778389	0.000779445	0.998645	2.96691e-05	6.953e-05	0.426709	1.28916e-05	0.000130311	0.0989291	4.75631e-05	5.72653e-05	0.830574
1071																			0.000658115	0.000634889	1.03658	0.000553263	0.00071241	0.776607	0.000782047	0.000779445	1.00334	2.96691e-05	6.83902e-05	0.433821	1.28916e-05	0.000132223	0.0974988	4.75631e-05	5.647e-05	0.842273
1072																			0.000660812	0.000634889	1.04083	0.000555411	0.00071241	0.779623	0.000785706	0.000779445	1.00803	2.96691e-05	6.83902e-05	0.433821	1.28916e-05	0.000130948	0.0984477	4.57338e-05	5.48793e-05	0.833352
1073																			0.000660812	0.000636029	1.03897	0.00055756	0.000714321	0.780545	0.000789365	0.00077865	1.01376	2.69719e-05	6.72503e-05	0.401067	1.28916e-05	0.000130948	0.0984477	4.57338e-05	5.72653e-05	0.798629
1074																			0.000660812	0.000636029	1.03897	0.000560783	0.000714958	0.784357	0.000787536	0.00078024	1.00935	2.69719e-05	6.72503e-05	0.401067	1.28916e-05	0.000130948	0.0984477	4.39044e-05	5.72653e-05	0.766684
1075																			0.000658115	0.00062919	1.04597	0.000559708	0.000710498	0.787769	0.000783877	0.000775468	1.01084	2.69719e-05	6.83902e-05	0.394383	1.28916e-05	0.000129674	0.0994152	4.39044e-05	5.72653e-05	0.766684
1076																			0.000666206	0.000636029	1.04745	0.000561857	0.000714321	0.786561	0.000786621	0.000781036	1.00715	2.69719e-05	6.953e-05	0.387918	1.28916e-05	0.000129674	0.0994152	4.39044e-05	5.72653e-05	0.766684
1077																			0.000666206	0.000639448	1.04185	0.000562394	0.000713684	0.788015	0.00078845	0.00078024	1.01052	2.69719e-05	6.953e-05	0.387918	1.28916e-05	0.000130311	0.0989291	4.39044e-05	5.72653e-05	0.766684
1078																			0.000666206	0.000633749	1.05121	0.000562394	0.000710498	0.791549	0.000789365	0.000776264	1.01688	2.69719e-05	6.953e-05	0.387918	1.28916e-05	0.000129674	0.0994152	4.39044e-05	5.647e-05	0.777482
1079																			0.000663509	0.000632609	1.04885	0.00056132	0.000707949	0.792882	0.000780218	0.000773082	1.00923	2.69719e-05	7.29495e-05	0.369734	1.28916e-05	0.000133497	0.096568	4.39044e-05	5.8856e-05	0.745963
1080																			0.000641932	0.000622351	1.03146	0.000558097	0.000695842	0.802045	0.000775645	0.000761152	1.01904	2.69719e-05	7.18097e-05	0.375603	1.28916e-05	0.000131585	0.0979709	4.20751e-05	6.04467e-05	0.696068
1081																			0.000647326	0.000630329	1.02696	0.000559708	0.000699028	0.800695	0.000776559	0.000769105	1.00969	2.69719e-05	7.29495e-05	0.369734	1.28916e-05	0.000133497	0.096568	4.39044e-05	6.04467e-05	0.726332
1082																			0.000655418	0.000637168	1.02864	0.000561857	0.000700302	0.802306	0.000785706	0.000773877	1.01529	2.69719e-05	7.29495e-05	0.369734	1.28916e-05	0.000134772	0.0956548	4.39044e-05	5.96514e-05	0.736017
1083																			0.000655418	0.000636029	1.03048	0.000559708	0.000704126	0.794898	0.000785706	0.000774673	1.01424	2.42747e-05	7.29495e-05	0.332761	1.28916e-05	0.000134772	0.0956548	4.39044e-05	5.72653e-05	0.766684
1084																			0.000679692	0.000637168	1.06674	0.000579046	0.000713684	0.811347	0.000809488	0.000777059	1.04173	2.42747e-05	7.29495e-05	0.332761	1.28916e-05	0.000134134	0.0961093	4.39044e-05	5.80607e-05	0.756181
1085																			0.000685087	0.000642868	1.06567	0.000579046	0.000715596	0.80918	0.000811317	0.00077865	1.04195	2.42747e-05	7.29495e-05	0.332761	1.28916e-05	0.000134772	0.0956548	4.39044e-05	5.80607e-05	0.756181
1086																			0.000690481	0.000644007	1.07216	0.000579046	0.000715596	0.80918	0.000811317	0.00078024	1.03983	2.69719e-05	7.29495e-05	0.369734	1.28916e-05	0.000134772	0.0956548	4.39044e-05	5.80607e-05	0.756181
1087																			0.000690481	0.000644007	1.07216	0.000579046	0.000715596	0.80918	0.000811317	0.00077865	1.04195	2.69719e-05	7.40894e-05	0.364046	1.39659e-05	0.000136046	0.102655	4.39044e-05	5.8856e-05	0.745963
1088																			0.000682389	0.000633749	1.07675	0.000575823	0.000707949	0.813368	0.000800341	0.000766719	1.04385	2.69719e-05	7.40894e-05	0.364046	1.50401e-05	0.00013732	0.109526	4.57338e-05	5.96514e-05	0.766684
1089																			0.000690481	0.000636029	1.08561	0.000579046	0.000713684	0.811347	0.000807658	0.000777854	1.03832	2.69719e-05	7.40894e-05	0.364046	1.61144e-05	0.000137002	0.117622	4.75631e-05	5.96514e-05	0.797351
1090																			0.000690481	0.000638308	1.08174	0.000581194	0.000714321	0.813631	0.000809488	0.00078024	1.03749	2.69719e-05	7.40894e-05	0.364046	1.61144e-05	0.000137002	0.117622	4.75631e-05	5.8856e-05	0.808126
1091																			0.000693178	0.000637168	1.0879	0.000584417	0.000713684	0.818874	0.000809488	0.000777854	1.04067	2.96691e-05	7.52292e-05	0.394383	1.61144e-05	0.000136365	0.118172	4.75631e-05	5.8856e-05	0.808126
1092																			0.000695875	0.000637168	1.09214	0.000588714	0.000714958	0.823425	0.000814976	0.00078024	1.04452	2.96691e-05	7.6369e-05	0.388497	1.71887e-05	0.000140188	0.122612	5.30512e-05	5.96514e-05	0.889353
1093																			0.000687784	0.00062919	1.09313	0.000583343	0.000707312	0.824732	0.000798512	0.000765924	1.04255	2.96691e-05	7.6369e-05	0.388497	1.71887e-05	0.000140825	0.122057	5.30512e-05	5.96514e-05	0.889353
1094																			0.000693178	0.00062919	1.1017	0.000583343	0.000707949	0.82399	0.000811317	0.000772287	1.05054	2.96691e-05	7.6369e-05	0.388497	1.71887e-05	0.000140825	0.122057	5.30512e-05	5.96514e-05	0.889353
1095																			0.000695875	0.000632609	1.10001	0.000585491	0.000710498	0.824058	0.000813146	0.000773877	1.05074	2.96691e-05	7.6369e-05	0.388497	1.71887e-05	0.000138276	0.124307	5.30512e-05	5.96514e-05	0.889353
1096																			0.000695875	0.000632609	1.10001	0.000585491	0.000710498	0.824058	0.000813146	0.000774673	1.04966	2.96691e-05	7.97885e-05	0.371847	1.8263e-05	0.000141462	0.129102	5.30512e-05	5.96514e-05	0.889353
1097																			0.000687784	0.000632609	1.08722	0.00058764	0.00071241	0.824863	0.000814976	0.000774673	1.05203	2.96691e-05	7.97885e-05	0.371847	1.8263e-05	0.000141462	0.129102	5.48805e-05	5.96514e-05	0.920021
1098																			0.000698573	0.000637168	1.09637	0.000593011	0.00071241	0.832402	0.000813146	0.000776264	1.04751	2.96691e-05	7.97885e-05	0.371847	1.8263e-05	0.000141462	0.129102	5.48805e-05	6.04467e-05	0.907915
1099																			0.000693178	0.000633749	1.09377	0.000590863	0.000709223	0.833112	0.000811317	0.000777059	1.04409	2.96691e-05	7.97885e-05	0.371847	1.8263e-05	0.000141462	0.129102	5.48805e-05	6.12421e-05	0.896124
1100																			0.000676995	0.000612092	1.10603	0.000584417	0.000685646	0.852359	0.000789365	0.000755584	1.04471	3.23663e-05	7.97885e-05	0.405651	1.8263e-05	0.000141462	0.129102	5.48805e-05	6.12421e-05	0.896124
1101																			0.000685087	0.000609812	1.12344	0.000582269	0.000688195	0.84608	0.000801256	0.000759561	1.05489	3.23663e-05	7.97885e-05	0.405651	1.8263e-05	0.000142737	0.127949	5.48805e-05	6.12421e-05	0.896124
1102																			0.000693178	0.000617791	1.12203	0.00058764	0.000703489	0.835323	0.000808573	0.000772287	1.04699	3.23663e-05	8.09284e-05	0.399938	1.93373e-05	0.00014656	0.131941	5.67099e-05	6.28328e-05	0.902552
1103																			0.000693178	0.000618931	1.11996	0.000584417	0.000701577	0.833005	0.000806744	0.000769105	1.04894	3.50635e-05	8.43479e-05	0.415701	2.14859e-05	0.000161216	0.133274	6.21979e-05	7.31724e-05	0.850019
1104																			0.000695875	0.000617791	1.12639	0.000588714	0.000698391	0.842958	0.000809488	0.000770696	1.05033	3.50635e-05	8.77674e-05	0.399505	2.25602e-05	0.000172049	0.131127	6.21979e-05	7.39677e-05	0.840879
1105																			0.000695875	0.000617791	1.12639	0.000584417	0.000698391	0.836805	0.000809488	0.00076831	1.0536	3.50635e-05	8.77674e-05	0.399505	2.25602e-05	0.000173323	0.130163	6.21979e-05	7.55584e-05	0.823176
1106																			0.000693178	0.000622351	1.11381	0.000590863	0.000702851	0.840666	0.000811317	0.000770696	1.05271	3.77607e-05	8.89072e-05	0.42472	2.14859e-05	0.000174598	0.12306	6.21979e-05	7.39677e-05	0.840879
1107																			0.000693178	0.000618931	1.11996	0.000590863	0.000703489	0.839904	0.000812232	0.000770696	1.05389	3.77607e-05	8.89072e-05	0.42472	2.14859e-05	0.000177784	0.120854	6.21979e-05	7.47631e-05	0.831934
1108																			0.000690481	0.000616651	1.11973	0.000589789	0.000702214	0.839899	0.000812232	0.000765129	1.06156	4.04579e-05	8.89072e-05	0.455057	2.36345e-05	0.000180333	0.131061	6.40273e-05	7.79445e-05	0.821447
1109																			0.000674298	0.000593855	1.13546	0.000567228	0.000674176	0.841365	0.000793024	0.000737291	1.07559	4.04579e-05	8.89072e-05	0.455057	2.47088e-05	0.000182244	0.135581	6.40273e-05	7.71491e-05	0.829916
1110																			0.000650023	0.000584736	1.11165	0.000554337	0.000661432	0.838086	0.000784792	0.000716612	1.09514	4.04579e-05	8.89072e-05	0.455057	2.25602e-05	0.000180333	0.125103	6.21979e-05	7.55584e-05	0.823176
1111																			0.000631143	0.00055852	1.13003	0.000540371	0.000646776	0.835484	0.000769242	0.0007015	1.09657	4.04579e-05	9.23267e-05	0.438203	2.47088e-05	0.000183519	0.134639	6.21979e-05	7.71491e-05	0.806204
1112																			0.000625748	0.00055738	1.12266	0.000540371	0.00064359	0.83962	0.000763754	0.0007015	1.08874	3.50635e-05	8.09284e-05	0.433266	2.36345e-05	0.000165677	0.142654	5.30512e-05	7.07863e-05	0.749455
1113																			0.000598777	0.000540282	1.10827	0.000529628	0.00061619	0.859521	0.000737228	0.000684003	1.07782	4.04579e-05	9.23267e-05	0.438203	2.47088e-05	0.00018543	0.133251	6.58566e-05	7.71491e-05	0.853628
1114																			0.000596079	0.000524325	1.13685	0.000515662	0.00059325	0.869216	0.000721679	0.000663324	1.08797	4.04579e-05	9.23267e-05	0.438203	2.47088e-05	0.000184793	0.133711	6.58566e-05	7.71491e-05	0.853628
1115																			0.000555621	0.000475312	1.16896	0.000474839	0.000525068	0.904339	0.000644846	0.000595719	1.08247	4.04579e-05	9.00471e-05	0.449297	2.47088e-05	0.000184793	0.133711	6.58566e-05	7.63538e-05	0.862519
1116																			0.000525952	0.000444536	1.18315	0.000453353	0.000494481	0.916826	0.000600942	0.000559132	1.07478	4.04579e-05	9.23267e-05	0.438203	2.47088e-05	0.000186068	0.132795	6.58566e-05	7.79445e-05	0.844917
1117																			0.000445037	0.000368167	1.20879	0.000389432	0.000433308	0.898742	0.000512218	0.000470848	1.08786	3.77607e-05	8.77674e-05	0.430236	2.36345e-05	0.000182882	0.129234	6.58566e-05	7.63538e-05	0.862519
1118																			0.00039379	0.000308896	1.27483	0.000348609	0.000394438	0.883813	0.000448191	0.000411197	1.08997	4.04579e-05	9.23267e-05	0.438203	2.47088e-05	0.000183519	0.134639	6.58566e-05	7.79445e-05	0.844917
1119																			0.000364121	0.000291798	1.24785	0.000324437	0.00035493	0.914088	0.000434471	0.00037302	1.16474	4.04579e-05	9.23267e-05	0.438203	2.47088e-05	0.000183519	0.134639	6.58566e-05	7.79445e-05	0.844917
1120																			0.000364121	0.000292938	1.243	0.000325512	0.000356205	0.913833	0.000441788	0.000371429	1.18943	4.04579e-05	9.23267e-05	0.438203	2.47088e-05	0.000184156	0.134173	6.58566e-05	7.79445e-05	0.844917
1121																			0.000366818	0.000286099	1.28214	0.000323363	0.000353656	0.914344	0.000435385	0.000369839	1.17723	4.04579e-05	9.34666e-05	0.432859	2.36345e-05	0.000179695	0.131525	6.40273e-05	7.71491e-05	0.829916
1122																			0.000350635	0.000271281	1.29252	0.000301877	0.000329442	0.91633	0.000430812	0.00036268	1.18786	4.04579e-05	9.34666e-05	0.432859	2.57831e-05	0.000183519	0.140493	6.58566e-05	7.79445e-05	0.844917
1123																			0.000291297	0.000219988	1.32415	0.000264277	0.000275278	0.960036	0.000368614	0.00031655	1.16447	4.04579e-05	9.34666e-05	0.432859	2.57831e-05	0.000184793	0.139524	6.58566e-05	7.87398e-05	0.836383
1124																			0.000248142	0.000192632	1.28816	0.000236345	0.000238319	0.991716	0.000321051	0.000287122	1.11817	4.04579e-05	9.11869e-05	0.443681	2.57831e-05	0.000182244	0.141476	6.58566e-05	7.87398e-05	0.836383
1125																			0.000213078	0.00013678	1.55781	0.000195522	0.000204547	0.955878	0.000264341	0.000240992	1.09689	4.04579e-05	9.23267e-05	0.438203	2.57831e-05	0.000182882	0.140983	6.58566e-05	7.87398e-05	0.836383
1126																			0.000148346	0.000117403	1.26356	0.000164367	0.000182244	0.901906	0.000222266	0.000209973	1.05855	4.04579e-05	9.34666e-05	0.432859	2.57831e-05	0.000183519	0.140493	6.58566e-05	7.87398e-05	0.836383
1127																			0.000148346	0.000119683	1.23949	0.000166516	0.000182244	0.913696	0.000222266	0.000208382	1.06663	4.04579e-05	9.68861e-05	0.417582	2.57831e-05	0.000187979	0.137159	6.58566e-05	8.27166e-05	0.796172
1128																			0.000145648	0.000118543	1.22865	0.000165442	0.00018097	0.914194	0.000222266	0.000207587	1.07071	4.04579e-05	9.80259e-05	0.412726	2.57831e-05	0.000186705	0.138096	6.58566e-05	8.27166e-05	0.796172
1129																			0.000145648	0.000118543	1.22865	0.000165442	0.00018097	0.914194	0.000218607	0.000205996	1.06122	4.04579e-05	9.91658e-05	0.407982	2.57831e-05	0.000188616	0.136696	6.58566e-05	8.3512e-05	0.788589
1130																			0.000145648	0.000115123	1.26515	0.000164367	0.000177784	0.924535	0.000222266	0.000198043	1.12231	4.04579e-05	9.80259e-05	0.412726	2.57831e-05	0.000187342	0.137626	6.58566e-05	8.3512e-05	0.788589
1131																			0.000145648	0.000113984	1.2778	0.000164367	0.000177147	0.927861	0.000220437	0.000196452	1.12209	4.04579e-05	9.91658e-05	0.407982	2.57831e-05	0.000187979	0.137159	6.58566e-05	8.3512e-05	0.788589
1132																			0.000137557	0.000109424	1.2571	0.000163293	0.000177147	0.921796	0.000218607	0.000193271	1.1311	4.04579e-05	9.80259e-05	0.412726	2.57831e-05	0.000189254	0.136236	6.58566e-05	8.3512e-05	0.788589
1133																			0.000142951	0.000112844	1.26681	0.000164367	0.000179695	0.914699	0.000222266	0.000197247	1.12684	4.04579e-05	9.91658e-05	0.407982	2.57831e-05	0.000189891	0.135779	6.58566e-05	8.3512e-05	0.788589
1134																			0.000145648	0.000116263	1.25275	0.000165442	0.000181607	0.910987	0.000224095	0.000198838	1.12703	4.04579e-05	9.91658e-05	0.407982	2.57831e-05	0.000190528	0.135324	6.58566e-05	8.3512e-05	0.788589
1135																			0.000140254	0.000112844	1.2429	0.000164904	0.000181607	0.908029	0.00022501	0.000197247	1.14075	4.04579e-05	9.91658e-05	0.407982	2.57831e-05	0.000188616	0.136696	6.58566e-05	8.27166e-05	0.796172
1136																			0.000145648	0.000115123	1.26515	0.00016759	0.000182882	0.916387	0.000224095	0.000198043	1.13155	4.04579e-05	9.91658e-05	0.407982	2.57831e-05	0.000191165	0.134873	6.7686e-05	8.27166e-05	0.818288
1137																			0.000145648	0.000115123	1.26515	0.000169739	0.000183519	0.924913	0.000225925	0.000199633	1.1317	4.04579e-05	9.91658e-05	0.407982	2.57831e-05	0.000191803	0.134425	6.7686e-05	8.3512e-05	0.810494
1138																			0.000145648	0.000115123	1.26515	0.000170813	0.000183519	0.930766	0.000224095	0.000200429	1.11808	4.04579e-05	9.91658e-05	0.407982	2.57831e-05	0.00019244	0.13398	6.7686e-05	8.27166e-05	0.818288
1139																			0.000148346	0.000115123	1.28858	0.000170813	0.000184793	0.924347	0.000224095	0.000201224	1.11366	4.04579e-05	9.91658e-05	0.407982	2.57831e-05	0.000193077	0.133538	6.7686e-05	8.3512e-05	0.810494
1140																			0.00015374	0.000112844	1.36241	0.000172425	0.000184793	0.933068	0.000223181	0.000199633	1.11795	4.31551e-05	9.80259e-05	0.440241	2.57831e-05	0.000192121	0.134202	6.7686e-05	8.43073e-05	0.802848
1141																			0.000156437	0.000115123	1.35886	0.000179407	0.000186068	0.964206	0.00022501	0.000199633	1.12712	4.31551e-05	9.91658e-05	0.435181	2.57831e-05	0.000194033	0.13288	6.7686e-05	8.43073e-05	0.802848
1142																			0.00015374	0.000113984	1.34879	0.000180482	0.000183519	0.983451	0.000223181	0.000194861	1.14533	4.31551e-05	9.91658e-05	0.435181	2.57831e-05	0.000194033	0.13288	6.7686e-05	8.43073e-05	0.802848
1143																			0.00015374	0.000113984	1.34879	0.00018263	0.000184793	0.988296	0.000223181	0.000196452	1.13606	4.31551e-05	9.91658e-05	0.435181	2.57831e-05	0.00019467	0.132445	6.7686e-05	8.43073e-05	0.802848
1144																			0.00015374	0.000115123	1.33544	0.00018263	0.000184793	0.988296	0.000225925	0.000199633	1.1317	4.31551e-05	9.91658e-05	0.435181	2.57831e-05	0.00019467	0.132445	6.7686e-05	8.43073e-05	0.802848
1145																			0.00015374	0.000117403	1.3095	0.00018263	0.000183519	0.995159	0.000224095	0.000197247	1.13611	4.31551e-05	9.91658e-05	0.435181	2.57831e-05	0.000193396	0.133318	6.7686e-05	8.3512e-05	0.810494
1146																			0.00015374	0.000118543	1.29691	0.000181556	0.000187342	0.969115	0.000227754	0.000199633	1.14086	4.31551e-05	9.91658e-05	0.435181	2.57831e-05	0.000194033	0.13288	6.7686e-05	8.27166e-05	0.818288
1147																			0.000156437	0.000119683	1.3071	0.000180482	0.000186068	0.969979	0.000225925	0.000198838	1.13623	4.04579e-05	9.68861e-05	0.417582	2.36345e-05	0.000187661	0.125943	6.40273e-05	7.95352e-05	0.805018
1148																			0.000151043	0.000117403	1.28653	0.000179945	0.000184793	0.973762	0.000220437	0.000198838	1.10863	4.04579e-05	9.80259e-05	0.412726	2.36345e-05	0.000189572	0.124673	6.40273e-05	8.19213e-05	0.781571
1149																			0.000156437	0.000119683	1.3071	0.000180482	0.000186068	0.969979	0.000227754	0.000201224	1.13184	4.31551e-05	0.000100306	0.430236	2.57831e-05	0.000195944	0.131584	6.58566e-05	8.51027e-05	0.773849
1150																			0.000156437	0.000117403	1.33248	0.000181556	0.00018543	0.979106	0.000224095	0.000201224	1.11366	4.31551e-05	9.80259e-05	0.440241	2.57831e-05	0.00019467	0.132445	6.58566e-05	8.51027e-05	0.773849
1151																			0.000156437	0.000121962	1.28267	0.000181556	0.00018543	0.979106	0.000222266	0.000201224	1.10457	4.31551e-05	9.91658e-05	0.435181	2.57831e-05	0.000196582	0.131157	6.7686e-05	8.5898e-05	0.787981
1152																			0.00015374	0.000119683	1.28456	0.000181019	0.000184156	0.982965	0.000212205	0.000198043	1.07151	4.31551e-05	9.91658e-05	0.435181	2.57831e-05	0.000197219	0.130733	6.7686e-05	8.66934e-05	0.780752
1153																			0.000156437	0.000119683	1.3071	0.00017887	0.00018543	0.964622	0.000221351	0.000200429	1.10439	4.31551e-05	0.000100306	0.430236	2.57831e-05	0.000197219	0.130733	6.7686e-05	8.74887e-05	0.773654
1154																			0.000159134	0.000131081	1.21401	0.000180482	0.00019021	0.948858	0.000231413	0.000209973	1.10211	4.31551e-05	0.000101445	0.425402	2.57831e-05	0.000196582	0.131157	6.7686e-05	8.74887e-05	0.773654
1155																			0.00015374	0.000128801	1.19362	0.000178333	0.000188935	0.943886	0.000231413	0.000205996	1.12338	4.31551e-05	0.000102585	0.420675	2.57831e-05	0.000196582	0.131157	6.58566e-05	8.74887e-05	0.752744
1156																			0.000156437	0.000128801	1.21456	0.000179407	0.00019021	0.94321	0.000235072	0.000208382	1.12808	4.04579e-05	0.000102585	0.394383	2.68574e-05	0.000196582	0.136622	6.58566e-05	8.74887e-05	0.752744
1157																			0.000156437	0.000134501	1.1631	0.000183705	0.000195944	0.937534	0.000233242	0.000216336	1.07815	4.04579e-05	0.000102585	0.394383	2.68574e-05	0.000196582	0.136622	6.58566e-05	8.74887e-05	0.752744
1158																			0.000159134	0.000133361	1.19326	0.000183167	0.000194033	0.944003	0.000233242	0.000216336	1.07815	4.04579e-05	0.000102585	0.394383	2.68574e-05	0.000196582	0.136622	6.58566e-05	8.66934e-05	0.75965
1159																			0.000159134	0.000132221	1.20355	0.000180482	0.000189572	0.952047	0.000231413	0.000209178	1.1063	4.04579e-05	0.000102585	0.394383	2.68574e-05	0.000197219	0.136181	6.58566e-05	8.66934e-05	0.75965
1160																			0.000161832	0.000133361	1.21349	0.000181556	0.000191484	0.948153	0.000233242	0.000212359	1.09834	4.04579e-05	0.000102585	0.394383	2.79317e-05	0.000198493	0.140719	7.50034e-05	8.66934e-05	0.865157
1161																			0.000161832	0.000133361	1.21349	0.000181019	0.000191484	0.945348	0.000233242	0.000213154	1.09424	4.58523e-05	0.000102585	0.446967	2.79317e-05	0.000198493	0.140719	7.68327e-05	8.90794e-05	0.862519
1162																			0.000161832	0.000131081	1.23459	0.000178333	0.000187661	0.950296	0.000227754	0.000208382	1.09296	4.85495e-05	0.000102585	0.47326	2.9006e-05	0.000200405	0.144737	8.04914e-05	8.90794e-05	0.903592
1163																			9.17045e-05	9.91658e-05	0.92476	0.000102058	0.000138595	0.736377	0.000152751	0.00012487	1.22328	4.85495e-05	0.000102585	0.47326	2.9006e-05	0.000199768	0.145199	8.04914e-05	8.98748e-05	0.895595
1164																			7.0127e-05	6.61105e-05	1.06075	7.19778e-05	0.000105778	0.68046	9.51262e-05	7.47631e-05	1.27237	4.85495e-05	0.000102585	0.47326	3.00803e-05	0.000199768	0.150576	8.04914e-05	8.98748e-05	0.895595
1165																			6.47326e-05	7.06698e-05	0.915986	6.01606e-05	0.000111195	0.541039	0.000103358	7.2377e-05	1.42805	4.85495e-05	0.000102585	0.47326	3.00803e-05	0.000201998	0.148914	8.04914e-05	8.98748e-05	0.895595
1166																			6.20354e-05	7.29495e-05	0.850388	6.12349e-05	0.000111832	0.547563	0.000103358	7.2377e-05	1.42805	4.85495e-05	0.000103725	0.468059	3.00803e-05	0.000202954	0.148212	8.04914e-05	8.98748e-05	0.895595
1167																			5.93382e-05	6.15512e-05	0.964047	5.74748e-05	0.000103867	0.553353	8.78088e-05	6.28328e-05	1.3975	4.85495e-05	0.000102585	0.47326	3.00803e-05	0.000201042	0.149622	8.04914e-05	8.90794e-05	0.903592
1168																			6.47326e-05	7.29495e-05	0.887362	6.01606e-05	0.000111195	0.541039	0.000100614	7.2377e-05	1.39014	4.85495e-05	0.000103725	0.468059	3.00803e-05	0.000201042	0.149622	8.04914e-05	8.90794e-05	0.903592
1169																			6.47326e-05	6.953e-05	0.931002	5.8012e-05	0.000110557	0.524723	9.60409e-05	7.15817e-05	1.3417	4.85495e-05	0.000103725	0.468059	3.11546e-05	0.000204228	0.152548	8.04914e-05	8.98748e-05	0.895595
1170																			6.47326e-05	6.953e-05	0.931002	5.69377e-05	0.00010992	0.517992	9.42116e-05	7.15817e-05	1.31614	5.12466e-05	0.000103725	0.494062	3.11546e-05	0.000204228	0.152548	8.23208e-05	8.98748e-05	0.91595
1171																			3.77607e-05	6.38308e-05	0.591574	3.22289e-05	8.18825e-05	0.393599	6.12833e-05	5.96514e-05	1.02736	5.12466e-05	0.000103725	0.494062	3.11546e-05	0.000204228	0.152548	8.23208e-05	8.98748e-05	0.91595
1172																			3.50635e-05	6.15512e-05	0.569664	2.5246e-05	7.29614e-05	0.346018	5.48805e-05	5.48793e-05	1.00002	5.12466e-05	0.000103725	0.494062	3.11546e-05	0.000203591	0.153025	8.23208e-05	9.06701e-05	0.907915
1173																			2.96691e-05	5.47121e-05	0.542277	1.66516e-05	6.5952e-05	0.25248	4.48191e-05	5.16979e-05	0.866943	5.12466e-05	0.000102585	0.499552	3.11546e-05	0.000204547	0.15231	8.23208e-05	9.06701e-05	0.907915
1174																			2.15775e-05	5.12926e-05	0.420675	1.39659e-05	6.02171e-05	0.231925	4.11604e-05	4.13583e-05	0.995215	5.12466e-05	0.000106005	0.483437	3.70632e-05	0.00021538	0.172083	8.78088e-05	9.8226e-05	0.893947
1175																			2.15775e-05	5.12926e-05	0.420675	1.61144e-05	6.2766e-05	0.256739	4.29897e-05	4.45397e-05	0.9652	5.12466e-05	0.000106005	0.483437	3.70632e-05	0.00021538	0.172083	8.78088e-05	9.8226e-05	0.893947
1176																			2.69719e-05	5.81316e-05	0.46398	1.93373e-05	6.97754e-05	0.277137	4.84778e-05	5.5277e-05	0.876998	5.12466e-05	0.000104865	0.488692	3.59889e-05	0.000214105	0.16809	8.78088e-05	9.8226e-05	0.893947
1177																			2.96691e-05	5.69918e-05	0.520585	1.93373e-05	6.97754e-05	0.277137	4.84778e-05	5.60723e-05	0.864559	5.12466e-05	0.000104865	0.488692	3.59889e-05	0.00021538	0.167095	8.78088e-05	9.74306e-05	0.901245
1178																			2.96691e-05	5.47121e-05	0.542277	1.93373e-05	6.97754e-05	0.277137	4.66484e-05	5.44816e-05	0.856224	5.39438e-05	0.000104865	0.514413	3.59889e-05	0.000213468	0.168592	8.78088e-05	9.8226e-05	0.893947
1179																			2.96691e-05	5.69918e-05	0.520585	2.04116e-05	6.97754e-05	0.292533	4.84778e-05	5.68677e-05	0.852467	5.12466e-05	0.000106005	0.483437	3.59889e-05	0.000210601	0.170887	8.78088e-05	9.8226e-05	0.893947
1180																			2.96691e-05	5.5852e-05	0.53121	1.93373e-05	7.04126e-05	0.274629	5.03071e-05	5.7663e-05	0.872433	5.12466e-05	0.000106005	0.483437	3.70632e-05	0.000214424	0.17285	8.78088e-05	9.90213e-05	0.886767
1181																			2.96691e-05	5.92715e-05	0.500563	1.93373e-05	7.1687e-05	0.269747	4.84778e-05	5.84584e-05	0.82927	5.39438e-05	0.000107145	0.503468	3.70632e-05	0.000217929	0.170071	8.78088e-05	9.8226e-05	0.893947
1182																			3.23663e-05	6.04113e-05	0.535765	1.93373e-05	7.29614e-05	0.265035	5.03071e-05	6.00491e-05	0.837767	5.39438e-05	0.000107145	0.503468	3.70632e-05	0.000217291	0.170569	8.78088e-05	9.90213e-05	0.886767
1183																			3.77607e-05	5.69918e-05	0.662563	1.61144e-05	7.04126e-05	0.228857	4.84778e-05	6.24351e-05	0.776451	5.39438e-05	0.000106005	0.508881	3.70632e-05	0.000212194	0.174667	8.78088e-05	9.90213e-05	0.886767
1184																			3.77607e-05	6.04113e-05	0.62506	1.93373e-05	7.55103e-05	0.256089	4.84778e-05	6.48212e-05	0.74787	5.39438e-05	0.000107145	0.503468	3.70632e-05	0.000218566	0.169575	8.96382e-05	9.98167e-05	0.898028
1185																			7.82186e-05	0.000117403	0.666239	6.12349e-05	0.000127125	0.48169	9.78703e-05	0.0001197	0.817626	5.39438e-05	0.000107145	0.503468	3.81375e-05	0.000218566	0.17449	8.96382e-05	9.98167e-05	0.898028
1186																			8.63101e-05	0.000128801	0.670102	6.44578e-05	0.000141781	0.454629	0.000112505	0.000132426	0.849569	5.6641e-05	0.000107145	0.528641	3.81375e-05	0.000218566	0.17449	8.96382e-05	9.98167e-05	0.898028
1187																			8.63101e-05	0.000128801	0.670102	6.55321e-05	0.000141781	0.462206	0.000112505	0.000132426	0.849569	5.6641e-05	0.000108284	0.523076	3.81375e-05	0.000218566	0.17449	8.96382e-05	0.000100612	0.890929
1188																			8.63101e-05	0.000132221	0.652772	6.55321e-05	0.000141781	0.462206	0.000117993	0.000133221	0.885692	5.6641e-05	0.000102585	0.552136	3.11546e-05	0.000208689	0.149287	8.41501e-05	9.46469e-05	0.889096
1189																			9.17045e-05	0.00013792	0.66491	7.73493e-05	0.000151976	0.508956	0.000121652	0.000142766	0.852108	5.6641e-05	0.000106005	0.534325	3.70632e-05	0.000218566	0.169575	8.59795e-05	9.98167e-05	0.861374
1190																			9.17045e-05	0.000135641	0.676085	8.27208e-05	0.000152614	0.542027	0.000121652	0.000145947	0.833534	5.6641e-05	0.000103725	0.546069	3.22289e-05	0.000209963	0.153498	8.04914e-05	9.38515e-05	0.857646
1191																			9.44017e-05	0.00014134	0.667907	8.48694e-05	0.000157074	0.540314	0.00012714	0.000150719	0.843555	5.6641e-05	0.000106005	0.534325	3.81375e-05	0.000219203	0.173983	8.59795e-05	0.000100612	0.854565
1192																			9.97961e-05	0.00014248	0.700424	8.59437e-05	0.000159623	0.538416	0.00012714	0.000153901	0.826117	5.93382e-05	0.000104865	0.565854	3.81375e-05	0.000217929	0.175	8.59795e-05	0.000100612	0.854565
1193																			0.000102493	0.00014248	0.719354	8.59437e-05	0.000162172	0.529954	0.00012714	0.000153901	0.826117	5.93382e-05	0.000103725	0.572072	3.81375e-05	0.000217291	0.175513	8.59795e-05	9.98167e-05	0.861374
1194																			0.000102493	0.00014134	0.725156	8.59437e-05	0.00016026	0.536276	0.000125311	0.000150719	0.831417	5.6641e-05	0.000101445	0.55834	3.2766e-05	0.000216017	0.151683	8.41501e-05	9.66353e-05	0.870802
1195																			0.000102493	0.00014134	0.725156	8.59437e-05	0.000162172	0.529954	0.000123481	0.000153105	0.806512	5.6641e-05	0.000101445	0.55834	3.2766e-05	0.000218566	0.149914	8.41501e-05	9.8226e-05	0.8567
1196																			9.44017e-05	0.000121962	0.774023	7.94979e-05	0.000150702	0.527517	0.000106102	0.000137994	0.768893	5.39438e-05	0.000101445	0.531752	3.2766e-05	0.000218566	0.149914	8.59795e-05	9.8226e-05	0.875323
1197																			9.97961e-05	0.0001402	0.711813	8.59437e-05	0.000159623	0.538416	0.000123481	0.000153105	0.806512	5.6641e-05	0.000101445	0.55834	3.2766e-05	0.00021984	0.149045	8.59795e-05	9.90213e-05	0.868293
1198																			9.17045e-05	0.000134501	0.681815	8.43322e-05	0.000153888	0.54801	0.000117078	0.000145549	0.80439	5.6641e-05	0.000101445	0.55834	3.2766e-05	0.000219203	0.149478	8.59795e-05	9.90213e-05	0.868293
1199																			0.00010519	0.00013792	0.762691	8.54065e-05	0.000159623	0.535051	0.000120737	0.000153901	0.784514	5.6641e-05	9.91658e-05	0.571175	3.2766e-05	0.000218566	0.149914	8.59795e-05	9.8226e-05	0.875323
1200																			9.97961e-05	0.00013906	0.717648	7.89608e-05	0.000157711	0.500666	0.000121652	0.000153105	0.794563	5.6641e-05	9.80259e-05	0.577817	3.2766e-05	0.000217929	0.150352	8.59795e-05	9.8226e-05	0.875323
1201																			0.00010519	0.000144759	0.726658	8.48694e-05	0.000158349	0.535965	0.000119822	0.000153105	0.782615	5.39438e-05	9.57462e-05	0.563404	2.68574e-05	0.000205503	0.130691	7.86621e-05	9.06701e-05	0.867563
1202																			0.00010519	0.000144759	0.726658	8.48694e-05	0.000159623	0.531686	0.000123481	0.000153901	0.802344	5.93382e-05	9.91658e-05	0.598374	3.2766e-05	0.000218566	0.149914	8.59795e-05	9.8226e-05	0.875323
1203																			9.44017e-05	0.000133361	0.707867	8.27208e-05	0.000154525	0.535322	0.00011159	0.000144356	0.77302	6.20354e-05	9.91658e-05	0.625573	3.2766e-05	0.000220477	0.148614	8.59795e-05	9.98167e-05	0.861374
1204																			0.000102493	0.000155018	0.661171	9.13152e-05	0.000165995	0.550107	0.000121652	0.000156287	0.778389	5.6641e-05	9.68861e-05	0.584615	3.2766e-05	0.000205821	0.159196	8.04914e-05	9.58399e-05	0.839853
1205																			0.000107888	0.000155018	0.69597	9.23895e-05	0.000168544	0.548162	0.000125311	0.000161059	0.778042	5.93382e-05	9.46064e-05	0.627211	3.2766e-05	0.000209645	0.156293	8.04914e-05	9.74306e-05	0.826141
1206																			0.000107888	0.000155018	0.69597	9.23895e-05	0.000169819	0.544048	0.00012714	0.000161854	0.785521	6.20354e-05	9.34666e-05	0.663718	3.38403e-05	0.000220477	0.153487	8.41501e-05	0.000101407	0.829823
1207																			0.000113282	0.000152738	0.741675	9.23895e-05	0.000168544	0.548162	0.000132628	0.000160263	0.827562	6.47326e-05	9.57462e-05	0.676085	3.2766e-05	0.000222389	0.147337	8.78088e-05	0.000105384	0.833226
1208																			0.000113282	0.000153878	0.736181	9.23895e-05	0.000169181	0.546097	0.000132628	0.000161059	0.823475	5.12466e-05	8.66276e-05	0.591574	3.16917e-05	0.000183519	0.172689	7.3174e-05	8.78864e-05	0.832598
1209																			0.000113282	0.000155018	0.730768	9.23895e-05	0.000170456	0.542014	0.000134457	0.000161059	0.834834	6.20354e-05	9.91658e-05	0.625573	3.49146e-05	0.000221115	0.157903	8.78088e-05	0.000102998	0.852529
1210																			0.000113282	0.000156158	0.725434	9.23895e-05	0.000171093	0.539996	0.000134457	0.000161059	0.834834	7.0127e-05	0.000100306	0.699133	3.49146e-05	0.000228124	0.153051	8.96382e-05	0.000106179	0.844214
1211																			0.000113282	0.000155018	0.730768	9.02409e-05	0.000169819	0.531396	0.000134457	0.000161854	0.830731	7.0127e-05	0.000100306	0.699133	3.49146e-05	0.000228124	0.153051	8.96382e-05	0.000106179	0.844214
1212																			0.000118676	0.000156158	0.759979	9.7761e-05	0.000173005	0.565077	0.000134457	0.000161854	0.830731	7.0127e-05	9.68861e-05	0.723809	3.49146e-05	0.000224938	0.155219	8.78088e-05	0.000106179	0.826985
1213																			0.000118676	0.000157297	0.754472	9.88352e-05	0.000171093	0.57767	0.000134457	0.000161854	0.830731	7.0127e-05	0.000101445	0.691278	3.81375e-05	0.000235133	0.162195	9.14675e-05	0.000110952	0.824391
1214																			0.000118676	0.000157297	0.754472	9.99095e-05	0.000175554	0.569112	0.000134457	0.000161059	0.834834	7.28242e-05	0.000102585	0.709889	3.92118e-05	0.000236408	0.165865	9.32969e-05	0.000111747	0.834894
1215																			0.000115979	0.000157297	0.737325	0.000100984	0.000176191	0.573151	0.000134457	0.000161854	0.830731	7.28242e-05	0.000102585	0.709889	3.92118e-05	0.000236408	0.165865	9.14675e-05	0.000111747	0.818524
1216																			0.000118676	0.000157297	0.754472	0.000100984	0.000174916	0.577327	0.000131713	0.000162649	0.809798	7.28242e-05	0.000102585	0.709889	3.43775e-05	0.000228761	0.150277	8.78088e-05	0.000107373	0.817796
1217																			0.000115979	0.000157297	0.737325	0.000100447	0.000174279	0.576355	0.000131713	0.000161854	0.813778	7.55214e-05	0.000106005	0.712434	3.92118e-05	0.000235771	0.166313	9.32969e-05	0.000114133	0.81744
1218																			0.000118676	0.000157297	0.754472	0.000100984	0.000176828	0.571085	0.000133543	0.000162649	0.821045	7.55214e-05	0.000108284	0.697435	4.02861e-05	0.000239594	0.168143	9.32969e-05	0.00011811	0.789917
1219																			0.00010519	0.00013678	0.769047	9.82981e-05	0.000162809	0.603763	0.00011342	0.000147538	0.768751	7.55214e-05	0.000108284	0.697435	4.02861e-05	0.000240868	0.167254	9.32969e-05	0.000117314	0.795272
1220																			0.000118676	0.000157297	0.754472	0.000100984	0.000177465	0.569035	0.000133543	0.000163445	0.81705	7.82186e-05	0.000109424	0.714819	4.24347e-05	0.00024278	0.174787	9.51262e-05	0.0001197	0.794702
1221																			0.000118676	0.000153878	0.771238	9.72238e-05	0.000175554	0.553813	0.000129884	0.000161059	0.806438	7.82186e-05	0.000111704	0.700231	4.3509e-05	0.000246603	0.176433	9.51262e-05	0.000122087	0.779171
1222																			0.000118676	0.000155018	0.765567	9.82981e-05	0.000177465	0.553901	0.000129884	0.000163445	0.794665	7.82186e-05	0.000111704	0.700231	4.3509e-05	0.000250427	0.173739	9.69556e-05	0.000125268	0.773986
1223																			0.000118676	0.000157297	0.754472	0.000100984	0.000178102	0.566999	0.000133543	0.000165831	0.805294	7.82186e-05	0.000113984	0.686226	4.3509e-05	0.000250427	0.173739	9.69556e-05	0.000126063	0.769103
1224																			0.000118676	0.000157297	0.754472	0.000100984	0.000179377	0.56297	0.000133543	0.000165036	0.809175	8.09158e-05	0.000113984	0.709889	4.3509e-05	0.000244692	0.177812	9.69556e-05	0.000123677	0.783941
1225																			0.000118676	0.000157297	0.754472	0.000102058	0.00017874	0.570988	0.000133543	0.000165831	0.805294	8.09158e-05	0.000113984	0.709889	4.3509e-05	0.000246922	0.176205	9.87849e-05	0.000126859	0.778701
1226																			0.000118676	0.000156158	0.759979	0.000102058	0.00017874	0.570988	0.000135372	0.000165036	0.820259	8.09158e-05	0.000115123	0.702861	4.3509e-05	0.000251064	0.173299	9.87849e-05	0.00013004	0.75965
1227																			0.000118676	0.000157297	0.754472	0.000103132	0.00017874	0.576998	0.000135372	0.000165036	0.820259	7.82186e-05	0.000116263	0.672771	4.13604e-05	0.000251064	0.164741	9.87849e-05	0.000129245	0.764325
1228																			0.000118676	0.000157297	0.754472	0.000103132	0.000178102	0.579063	0.000135372	0.000165036	0.820259	8.36129e-05	0.000118543	0.705339	4.13604e-05	0.00025425	0.162676	9.87849e-05	0.000134017	0.737109
1229																			0.000110585	0.00013678	0.808485	9.82981e-05	0.000165358	0.594456	0.00011342	0.000149924	0.756516	8.36129e-05	0.000119683	0.698621	4.24347e-05	0.000255206	0.166276	9.87849e-05	0.000134812	0.73276
1230																			0.000107888	0.0001402	0.769528	9.66867e-05	0.000165358	0.584711	0.000117993	0.000150719	0.782867	8.36129e-05	0.000118543	0.705339	4.3509e-05	0.000257436	0.169009	9.87849e-05	0.000135608	0.728462
1231																			0.000115979	0.000158437	0.73202	0.000102058	0.000177465	0.575088	0.000131713	0.000161854	0.813778	8.36129e-05	0.000118543	0.705339	4.3509e-05	0.000258073	0.168592	9.87849e-05	0.000134812	0.73276
1232																			0.000115979	0.000157297	0.737325	0.000102058	0.000179377	0.568959	0.000137201	0.000162649	0.84354	8.36129e-05	0.000118543	0.705339	4.24347e-05	0.000255524	0.166069	9.87849e-05	0.000134017	0.737109
1233																			0.000115979	0.000155018	0.748168	0.000100984	0.000177465	0.569035	0.000135372	0.000160263	0.844684	8.09158e-05	0.000116263	0.69597	4.02861e-05	0.000257117	0.156684	9.87849e-05	0.000134812	0.73276
1234																			0.000115979	0.000157297	0.737325	0.000100984	0.000177465	0.569035	0.000137201	0.000162649	0.84354	8.36129e-05	0.000117403	0.712187	4.24347e-05	0.00025871	0.164024	9.87849e-05	0.000137198	0.720016
1235																			0.000121374	0.000158437	0.766068	0.000105281	0.000180014	0.584849	0.000135372	0.00016424	0.824232	7.82186e-05	0.000115123	0.679432	3.92118e-05	0.000257755	0.152128	9.87849e-05	0.000134017	0.737109
1236																			0.000121374	0.000158437	0.766068	0.000106355	0.000181288	0.586663	0.000139031	0.00016424	0.846508	7.82186e-05	0.000116263	0.672771	4.02861e-05	0.000261578	0.154012	0.000102444	0.000134812	0.759899
1237																			0.000118676	0.000158437	0.749044	0.000106355	0.000181288	0.586663	0.000137201	0.000165036	0.831344	8.36129e-05	0.000120823	0.69203	4.3509e-05	0.000262215	0.165929	0.000109761	0.000139584	0.786343
1238																			0.000121374	0.000153878	0.788766	0.000104744	0.000179058	0.584971	0.000132628	0.000163445	0.811454	8.63101e-05	0.000120823	0.714354	4.45833e-05	0.000264127	0.168795	0.000109761	0.000139584	0.786343
1239																			0.000121374	0.000158437	0.766068	0.00010743	0.000180651	0.59468	0.000139031	0.000163445	0.850627	8.36129e-05	0.000118543	0.705339	4.24347e-05	0.000264764	0.160274	0.000107932	0.000137198	0.786684
1240																			0.000118676	0.000158437	0.749044	0.000106355	0.000180651	0.588733	0.000139031	0.000163445	0.850627	8.36129e-05	0.000118543	0.705339	4.24347e-05	0.000265401	0.159889	0.000107932	0.000137198	0.786684
1241																			0.000118676	0.000156158	0.759979	0.000104207	0.000178102	0.585094	0.000139031	0.000163445	0.850627	8.36129e-05	0.000118543	0.705339	4.24347e-05	0.000271136	0.156507	0.000109761	0.000137994	0.795407
1242																			0.000118676	0.000153878	0.771238	0.000104207	0.000174916	0.595752	0.000139945	0.000161456	0.866768	8.90073e-05	0.000120823	0.736678	4.45833e-05	0.000270499	0.164819	0.00011159	0.000141175	0.79044
1243																			0.000118676	0.000156158	0.759979	0.000104207	0.000174916	0.595752	0.000141775	0.000163445	0.867416	8.90073e-05	0.000120823	0.736678	4.45833e-05	0.000269862	0.165208	0.00011159	0.000141175	0.79044
1244																			0.000121374	0.000157297	0.771619	0.000105281	0.00017874	0.589019	0.000142689	0.00016424	0.868785	8.90073e-05	0.000118543	0.750844	3.86747e-05	0.000259985	0.148757	0.000106102	0.000136005	0.780135
1245																			0.000121374	0.000156158	0.777251	0.000105281	0.00017874	0.589019	0.000142689	0.00016424	0.868785	8.90073e-05	0.000119683	0.743694	3.86747e-05	0.000259348	0.149123	0.000106102	0.000133619	0.794066
1246																			0.000121374	0.000157297	0.771619	0.000105281	0.000176191	0.59754	0.000142689	0.000161854	0.881592	8.63101e-05	0.000111704	0.772669	3.65261e-05	0.000254887	0.143303	0.000100614	0.000129642	0.776091
1247																			0.000121374	0.000157297	0.771619	0.000105281	0.000176828	0.595387	0.000142689	0.000162649	0.877281	8.90073e-05	0.000116263	0.765567	4.45833e-05	0.000271136	0.164431	0.000109761	0.000137994	0.795407
1248																			0.000121374	0.000157297	0.771619	0.000104207	0.000176191	0.591443	0.000142689	0.000161059	0.885946	8.90073e-05	0.000120823	0.736678	4.56576e-05	0.000275597	0.165668	0.00011342	0.000139584	0.812554
1249																			0.000113282	0.000147039	0.770422	0.000103132	0.000169819	0.60731	0.000130799	0.000151515	0.863274	8.90073e-05	0.000120823	0.736678	4.56576e-05	0.000276234	0.165286	0.000115249	0.00014197	0.811783
1250																			0.000118676	0.000149319	0.794787	0.000104207	0.000171093	0.609065	0.000138116	0.000160263	0.861806	8.63101e-05	0.000119683	0.721157	4.45833e-05	0.000271136	0.164431	0.00011342	0.00014197	0.798898
1251																			0.000121374	0.000155018	0.782966	0.00010367	0.000174598	0.593763	0.000142689	0.00015907	0.89702	8.63101e-05	0.000120823	0.714354	4.45833e-05	0.00027496	0.162145	0.000117078	0.000143561	0.815531
1252																			0.000118676	0.000157297	0.754472	0.000104207	0.000174916	0.595752	0.000142689	0.000161059	0.885946	8.63101e-05	0.000116263	0.742368	4.45833e-05	0.000273048	0.16328	0.000117078	0.00014197	0.824668
1253																			0.000118676	0.000156158	0.759979	0.000103132	0.000174916	0.58961	0.000142689	0.000160263	0.890343	8.63101e-05	0.000116263	0.742368	4.45833e-05	0.000272411	0.163662	0.000117078	0.00014197	0.824668
1254																			0.000118676	0.000156158	0.759979	0.000103132	0.000174916	0.58961	0.000142689	0.000159468	0.894783	8.90073e-05	0.000120823	0.736678	4.45833e-05	0.000278146	0.160288	0.000117078	0.000143561	0.815531
1255																			0.000118676	0.000152738	0.776993	0.000102058	0.000170456	0.598737	0.000142689	0.000158673	0.899268	8.90073e-05	0.000120823	0.736678	4.45833e-05	0.000278146	0.160288	0.000117078	0.000143561	0.815531
1256																			0.000118676	0.000156158	0.759979	0.000104207	0.000172367	0.604562	0.00014086	0.000159468	0.883312	8.63101e-05	0.000119683	0.721157	4.67319e-05	0.000278146	0.168012	0.000117078	0.000142766	0.820074
1257																			0.000118676	0.000156158	0.759979	0.000105281	0.000172367	0.610794	0.00014086	0.000158275	0.88997	8.63101e-05	0.000120823	0.714354	4.67319e-05	0.000278146	0.168012	0.000117078	0.000143561	0.815531
1258																			9.17045e-05	0.000129941	0.705738	8.48694e-05	0.000148153	0.572849	0.000118908	0.000137596	0.864181	8.63101e-05	0.000121962	0.707678	4.67319e-05	0.000278146	0.168012	0.000117078	0.000143561	0.815531
1259																			9.17045e-05	0.000129941	0.705738	8.59437e-05	0.000149428	0.575153	0.000118908	0.000137596	0.864181	8.63101e-05	0.000121962	0.707678	4.67319e-05	0.000277508	0.168398	0.000117078	0.000144356	0.811038
1260																			9.17045e-05	0.000126522	0.724812	8.48694e-05	0.00014879	0.570396	0.000117993	0.000136801	0.862519	8.63101e-05	0.000120823	0.714354	4.67319e-05	0.000278146	0.168012	0.000117078	0.000144356	0.811038
1261																			8.63101e-05	0.000111704	0.772669	8.05722e-05	0.000138913	0.580017	0.000108846	0.000124075	0.877263	8.90073e-05	0.000120823	0.736678	4.78062e-05	0.000278783	0.171482	0.000120737	0.000144356	0.836383
1262																			7.82186e-05	0.000101445	0.771041	6.98293e-05	0.000124257	0.561972	9.51262e-05	0.000107373	0.885946	8.90073e-05	0.000121962	0.729793	4.88805e-05	0.000280694	0.174141	0.000120737	0.000145152	0.8318
1263																			7.82186e-05	0.000101445	0.771041	6.98293e-05	0.000128718	0.542498	9.51262e-05	0.000108963	0.873012	8.90073e-05	0.000123102	0.723035	4.88805e-05	0.000280694	0.174141	0.000120737	0.000145152	0.8318
1264																			6.47326e-05	9.23267e-05	0.701125	5.69377e-05	0.000105141	0.541537	8.41501e-05	8.90794e-05	0.944664	8.63101e-05	0.000121962	0.707678	4.88805e-05	0.000277508	0.176141	0.000118908	0.00014197	0.837554
1265																			6.47326e-05	9.23267e-05	0.701125	5.8012e-05	0.000105778	0.548431	8.41501e-05	9.06701e-05	0.928091	8.36129e-05	0.000124242	0.672984	4.88805e-05	0.000280057	0.174537	0.000124396	0.000142766	0.871329
1266																			6.47326e-05	9.23267e-05	0.701125	5.69377e-05	0.000105141	0.541537	8.41501e-05	9.06701e-05	0.928091	8.63101e-05	0.000123102	0.701125	4.88805e-05	0.00027942	0.174935	0.000124396	0.000143561	0.866502
1267																			5.12466e-05	7.52292e-05	0.681207	4.67319e-05	9.17594e-05	0.509287	6.03686e-05	7.47631e-05	0.807465	8.90073e-05	0.000125382	0.709889	5.10291e-05	0.000283243	0.18016	0.000128055	0.000145152	0.882212
1268																			4.58523e-05	7.29495e-05	0.628548	3.76004e-05	8.98477e-05	0.41849	6.7686e-05	7.07863e-05	0.956201	8.63101e-05	0.000125382	0.688377	5.10291e-05	0.000285155	0.178952	0.000129884	0.000147538	0.880343
1269																			4.85495e-05	7.52292e-05	0.645354	3.86747e-05	9.23966e-05	0.418572	6.7686e-05	7.2377e-05	0.935186	9.17045e-05	0.000127662	0.71834	5.10291e-05	0.000287704	0.177367	0.000131713	0.000147538	0.892743
1270																			4.85495e-05	7.52292e-05	0.645354	3.86747e-05	9.04849e-05	0.427415	6.58566e-05	7.2377e-05	0.909911	9.44017e-05	0.000127662	0.739468	5.10291e-05	0.000289616	0.176196	0.000131713	0.000147538	0.892743
1271																			4.85495e-05	7.29495e-05	0.665521	3.54518e-05	9.11222e-05	0.389058	6.21979e-05	7.07863e-05	0.878672	9.44017e-05	0.000127662	0.739468	5.10291e-05	0.000289616	0.176196	0.000131713	0.000147538	0.892743
1272																			4.58523e-05	6.953e-05	0.65946	3.22289e-05	8.34755e-05	0.386088	5.85392e-05	6.28328e-05	0.931667	9.44017e-05	0.000126522	0.74613	5.10291e-05	0.000290253	0.175809	0.000131713	0.000147538	0.892743
1273																			2.96691e-05	5.69918e-05	0.520585	1.8263e-05	7.26428e-05	0.251409	4.39044e-05	4.69258e-05	0.935614	9.44017e-05	0.000125382	0.752913	5.10291e-05	0.000290253	0.175809	0.000133543	0.000146742	0.910048
1274																			3.23663e-05	5.5852e-05	0.579501	1.93373e-05	7.26428e-05	0.266197	4.75631e-05	4.69258e-05	1.01358	9.44017e-05	0.000127662	0.739468	5.21034e-05	0.000288978	0.180302	0.000133543	0.000146742	0.910048
1275																			3.23663e-05	5.69918e-05	0.567911	2.14859e-05	7.32801e-05	0.293203	4.75631e-05	4.85165e-05	0.98035	9.44017e-05	0.000127662	0.739468	5.21034e-05	0.000290253	0.17951	0.000135372	0.000147538	0.917541
1276																			2.96691e-05	5.35723e-05	0.553814	2.14859e-05	7.0094e-05	0.30653	4.75631e-05	4.69258e-05	1.01358	9.44017e-05	0.000127662	0.739468	5.31777e-05	0.000290253	0.183212	0.000135372	0.000147538	0.917541
1277																			3.23663e-05	5.35723e-05	0.604161	2.14859e-05	6.94567e-05	0.309342	4.93925e-05	4.69258e-05	1.05257	9.44017e-05	0.000127662	0.739468	5.31777e-05	0.000290253	0.183212	0.000133543	0.000146742	0.910048
1278																			2.15775e-05	4.78731e-05	0.450723	2.14859e-05	6.62707e-05	0.324215	4.57338e-05	4.53351e-05	1.00879	9.44017e-05	0.000127662	0.739468	5.31777e-05	0.00029089	0.18281	0.000135372	0.000148333	0.912621
1279																			2.42747e-05	4.55935e-05	0.532417	2.04116e-05	6.88195e-05	0.296596	4.57338e-05	4.69258e-05	0.974598	9.44017e-05	0.000127662	0.739468	5.31777e-05	0.00029089	0.18281	0.000135372	0.000148333	0.912621
1280																			2.42747e-05	4.55935e-05	0.532417	2.04116e-05	7.0094e-05	0.291204	4.57338e-05	4.61304e-05	0.991402	9.44017e-05	0.000126522	0.74613	5.31777e-05	0.000289616	0.183615	0.000135372	0.000148333	0.912621
1281																			2.15775e-05	4.44536e-05	0.485394	2.04116e-05	6.81823e-05	0.299368	4.02457e-05	4.37444e-05	0.920021	9.44017e-05	0.000127662	0.739468	5.31777e-05	0.000289616	0.183615	0.000135372	0.000148333	0.912621
1282																			2.15775e-05	4.33138e-05	0.498168	2.04116e-05	6.75451e-05	0.302193	3.84164e-05	4.37444e-05	0.878202	9.44017e-05	0.000126522	0.74613	5.31777e-05	0.000288341	0.184426	0.000133543	0.000146742	0.910048
1283																			2.15775e-05	4.33138e-05	0.498168	2.04116e-05	6.81823e-05	0.299368	3.84164e-05	4.37444e-05	0.878202	9.44017e-05	0.000124242	0.75982	5.31777e-05	0.000284518	0.186905	0.000133543	0.000144356	0.92509
1284																			2.15775e-05	4.21739e-05	0.511632	1.93373e-05	6.69079e-05	0.289014	3.84164e-05	4.13583e-05	0.928867	9.70989e-05	0.000127662	0.760596	5.31777e-05	0.000291527	0.182411	0.000135372	0.000147538	0.917541
1285																			2.15775e-05	4.44536e-05	0.485394	1.8263e-05	6.81823e-05	0.267856	3.84164e-05	4.37444e-05	0.878202	9.70989e-05	0.000125382	0.774425	5.31777e-05	0.000289616	0.183615	0.000135372	0.000147538	0.917541
1286																			2.15775e-05	4.44536e-05	0.485394	1.8263e-05	6.88195e-05	0.265376	3.84164e-05	4.37444e-05	0.878202	9.70989e-05	0.000121962	0.796137	5.21034e-05	0.000285155	0.182719	0.000135372	0.000146742	0.922514
1287																			2.15775e-05	4.44536e-05	0.485394	1.93373e-05	6.88195e-05	0.280986	3.84164e-05	4.37444e-05	0.878202	9.44017e-05	0.000126522	0.74613	5.74748e-05	0.000294076	0.195442	0.000137201	0.000148333	0.924954
1288																			2.15775e-05	4.44536e-05	0.485394	1.93373e-05	6.88195e-05	0.280986	3.84164e-05	4.37444e-05	0.878202	9.70989e-05	0.000127662	0.760596	5.74748e-05	0.000296625	0.193763	0.000139031	0.000147538	0.942339
1289																			2.15775e-05	3.98943e-05	0.540868	1.98745e-05	6.69079e-05	0.297042	3.9331e-05	4.2949e-05	0.915761	9.70989e-05	0.000127662	0.760596	5.74748e-05	0.000297262	0.193347	0.000139031	0.000146742	0.947447
1290																			2.15775e-05	4.33138e-05	0.498168	2.04116e-05	6.81823e-05	0.299368	4.02457e-05	4.21537e-05	0.954739	9.70989e-05	0.000127662	0.760596	5.64005e-05	0.000294713	0.191374	0.000139031	0.000146742	0.947447
1291																			2.15775e-05	4.21739e-05	0.511632	2.04116e-05	6.75451e-05	0.302193	3.84164e-05	4.21537e-05	0.911341	9.70989e-05	0.000126522	0.767448	5.74748e-05	0.000295988	0.19418	0.000139031	0.000147538	0.942339
1292																			2.15775e-05	4.21739e-05	0.511632	2.04116e-05	6.75451e-05	0.302193	3.75017e-05	4.13583e-05	0.906751	9.70989e-05	0.000126522	0.767448	5.85491e-05	0.000297899	0.19654	0.000139031	0.000147538	0.942339
1293																			1.88803e-05	3.87544e-05	0.487179	1.88002e-05	6.37218e-05	0.295035	2.65256e-05	3.89722e-05	0.680628	9.97961e-05	0.000125382	0.795936	5.74748e-05	0.000294076	0.195442	0.000137201	0.000148333	0.924954
1294																			1.61832e-05	4.21739e-05	0.383724	1.98745e-05	6.56334e-05	0.30281	3.01843e-05	3.89722e-05	0.774507	9.70989e-05	0.000124242	0.781529	5.74748e-05	0.000294713	0.19502	0.000137201	0.000147538	0.92994
1295																			1.88803e-05	4.10341e-05	0.460113	2.04116e-05	6.75451e-05	0.302193	3.6587e-05	4.13583e-05	0.884635	9.97961e-05	0.000123102	0.810676	5.74748e-05	0.000292802	0.196293	0.000139031	0.000149128	0.932288
1296																			1.88803e-05	3.98943e-05	0.47326	2.14859e-05	6.62707e-05	0.324215	3.47577e-05	4.0563e-05	0.856882	0.000102493	0.000125382	0.817448	6.06977e-05	0.000298537	0.203318	0.000146348	0.000150719	0.970998
1297																			1.07888e-05	3.19154e-05	0.338043	1.61144e-05	6.11729e-05	0.263424	3.29283e-05	3.73815e-05	0.880871	0.00010519	0.000128801	0.816687	6.06977e-05	0.000301085	0.201596	0.000150007	0.000151515	0.990049
1298																			1.07888e-05	3.30553e-05	0.326386	1.61144e-05	6.30846e-05	0.255442	3.29283e-05	3.65862e-05	0.90002	0.00010519	0.000128801	0.816687	6.28463e-05	0.00030236	0.207853	0.000153665	0.00015231	1.0089
1299																			1.07888e-05	3.30553e-05	0.326386	1.61144e-05	6.24473e-05	0.258048	3.1099e-05	3.73815e-05	0.831934	9.97961e-05	0.000126522	0.788766	6.28463e-05	0.000301723	0.208292	0.000144519	0.000150719	0.958861
1300																			1.07888e-05	3.19154e-05	0.338043	1.61144e-05	6.24473e-05	0.258048	3.1099e-05	3.65862e-05	0.850019	9.97961e-05	0.000126522	0.788766	6.28463e-05	0.000302997	0.207416	0.000144519	0.000150719	0.958861
1301																			1.07888e-05	3.07756e-05	0.350563	1.61144e-05	6.24473e-05	0.258048	3.1099e-05	3.65862e-05	0.850019	9.70989e-05	0.000127662	0.760596	6.28463e-05	0.000302997	0.207416	0.000144519	0.000151515	0.953827
1302																			1.07888e-05	3.19154e-05	0.338043	1.61144e-05	6.30846e-05	0.255442	3.1099e-05	3.65862e-05	0.850019	9.97961e-05	0.000127662	0.781723	6.28463e-05	0.000305546	0.205685	0.000144519	0.00015231	0.948846
1303																			1.07888e-05	3.07756e-05	0.350563	1.61144e-05	6.30846e-05	0.255442	3.1099e-05	3.73815e-05	0.831934	9.97961e-05	0.000127662	0.781723	6.39206e-05	0.00030682	0.208332	0.000144519	0.000151515	0.953827
1304																			1.07888e-05	3.07756e-05	0.350563	1.61144e-05	6.24473e-05	0.258048	3.1099e-05	3.65862e-05	0.850019	9.97961e-05	0.000126522	0.788766	6.39206e-05	0.00030682	0.208332	0.000144519	0.000151515	0.953827
1305																			1.07888e-05	3.07756e-05	0.350563	1.61144e-05	6.30846e-05	0.255442	3.1099e-05	3.65862e-05	0.850019	9.97961e-05	0.000126522	0.788766	6.39206e-05	0.00030682	0.208332	0.000144519	0.000151515	0.953827
1306																			1.07888e-05	3.19154e-05	0.338043	1.39659e-05	6.11729e-05	0.228301	2.92696e-05	3.73815e-05	0.782996	9.97961e-05	0.000126522	0.788766	6.39206e-05	0.000307458	0.207901	0.000144519	0.000151515	0.953827
1307																			1.07888e-05	3.19154e-05	0.338043	1.28916e-05	6.11729e-05	0.21074	2.92696e-05	3.65862e-05	0.800018	9.97961e-05	0.000125382	0.795936	6.28463e-05	0.000304272	0.206547	0.000144519	0.000149128	0.969089
1308																			1.07888e-05	3.19154e-05	0.338043	1.23544e-05	6.18101e-05	0.199877	2.83549e-05	3.65862e-05	0.775018	9.97961e-05	0.000125382	0.795936	6.39206e-05	0.00030682	0.208332	0.000144519	0.000148333	0.974285
1309																			1.07888e-05	2.96357e-05	0.364046	1.18173e-05	6.05357e-05	0.195211	2.83549e-05	3.49955e-05	0.810246	0.000102493	0.000124242	0.824948	6.60692e-05	0.000308095	0.214444	0.000144519	0.000150719	0.958861
1310																			1.07888e-05	3.07756e-05	0.350563	1.28916e-05	6.18101e-05	0.208567	2.92696e-05	3.73815e-05	0.782996	0.000102493	0.000125382	0.817448	6.60692e-05	0.000309369	0.213561	0.000144519	0.000151515	0.953827
1311																			1.3486e-05	2.96357e-05	0.455057	1.28916e-05	6.18101e-05	0.208567	2.92696e-05	3.73815e-05	0.782996	0.000102493	0.000124242	0.824948	6.60692e-05	0.000308732	0.214002	0.000146348	0.000149924	0.976149
1312																			1.3486e-05	3.07756e-05	0.438203	1.28916e-05	6.05357e-05	0.212958	2.92696e-05	3.65862e-05	0.800018	0.000102493	0.000125382	0.817448	6.60692e-05	0.000308732	0.214002	0.000146348	0.000151117	0.968443
1313																			1.3486e-05	3.07756e-05	0.438203	1.28916e-05	6.11729e-05	0.21074	2.92696e-05	3.73815e-05	0.782996	0.000102493	0.000124242	0.824948	6.49949e-05	0.000308095	0.210958	0.000146348	0.000151515	0.965901
1314																			1.61832e-05	5.12926e-05	0.315506	1.71887e-05	6.69079e-05	0.256902	5.12218e-05	5.72653e-05	0.894465	0.000102493	0.000124242	0.824948	6.49949e-05	0.000308095	0.210958	0.000146348	0.000151515	0.965901
1315																			1.61832e-05	5.24325e-05	0.308648	1.71887e-05	6.81823e-05	0.2521	5.12218e-05	5.80607e-05	0.882212	0.000102493	0.000124242	0.824948	6.49949e-05	0.000308732	0.210522	0.000146348	0.000151515	0.965901
1316																			1.61832e-05	5.35723e-05	0.302081	1.8263e-05	7.0094e-05	0.260551	5.30512e-05	6.04467e-05	0.877651	0.000102493	0.000125382	0.817448	6.60692e-05	0.000312555	0.211384	0.000146348	0.00015231	0.960857
1317																			1.61832e-05	5.35723e-05	0.302081	1.8263e-05	7.0094e-05	0.260551	5.30512e-05	6.04467e-05	0.877651	9.97961e-05	0.000127662	0.781723	6.60692e-05	0.000311918	0.211816	0.000146348	0.00015231	0.960857
1318																			1.61832e-05	5.35723e-05	0.302081	1.88002e-05	7.07312e-05	0.265798	5.30512e-05	6.20375e-05	0.855148	9.97961e-05	0.000125382	0.795936	6.49949e-05	0.000310006	0.209657	0.000144519	0.000151515	0.953827
1319																			5.12466e-05	8.3208e-05	0.615886	4.94176e-05	0.000120434	0.410329	7.3174e-05	0.000104986	0.696985	9.70989e-05	0.000124242	0.781529	6.60692e-05	0.000305546	0.216233	0.000146348	0.000150719	0.970998
1320																			5.12466e-05	8.3208e-05	0.615886	5.04919e-05	0.000121071	0.417043	7.3174e-05	0.000106577	0.686583	9.44017e-05	0.000125382	0.752913	6.60692e-05	0.000305546	0.216233	0.000146348	0.000151515	0.965901
1321																			5.12466e-05	8.3208e-05	0.615886	4.94176e-05	0.000120434	0.410329	7.3174e-05	0.000107373	0.681497	9.70989e-05	0.000125382	0.774425	6.60692e-05	0.000312555	0.211384	0.000146348	0.000153105	0.955866
1322																			5.12466e-05	8.3208e-05	0.615886	4.83433e-05	0.000121709	0.397205	7.043e-05	0.000106577	0.660836	0.000102493	0.000132221	0.775166	6.82178e-05	0.000315104	0.216493	0.000148177	0.000154696	0.957862
1323																			5.12466e-05	8.3208e-05	0.615886	4.83433e-05	0.000119797	0.403544	6.67713e-05	0.000106577	0.626507	0.00010519	0.000132221	0.795566	6.82178e-05	0.000315741	0.216056	0.000148177	0.000154696	0.957862
1324																			5.12466e-05	8.3208e-05	0.615886	4.94176e-05	0.000120434	0.410329	6.95153e-05	0.000108168	0.642662	0.000102493	0.000132221	0.775166	6.92921e-05	0.00031829	0.217701	0.000148177	0.000154696	0.957862
1325																			5.12466e-05	8.3208e-05	0.615886	4.83433e-05	0.000117885	0.410088	6.7686e-05	0.000104986	0.644712	0.000102493	0.000131081	0.781907	6.92921e-05	0.000316379	0.219016	0.000148177	0.000154696	0.957862
1326																			5.6641e-05	8.3208e-05	0.680716	4.94176e-05	0.000119797	0.412512	7.043e-05	0.000108168	0.651118	0.000102493	0.000132221	0.775166	7.03664e-05	0.000317653	0.22152	0.000148177	0.000153901	0.962812
1327																			5.93382e-05	8.3208e-05	0.713131	5.37148e-05	0.000124257	0.432286	7.50034e-05	0.000112145	0.668809	0.00010519	0.00013792	0.762691	7.03664e-05	0.000317016	0.221965	0.000150007	0.000156287	0.959818
1328																			5.93382e-05	8.3208e-05	0.713131	5.37148e-05	0.000125532	0.427898	7.50034e-05	0.000112145	0.668809	0.000107888	0.00013906	0.775835	7.14407e-05	0.000321476	0.222227	0.000153665	0.000159468	0.963613
1329																			6.20354e-05	7.97885e-05	0.777498	5.31777e-05	0.000121071	0.439226	7.59181e-05	0.000112145	0.676966	0.000107888	0.00013906	0.775835	7.14407e-05	0.000322114	0.221787	0.000153665	0.000161059	0.954096
1330																			6.47326e-05	8.09284e-05	0.799875	5.53263e-05	0.000124895	0.442983	7.59181e-05	0.00011294	0.672198	0.000110585	0.0001402	0.788766	7.2515e-05	0.000324025	0.223794	0.000155495	0.000161854	0.96071
1331																			6.47326e-05	8.20682e-05	0.788766	5.69377e-05	0.000128081	0.444545	7.68327e-05	0.00011294	0.680297	0.000110585	0.00013906	0.795231	7.35893e-05	0.000327849	0.224461	0.000159154	0.000161854	0.983315
1332																			6.47326e-05	8.3208e-05	0.777961	5.69377e-05	0.00013063	0.435871	7.86621e-05	0.000115326	0.682084	0.000110585	0.0001402	0.788766	7.46636e-05	0.000327849	0.227738	0.000160983	0.000161854	0.994617
1333																			6.47326e-05	8.43479e-05	0.767448	5.69377e-05	0.00013063	0.435871	7.86621e-05	0.000116121	0.677413	0.000110585	0.0001402	0.788766	7.57379e-05	0.000330397	0.229233	0.000164642	0.000162649	1.01225
1334																			6.47326e-05	8.43479e-05	0.767448	5.69377e-05	0.000131267	0.433755	7.86621e-05	0.000116917	0.672804	0.000110585	0.0001402	0.788766	7.57379e-05	0.000330397	0.229233	0.000164642	0.000163445	1.00732
1335																			6.47326e-05	8.89072e-05	0.728092	5.8012e-05	0.000133816	0.433521	7.86621e-05	0.000117712	0.668258	0.000110585	0.0001402	0.788766	7.57379e-05	0.000331672	0.228352	0.000162812	0.000161854	1.00592
1336																			6.47326e-05	8.89072e-05	0.728092	5.8012e-05	0.000133816	0.433521	7.86621e-05	0.000116121	0.677413	0.000110585	0.00014134	0.782405	7.57379e-05	0.000332946	0.227478	0.000164642	0.000162649	1.01225
1337																			6.47326e-05	8.89072e-05	0.728092	5.8012e-05	0.000136365	0.425418	8.04914e-05	0.000117712	0.683799	0.000113282	0.00014134	0.801488	7.68122e-05	0.000334221	0.229825	0.000164642	0.000161854	1.01722
1338																			6.47326e-05	8.89072e-05	0.728092	5.8012e-05	0.000138276	0.419537	8.04914e-05	0.000117712	0.683799	0.000113282	0.00014248	0.795076	7.78865e-05	0.000336132	0.231714	0.000166471	0.000163445	1.01851
1339																			6.47326e-05	8.89072e-05	0.728092	5.8012e-05	0.000137639	0.421479	8.04914e-05	0.000117712	0.683799	0.000113282	0.00014248	0.795076	7.78865e-05	0.000337407	0.230838	0.000166471	0.00016424	1.01358
1340																			6.47326e-05	8.89072e-05	0.728092	5.90863e-05	0.000137639	0.429284	8.04914e-05	0.000117712	0.683799	0.000113282	0.000144759	0.782555	7.78865e-05	0.000337407	0.230838	0.000166471	0.00016424	1.01358
1341																			6.47326e-05	8.89072e-05	0.728092	5.90863e-05	0.000140188	0.421479	8.04914e-05	0.000117712	0.683799	0.000113282	0.000144759	0.782555	7.78865e-05	0.000336132	0.231714	0.000166471	0.00016424	1.01358
1342																			6.47326e-05	9.00471e-05	0.718875	5.90863e-05	0.000138913	0.425346	8.23208e-05	0.000116917	0.704098	0.000113282	0.000149319	0.75866	7.89608e-05	0.000338044	0.233581	0.0001683	0.000167422	1.00525
1343																			6.47326e-05	9.00471e-05	0.718875	5.90863e-05	0.000140825	0.419572	8.14061e-05	0.000117712	0.69157	0.000113282	0.000148179	0.764496	7.89608e-05	0.000338681	0.233142	0.0001683	0.000169808	0.991123
1344																			6.20354e-05	8.89072e-05	0.697754	5.64005e-05	0.000140188	0.402321	7.59181e-05	0.000116121	0.653782	0.000113282	0.000148179	0.764496	8.11094e-05	0.00034123	0.237697	0.00017013	0.000170603	0.997225
1345																			6.20354e-05	9.00471e-05	0.688922	5.85491e-05	0.000140188	0.417648	7.95768e-05	0.000117712	0.676029	0.000113282	0.000151598	0.747252	8.3258e-05	0.000349514	0.238211	0.000175618	0.000172989	1.0152
1346																			6.20354e-05	8.89072e-05	0.697754	6.01606e-05	0.000142737	0.421479	8.59795e-05	0.000119303	0.720683	0.000113282	0.000157297	0.720178	8.3258e-05	0.000355249	0.234365	0.000179276	0.000176966	1.01306
1347																			6.20354e-05	8.77674e-05	0.706816	6.01606e-05	0.000143374	0.419606	8.59795e-05	0.000118507	0.72552	0.000110585	0.000153878	0.718653	7.6275e-05	0.000347284	0.219633	0.000171959	0.000171001	1.0056
1348																			6.47326e-05	8.43479e-05	0.767448	5.85491e-05	0.000140188	0.417648	8.32355e-05	0.000115326	0.72174	0.000110585	0.000155018	0.713369	7.84236e-05	0.000347284	0.22582	0.000173788	0.000173387	1.00232
1349																			6.47326e-05	8.66276e-05	0.747252	5.85491e-05	0.000144648	0.404769	8.32355e-05	0.000120098	0.693062	0.000113282	0.000161857	0.699891	8.75551e-05	0.000360984	0.242546	0.000181106	0.000183329	0.987875
1350																			6.47326e-05	8.77674e-05	0.737547	5.85491e-05	0.000145286	0.402993	8.50648e-05	0.000120893	0.703634	0.000113282	0.000161857	0.699891	8.75551e-05	0.000362258	0.241693	0.000181106	0.000183329	0.987875
1351																			6.47326e-05	8.77674e-05	0.737547	5.85491e-05	0.000145286	0.402993	8.41501e-05	0.000121689	0.691519	0.000113282	0.000161857	0.699891	8.97037e-05	0.00036417	0.246324	0.000181106	0.000184919	0.979377
1352																			5.93382e-05	8.3208e-05	0.713131	5.69377e-05	0.000142737	0.3989	8.23208e-05	0.000116121	0.70892	0.000113282	0.000165276	0.68541	9.18523e-05	0.00036417	0.252224	0.000181106	0.00018651	0.971024
1353																			5.6641e-05	8.43479e-05	0.671517	5.8012e-05	0.000140825	0.411943	8.59795e-05	0.000116121	0.740428	0.000113282	0.000165276	0.68541	9.18523e-05	0.000364807	0.251783	0.000181106	0.000188896	0.958758
1354																			5.93382e-05	8.43479e-05	0.703494	5.8012e-05	0.000141462	0.410088	8.59795e-05	0.000116917	0.735391	0.000110585	0.000166416	0.664508	9.18523e-05	0.000364807	0.251783	0.000179276	0.000190487	0.941149
1355																			6.20354e-05	8.43479e-05	0.735471	5.8012e-05	0.000142737	0.406426	8.78088e-05	0.000116917	0.751037	0.000118676	0.000167556	0.70828	9.18523e-05	0.000370542	0.247886	0.000182935	0.00019685	0.929314
1356																			6.20354e-05	8.43479e-05	0.735471	5.85491e-05	0.000144011	0.40656	9.05529e-05	0.000116121	0.779812	0.000118676	0.000168696	0.703494	9.18523e-05	0.000371817	0.247037	0.000182935	0.000199236	0.918184
1357																			5.93382e-05	8.3208e-05	0.713131	5.64005e-05	0.000144011	0.39164	9.05529e-05	0.000115326	0.78519	0.000121374	0.000168696	0.719482	9.29266e-05	0.000372454	0.249498	0.000182935	0.000199236	0.918184
1358																			5.93382e-05	8.43479e-05	0.703494	5.69377e-05	0.000145923	0.39019	9.14675e-05	0.000114531	0.798629	0.000121374	0.000168696	0.719482	9.29266e-05	0.000373728	0.248648	0.000182935	0.000199236	0.918184
1359																			5.93382e-05	8.54877e-05	0.694114	5.69377e-05	0.000145286	0.391902	9.32969e-05	0.000115326	0.808984	0.000115979	0.000169836	0.682891	9.29266e-05	0.000374365	0.248224	0.000190252	0.000199236	0.954912
1360																			5.93382e-05	8.54877e-05	0.694114	5.69377e-05	0.000145923	0.39019	9.51262e-05	0.000115326	0.824846	0.000118676	0.000170975	0.694114	9.40009e-05	0.000376277	0.249818	0.000193911	0.000201622	0.961757
1361																			5.93382e-05	8.54877e-05	0.694114	5.8012e-05	0.000148472	0.390727	9.51262e-05	0.000116121	0.819197	0.000118676	0.000170975	0.694114	9.40009e-05	0.000376277	0.249818	0.000193911	0.000201622	0.961757
1362																			5.93382e-05	9.00471e-05	0.658969	5.64005e-05	0.000148472	0.379874	9.32969e-05	0.000120098	0.776839	0.000115979	0.000170975	0.678339	9.40009e-05	0.000377552	0.248975	0.000193911	0.000201622	0.961757
1363																			6.20354e-05	9.11869e-05	0.680311	5.8012e-05	0.000154844	0.374648	9.69556e-05	0.000121689	0.79675	0.000118676	0.000170975	0.694114	9.40009e-05	0.000377552	0.248975	0.000193911	0.000201622	0.961757
1364																			6.20354e-05	9.23267e-05	0.671912	5.90863e-05	0.000156118	0.378471	9.69556e-05	0.00012487	0.776451	0.000118676	0.000170975	0.694114	9.40009e-05	0.000376914	0.249396	0.000193911	0.000201622	0.961757
1365																			6.20354e-05	9.23267e-05	0.671912	5.90863e-05	0.000155481	0.380022	9.69556e-05	0.000122484	0.791576	0.000118676	0.000173255	0.684981	9.50752e-05	0.000378826	0.250973	0.000193911	0.000201622	0.961757
1366																			6.47326e-05	9.34666e-05	0.692575	6.01606e-05	0.000156756	0.383786	9.69556e-05	0.00012487	0.776451	0.000113282	0.000170975	0.662563	8.7018e-05	0.000367037	0.237082	0.000188423	0.000194066	0.970924
1367																			6.47326e-05	9.34666e-05	0.692575	6.12349e-05	0.000156756	0.390639	9.69556e-05	0.00012487	0.776451	0.000118676	0.000175535	0.676085	9.50752e-05	0.000378826	0.250973	0.000195741	0.000202417	0.967016
1368																			6.47326e-05	9.34666e-05	0.692575	6.12349e-05	0.000156118	0.392234	9.87849e-05	0.00012487	0.791101	0.000118676	0.000176675	0.671723	9.61495e-05	0.000382012	0.251692	0.000195741	0.000203212	0.963231
1369																			6.47326e-05	9.34666e-05	0.692575	6.12349e-05	0.000156756	0.390639	9.87849e-05	0.000124075	0.796172	0.000115979	0.000178954	0.648094	9.72238e-05	0.000383924	0.253237	0.000193911	0.000202417	0.957978
1370																			6.47326e-05	9.46064e-05	0.684231	6.12349e-05	0.000157393	0.389058	9.87849e-05	0.000124075	0.796172	0.000115979	0.000178954	0.648094	9.93724e-05	0.000385198	0.257977	0.000195741	0.000207985	0.94113
1371																			6.47326e-05	9.46064e-05	0.684231	6.01606e-05	0.00015803	0.380691	9.87849e-05	0.00012487	0.791101	0.000115979	0.000180094	0.643992	0.000102595	0.000392845	0.26116	0.00019757	0.000209575	0.942716
1372																			6.47326e-05	9.46064e-05	0.684231	5.90863e-05	0.000157393	0.375407	9.87849e-05	0.00012328	0.801308	0.000118676	0.000183514	0.64669	0.000102595	0.000394119	0.260315	0.000201229	0.000211961	0.949365
1373																			6.47326e-05	9.46064e-05	0.684231	6.01606e-05	0.00015803	0.380691	9.87849e-05	0.00012328	0.801308	0.000121374	0.000184653	0.657305	0.000102595	0.000394119	0.260315	0.000203058	0.000214347	0.947331
1374																			6.47326e-05	9.46064e-05	0.684231	6.01606e-05	0.00015803	0.380691	9.87849e-05	0.000122484	0.806512	0.000121374	0.000184653	0.657305	0.000104744	0.000393482	0.266197	0.000203058	0.000216733	0.936902
1375																			6.20354e-05	9.34666e-05	0.663718	5.85491e-05	0.000154844	0.378117	9.14675e-05	0.000120893	0.756596	0.000121374	0.000186933	0.649289	0.000104744	0.000394119	0.265767	0.000203058	0.000219119	0.9267
1376																			6.20354e-05	9.34666e-05	0.663718	5.85491e-05	0.000152932	0.382844	9.14675e-05	0.000118507	0.77183	0.000121374	0.000186933	0.649289	0.000104744	0.000395394	0.26491	0.000201229	0.000218324	0.921697
1377																			6.47326e-05	9.46064e-05	0.684231	6.01606e-05	0.000156118	0.385352	9.87849e-05	0.000121689	0.811783	0.000121374	0.000184653	0.657305	0.000104744	0.000394119	0.265767	0.000201229	0.000215938	0.931881
1378																			6.47326e-05	9.46064e-05	0.684231	6.01606e-05	0.000156118	0.385352	9.87849e-05	0.000121689	0.811783	0.000121374	0.000184653	0.657305	0.000104744	0.000394119	0.265767	0.000201229	0.000214347	0.938797
1379																			6.47326e-05	9.34666e-05	0.692575	6.01606e-05	0.000156118	0.385352	9.87849e-05	0.000120893	0.817124	0.000121374	0.000182374	0.665521	0.000104744	0.000393482	0.266197	0.000201229	0.000215143	0.935326
1380																			6.47326e-05	9.34666e-05	0.692575	6.12349e-05	0.000156756	0.390639	9.87849e-05	0.000121689	0.811783	0.00010519	0.000155018	0.678571	7.46636e-05	0.000339956	0.219627	0.000160983	0.000172989	0.930596
1381																			6.47326e-05	9.46064e-05	0.684231	6.12349e-05	0.000156756	0.390639	0.000100614	0.000121689	0.826816	0.00010519	0.000159577	0.659183	7.46636e-05	0.000343142	0.217588	0.000160983	0.000172989	0.930596
1382																			6.47326e-05	9.46064e-05	0.684231	6.12349e-05	0.000157393	0.389058	0.000100614	0.00012328	0.816147	0.00010519	0.000160717	0.654508	7.46636e-05	0.000345053	0.216383	0.000162812	0.00017617	0.924174
1383																			6.74298e-05	9.46064e-05	0.71274	6.01606e-05	0.000157393	0.382232	0.000100614	0.00012328	0.816147	0.00010519	0.000160717	0.654508	7.46636e-05	0.000345691	0.215984	0.000162812	0.000176966	0.920021
1384																			6.74298e-05	9.46064e-05	0.71274	6.01606e-05	0.00015803	0.380691	0.000100614	0.00012328	0.816147	0.00010519	0.000160717	0.654508	7.46636e-05	0.000345691	0.215984	0.000162812	0.000176966	0.920021
1385																			6.74298e-05	9.46064e-05	0.71274	6.12349e-05	0.000158667	0.385933	0.000100614	0.00012328	0.816147	0.00010519	0.000159577	0.659183	7.35893e-05	0.000342505	0.214856	0.000159154	0.000175375	0.907503
1386																			6.74298e-05	9.34666e-05	0.721432	6.12349e-05	0.000158667	0.385933	0.000100614	0.00012328	0.816147	0.00010519	0.000159577	0.659183	7.35893e-05	0.000343779	0.21406	0.000159154	0.00017617	0.903406
1387																			6.74298e-05	9.23267e-05	0.730339	6.01606e-05	0.00015803	0.380691	0.000100614	0.000121689	0.826816	0.00010519	0.000159577	0.659183	7.35893e-05	0.000343779	0.21406	0.000159154	0.000175375	0.907503
1388																			6.74298e-05	9.23267e-05	0.730339	6.01606e-05	0.00015803	0.380691	0.000100614	0.000121689	0.826816	0.000102493	0.000156158	0.656345	6.55321e-05	0.000329442	0.198919	0.000151836	0.000167024	0.909068
1389																			6.74298e-05	9.23267e-05	0.730339	5.90863e-05	0.00015803	0.373893	0.000100614	0.000121689	0.826816	0.000102493	0.000156158	0.656345	6.55321e-05	0.000330716	0.198152	0.000151836	0.000166229	0.913418
1390																			6.74298e-05	9.00471e-05	0.748828	5.69377e-05	0.000154207	0.36923	9.69556e-05	0.000113735	0.852467	9.70989e-05	0.000152738	0.635722	6.12349e-05	0.000321795	0.190292	0.000150007	0.000163047	0.920021
1391																			6.47326e-05	9.00471e-05	0.718875	5.69377e-05	0.00015357	0.370762	9.23822e-05	0.000113735	0.812256	9.70989e-05	0.000153878	0.631013	6.33835e-05	0.000324981	0.195037	0.000150007	0.000163843	0.915555
1392																			6.74298e-05	9.00471e-05	0.748828	5.90863e-05	0.000157393	0.375407	9.69556e-05	0.000116917	0.82927	9.70989e-05	0.000157297	0.617295	6.76807e-05	0.000331991	0.203863	0.000153665	0.000167819	0.91566
1393																			6.74298e-05	9.00471e-05	0.748828	5.90863e-05	0.00015803	0.373893	9.69556e-05	0.000116917	0.82927	9.70989e-05	0.000157297	0.617295	6.8755e-05	0.000331991	0.207099	0.000153665	0.00016941	0.907063
1394																			6.74298e-05	9.00471e-05	0.748828	5.90863e-05	0.00015803	0.373893	9.69556e-05	0.000116917	0.82927	9.70989e-05	0.000157297	0.617295	6.76807e-05	0.000324981	0.20826	0.000148177	0.000164638	0.90002
1395																			6.74298e-05	9.00471e-05	0.748828	5.90863e-05	0.00015803	0.373893	9.60409e-05	0.000116121	0.827073	9.44017e-05	0.000156158	0.604529	6.44578e-05	0.000326256	0.197568	0.000146348	0.000167024	0.87621
1396																			6.74298e-05	8.89072e-05	0.758429	6.01606e-05	0.000157393	0.382232	9.60409e-05	0.000115326	0.832777	9.44017e-05	0.000153878	0.613485	6.33835e-05	0.000325618	0.194656	0.000142689	0.000167024	0.854305
1397																			6.74298e-05	8.77674e-05	0.768278	6.06977e-05	0.000156756	0.387213	9.51262e-05	0.000116121	0.819197	9.44017e-05	0.000155018	0.608974	6.55321e-05	0.000328167	0.199691	0.000144519	0.000168615	0.857095
1398																			7.0127e-05	8.89072e-05	0.788766	6.28463e-05	0.000159304	0.394504	9.69556e-05	0.000116917	0.82927	9.44017e-05	0.000152738	0.618063	6.44578e-05	0.000324981	0.198343	0.000144519	0.000167819	0.861157
1399																			7.0127e-05	9.11869e-05	0.769047	6.23092e-05	0.000160579	0.388028	0.000100614	0.000116917	0.860564	9.44017e-05	0.000150458	0.627427	6.23092e-05	0.00031606	0.197143	0.000139031	0.000162252	0.856882
1400																			7.0127e-05	9.00471e-05	0.778781	6.23092e-05	0.000159942	0.389574	0.000102444	0.000116121	0.882212	9.17045e-05	0.000155018	0.591574	6.23092e-05	0.000319246	0.195176	0.000139031	0.000165433	0.840404
1401																			7.0127e-05	9.00471e-05	0.778781	6.23092e-05	0.000160579	0.388028	0.000104273	0.000118507	0.879886	9.44017e-05	0.000156158	0.604529	6.33835e-05	0.000319883	0.198146	0.000144519	0.000165433	0.873577
1402																			7.0127e-05	8.89072e-05	0.788766	6.23092e-05	0.000161853	0.384973	0.000102444	0.000117712	0.87029	9.44017e-05	0.000150458	0.627427	6.44578e-05	0.000318609	0.20231	0.000137201	0.000163843	0.837398
1403																			6.74298e-05	8.89072e-05	0.758429	6.12349e-05	0.000161216	0.379831	0.000102444	0.000116917	0.87621	9.44017e-05	0.000151598	0.62271	6.55321e-05	0.000319246	0.205271	0.000135372	0.000162252	0.834333
1404																			6.74298e-05	8.89072e-05	0.758429	6.12349e-05	0.000161216	0.379831	0.000102444	0.000117712	0.87029	9.17045e-05	0.000149319	0.614154	6.44578e-05	0.000314786	0.204767	0.000135372	0.000159866	0.846785
1405																			5.93382e-05	7.86487e-05	0.754472	5.37148e-05	0.000151658	0.354184	9.14675e-05	0.000108168	0.845607	9.44017e-05	0.000147039	0.642019	6.23092e-05	0.000310962	0.200375	0.000135372	0.000153503	0.881885
1406																			5.93382e-05	7.97885e-05	0.743694	5.37148e-05	0.000152295	0.352702	9.14675e-05	0.000108963	0.839435	8.63101e-05	0.00014134	0.610657	6.33835e-05	0.000298855	0.212088	0.000122567	0.000147935	0.828513
1407																			5.93382e-05	8.3208e-05	0.713131	5.8012e-05	0.000152932	0.379331	9.87849e-05	0.000113735	0.868551	9.17045e-05	0.000116263	0.788766	5.47891e-05	0.000247878	0.221033	0.000118908	0.000134414	0.884635
1408																			5.93382e-05	8.09284e-05	0.733219	5.90863e-05	0.000152295	0.387972	9.69556e-05	0.000113735	0.852467	7.55214e-05	9.57462e-05	0.788766	5.04919e-05	0.00020391	0.247619	0.000106102	0.000113735	0.932888
1409																			5.93382e-05	7.97885e-05	0.743694	5.90863e-05	0.000151021	0.391246	9.69556e-05	0.000113735	0.852467	9.70989e-05	0.000133361	0.728092	6.23092e-05	0.000289297	0.215381	0.000133543	0.00016941	0.788281
1410																			5.93382e-05	7.97885e-05	0.743694	5.90863e-05	0.000151658	0.389603	9.87849e-05	0.000113735	0.868551	9.44017e-05	0.000127662	0.739468	6.23092e-05	0.000279739	0.222741	0.000122567	0.000159866	0.766684
1411																			5.6641e-05	7.97885e-05	0.709889	5.64005e-05	0.000149746	0.376641	9.32969e-05	0.000110554	0.843904	0.000102493	0.000159577	0.642281	6.44578e-05	0.0003116	0.206861	0.00014086	0.000199633	0.705594
1412																			5.93382e-05	8.43479e-05	0.703494	6.01606e-05	0.000155481	0.386932	9.78703e-05	0.000113735	0.860509	0.000121374	0.000188073	0.645354	8.27208e-05	0.000403359	0.20508	0.00017013	0.000252127	0.674779
1413																			5.93382e-05	8.3208e-05	0.713131	5.8012e-05	0.000152932	0.379331	9.60409e-05	0.000108168	0.887888	0.000124071	0.000194342	0.638415	8.48694e-05	0.000408457	0.207781	0.000166471	0.000265648	0.626661
1414																			5.93382e-05	8.20682e-05	0.723035	5.8012e-05	0.000152295	0.380918	9.51262e-05	0.000106577	0.892557	0.000124071	0.000202321	0.613238	8.80923e-05	0.000414829	0.212358	0.00017013	0.00027201	0.625453
1415																			6.20354e-05	8.09284e-05	0.766547	5.90863e-05	0.000151658	0.389603	9.78703e-05	0.000109759	0.891687	0.000124071	0.0002103	0.589971	9.23895e-05	0.000451787	0.204498	0.000177447	0.000291894	0.607916
1416																			6.20354e-05	8.3208e-05	0.745546	6.12349e-05	0.00015357	0.398744	0.000100614	0.000111349	0.903592	0.000129465	0.000255893	0.505934	0.000100984	0.000491932	0.20528	0.000184764	0.00035075	0.526769
1417																			6.20354e-05	8.3208e-05	0.745546	6.1772e-05	0.000154207	0.400579	9.87849e-05	0.000112145	0.880871	0.000140254	0.000272991	0.513768	0.000108504	0.000528891	0.205154	0.000195741	0.000386541	0.50639
1418																			6.20354e-05	7.75089e-05	0.800365	6.01606e-05	0.000151021	0.39836	9.87849e-05	0.000108963	0.90659	0.000140254	0.000284389	0.493176	0.000109578	0.000543547	0.201598	0.000201229	0.000397676	0.506011
1419																			5.39438e-05	7.18097e-05	0.751206	5.58634e-05	0.000143374	0.389634	8.96382e-05	0.000104191	0.860325	0.000137557	0.000285529	0.481761	0.000108504	0.000534626	0.202953	0.00019757	0.000388927	0.507987
1420																			5.6641e-05	7.29495e-05	0.776441	5.8012e-05	0.000141462	0.410088	9.14675e-05	0.000105782	0.864681	0.000140254	0.000282109	0.497161	0.00010743	0.000526342	0.204106	0.000192082	0.000380178	0.505242
1421																			5.12466e-05	6.04113e-05	0.848295	4.94176e-05	0.000116611	0.423782	7.68327e-05	8.74887e-05	0.878202	0.000151043	0.000303766	0.497233	0.000116024	0.000567124	0.204583	0.000208546	0.000413583	0.504242
1422																			5.93382e-05	7.52292e-05	0.788766	5.8012e-05	0.000137639	0.421479	8.96382e-05	0.000108168	0.828695	0.000156437	0.000314025	0.498168	0.00012247	0.000580505	0.210971	0.000214034	0.000427104	0.501129
1423																			5.6641e-05	7.6369e-05	0.741675	6.01606e-05	0.000145286	0.414085	9.32969e-05	0.000113735	0.820298	0.000159134	0.000324283	0.490726	0.000127841	0.00059771	0.213885	0.000223181	0.000446192	0.50019
1424																			5.6641e-05	7.75089e-05	0.730768	6.23092e-05	0.00014656	0.425144	9.32969e-05	0.000116121	0.803443	0.000159134	0.000324283	0.490726	0.000127841	0.000597073	0.214113	0.000223181	0.000446192	0.50019
1425																			6.20354e-05	7.86487e-05	0.788766	6.23092e-05	0.00014656	0.425144	9.51262e-05	0.000116917	0.813624	0.00015374	0.000317444	0.484305	0.000125693	0.00058624	0.214405	0.000221351	0.000440625	0.502358
1426																			6.20354e-05	7.86487e-05	0.788766	6.23092e-05	0.000145923	0.427001	9.69556e-05	0.000119303	0.812685	0.000164529	0.000332262	0.495177	0.000131064	0.000604083	0.216964	0.000230498	0.000450965	0.511123
1427																			6.20354e-05	7.75089e-05	0.800365	6.33835e-05	0.00014656	0.432474	9.69556e-05	0.000119303	0.812685	0.000167226	0.000343661	0.486602	0.000132138	0.000610455	0.216459	0.000232328	0.000462099	0.502765
1428																			5.6641e-05	7.6369e-05	0.741675	6.12349e-05	0.000145923	0.419639	9.05529e-05	0.000117712	0.769274	0.000167226	0.000343661	0.486602	0.000125693	0.000598348	0.210066	0.000228669	0.00045176	0.506173
1429																			6.20354e-05	7.97885e-05	0.777498	6.23092e-05	0.00014656	0.425144	9.87849e-05	0.000121689	0.811783	0.000167226	0.00034936	0.478664	0.000132138	0.000609817	0.216685	0.000239645	0.000459713	0.521292
1430																			6.20354e-05	7.97885e-05	0.777498	6.33835e-05	0.000147197	0.430602	9.87849e-05	0.000121689	0.811783	0.000167226	0.000352779	0.474024	0.000131064	0.000613641	0.213584	0.000239645	0.000462099	0.5186
1431																			5.93382e-05	8.20682e-05	0.723035	6.33835e-05	0.000144648	0.43819	9.87849e-05	0.000120893	0.817124	0.000167226	0.000353919	0.472497	0.000132138	0.000615552	0.214666	0.000241474	0.000464486	0.519875
1432																			5.93382e-05	8.3208e-05	0.713131	6.33835e-05	0.000145923	0.434363	9.87849e-05	0.000122484	0.806512	0.000167226	0.000355059	0.470981	0.000133213	0.000617464	0.215742	0.000241474	0.000464486	0.519875
1433																			5.93382e-05	8.43479e-05	0.703494	6.12349e-05	0.000145923	0.419639	9.51262e-05	0.000119303	0.797351	0.000169923	0.000359618	0.472509	0.000135361	0.000617464	0.219221	0.000241474	0.000465281	0.518986
1434																			6.20354e-05	8.43479e-05	0.735471	6.23092e-05	0.000147197	0.423304	9.87849e-05	0.000121689	0.811783	0.00017262	0.000359618	0.48001	0.000135361	0.000618101	0.218995	0.000241474	0.000465281	0.518986
1435																			6.20354e-05	8.43479e-05	0.735471	6.33835e-05	0.000148472	0.426906	9.69556e-05	0.000121689	0.79675	0.00017262	0.000359618	0.48001	0.000135361	0.000617464	0.219221	0.000241474	0.000464486	0.519875
1436																			6.20354e-05	8.3208e-05	0.745546	6.33835e-05	0.000149109	0.425082	9.69556e-05	0.000122484	0.791576	0.00017262	0.000359618	0.48001	0.000136436	0.00061619	0.221418	0.000245133	0.000464486	0.527752
1437																			6.20354e-05	8.20682e-05	0.755901	6.28463e-05	0.000147197	0.426953	9.60409e-05	0.000120098	0.799687	0.000178015	0.000371017	0.479802	0.000141807	0.000631483	0.224562	0.000256109	0.000482779	0.53049
1438																			6.20354e-05	8.20682e-05	0.755901	6.1772e-05	0.00014656	0.421479	9.60409e-05	0.000120098	0.799687	0.000188803	0.000380135	0.496674	0.000149327	0.000640404	0.233177	0.000265256	0.0004963	0.534467
1439																			6.20354e-05	8.54877e-05	0.725665	6.66064e-05	0.000152295	0.437351	9.87849e-05	0.00012328	0.801308	0.000199592	0.000388114	0.514261	0.00016007	0.000656972	0.243648	0.000283549	0.000509025	0.557044
1440																			6.20354e-05	8.43479e-05	0.735471	6.71435e-05	0.000152295	0.440878	9.78703e-05	0.00012487	0.783776	0.000202289	0.000388114	0.521211	0.000165442	0.00065952	0.250851	0.000287208	0.000513002	0.559858
1441																			6.20354e-05	8.66276e-05	0.716116	6.76807e-05	0.00015357	0.440717	9.87849e-05	0.000126461	0.78115	0.000207684	0.000400652	0.518364	0.000171887	0.000662707	0.259372	0.000305502	0.00052016	0.587322
1442																			6.20354e-05	8.66276e-05	0.716116	6.8755e-05	0.00015357	0.447712	9.69556e-05	0.000126461	0.766684	0.000207684	0.000406352	0.511094	0.000178333	0.000675451	0.264021	0.00030916	0.000525728	0.588062
1443																			6.20354e-05	8.66276e-05	0.716116	7.09035e-05	0.000157393	0.450488	0.000100614	0.000130438	0.771359	0.000210381	0.000412621	0.509865	0.000185853	0.00068947	0.26956	0.00030916	0.000533681	0.579298
1444																			6.20354e-05	8.66276e-05	0.716116	7.19778e-05	0.000158667	0.45364	0.000100614	0.00013521	0.744134	0.000207684	0.000412051	0.504025	0.000185853	0.000688833	0.269809	0.00030916	0.000535272	0.577576
1445																			6.20354e-05	8.66276e-05	0.716116	7.19778e-05	0.000159304	0.451826	0.000102444	0.000136005	0.753233	0.000210381	0.000406352	0.517731	0.000185853	0.000688833	0.269809	0.000305502	0.00053209	0.574153
1446																			6.20354e-05	8.43479e-05	0.735471	7.14407e-05	0.000156756	0.455746	9.60409e-05	0.000137596	0.697993	0.000237353	0.000461064	0.514794	0.000207339	0.000747457	0.277393	0.000332942	0.000582198	0.571871
1447																			6.47326e-05	8.54877e-05	0.757215	7.30521e-05	0.000162491	0.449578	0.000100614	0.000139982	0.718766	0.00024005	0.000465623	0.515546	0.000208413	0.00075128	0.277411	0.000332942	0.00058856	0.565688
1448																			6.47326e-05	8.66276e-05	0.747252	7.41264e-05	0.000164402	0.450885	9.87849e-05	0.000139982	0.705698	0.00024005	0.000465623	0.515546	0.000208413	0.000753192	0.276707	0.000332942	0.000587765	0.566454
1449																			6.47326e-05	8.77674e-05	0.737547	7.41264e-05	0.000165677	0.447416	0.000100614	0.000139982	0.718766	0.00024005	0.000463343	0.518082	0.000209488	0.000754466	0.277664	0.000332942	0.000590151	0.564164
1450																			6.47326e-05	8.77674e-05	0.737547	7.52007e-05	0.000166951	0.450436	0.000100614	0.000139982	0.718766	0.000231958	0.000457644	0.506853	0.000207339	0.000730252	0.283928	0.000323795	0.000571858	0.566216
[truncated: 1,456 more rows]
[truncated: 887 more columns]

## Sheet: Fig. 2d
position	Ba1Cas12a3 GAPDH target replicate 1 NT	Ba1Cas12a3 GAPDH target replicate 1 T	Ba1Cas12a3 GAPDH target replicate 1 depletion score	Ba1Cas12a3 GAPDH target replicate 2 NT	Ba1Cas12a3 GAPDH target replicate 2 T	Ba1Cas12a3 GAPDH target replicate 2 depletion score	Ba1Cas12a3 GAPDH target replicate 3 NT	Ba1Cas12a3 GAPDH target replicate 3 T	Ba1Cas12a3 GAPDH target replicate 3 depletion score	Ba1Cas12a3 Ala GGC replicate 1 NT	Ba1Cas12a3 Ala GGC replicate 1 T	Ba1Cas12a3 Ala GGC replicate 1 depletion score	Ba1Cas12a3 Ala GGC replicate 2 NT	Ba1Cas12a3 Ala GGC replicate 2 T	Ba1Cas12a3 Ala GGC replicate 2 depletion score	Ba1Cas12a3 Ala GGC replicate 3 NT	Ba1Cas12a3 Ala GGC replicate 3 T	Ba1Cas12a3 Ala GGC replicate 3 depletion score	Ba1Cas12a3 Ala UGC replicate 1 NT	Ba1Cas12a3 Ala UGC replicate 1 T	Ba1Cas12a3 Ala UGC replicate 1 depletion score	Ba1Cas12a3 Ala UGC replicate 2 NT	Ba1Cas12a3 Ala UGC replicate 2 T	Ba1Cas12a3 Ala UGC replicate 2 depletion score	Ba1Cas12a3 Ala UGC replicate 3 NT	Ba1Cas12a3 Ala UGC replicate 3 T	Ba1Cas12a3 Ala UGC replicate 3 depletion score	Ba1Cas12a3 Arg ACG replicate 1 NT	Ba1Cas12a3 Arg ACG replicate 1 T	Ba1Cas12a3 Arg ACG replicate 1 depletion score	Ba1Cas12a3 Arg ACG replicate 2 NT	Ba1Cas12a3 Arg ACG replicate 2 T	Ba1Cas12a3 Arg ACG replicate 2 depletion score	Ba1Cas12a3 Arg ACG replicate 3 NT	Ba1Cas12a3 Arg ACG replicate 3 T	Ba1Cas12a3 Arg ACG replicate 3 depletion score	Ba1Cas12a3 Arg CCG replicate 1 NT	Ba1Cas12a3 Arg CCG replicate 1 T	Ba1Cas12a3 Arg CCG replicate 1 depletion score	Ba1Cas12a3 Arg CCG replicate 2 NT	Ba1Cas12a3 Arg CCG replicate 2 T	Ba1Cas12a3 Arg CCG replicate 2 depletion score	Ba1Cas12a3 Arg CCG replicate 3 NT	Ba1Cas12a3 Arg CCG replicate 3 T	Ba1Cas12a3 Arg CCG replicate 3 depletion score	Ba1Cas12a3 Arg CCU replicate 1 NT	Ba1Cas12a3 Arg CCU replicate 1 T	Ba1Cas12a3 Arg CCU replicate 1 depletion score	Ba1Cas12a3 Arg CCU replicate 2 NT
[truncated: 100 more rows]
[truncated: 1,280 more columns]
