# Supplementary material for: RNA-triggered Cas12a3 cleaves tRNA tails to execute bacterial immunity
Source: Nature. 2026 Jan 7;649(8099):1312–21. doi: 10.1038/s41586-025-09852-9 (PMC12851939; doi:10.1038/s41586-025-09852-9)
Supplement: Supplementary file 13 — Source Data Fig. 3 [file 41586_2025_9852_MOESM13_ESM.xlsx]

## Sheet: Fig. 3g
Mutation	NT	T	NT/T		Mutation	Mean	Standard deviation	n		Comparison	p value	Significance
WT	23119	6184	3.73852		WT	3.11519	0.439448	4		reference
WT	17251	6100	2.82803		dBa1Cas12a3	0.988555	0.0656049	4		WT vs dBa1Cas12a3	1.14417e-06	***
WT	16165	5802	2.78611		AS	2.05014	0.259995	4		WT vs AS	0.000370004	***
WT	18975	6105	3.10811		CS	1.85742	0.0991815	4		WT vs CS	2.06883e-06	***
dBa1Cas12a3	15160	15144	1.00106		∆tRLD	1.74308	0.200044	4		WT vs ∆tRLD	3.8515e-06	***
dBa1Cas12a3	14521	16231	0.894646		R902A	1.76125	0.238929	4		WT vs R902A	5.22101e-07	***
dBa1Cas12a3	14995	14823	1.0116		Y922A	4.67366	0.496764	4		WT vs Y922A	0.00151302	**
dBa1Cas12a3	15733	15028	1.04691		N924A	2.12022	0.469472	4		WT vs N924A	7.53425e-06	***
AS	21072	12496	1.6863
AS	20741	10027	2.06852
AS	22454	10440	2.15077
AS	24935	10865	2.29498
CS	16736	8806	1.90052
CS	15939	9091	1.75327
CS	17108	8665	1.97438
CS	17752	9854	1.8015
∆tRLD	16932	8316	2.03608
∆tRLD	12965	8177	1.58554
∆tRLD	13831	8307	1.66498
∆tRLD	16075	9536	1.68572
R902A	16965	11021	1.53933
R902A	16898	10329	1.63598
R902A	17970	10078	1.78309
R902A	20797	9967	2.08659
Y922A	19688	4615	4.26609
Y922A	18690	4350	4.29655
Y922A	23174	4360	5.31514
Y922A	24407	5067	4.81685
N924A	19418	7111	2.7307
N924A	16162	7349	2.19921
N924A	14361	7461	1.92481
N924A	13032	8014	1.62615

## Sheet: Fig. 3h
Mutant	k_obs		Comparison	Reference mean	Comparison mean	p value	Significance	n
WT	4.12157		WT vs dBa1Cas12a3	4.17976	0.142722	0.00147177	**	3
WT	3.87925		WT vs AS	4.17976	3.95027	0.738571	NS	3
WT	4.53847		WT vs CS	4.17976	2.46702	0.00385695	**	3
dBa1Cas12a3	0.0984799		WT vs ∆tRLD	4.17976	0.256332	0.000153329	***	3
dBa1Cas12a3	0.230266		WT vs R902A	4.17976	0.600282	0.00223379	**	3
dBa1Cas12a3	0.0994208		WT vs Y922A	4.17976	7.41193	0.0887436	NS	3
AS	3.42806		WT vs N924A	4.17976	1.88786	0.000920371	***	3
AS	5.11356
AS	3.30919
CS	2.61411
CS	2.52585
CS	2.26108
∆tRLD	0.662915
∆tRLD	0.0586637
∆tRLD	0.0474169
R902A	1.17899
R902A	0
R902A	0.62186
Y922A	9.45531
Y922A	6.89517
Y922A	5.88532
N924A	2.13238
N924A	1.58328
N924A	1.94791

## Sheet: Fig. 3i
Mutant	k_obs		Comparison	Significance	Reference mean	Comparison mean	p value	Significance	n
WT	0.651292		WT vs tRLD	NS	0.425002	0.0165643	0.121792	NS	3
WT	0.128675		WT vs Y922A	NS	0.425002	0.034937	0.117114	NS	3
WT	0.49504
Y922A	2.69484e-06
Y922A	1.00385e-06
Y922A	0.104807
tRLD	0
tRLD	0.049693
tRLD	0
