# Supplementary material for: RNA-triggered Cas12a3 cleaves tRNA tails to execute bacterial immunity
Source: Nature. 2026 Jan 7;649(8099):1312–21. doi: 10.1038/s41586-025-09852-9 (PMC12851939; doi:10.1038/s41586-025-09852-9)
Supplement: Supplementary file 14 — Source Data Fig. 5 [file 41586_2025_9852_MOESM14_ESM.xlsx]

## Sheet: Fig. 5a
Nuclease	Reporter	Fluorescence production increase	Normalized fluorescence production	n
ca23Cas12a3	s2	20.5	0.0102504	4
ca23Cas12a3	s3	149.25	0.0746281	3
ca23Cas12a3	s4	0	0	4
ca23Cas12a3	s5	0	0	4
ca23Cas12a3	s6	113.5	0.0567524	3
ca23Cas12a3	s7	103.75	0.0518772	4
ca23Cas12a3	h19	1999.92	1	3
ca23Cas12a3	h20	11	0.00550023	4
ca23Cas12a3	h21	331.75	0.165882	4
ca23Cas12a3	h22	356.25	0.178132	4
ca23Cas12a3	h23	173.083	0.0865453	3
ca23Cas12a3	h24	229.75	0.11488	4
Ba1Cas12a3	s2	9088.25	0.080164	4
Ba1Cas12a3	s3	22344.5	0.197092	4
Ba1Cas12a3	s4	431.25	0.00380389	4
Ba1Cas12a3	s5	5633.25	0.0496887	4
Ba1Cas12a3	s6	252	0.0022228	4
Ba1Cas12a3	s7	1371.75	0.0120997	4
Ba1Cas12a3	h19	11772.5	0.103841	4
Ba1Cas12a3	h20	9106.25	0.0803227	4
Ba1Cas12a3	h21	13340.8	0.117674	4
Ba1Cas12a3	h22	7264.25	0.0640752	4
Ba1Cas12a3	h23	423.5	0.00373553	4
Ba1Cas12a3	h24	113371	1	4
Sm3Cas12a3	s2	0	0	4
Sm3Cas12a3	s3	135	0.0980392	4
Sm3Cas12a3	s4	87.75	0.0637255	4
Sm3Cas12a3	s5	0	0	4
Sm3Cas12a3	s6	96.75	0.0702614	4
Sm3Cas12a3	s7	81	0.0588235	4
Sm3Cas12a3	h19	1377	1	4
Sm3Cas12a3	h20	0	0	4
Sm3Cas12a3	h21	564.75	0.410131	4
Sm3Cas12a3	h22	1201.5	0.872549	4
Sm3Cas12a3	h23	216	0.156863	4
Sm3Cas12a3	h24	1091.25	0.792484	4

## Sheet: Fig. 5b
Nuclease	Reporter	Fluorescence production	Normalized fluorescence production	n
Ba1Cas12a3	s3	9345	0.0716941	4
Ba1Cas12a3	s8	41134.5	0.315581	4
Ba1Cas12a3	h24	112624	0.86404	4
Ba1Cas12a3	h25	130346	1	3

## Sheet: Fig. 5c
Nuclease	Reporter	Fluorescence production	Normalized fluorescence production	n
Ba1Cas12a3	s9	10.9286	0.000128819	4
Ba1Cas12a3	s10	0	0	4
Ba1Cas12a3	h25	84836.6	1	4
LwaCas13a	s9	39585.2	1	4
LwaCas13a	s10	0	0	4
LwaCas13a	h25	0	0	4
PsmCas13b	s9	0	0	4
PsmCas13b	s10	24499.1	1	4
PsmCas13b	h25	208.286	0.00850176	4

## Sheet: Fig. 5e
Target RNA [nM]	Target	Reporter	Fluorescence production/[nuclease] (A.U.)		Concentration	Target	Reporter	Mean	Standard Deviation	n
50	RSV	FAM	15625.9		50	RSV	FAM	16377.2	535.924	4
50	RSV	FAM	16671.9		50	RSV	TEX	30.495	25.0471	4
50	RSV	FAM	16375.1		50	RSV	HEX	390.405	27.3106	4
50	RSV	FAM	16835.9		50	IAV	FAM	162.046	76.1278	4
50	RSV	TEX	50.0386		50	IAV	TEX	10256.4	830.62	4
50	RSV	TEX	54.2085		50	IAV	HEX	65.9849	25.2999	4
50	RSV	TEX	9.91311		50	SARS-CoV-2	FAM	491.699	56.0728	4
50	RSV	TEX	7.81968		50	SARS-CoV-2	TEX	112.978	27.1725	4
50	RSV	HEX	411.429		50	SARS-CoV-2	HEX	18951.3	3915.07	4
50	RSV	HEX	350.27		5	RSV	FAM	5606.92	538.746	4
50	RSV	HEX	401.004		5	RSV	TEX	69.3428	18.8612	4
50	RSV	HEX	398.919		5	RSV	HEX	318.113	229.16	4
50	IAV	FAM	129.44		5	IAV	FAM	30.4739	24.2202	4
50	IAV	FAM	166.1		5	IAV	TEX	3895.71	443.226	4
50	IAV	FAM	87.1622		5	IAV	HEX	22.9656	12.1028	4
50	IAV	FAM	265.483		5	SARS-CoV-2	FAM	134.725	27.1154	4
50	IAV	TEX	10608.9		5	SARS-CoV-2	TEX	65.5777	25.2714	4
50	IAV	TEX	9323.17		5	SARS-CoV-2	HEX	9380.15	1414.98	4
50	IAV	TEX	11219.8		0.5	RSV	FAM	476.206	54.0144	4
50	IAV	TEX	9873.59		0.5	RSV	TEX	109.054	17.504	4
50	IAV	HEX	45.5434		0.5	RSV	HEX	204.672	68.5569	4
50	IAV	HEX	85.3485		0.5	IAV	FAM	64.2776	35.3537	4
50	IAV	HEX	90.2606		0.5	IAV	TEX	359.328	65.3592	4
50	IAV	HEX	42.7871		0.5	IAV	HEX	193.031	81.6445	4
50	SARS-CoV-2	FAM	556.68		0.5	SARS-CoV-2	FAM	43.8621	34.9172	4
50	SARS-CoV-2	FAM	497.606		0.5	SARS-CoV-2	TEX	114.701	30.7428	4
50	SARS-CoV-2	FAM	419.768		0.5	SARS-CoV-2	HEX	779.247	84.8662	4
50	SARS-CoV-2	FAM	492.741
50	SARS-CoV-2	TEX	96.7181
50	SARS-CoV-2	TEX	84.2664
50	SARS-CoV-2	TEX	127.876
50	SARS-CoV-2	TEX	143.05
50	SARS-CoV-2	HEX	24158.9
50	SARS-CoV-2	HEX	19469.2
50	SARS-CoV-2	HEX	15038.7
50	SARS-CoV-2	HEX	17138.2
5	RSV	FAM	5744.67
5	RSV	FAM	5074.05
5	RSV	FAM	5309.63
5	RSV	FAM	6299.34
5	RSV	TEX	89.6525
5	RSV	TEX	80.6178
5	RSV	TEX	49.7543
5	RSV	TEX	57.3464
5	RSV	HEX	658.842
5	RSV	HEX	218.224
5	RSV	HEX	232.819
5	RSV	HEX	162.568
5	IAV	FAM	30.6326
5	IAV	FAM	64.6332
5	IAV	FAM	11.8824
5	IAV	FAM	14.7475
5	IAV	TEX	3818.22
5	IAV	TEX	3360.23
5	IAV	TEX	3969.03
5	IAV	TEX	4435.37
5	IAV	HEX	40.9823
5	IAV	HEX	14.8573
5	IAV	HEX	18.0555
5	IAV	HEX	17.9673
5	SARS-CoV-2	FAM	153.185
5	SARS-CoV-2	FAM	126.486
5	SARS-CoV-2	FAM	100.077
5	SARS-CoV-2	FAM	159.151
5	SARS-CoV-2	TEX	66.0232
5	SARS-CoV-2	TEX	34.531
5	SARS-CoV-2	TEX	96.4286
5	SARS-CoV-2	TEX	65.3282
5	SARS-CoV-2	HEX	10815.3
5	SARS-CoV-2	HEX	10111.3
5	SARS-CoV-2	HEX	7566.95
5	SARS-CoV-2	HEX	9027.1
0.5	RSV	FAM	485.108
0.5	RSV	FAM	407.893
0.5	RSV	FAM	472.429
0.5	RSV	FAM	539.393
0.5	RSV	TEX	87.1622
0.5	RSV	TEX	115.541
0.5	RSV	TEX	104.942
0.5	RSV	TEX	128.571
0.5	RSV	HEX	286.332
0.5	RSV	HEX	221.699
0.5	RSV	HEX	189.035
0.5	RSV	HEX	121.622
0.5	IAV	FAM	18.5583
0.5	IAV	FAM	54.2085
0.5	IAV	FAM	91.2162
0.5	IAV	FAM	93.1274
0.5	IAV	TEX	292.027
0.5	IAV	TEX	316.555
0.5	IAV	TEX	428.482
0.5	IAV	TEX	400.246
0.5	IAV	HEX	280.077
0.5	IAV	HEX	176.525
0.5	IAV	HEX	88.2625
0.5	IAV	HEX	227.259
0.5	SARS-CoV-2	FAM	63.9382
0.5	SARS-CoV-2	FAM	12.124
0.5	SARS-CoV-2	FAM	82.7027
0.5	SARS-CoV-2	FAM	16.6833
0.5	SARS-CoV-2	TEX	104.189
0.5	SARS-CoV-2	TEX	154.981
0.5	SARS-CoV-2	TEX	81.6602
0.5	SARS-CoV-2	TEX	117.973
0.5	SARS-CoV-2	HEX	743.629
0.5	SARS-CoV-2	HEX	897.22
0.5	SARS-CoV-2	HEX	699.151
0.5	SARS-CoV-2	HEX	776.988

## Sheet: Fig. 5f
Inhibitor	Target	Reporter	SourceRow	ReplicateCol	Fluorescence production/[nuclease] (A.U.)		Inhibitor	Target	Reporter	Mean	Standard Deviation	n
0x	RSV	FAM	18	T1	485.108		0x	RSV	FAM	476.206	54.0144	4
0x	RSV	FAM	18	T2	407.893		0x	RSV	TEX	109.054	17.504	4
0x	RSV	FAM	18	T3	472.429		0x	RSV	HEX	204.672	68.5569	4
0x	RSV	FAM	18	T4	539.393		0x	IAV	FAM	64.2776	35.3537	4
0x	RSV	TEX	9	T1	87.1622		0x	IAV	TEX	359.328	65.3592	4
0x	RSV	TEX	9	T2	115.541		0x	IAV	HEX	193.031	81.6445	4
0x	RSV	TEX	9	T3	104.942		0x	SARS-CoV-2	FAM	43.8621	34.9172	4
0x	RSV	TEX	9	T4	128.571		0x	SARS-CoV-2	TEX	114.701	30.7428	4
0x	RSV	HEX	0	T1	286.332		0x	SARS-CoV-2	HEX	779.247	84.8662	4
0x	RSV	HEX	0	T2	221.699		20x	RSV	FAM	871.03	111.431	4
0x	RSV	HEX	0	T3	189.035		20x	RSV	TEX	88.2904	21.7509	4
0x	RSV	HEX	0	T4	121.622		20x	RSV	HEX	60.8108	12.1484	4
0x	IAV	FAM	19	T1	18.5583		20x	IAV	FAM	40.6673	24.4494	4
0x	IAV	FAM	19	T2	54.2085		20x	IAV	TEX	606.132	42.5918	4
0x	IAV	FAM	19	T3	91.2162		20x	IAV	HEX	60.9701	28.1044	4
0x	IAV	FAM	19	T4	93.1274		20x	SARS-CoV-2	FAM	47.7181	14.7534	4
0x	IAV	TEX	10	T1	292.027		20x	SARS-CoV-2	TEX	86.7857	25.3201	4
0x	IAV	TEX	10	T2	316.555		20x	SARS-CoV-2	HEX	1036.74	157.633	4
0x	IAV	TEX	10	T3	428.482		100x	RSV	FAM	934.303	112.005	4
0x	IAV	TEX	10	T4	400.246		100x	RSV	TEX	40.7404	28.2467	4
0x	IAV	HEX	1	T1	280.077		100x	RSV	HEX	42.5822	33.7306	4
0x	IAV	HEX	1	T2	176.525		100x	IAV	FAM	65.0505	28.2748	4
0x	IAV	HEX	1	T3	88.2625		100x	IAV	TEX	463.535	77.3922	4
0x	IAV	HEX	1	T4	227.259		100x	IAV	HEX	25.7022	23.6643	4
0x	SARS-CoV-2	FAM	20	T1	63.9382		100x	SARS-CoV-2	FAM	45.1737	8.32044	4
0x	SARS-CoV-2	FAM	20	T2	12.124		100x	SARS-CoV-2	TEX	49.2327	32.7076	4
0x	SARS-CoV-2	FAM	20	T3	82.7027		100x	SARS-CoV-2	HEX	822.64	36.3891	4
0x	SARS-CoV-2	FAM	20	T4	16.6833
0x	SARS-CoV-2	TEX	11	T1	104.189
0x	SARS-CoV-2	TEX	11	T2	154.981
0x	SARS-CoV-2	TEX	11	T3	81.6602
0x	SARS-CoV-2	TEX	11	T4	117.973
0x	SARS-CoV-2	HEX	2	T1	743.629
0x	SARS-CoV-2	HEX	2	T2	897.22
0x	SARS-CoV-2	HEX	2	T3	699.151
0x	SARS-CoV-2	HEX	2	T4	776.988
20x	RSV	FAM	21	T1	746.412
20x	RSV	FAM	21	T2	824.76
20x	RSV	FAM	21	T3	906.579
20x	RSV	FAM	21	T4	1006.37
20x	RSV	TEX	12	T1	92.3745
20x	RSV	TEX	12	T2	116.757
20x	RSV	TEX	12	T3	66.4241
20x	RSV	TEX	12	T4	77.6062
20x	RSV	HEX	3	T1	45.7529
20x	RSV	HEX	3	T2	56.1776
20x	RSV	HEX	3	T3	70.0772
20x	RSV	HEX	3	T4	71.2355
20x	IAV	FAM	22	T1	33.5097
20x	IAV	FAM	22	T2	57.3359
20x	IAV	FAM	22	T3	9.2752
20x	IAV	FAM	22	T4	62.5483
20x	IAV	TEX	13	T1	547.645
20x	IAV	TEX	13	T2	613.636
20x	IAV	TEX	13	T3	613.381
20x	IAV	TEX	13	T4	649.865
20x	IAV	HEX	4	T1	96.6023
20x	IAV	HEX	4	T2	64.6332
20x	IAV	HEX	4	T3	53.861
20x	IAV	HEX	4	T4	28.7838
20x	SARS-CoV-2	FAM	23	T1	42.5676
20x	SARS-CoV-2	FAM	23	T2	60.7371
20x	SARS-CoV-2	FAM	23	T3	29.1892
20x	SARS-CoV-2	FAM	23	T4	58.3784
20x	SARS-CoV-2	TEX	14	T1	105.637
20x	SARS-CoV-2	TEX	14	T2	98.166
20x	SARS-CoV-2	TEX	14	T3	93.8224
20x	SARS-CoV-2	TEX	14	T4	49.5174
20x	SARS-CoV-2	HEX	5	T1	861.776
20x	SARS-CoV-2	HEX	5	T2	972.973
20x	SARS-CoV-2	HEX	5	T3	1231.51
20x	SARS-CoV-2	HEX	5	T4	1080.69
100x	RSV	FAM	24	T1	1087.74
100x	RSV	FAM	24	T2	857.491
100x	RSV	FAM	24	T3	844.728
100x	RSV	FAM	24	T4	947.247
100x	RSV	TEX	15	T1	11.2856
100x	RSV	TEX	15	T2	78.5328
100x	RSV	TEX	15	T3	30.9582
100x	RSV	TEX	15	T4	42.1848
100x	RSV	HEX	6	T1	93.1274
100x	RSV	HEX	6	T2	23.9735
100x	RSV	HEX	6	T3	27.6626
100x	RSV	HEX	6	T4	25.5654
100x	IAV	FAM	25	T1	36.7076
100x	IAV	FAM	25	T2	44.8842
100x	IAV	FAM	25	T3	91.7375
100x	IAV	FAM	25	T4	86.8726
100x	IAV	TEX	16	T1	364.95
100x	IAV	TEX	16	T2	479.884
100x	IAV	TEX	16	T3	456.689
100x	IAV	TEX	16	T4	552.617
100x	IAV	HEX	7	T1	7.1272
100x	IAV	HEX	7	T2	5.68168
100x	IAV	HEX	7	T3	54.7297
100x	IAV	HEX	7	T4	35.2703
100x	SARS-CoV-2	FAM	26	T1	46.5637
100x	SARS-CoV-2	FAM	26	T2	45.8687
100x	SARS-CoV-2	FAM	26	T3	54.2085
100x	SARS-CoV-2	FAM	26	T4	34.0541
100x	SARS-CoV-2	TEX	17	T1	41.5044
100x	SARS-CoV-2	TEX	17	T2	13.4096
100x	SARS-CoV-2	TEX	17	T3	49.5842
100x	SARS-CoV-2	TEX	17	T4	92.4324
100x	SARS-CoV-2	HEX	8	T1	817.992
100x	SARS-CoV-2	HEX	8	T2	774.903
100x	SARS-CoV-2	HEX	8	T3	836.583
100x	SARS-CoV-2	HEX	8	T4	861.081

## Sheet: Fig. 5g
Target	Reporter	Mean	n
All	FAM	894.585	6
All	HEX	1463.83	6
All	TEX	398.65	6
IVA	FAM	65.9179	6
IVA	HEX	37.6509	6
IVA	TEX	384.667	6
IVA, SARS-CoV-2	FAM	45.3692	6
IVA, SARS-CoV-2	HEX	859.122	6
IVA, SARS-CoV-2	TEX	438.253	6
None	FAM	63.631	6
None	HEX	166.771	6
None	TEX	127.512	6
RSV	FAM	1061.73	6
RSV	HEX	62.016	6
RSV	TEX	72.4316	6
RSV, IVA	FAM	1824.66	6
RSV, IVA	HEX	102.369	6
RSV, IVA	TEX	480.848	6
RSV, SARS-CoV-2	FAM	1357.39	6
RSV, SARS-CoV-2	HEX	902.442	6
RSV, SARS-CoV-2	TEX	103.909	6
SARS-CoV-2	FAM	75.1018	6
SARS-CoV-2	HEX	1115.93	6
SARS-CoV-2	TEX	48.0946	6
