# Supplementary material for: RNA-triggered Cas12a3 cleaves tRNA tails to execute bacterial immunity
Source: Nature. 2026 Jan 7;649(8099):1312–21. doi: 10.1038/s41586-025-09852-9 (PMC12851939; doi:10.1038/s41586-025-09852-9)
Supplement: Supplementary file 15 — Source Data Extended Data Fig. 3 [file 41586_2025_9852_MOESM15_ESM.xlsx]

## Sheet: EDFig. 3a
Time (h)	Ba1Cas12a3 T mean	Ba1Cas12a3 T stdev	Ba1Cas12a3 T n	Ba1Cas12a3 NT mean	Ba1Cas12a3 NT stdev	Ba1Cas12a3 NT n	LshCas13a T mean	LshCas13a T stdev	LshCas13a T n	LshCas13a NT mean	LshCas13a NT stdev	LshCas13a NT n
0	54.5	1.73205	4	53.6667	3.51188	3	55	5.71548	4	55	9.55685	4
0.05	55.25	3.40343	4	54.6667	5.50757	3	55.75	4.11299	4	53.25	8.95824	4
0.1	64.75	3.30404	4	66	6.08276	3	61.25	7.22842	4	59	5.41603	4
0.15	73.75	4.99166	4	83	6	3	65.25	12.5532	4	65.75	6.65207	4
0.2	90.25	4.85627	4	106	7	3	74.75	2.06155	4	76	7.34847	4
0.25	119.25	6.07591	4	132.333	7.23418	3	85	9.4163	4	95	8.04156	4
0.3	133.25	8.4212	4	167.667	13.0512	3	101	5.47723	4	107.25	13.8894	4
0.35	170.75	3.59398	4	204.667	18.7705	3	111.5	9.03696	4	119	16.7929	4
0.4	195	10.0995	4	248	22.5389	3	127.25	11.9269	4	131.75	11.8708	4
0.45	226.75	10.7819	4	276.667	25.7358	3	142.5	6.95222	4	147.25	16.2147	4
0.5	249.5	14.3875	4	318.667	25.1462	3	151.75	11.5866	4	161.75	19.8053	4
0.55	281	15.4272	4	362.667	34.2101	3	165.5	13.2288	4	176.5	18.4842	4
0.6	313	21.4942	4	409.333	42.7122	3	182.5	17.0978	4	198.25	21.1404	4
0.65	343	21.6179	4	456	44.5309	3	199.5	17.0978	4	218.5	25.4624	4
0.7	384	23.0217	4	506.333	46.6083	3	216.5	22.5462	4	238.25	23.8939	4
0.75	418	23.1229	4	557.333	64.6864	3	232.25	23.5991	4	260.5	22.5167	4
0.8	459.5	27.1109	4	614.333	71.7101	3	253.5	23.5726	4	284.75	23.6273	4
0.85	498.5	28.1957	4	674.333	74.6615	3	277	29.5184	4	306	26.8452	4
0.9	540.25	25.3821	4	729.333	77.0346	3	292.75	31.3515	4	324.25	27.7534	4
0.95	588.5	42.3517	4	796.667	89.9463	3	309.75	35.34	4	345.25	32.0559	4
1	623.5	36.7378	4	862.667	96.5004	3	332	34.9094	4	369.5	32.5013	4
1.05	678	42.7083	4	932.667	103.249	3	349.25	39.212	4	392.25	32.3252	4
1.1	731.25	54.5978	4	998.667	111.195	3	371	42.0714	4	415	33.4365	4
1.15	769.5	62.9153	4	1072.67	111.015	3	391.5	46.8935	4	436.5	46.551	4
1.2	816.25	63.1737	4	1151.33	117.687	3	411.25	52.9426	4	461.5	49.163	4
1.25	862.75	71.5326	4	1223	124.214	3	432.25	52.8607	4	485.25	46.3852	4
1.3	916	77.9444	4	1286	110.077	3	452.5	62.6658	4	505	48.2494	4
1.35	965	96.1908	4	1369	136.231	3	480.5	64.0495	4	534.75	47.5491	4
1.4	1013.5	104.971	4	1441.67	130.082	3	498	70.2045	4	559.5	55.7046	4
1.45	1058.5	112.914	4	1512.33	139.579	3	515.25	76.8782	4	580.5	58.4152	4
1.5	1109.75	125.064	4	1589.67	144.673	3	535	71.624	4	606.75	62.7555	4
1.55	1156.25	143.825	4	1672.33	138.774	3	557	84.5892	4	631.75	68.1487	4
1.6	1187.75	154.34	4	1744.33	146.565	3	567.5	83.994	4	652.25	67.9773	4
1.65	1250.5	170.267	4	1825	148.714	3	585.75	92.795	4	682	67.3647	4
1.7	1287.5	184.583	4	1899.33	153.262	3	609.25	92.1751	4	714.5	77.5478	4
1.75	1332.5	206.053	4	1978.67	148.221	3	625.75	95.5314	4	730.5	74.8576	4
1.8	1374.5	216.623	4	2059.67	156.372	3	638.5	104.529	4	766	80.7135	4
1.85	1404	240.329	4	2143.67	165.083	3	654.5	110.72	4	793.75	84.8307	4
1.9	1449	261.516	4	2208.33	180.101	3	662	109.87	4	817.75	87.1832	4
1.95	1499.75	290.131	4	2303.33	154.61	3	671.75	114.512	4	850	92.1918	4
2	1522	299.32	4	2386.67	177.962	3	689.5	117.134	4	882.25	101.526	4
2.05	1541.75	312.718	4	2446.67	163.897	3	688	112.857	4	907.25	103.815	4
2.1	1588.5	335.574	4	2547.33	173.543	3	702.75	119.383	4	939.5	107.37	4
2.15	1603.75	360.543	4	2618	189.198	3	714.5	122.231	4	973	110.454	4
2.2	1625.75	373.853	4	2701.67	182.16	3	721	113.581	4	999.5	116.288	4
2.25	1656.25	390.531	4	2795.33	173.592	3	728.75	116.586	4	1031.5	118.024	4
2.3	1674.75	398.513	4	2862	181.428	3	732.75	119.645	4	1058.5	120.68	4
2.35	1696.25	416.64	4	2967.33	176.919	3	741.75	123.462	4	1092.75	128.622	4
2.4	1712.75	426.123	4	3029	200.671	3	735.75	127.727	4	1123	133.116	4
2.45	1737.5	441.61	4	3119.67	211.793	3	752	122.194	4	1160	138.91	4
2.5	1744.25	451.868	4	3207.67	213.308	3	756.5	122.628	4	1189.5	144.816	4
2.55	1756.75	455.635	4	3292.67	193.996	3	757.25	128.326	4	1224	141.904	4
2.6	1778.75	470.738	4	3353	211.851	3	766.5	127.553	4	1262.5	146.209	4
2.65	1782.25	469.114	4	3452	226.303	3	768.75	128.061	4	1294	157.55	4
2.7	1802	479.364	4	3536.67	213.851	3	773.25	129.077	4	1334	159.883	4
2.75	1811.5	498.751	4	3632.67	212.001	3	778.75	130.288	4	1359.75	167.275	4
2.8	1813.5	489.269	4	3703.67	239.195	3	780.75	132.533	4	1397.75	164.897	4
2.85	1835.75	501.838	4	3813.67	239.145	3	786.25	133.052	4	1441	176.829	4
2.9	1839.75	498.683	4	3881	253.083	3	792	131.121	4	1480	178.768	4
2.95	1846	502.842	4	3951	266.828	3	788.5	129.57	4	1501.75	170.871	4
3	1850.5	510.417	4	4026	259.925	3	788.5	133.308	4	1545	202.861	4
3.05	1858.25	513.654	4	4122.67	249.001	3	796	125.14	4	1579.25	193.014	4
3.1	1870	514.259	4	4212.33	296.529	3	799	137.778	4	1620	197.214	4
3.15	1866	522.578	4	4285	288.811	3	800.75	126.234	4	1650.75	204.793	4
3.2	1876.25	523.063	4	4358.33	274.103	3	799.25	139.658	4	1690.5	213.957	4
3.25	1878.5	524.726	4	4448	286.707	3	804.25	126.265	4	1727	228.61	4
3.3	1878.25	513.064	4	4538.67	293.752	3	803	132.763	4	1764.5	232.794	4
3.35	1880.75	530.188	4	4624.67	286.526	3	807	136.955	4	1799.75	243.635	4
3.4	1885	521.584	4	4681.67	314.134	3	800.75	123.629	4	1842.5	242.155	4
3.45	1888.75	527.726	4	4760	302.496	3	803.5	132.143	4	1870.75	246.009	4
3.5	1886.25	533.151	4	4835	291.669	3	806	131.987	4	1909	246.41	4
3.55	1890.5	533.328	4	4898.33	301.596	3	808.25	127.959	4	1943	249.528	4
3.6	1901	529.823	4	5008	340.357	3	806	130.882	4	1988.25	268.836	4
3.65	1894.25	527.655	4	5083.67	321.335	3	811.25	138.131	4	2020.5	270.038	4
3.7	1908	530.307	4	5164.67	309.873	3	814.25	132.253	4	2056	270.61	4
3.75	1907.75	538.081	4	5223.67	338.705	3	810.75	135.53	4	2092.75	286.32	4
3.8	1899.5	542.848	4	5307	300.581	3	819.75	135.296	4	2147.75	299.44	4
3.85	1909.5	537.521	4	5395.67	355.788	3	817.5	133.548	4	2182.5	300.376	4
3.9	1907.75	537.009	4	5488.67	351.455	3	822	133.109	4	2207.25	308.26	4
3.95	1904.25	539.43	4	5535	364.032	3	817.25	121.522	4	2244.5	308.634	4
4	1907.25	535.235	4	5635.33	349.763	3	820.5	138.006	4	2280.75	320.005	4
4.05	1915	535.192	4	5713	356.837	3	819.25	129.34	4	2334	325.276	4
4.1	1915.25	529.283	4	5783.67	354.407	3	817.5	131.14	4	2353.75	324.239	4
4.15	1915.25	545.266	4	5859.33	369.434	3	820.75	129.312	4	2409.5	326.72	4
4.2	1916.25	527.263	4	5955.33	372.988	3	810.5	130.145	4	2451.25	344.254	4
4.25	1931.75	555.985	4	6019	396.766	3	819.5	128.251	4	2473.25	336.045	4
4.3	1911.25	538.085	4	6114	369.704	3	822.25	132.054	4	2515	350.488	4
4.35	1918	541.703	4	6172.33	368.679	3	824.25	137.444	4	2557.25	341.896	4
4.4	1928	545.046	4	6269.67	383.887	3	821.5	131.439	4	2597.25	345.228	4
4.45	1924	536.489	4	6334.33	405.35	3	828	131.38	4	2640.75	365.237	4
4.5	1926.25	545.514	4	6361	401.867	3	825.75	132.799	4	2671	369.958	4
4.55	1919.75	540.428	4	6485	426.602	3	833	130.302	4	2713.5	377.165	4
4.6	1929.5	529.37	4	6564	414.742	3	826.5	133.51	4	2746.5	381.988	4
4.65	1919.25	531.401	4	6611	425.638	3	825.25	132.377	4	2799.75	383.894	4
4.7	1935	536.568	4	6695.33	450.6	3	829.5	134.684	4	2825.5	386.765	4
4.75	1921.25	530.692	4	6785.67	439.186	3	830.5	133.513	4	2859.25	404.901	4
4.8	1919	523.735	4	6849.33	413.359	3	838.5	129.642	4	2905.25	414.09	4
4.85	1924.5	531.848	4	6910.67	438.491	3	829.25	133.323	4	2945.25	415.997	4
4.9	1930.25	547.314	4	6986.67	434.5	3	829.5	130.482	4	2986	411.254	4
4.95	1927	530.531	4	7072.33	445.991	3	832.25	135.505	4	3004.75	412.112	4
5	1930.75	535.435	4	7164.33	455.129	3	836.5	130.763	4	3068.25	429.491	4
5.05	1931.5	525.074	4	7246.33	466.714	3	840	138.335	4	3098.75	413.817	4
5.1	1926.25	540.2	4	7296.33	437.361	3	831.25	130.267	4	3144.75	440.823	4
5.15	1937.25	545.406	4	7350	460.43	3	834	131.37	4	3182.25	435.365	4
5.2	1923.75	534.594	4	7423.67	463.931	3	839.75	137.774	4	3224.5	452.85	4
5.25	1941.5	539.989	4	7505.33	494.702	3	840.5	137.575	4	3259.25	447.141	4
5.3	1941	545.378	4	7543	463.44	3	838.75	129.461	4	3294	450.845	4
5.35	1934.5	532.058	4	7639.33	442.586	3	837	136.042	4	3327.25	470.83	4
5.4	1926.75	538.749	4	7703.67	521.997	3	840.75	132.575	4	3372.5	476.035	4
5.45	1934	543.361	4	7765.67	512.174	3	841.75	135.972	4	3417.25	484.655	4
5.5	1931.75	529.996	4	7849	523.499	3	848.25	125.223	4	3444.75	492.474	4
5.55	1944	531.253	4	7921	516.419	3	844.5	129.793	4	3482	498.791	4
5.6	1939.75	541.092	4	7988.67	504.546	3	842	127.893	4	3533.5	494.717	4
5.65	1939.75	536.091	4	8065	497.525	3	844.75	127.558	4	3566	512.923	4
5.7	1936.5	536.994	4	8130.33	496.46	3	844.5	125.933	4	3599.75	510.013	4
5.75	1938.5	534.36	4	8200	504.895	3	841.25	131.117	4	3660.75	516.359	4
5.8	1946.75	546.625	4	8258.67	533.598	3	846	133.891	4	3689.75	504.293	4
5.85	1940.75	536.194	4	8296.67	505.461	3	844	132.615	4	3737.25	529.704	4
5.9	1932.75	543.352	4	8345	497.115	3	846.5	125.29	4	3759.25	508.682	4
5.95	1956	553.219	4	8442	512.249	3	848.75	132.178	4	3817.75	531.119	4
6	1941.25	532.85	4	8485	557.088	3	859.75	133.55	4	3852	526.855	4
6.05	1951.75	545.791	4	8570	537.791	3	847.5	129.395	4	3893.5	541.128	4
6.1	1950	539.768	4	8620	538.223	3	853.25	136.815	4	3931	525.32	4
6.15	1949.75	536.279	4	8661.67	522.536	3	853.5	138.777	4	3984.5	562.038	4
6.2	1942	535.789	4	8763	548.637	3	848	133.024	4	4012	566.635	4
6.25	1942.25	530.611	4	8832	543.617	3	849.5	122.46	4	4050.25	559.495	4
6.3	1944.25	529.582	4	8859.33	520.989	3	852.5	135.431	4	4088.5	572.785	4
6.35	1941	535.202	4	8944.67	534.312	3	858.25	131.581	4	4158.75	581.144	4
6.4	1950.25	537.06	4	8960	562.069	3	852.25	131.401	4	4162	569.81	4
6.45	1948	542.388	4	9044.67	558.306	3	863.75	133.906	4	4204.75	581.271	4
6.5	1947	541.838	4	9111.33	562.225	3	858.75	136.165	4	4268	578.327	4
6.55	1947.5	541.14	4	9173.33	546.63	3	862.5	129.165	4	4298.5	613.296	4
6.6	1942	535.502	4	9212.33	548.03	3	860.75	130.462	4	4338.5	604.069	4
6.65	1947.75	529.885	4	9301.33	557.51	3	854.5	125.21	4	4371.25	605.518	4
6.7	1942.25	535.641	4	9345.33	598.427	3	863	135.319	4	4432.75	622.91	4
6.75	1938	542.515	4	9381.67	606.93	3	861.5	127.741	4	4447.25	616.256	4
6.8	1954	533.125	4	9452.67	611.286	3	862.75	136.302	4	4527	625.529	4
6.85	1944.75	531.213	4	9477	578.988	3	863	126.193	4	4548.25	619.04	4
6.9	1949.75	534.632	4	9525.67	548.258	3	866	131.37	4	4588.25	648.078	4
6.95	1944.25	531.918	4	9632	603.292	3	869	137.828	4	4624.25	622.396	4
7	1957	533.056	4	9680.67	580.598	3	866.5	134.839	4	4681.25	660.207	4
7.05	1952.75	536.615	4	9693.33	598.883	3	871	134.226	4	4698.75	636.126	4
7.1	1946.75	530.474	4	9789.67	609.451	3	869.25	139.696	4	4749.25	637.756	4
7.15	1955.75	539.575	4	9827	612.082	3	862.75	132.412	4	4783.25	666.258	4
7.2	1953.5	542.497	4	9894	627.589	3	868	137.203	4	4825	654.653	4
7.25	1948.75	533.149	4	9925	599.043	3	871.25	131.622	4	4883.75	645.195	4
7.3	1958.25	528.463	4	9950.33	647.738	3	861	136.794	4	4917.75	687.339	4
7.35	1950.25	539.328	4	10032	631.573	3	873.25	134.913	4	4950.25	674.021	4
7.4	1957.25	550.837	4	10054	689.833	3	867.75	134.5	4	4980	680.24	4
7.45	1957	537.692	4	10171.7	631.798	3	873	136.814	4	5010.25	669.972	4
7.5	1953.75	542	4	10166.3	686.451	3	860.75	124.77	4	5068.25	697.586	4
7.55	1954.25	540.26	4	10212	634.352	3	872	132.984	4	5094	695.261	4
7.6	1953	541.003	4	10303.7	661.783	3	876.5	134.968	4	5142.25	702.098	4
7.65	1951.5	545.012	4	10374.3	642.108	3	873	134.172	4	5212.5	734.465	4
7.7	1958.75	540.768	4	10344.7	649.312	3	879.75	144.214	4	5241.5	717.031	4
7.75	1953.75	531.35	4	10406	667.626	3	869.25	130.867	4	5262.25	732.727	4
7.8	1955.75	529.566	4	10481	614.501	3	874	140.081	4	5292.25	717.772	4
7.85	1956.75	536.812	4	10517.3	647.898	3	874	136.994	4	5343	736.571	4
7.9	1955.75	539.247	4	10557.7	661.356	3	877.25	136.018	4	5369	732.747	4
7.95	1969.25	536.197	4	10623.7	711	3	874.25	125.988	4	5416.5	747.424	4
8	1961.25	543.729	4	10645.7	665.565	3	883.25	136.309	4	5472.25	756.714	4
8.05	1969.75	544.601	4	10688.7	661.305	3	878.75	133.25	4	5494.75	742.237	4
8.1	1963	535.848	4	10751.7	673.649	3	879.25	139.715	4	5514.25	763.076	4
8.15	1964.5	537.145	4	10813.3	686.884	3	872.25	144.514	4	5558.25	778.717	4
8.2	1963.75	532.526	4	10823.3	676.504	3	878.25	132.341	4	5585.75	782.533	4
8.25	1974.25	531.571	4	10862.3	675.886	3	885	136.667	4	5628	772.989	4
8.3	1967.75	545.123	4	10940	687.435	3	888.75	133.23	4	5651.75	759.847	4
8.35	1954.5	536.471	4	10921	679.108	3	887	131.987	4	5690.25	783.045	4
8.4	1956.75	528.975	4	11003.3	728.665	3	883.75	139.839	4	5747	780.717	4
8.45	1966.75	525.599	4	11058	704.466	3	881.75	131.647	4	5809.75	793.839	4
8.5	1961.5	523.486	4	11049.7	654.077	3	881.25	140.379	4	5815.25	814.078	4
8.55	1962.75	526.235	4	11121.7	686.327	3	883	136.999	4	5863.75	804.064	4
8.6	1965.5	538.349	4	11169.3	702.911	3	885	136.575	4	5878.75	814.136	4
8.65	1968.75	525.905	4	11194	726.884	3	886	136.614	4	5921.5	793.234	4
8.7	1977.25	538.194	4	11228	693.766	3	888	138.624	4	5957	826.418	4
8.75	1969.25	533.622	4	11302	713.918	3	889.25	135.822	4	5987.75	835.665	4
8.8	1976	537.586	4	11351.3	741.097	3	883.5	139.782	4	6032	853.65	4
8.85	1969	544.626	4	11367.7	725.909	3	885	134.077	4	6065.75	838.514	4
8.9	1977.25	529.393	4	11424.3	728.641	3	894	136.33	4	6107.5	832.771	4
8.95	1972.5	533.643	4	11418.7	740.647	3	885.25	139.693	4	6147.75	832.429	4
9	1978.25	528.91	4	11450.7	763.634	3	898.75	136.067	4	6196.25	898.04	4
9.05	1972.75	535.548	4	11517.7	762.465	3	898.75	131.035	4	6208.75	844.785	4
9.1	1972.75	538.47	4	11551	694.674	3	898	139.001	4	6247.75	875.092	4
9.15	1974.5	534.434	4	11640.3	705.242	3	893	130.417	4	6299.5	888.933	4
9.2	1979.5	541.759	4	11627.3	758.654	3	893.5	139.048	4	6326	883.2	4
9.25	1984.5	529.103	4	11664.7	751.996	3	892.25	139.6	4	6328.75	888.605	4
9.3	1983	533.444	4	11734.3	780.269	3	896	137.436	4	6388.25	892.38	4
9.35	1976.5	527.882	4	11742	833.938	3	890.25	132.942	4	6431.25	922.764	4
9.4	1972	524.493	4	11740.7	827.007	3	901.25	130.451	4	6472.25	927.427	4
9.45	1977	528.988	4	11819	699.755	3	899.25	131.895	4	6485	920.112	4
9.5	1986.75	534.359	4	11852.3	755.604	3	901.5	139.405	4	6497	913.168	4
9.55	1980	520.019	4	11836.7	764.428	3	906	134.39	4	6543.5	898.936	4
9.6	1992	531.305	4	11941.3	740.503	3	895.75	133.36	4	6573.75	925.833	4
9.65	1986	529.135	4	11947	773.38	3	901.75	140.101	4	6602	949.028	4
9.7	1983.25	526.491	4	11977	705.002	3	904	135.71	4	6653.75	943.362	4
9.75	1987.75	527.564	4	12009.3	718.449	3	904.25	134.376	4	6650.5	942.021	4
9.8	1986.75	523.958	4	12072	784.629	3	901	141.219	4	6671	978.745	4
9.85	1980.25	532.104	4	12065	798.994	3	902.75	134.18	4	6757.75	959.727	4
9.9	1992.75	548.58	4	12061	763.3	3	898.5	137.788	4	6779.5	976.133	4
9.95	1992.25	528.62	4	12122.7	788.175	3	907.75	136.934	4	6792.5	945.658	4
10	1981.5	518.9	4	12218.3	770.373	3	910	132.361	4	6840.25	988.975	4
10.05	1994.75	545.804	4	12265	837.585	3	910.75	133.854	4	6848.5	992.146	4
10.1	1981.5	516.389	4	12263	773.362	3	906.5	138.107	4	6894.75	998.894	4
10.15	1995.25	534.043	4	12283	811.5	3	911.25	133.413	4	6925	997.118	4
10.2	1988.5	518.816	4	12302	789.082	3	911.25	138.945	4	6953.25	988.302	4
10.25	2003	537.567	4	12328	821.615	3	907.75	136.973	4	7000.75	1017.39	4
10.3	1993.5	529.701	4	12380	757.12	3	912.75	137.206	4	7014.5	1011.16	4
10.35	1999.5	518.434	4	12366.7	783.773	3	910.75	128.782	4	7052.75	1043.95	4
10.4	1994.25	521.437	4	12417.3	835.431	3	905.5	136.678	4	7074.25	1044.31	4
10.45	1999.25	532.052	4	12464	855.701	3	910	135.632	4	7113	1038.13	4
10.5	1995.75	526.051	4	12468.3	801.451	3	911.25	138.076	4	7143.75	1058.16	4
10.55	2004.5	532.094	4	12538.3	773.082	3	915.5	141.632	4	7161.25	1032.66	4
10.6	1999.75	531.163	4	12567.3	780.036	3	916	138.812	4	7210.25	1058.93	4
10.65	2007.5	525.976	4	12644	815.445	3	910	140.625	4	7237.75	1063.9	4
10.7	2001.25	534.645	4	12632.3	809.158	3	913.5	135.746	4	7271.25	1067.92	4
10.75	2006.25	527.182	4	12617.3	779.828	3	920.25	134.043	4	7287.25	1075.34	4
10.8	2011.25	535.855	4	12673	833.284	3	911	136.838	4	7313.75	1077.88	4
10.85	2012.25	532.63	4	12733	806.121	3	925.25	131.178	4	7361.5	1086.49	4
10.9	2007.75	528.286	4	12753.3	804.59	3	920.75	133.18	4	7369.5	1108.95	4
10.95	2014.75	528.359	4	12776	906.646	3	923	134.591	4	7410.75	1089.21	4
11	2013.25	537.352	4	12759.7	814.901	3	921.25	138.146	4	7443.75	1097.87	4
11.05	2013	543.457	4	12787.3	830.808	3	923.75	135.78	4	7455	1100.24	4
11.1	2007.25	534.152	4	12786.7	784.415	3	927	132.116	4	7496	1114.48	4
11.15	2008.25	528.937	4	12855	826.271	3	924	130.187	4	7517.5	1120.03	4
11.2	2014.25	536.044	4	12913.3	900.323	3	920	137.385	4	7543.5	1132.33	4
11.25	2005.5	533.07	4	12947.3	817.399	3	930	139.673	4	7562.25	1125.5	4
11.3	2014.25	533.184	4	12976.7	882.255	3	920.25	130.472	4	7593	1158.4	4
11.35	2016.5	517.718	4	12963.3	835.191	3	928.75	132.485	4	7616.5	1129.21	4
11.4	2014.5	521.903	4	12950.7	932.392	3	924.5	135.027	4	7663.5	1151.28	4
11.45	2012.75	523.375	4	13024	804.93	3	928.25	141.531	4	7656.5	1143.24	4
11.5	2015	522.705	4	13062.7	807.986	3	930.25	135.618	4	7711.5	1147.86	4
11.55	2008.75	528.914	4	13104.7	841.273	3	926.25	137.119	4	7731.75	1171.41	4
11.6	2026.75	526.939	4	13110.7	898.393	3	929.25	137.136	4	7763.75	1166.62	4
11.65	2025	526.831	4	13165	855.635	3	934.5	132.349	4	7797.25	1162.13	4
11.7	2019.5	531.954	4	13093.3	832.518	3	931.75	132.792	4	7782.25	1204.75	4
11.75	2025.5	528.118	4	13199.7	863.975	3	929.75	135.954	4	7804.5	1165.29	4
11.8	2015.25	522.52	4	13151.3	856.318	3	932	129.494	4	7837	1185.64	4
11.85	2031.5	530.048	4	13191	901.85	3	936.25	135.318	4	7884.25	1192.65	4
11.9	2017	527.968	4	13191.7	859.462	3	929.75	133.45	4	7880.75	1205.85	4
11.95	2020	522.468	4	13215.3	841.526	3	931.25	136.975	4	7916.25	1196.64	4
12	2025.5	522.577	4	13298.7	902.154	3	935.5	137.173	4	7952.5	1189.87	4
12.05	2036	531.311	4	13379.7	910.255	3	933.25	136.607	4	7951.25	1187.41	4
12.1	2030.75	524.18	4	13373.7	929.229	3	942	130.685	4	8005.5	1224.02	4
12.15	2024.75	516.543	4	13340.3	894.237	3	940	132.124	4	8006.25	1214.79	4
12.2	2033	540.161	4	13344	933.525	3	941.75	137.17	4	8046.75	1225.71	4
12.25	2023.5	530.341	4	13392.3	918.564	3	942.25	128.168	4	8066.75	1205.92	4
12.3	2027	513.959	4	13406.7	920.331	3	933.5	133.839	4	8075.75	1245.92	4
12.35	2024.75	512.97	4	13430.7	866.206	3	942.75	129.157	4	8100.75	1251.59	4
12.4	2032.5	528.274	4	13392.3	1019.69	3	941.25	135.197	4	8144	1239.62	4
12.45	2031.25	532.419	4	13495	894.177	3	947.25	140.763	4	8154	1235.63	4
12.5	2029.25	523.849	4	13493	878.364	3	943.75	129.338	4	8155	1251.69	4
12.55	2040.25	533.067	4	13589.3	923.11	3	948.75	129.446	4	8168	1251.2	4
12.6	2051.25	535.894	4	13534.3	915.977	3	940.75	133.735	4	8242.25	1244.98	4
12.65	2040.25	533.608	4	13561.7	930.764	3	947.5	139.211	4	8255.75	1290.18	4
12.7	2037	527.485	4	13580.3	878.032	3	949	131.405	4	8290.75	1283.74	4
12.75	2042.75	521.834	4	13620.3	890.642	3	945.25	134.79	4	8286.5	1265.02	4
12.8	2044.5	535.382	4	13641.3	928.04	3	951.25	132.482	4	8330.5	1264.4	4
12.85	2035.5	532.708	4	13633.7	932.435	3	952.25	135.596	4	8322.5	1306.15	4
12.9	2040.5	538.448	4	13645.7	915.74	3	943.5	127.343	4	8356	1286.48	4
12.95	2044.75	521.598	4	13690.7	971.619	3	949.75	132.427	4	8362.75	1299.47	4
13	2050.5	520.667	4	13659	907.838	3	958.5	138.873	4	8423.5	1301.03	4
13.05	2035	520.212	4	13729.7	892.144	3	946	126.378	4	8466.75	1342.63	4
13.1	2051	521.668	4	13770.7	935.846	3	948.25	131.986	4	8460.5	1315.55	4
13.15	2040.75	520.999	4	13739	894.299	3	952.75	135.283	4	8509.25	1301.71	4
13.2	2055	534.926	4	13838	885.236	3	951.75	132.079	4	8520.5	1354.57	4
13.25	2047.75	523.419	4	13801.7	989.756	3	957.75	137.35	4	8494.25	1315.18	4
13.3	2042.5	528.747	4	13856	971.5	3	956.75	137.415	4	8540.25	1359.12	4
13.35	2054	534.19	4	13777.7	927.31	3	959.75	139.062	4	8516.25	1334.44	4
13.4	2045.5	525.178	4	13823.7	996.238	3	953.75	134.383	4	8559	1346.11	4
13.45	2047.75	527.54	4	13910.7	898.677	3	955.25	134.398	4	8557	1352.21	4
13.5	2056.5	528.323	4	13896.7	935.181	3	964.75	135.854	4	8596.5	1305.31	4
13.55	2063	540.62	4	13942.7	957.664	3	958.75	139.715	4	8628.5	1339.76	4
13.6	2046	526.183	4	13940.3	929.995	3	959.5	134.309	4	8636.75	1401.03	4
13.65	2062.5	526.34	4	13892.3	1011.4	3	955	129.584	4	8662.75	1380.25	4
13.7	2058.5	529.656	4	13950.3	975.158	3	970	135.941	4	8649.75	1369.17	4
13.75	2050.25	511.923	4	13936.3	885.099	3	957.25	141.719	4	8696.5	1359.65	4
13.8	2060.75	530.271	4	13994	949.973	3	969.5	132.249	4	8734.25	1377.65	4
13.85	2059.25	526.305	4	13959	964.149	3	960.5	135.697	4	8747.25	1399.9	4
13.9	2074.5	536.128	4	14001.7	959.553	3	962.75	136.436	4	8732.25	1355.91	4
13.95	2072	533.391	4	14078.7	1016.31	3	977	137.026	4	8768	1370.04	4
14	2071.75	535.797	4	14079.7	1007.68	3	974.5	142.783	4	8756	1354.82	4
14.05	2062.75	518.911	4	14033.7	939.924	3	975.25	133.395	4	8817.25	1426.34	4
14.1	2065.75	523.422	4	14067.3	936.528	3	971.25	136.561	4	8823.5	1409.99	4
14.15	2061.5	529.552	4	14112	923.535	3	975	137.077	4	8816.25	1402.06	4
14.2	2064.75	523.046	4	14176	978.489	3	972.25	145.816	4	8849	1378.47	4
14.25	2066	528.193	4	14121.3	990.629	3	969.25	140.339	4	8849.5	1417.29	4
14.3	2064.25	524.787	4	14155	976.86	3	983.25	132.57	4	8879	1402.42	4
14.35	2072.75	534.893	4	14158.7	1012.79	3	979.75	138.04	4	8879.5	1436.76	4
14.4	2073.5	518.772	4	14182	953.162	3	980.5	130.319	4	8919.25	1416.88	4
14.45	2085.75	528.258	4	14220.7	944.064	3	977.5	141.182	4	8934	1466.39	4
14.5	2064.75	540.663	4	14226	948.889	3	979.25	136.133	4	8941.75	1407.58	4
14.55	2078.25	519.373	4	14281	974.488	3	984.5	136.866	4	8984	1432.4	4
14.6	2075.25	522.425	4	14257.7	971.81	3	983.25	138.594	4	8983.5	1442.52	4
14.65	2077.5	527.343	4	14262	1007.98	3	983.75	127.589	4	8980.75	1429.72	4
14.7	2071.25	531.609	4	14270.7	1027.62	3	982	141.958	4	8992	1427.31	4
14.75	2084.5	536.816	4	14217.3	968.179	3	983.75	135.266	4	9014.25	1424.64	4
14.8	2073.25	517.323	4	14237.3	970.083	3	984	133.955	4	8991.75	1438.46	4
14.85	2079.75	531.073	4	14332.7	996.231	3	993	144.748	4	9070.5	1430.95	4
14.9	2089	533.42	4	14342	906.015	3	984.25	136.473	4	9028.75	1406.83	4
14.95	2078.25	526.675	4	14280.7	982.354	3	984.75	142.247	4	9086.25	1468.93	4
15	2083	526.112	4	14327	992.108	3	988.75	138.474	4	9069.75	1474.25	4
15.05	2088.25	535.616	4	14287.7	1004.29	3	996	142.728	4	9110	1451.1	4
15.1	2095.5	520.111	4	14256	953.862	3	994.75	137.175	4	9089.25	1427.43	4
15.15	2105.25	533.671	4	14345	954.938	3	999	144.414	4	9131	1440.87	4
15.2	2080.75	521.504	4	14378	1033.37	3	999.5	138.455	4	9111.75	1453.34	4
15.25	2081.75	517.38	4	14334	975.199	3	999.25	137.534	4	9113.75	1462.27	4
15.3	2088.25	519.419	4	14384.3	999.364	3	1005.25	140.372	4	9155	1468.64	4
15.35	2094.75	530.261	4	14399	1064.11	3	993.5	140.936	4	9151.5	1480.15	4
15.4	2100.75	526.94	4	14428.3	1040.18	3	1000.25	142.446	4	9159	1463.38	4
15.45	2092.25	519.662	4	14388	974.397	3	998.5	138.132	4	9160.5	1478.46	4
15.5	2093.75	515.533	4	14457.7	1027.36	3	1001.25	141.177	4	9160	1482.2	4
15.55	2081.25	526.29	4	14439	999.356	3	1000.5	143.17	4	9198.5	1471.51	4
15.6	2092.25	529.072	4	14448	1005.44	3	1004.25	140.206	4	9196.25	1486.61	4
15.65	2108.75	539.723	4	14519.7	995.038	3	1001.75	129.716	4	9232.75	1484.45	4
15.7	2103.5	522.951	4	14493	1056.23	3	1005.25	140.068	4	9270.5	1481.45	4
15.75	2104.25	530.682	4	14486	1057.02	3	1007.25	137.674	4	9245.25	1506.79	4
15.8	2106	527.442	4	14477.7	1005.87	3	1008.5	139.189	4	9246.75	1487.74	4
15.85	2101.5	537.765	4	14567	1081.08	3	1013.5	145.328	4	9278	1481.5	4
15.9	2110	521.661	4	14475.3	924.035	3	1011.25	141.827	4	9324	1543.44	4
15.95	2101.25	522.614	4	14551.3	930.578	3	1009.5	144.917	4	9318	1542.59	4
16	2107.5	520.598	4	14496.7	952.736	3	1011.25	140.196	4	9357.5	1528.59	4

## Sheet: EDFig. 3b
Nuclease	Primer pair	Fold Reduction		Nuclease	primer_pair	Mean	Stdev	n	p value	Significance
Ba1Cas12a3	Primer pair 1	0.625609		Ba1Cas12a3	Primer pair 1	0.956656	0.360675	3	0.642285	ns
Ba1Cas12a3	Primer pair 1	1.34102		Ba1Cas12a3	Primer pair 2	1.38383	0.971645	3	0.358515	ns
Ba1Cas12a3	Primer pair 1	0.903335		LshCas13a	Primer pair 1	0.855606	0.0776145	3	0.953828	ns
Ba1Cas12a3	Primer pair 2	0.647671		LshCas13a	Primer pair 2	7.51982	3.02626	3	0.00617099	**
Ba1Cas12a3	Primer pair 2	2.48515
Ba1Cas12a3	Primer pair 2	1.01866
LshCas13a	Primer pair 1	0.786399
LshCas13a	Primer pair 1	0.939523
LshCas13a	Primer pair 1	0.840896
LshCas13a	Primer pair 2	5.24157
LshCas13a	Primer pair 2	6.36429
LshCas13a	Primer pair 2	10.9536
