# Supplementary material for: RNA-triggered Cas12a3 cleaves tRNA tails to execute bacterial immunity
Source: Nature. 2026 Jan 7;649(8099):1312–21. doi: 10.1038/s41586-025-09852-9 (PMC12851939; doi:10.1038/s41586-025-09852-9)
Supplement: Supplementary file 16 — Source Data Extended Data Fig. 4 [file 41586_2025_9852_MOESM16_ESM.xlsx]

## Sheet: Fig. ED4
Nuclease	Transformation fold-reduction	Antibiotics		Nuclease	Antibiotics	Transformation fold-reduction Mean log10	Transformation fold-reduction Standard Deviation log10	n
MpCas12a2	77966	Kan, Cm		Ba1Cas12a3	Kan	3.51115	0.0836866	4
MpCas12a2	41071	Kan, Cm		Ba1Cas12a3	Kan, Cm	4.51257	0.0772566	4
MpCas12a2	112195	Kan, Cm		MpCas12a2	Kan	3.70635	0.120284	3
MpCas12a2	5862	Kan		MpCas12a2	Kan, Cm	4.8518	0.220965	3
MpCas12a2	3696	Kan		Sm3Cas12a3	Kan	3.48433	0.0720517	4
MpCas12a2	6071	Kan		Sm3Cas12a3	Kan, Cm	3.53812	0.203308	4
Ba1Cas12a3	37273	Kan, Cm		ca23Cas12a3	Kan	3.59641	0.414762	4
Ba1Cas12a3	25625	Kan, Cm		ca23Cas12a3	Kan, Cm	4.62471	0.232708	4
Ba1Cas12a3	31538	Kan, Cm
Ba1Cas12a3	37273	Kan, Cm
Ba1Cas12a3	4000	Kan
Ba1Cas12a3	2667	Kan
Ba1Cas12a3	3636	Kan
Ba1Cas12a3	2857	Kan
Sm3Cas12a3	3154	Kan, Cm
Sm3Cas12a3	2412	Kan, Cm
Sm3Cas12a3	2733	Kan, Cm
Sm3Cas12a3	6833	Kan, Cm
Sm3Cas12a3	2857	Kan
Sm3Cas12a3	3333	Kan
Sm3Cas12a3	3636	Kan
Sm3Cas12a3	2500	Kan
ca23Cas12a3	51250	Kan, Cm
ca23Cas12a3	29286	Kan, Cm
ca23Cas12a3	82000	Kan, Cm
ca23Cas12a3	25625	Kan, Cm
ca23Cas12a3	1333	Kan
ca23Cas12a3	4444	Kan
ca23Cas12a3	13333	Kan
ca23Cas12a3	3077	Kan
