# Supplementary material for: RNA-triggered Cas12a3 cleaves tRNA tails to execute bacterial immunity
Source: Nature. 2026 Jan 7;649(8099):1312–21. doi: 10.1038/s41586-025-09852-9 (PMC12851939; doi:10.1038/s41586-025-09852-9)
Supplement: Supplementary file 17 — Source Data Extended Data Fig. 7 [file 41586_2025_9852_MOESM17_ESM.xlsx]

## Sheet: Fig. ED7
Ligand	Fraction Bound	Err-Values	Dose	FractionBound	Ligand	Response	Err-Values	Dose	FractionBound
[M]	[-]	[-]	[M]	[-]	[M]	[-]	[-]	[M]	[-]
Cy5-tRNA-Ala + dBa1Cas12a3 ternary complex	Cy5-tRNA-Ala + dBa1Cas12a3 ternary complex	Cy5-tRNA-Ala + dBa1Cas12a3 ternary complex	Cy5-tRNA-Ala + dBa1Cas12a3 ternary complex	Cy5-tRNA-Ala + dBa1Cas12a3 ternary complex	Cy5-h1 + dBa1Cas12a3 ternary complex	Cy5-h1 + dBa1Cas12a3 ternary complex	Cy5-h1 + dBa1Cas12a3 ternary complex	Cy5-h1 + dBa1Cas12a3 ternary complex	Cy5-h1 + dBa1Cas12a3 ternary complex
data	data	data	fit	fit	data	data	data	fit	fit
7.6294e-11	-0.0889695	0.0796439	2.33258e-06	0.997584	7.6294e-11	0.0600052	0.00677774	2.33258e-06	0.86764
1.52588e-10	-0.0288147	0.112037	2.17638e-06	0.997409	1.52588e-10	0.049541	0.0449664	2.17638e-06	0.859405
3.05176e-10	0.0354899	0.0691691	2.03063e-06	0.997221	3.05176e-10	-0.00122726	0.000804188	2.03063e-06	0.850743
6.10352e-10	-0.0834132	0.131129	1.89465e-06	0.99702	6.10352e-10	-0.0939593	0.0303349	1.89465e-06	0.84164
1.2207e-09	-0.0191593	0.145298	1.76777e-06	0.996803	1.2207e-09	0.0621551	0.0721465	1.76777e-06	0.832088
2.44141e-09	0.0812616	0.0999528	1.64938e-06	0.996571	2.44141e-09	0.025732	0.0368746	1.64938e-06	0.822077
4.88281e-09	0.402265	0.141595	1.53893e-06	0.996322	4.88281e-09	0.0227846	0.164083	1.53893e-06	0.811599
9.76563e-09	0.382529	0.208773	1.43587e-06	0.996055	9.76563e-09	0.0630368	0.00867675	1.43587e-06	0.800649
1.95313e-08	0.535767	0.161907	1.33972e-06	0.995767	1.95313e-08	-0.0113173	0.0581307	1.33972e-06	0.789222
3.90625e-08	0.727265	0.156318	1.25e-06	0.995459	3.90625e-08	0.0325561	0.0161439	1.25e-06	0.777316
7.8125e-08	0.836694	0.0788676	1.16629e-06	0.995127	7.8125e-08	0.153513	0.0573843	1.16629e-06	0.764933
1.5625e-07	0.946827	0.0747371	1.08819e-06	0.994771	1.5625e-07	0.256651	0.0629233	1.08819e-06	0.752074
3.125e-07	0.994304	0.0353301	1.01532e-06	0.994389	3.125e-07	0.425137	0.0810012	1.01532e-06	0.738746
6.25e-07	0.972925	0.0424004	9.47323e-07	0.993978	6.25e-07	0.716994	0.142068	9.47323e-07	0.724957
1.25e-06	0.975771	0.0321916	8.83884e-07	0.993536	1.25e-06	0.887965	0.0419139	8.83884e-07	0.71072
2.5e-06	1.07622	0.057529	8.24693e-07	0.993061	2.5e-06	0.76151	0.141087	8.24693e-07	0.696048
			7.69465e-07	0.99255				7.69465e-07	0.68096
			7.17937e-07	0.992001				7.17937e-07	0.665477
			6.69858e-07	0.99141				6.69858e-07	0.649624
			6.25e-07	0.990775				6.25e-07	0.633428
			5.83146e-07	0.99009				5.83146e-07	0.61692
			5.44094e-07	0.989353				5.44094e-07	0.600134
			5.07658e-07	0.98856				5.07658e-07	0.583106
			4.73661e-07	0.987705				4.73661e-07	0.565874
			4.41942e-07	0.986783				4.41942e-07	0.548478
			4.12346e-07	0.985789				4.12346e-07	0.530962
			3.84733e-07	0.984717				3.84733e-07	0.513368
			3.58968e-07	0.98356				3.58968e-07	0.495741
			3.34929e-07	0.982311				3.34929e-07	0.478125
			3.125e-07	0.980962				3.125e-07	0.460564
			2.91573e-07	0.979503				2.91573e-07	0.443103
			2.72047e-07	0.977926				2.72047e-07	0.425784
			2.53829e-07	0.976218				2.53829e-07	0.408648
			2.36831e-07	0.97437				2.36831e-07	0.391736
			2.20971e-07	0.972366				2.20971e-07	0.375084
			2.06173e-07	0.970193				2.06173e-07	0.358727
			1.92366e-07	0.967835				1.92366e-07	0.342698
			1.79484e-07	0.965273				1.79484e-07	0.327025
			1.67465e-07	0.962488				1.67465e-07	0.311735
			1.5625e-07	0.959457				1.5625e-07	0.296851
			1.45786e-07	0.956155				1.45786e-07	0.282391
			1.36024e-07	0.952555				1.36024e-07	0.268374
			1.26914e-07	0.948625				1.26914e-07	0.25481
			1.18415e-07	0.944331				1.18415e-07	0.241712
			1.10485e-07	0.939633				1.10485e-07	0.229086
			1.03087e-07	0.934489				1.03087e-07	0.216936
			9.61832e-08	0.928849				9.61832e-08	0.205265
			8.97421e-08	0.92266				8.97421e-08	0.19407
			8.37323e-08	0.91586				8.37323e-08	0.183351
			7.8125e-08	0.908384				7.8125e-08	0.173101
			7.28932e-08	0.900158				7.28932e-08	0.163313
			6.80118e-08	0.891103				6.80118e-08	0.15398
			6.34572e-08	0.881131				6.34572e-08	0.145092
			5.92077e-08	0.870154				5.92077e-08	0.136637
			5.52427e-08	0.858076				5.52427e-08	0.128604
			5.15433e-08	0.844804				5.15433e-08	0.12098
			4.80916e-08	0.830249				4.80916e-08	0.113751
			4.4871e-08	0.814331				4.4871e-08	0.106905
			4.18662e-08	0.79699				4.18662e-08	0.100426
			3.90625e-08	0.778188				3.90625e-08	0.0943004
			3.64466e-08	0.757923				3.64466e-08	0.0885134
			3.40059e-08	0.736233				3.40059e-08	0.0830507
			3.17286e-08	0.713203				3.17286e-08	0.0778977
			2.96038e-08	0.688962				2.96038e-08	0.0730404
			2.76214e-08	0.663685				2.76214e-08	0.0684647
			2.57716e-08	0.637578				2.57716e-08	0.0641568
			2.40458e-08	0.610875				2.40458e-08	0.0601035
			2.24355e-08	0.583817				2.24355e-08	0.0562917
			2.09331e-08	0.556643				2.09331e-08	0.0527089
			1.95313e-08	0.529579				1.95313e-08	0.0493428
			1.82233e-08	0.50283				1.82233e-08	0.0461819
			1.70029e-08	0.476572				1.70029e-08	0.0432147
			1.58643e-08	0.450955				1.58643e-08	0.0404306
			1.48019e-08	0.426096				1.48019e-08	0.0378192
			1.38107e-08	0.402088				1.38107e-08	0.0353706
			1.28858e-08	0.378996				1.28858e-08	0.0330754
			1.20229e-08	0.356866				1.20229e-08	0.0309247
			1.12178e-08	0.335724				1.12178e-08	0.0289099
			1.04665e-08	0.315581				1.04665e-08	0.0270229
			9.76563e-09	0.296433				9.76563e-09	0.0252561
			9.11165e-09	0.278271				9.11165e-09	0.0236022
			8.50147e-09	0.261073				8.50147e-09	0.0220542
			7.93216e-09	0.244814				7.93216e-09	0.0206058
			7.40096e-09	0.229464				7.40096e-09	0.0192508
			6.90534e-09	0.214989				6.90534e-09	0.0179833
			6.44291e-09	0.201353				6.44291e-09	0.016798
			6.01145e-09	0.188521				6.01145e-09	0.0156896
			5.60888e-09	0.176455				5.60888e-09	0.0146533
			5.23327e-09	0.165117				5.23327e-09	0.0136846
			4.88281e-09	0.154471				4.88281e-09	0.0127791
			4.55583e-09	0.144479				4.55583e-09	0.0119329
			4.25074e-09	0.135107				4.25074e-09	0.0111421
			3.96608e-09	0.12632				3.96608e-09	0.0104032
			3.70048e-09	0.118086				3.70048e-09	0.00971287
			3.45267e-09	0.110371				3.45267e-09	0.00906794
			3.22146e-09	0.103147				3.22146e-09	0.00846549
			3.00573e-09	0.0963834				3.00573e-09	0.00790277
			2.80444e-09	0.0900531				2.80444e-09	0.0073772
			2.61664e-09	0.0841299				2.61664e-09	0.00688635
			2.44141e-09	0.0785887				2.44141e-09	0.00642796
			2.27791e-09	0.073406				2.27791e-09	0.00599991
			2.12537e-09	0.0685595				2.12537e-09	0.00560022
			1.98304e-09	0.0640283				1.98304e-09	0.00522702
			1.85024e-09	0.0597925				1.85024e-09	0.00487858
			1.72634e-09	0.0558333				1.72634e-09	0.00455326
			1.61073e-09	0.0521333				1.61073e-09	0.00424956
			1.50286e-09	0.0486758				1.50286e-09	0.00396603
			1.40222e-09	0.0454454				1.40222e-09	0.00370136
			1.30832e-09	0.0424275				1.30832e-09	0.00345429
			1.2207e-09	0.0396082				1.2207e-09	0.00322366
			1.13896e-09	0.0369749				1.13896e-09	0.00300839
			1.06268e-09	0.0345153				1.06268e-09	0.00280745
			9.9152e-10	0.0322183				9.9152e-10	0.00261991
			9.2512e-10	0.0300732				9.2512e-10	0.00244486
			8.63168e-10	0.0280702				8.63168e-10	0.00228148
			8.05364e-10	0.0261998				8.05364e-10	0.002129
			7.51431e-10	0.0244535				7.51431e-10	0.0019867
			7.0111e-10	0.022823				7.0111e-10	0.00185388
			6.54159e-10	0.0213008				6.54159e-10	0.00172993
			6.10352e-10	0.0198797				6.10352e-10	0.00161426
			5.69478e-10	0.018553				5.69478e-10	0.00150631
			5.31342e-10	0.0173147				5.31342e-10	0.00140557
			4.9576e-10	0.0161587				4.9576e-10	0.00131156
			4.6256e-10	0.0150796				4.6256e-10	0.00122383
			4.31584e-10	0.0140724				4.31584e-10	0.00114196
			4.02682e-10	0.0131324				4.02682e-10	0.00106556
			3.75716e-10	0.0122549				3.75716e-10	0.00099427
			3.50555e-10	0.011436				3.50555e-10	0.000927745
			3.2708e-10	0.0106717				3.2708e-10	0.000865667
			3.05176e-10	0.00995837				3.05176e-10	0.000807739
			2.84739e-10	0.00929264				2.84739e-10	0.000753685
			2.65671e-10	0.00867134				2.65671e-10	0.000703247
			2.4788e-10	0.00809152				2.4788e-10	0.000656181
			2.3128e-10	0.00755041				2.3128e-10	0.000612264
			2.15792e-10	0.00704544				2.15792e-10	0.000571284
			2.01341e-10	0.0065742				2.01341e-10	0.000533046
			1.87858e-10	0.00613444				1.87858e-10	0.000497366
			1.75278e-10	0.00572407				1.75278e-10	0.000464073
			1.6354e-10	0.00534113				1.6354e-10	0.000433008
			1.52588e-10	0.00498378				1.52588e-10	0.000404022
			1.4237e-10	0.00465031				1.4237e-10	0.000376975
			1.32836e-10	0.00433914				1.32836e-10	0.000351739
			1.2394e-10	0.00404878				1.2394e-10	0.000328191
			1.1564e-10	0.00377783				1.1564e-10	0.000306219
			1.07896e-10	0.00352501				1.07896e-10	0.000285718
			1.00671e-10	0.00328909				1.00671e-10	0.000266589
			9.39289e-11	0.00306896				9.39289e-11	0.000248741
			8.76388e-11	0.00286354				8.76388e-11	0.000232087
			8.17699e-11	0.00267188				8.17699e-11	0.000216548
			7.6294e-11	0.00249303				7.6294e-11	0.000202049
