# Supplementary material for: RNA-triggered Cas12a3 cleaves tRNA tails to execute bacterial immunity
Source: Nature. 2026 Jan 7;649(8099):1312–21. doi: 10.1038/s41586-025-09852-9 (PMC12851939; doi:10.1038/s41586-025-09852-9)
Supplement: Supplementary file 18 — Source Data Extended Data Fig. 8 [file 41586_2025_9852_MOESM18_ESM.xlsx]

## Sheet: EDFig. 8a
Reporter	Concentration [µM]	RFU/min replicate 1	RFU/min replicate 2	RFU/min replicate 3	Reporter	Km [µM]	Km error	Vmax	Vmax standard error	Vmax/Km	Vmax/Km standard error	kcat	kcat standard error	kcat/Km	kcat/Km standard error
s13	5	28730.1	37802.5	42622.6	s13	8.29069	4.0246	91730	30889.5	11064.2	1750.92	1.8346e+06	617790	221284	35018.5
s13	2.5	31926.4	24966.8	24960	s14	4.68801	1.34145	237166	39940	50590	6396.91	4.74332e+06	798800	1.0118e+06	127938
s13	1.25	9242.16	9286.11	12498	h25	3.59547	0.718214	409638	44226.9	113932	11279.6	8.19277e+06	884537	2.27864e+06	225593
s13	0.625	4891.27	4648.09	4755.18
s13	0.3125	2777.14	3112.47	4278.21
s14	5	129637	136457	162176
s14	2.5	89877.9	76689.3	74924.6
s14	1.25	59317.9	56562.9	60835.7
s14	0.625	21720.3	23085.5	23340
s14	0.3125	8684.04	7804.83	8708.18
h25	5	246794	205255	260664
h25	2.5	149844	160268	190451
h25	1.25	108792	97264.5	118577
h25	0.625	63425.7	59429.6	59991.1
h25	0.3125	27200.9	27776.5	26426.1

## Sheet: EDFig. 8b
Time (h)	h25 NT Mean	h25 T Mean	h26 NT Mean	h26 T Mean	h27 NT Mean	h27 T Mean	h28 NT Mean	h28 T Mean	h29 NT Mean	h29 T Mean	h25 NT Standard Deviation	h25 T Standard Deviation	h26 NT Standard Deviation	h26 T Standard Deviation	h27 NT Standard Deviation	h27 T Standard Deviation	h28 NT Standard Deviation	h28 T Standard Deviation	h29 NT Standard Deviation	h29 T Standard Deviation	h25 NT n	h25 T n	h26 NT n	h26 T n	h27 NT n	h27 T n	h28 NT n	h28 T n	h29 NT n	h29 T n
0	1269.25	2934	1395	2291.67	1702.5	2176.25	456	518.75	390.5	447.25	48.169	164.101	104.457	177.838	123.068	90.3599	37.3988	29.6015	28.2548	10.4682	4	3	4	3	4	4	4	4	4	4
0.0111111	1260.75	3142.33	1385.75	2424.33	1711	2235.25	447.75	527.75	397.25	449.5	57.3142	171.981	103.003	204.285	126.873	75.5618	29.239	26.3865	29.5452	11.9024	4	3	4	3	4	4	4	4	4	4
0.0222222	1243	3376.33	1383.75	2541.67	1689.5	2267.75	438.25	530.25	395.5	452.5	44.7288	208.706	97.4111	202.693	133.67	81.9405	31.1595	31.6056	19.5363	9.03696	4	3	4	3	4	4	4	4	4	4
0.0333333	1236.75	3655.67	1366.5	2702.67	1679	2313.25	435.75	535.25	391.75	453.5	43.546	244.406	91.9076	237.028	119.06	87.2024	34.5193	20.5487	20.1391	12.1792	4	3	4	3	4	4	4	4	4	4
0.0444444	1213.5	3940.33	1347.25	2869.67	1665.75	2360.75	427.5	549.25	384.75	449.75	40.1705	274.194	81.4427	249.151	111.38	88.9658	30.4904	15.7771	20.998	6.99405	4	3	4	3	4	4	4	4	4	4
0.0555556	1196.25	4296.67	1330	3056	1648.25	2402.5	420	554.5	380	452	38.7847	345.442	76.1315	265.464	113.641	89.7199	24.5764	24.1868	17.2627	3.3665	4	3	4	3	4	4	4	4	4	4
0.0666667	1192	4665	1322.25	3252.33	1630.5	2451.25	419.75	575	381.25	459.25	38.9957	374.16	79.7804	296.928	115.84	86.0053	29.0215	32.1973	13.301	9.21502	4	3	4	3	4	4	4	4	4	4
0.0777778	1176.75	5079.67	1323	3460.67	1618.25	2519.75	414.5	587.5	382.5	463.5	45.3459	419.097	78.8966	325.34	114.797	78.4915	36.5194	18.1384	14.4799	8.5049	4	3	4	3	4	4	4	4	4	4
0.0888889	1175.5	5514	1322.25	3701.33	1615.5	2587	420	615.5	381.25	465.25	34.5688	461.241	62.6758	356.731	108.844	88.0833	32.5883	30.0278	13.1751	12.4197	4	3	4	3	4	4	4	4	4	4
0.1	1168.5	6006.33	1315	3961	1610	2653	413.75	630.25	380.25	480.75	40.0375	547.775	73.7654	374.18	118.059	88.2874	26.3613	28.052	13.5984	14.0564	4	3	4	3	4	4	4	4	4	4
0.111111	1166.25	6448.33	1314.75	4221.33	1608.75	2734.75	413.5	655	387.75	495	45.3091	559.973	72.7158	381.063	109.073	99.7041	25.5669	35.6745	11.3541	14.6515	4	3	4	3	4	4	4	4	4	4
0.122222	1155.75	6994	1317.25	4514.67	1607.25	2814.75	418	680.25	383.75	499	37.1786	605.06	69.8588	410.513	111.404	95.9075	28.2489	41.7562	13.6717	13.0894	4	3	4	3	4	4	4	4	4	4
0.133333	1164.75	7533.67	1321	4755.67	1615	2880.25	422.75	702.75	384.75	508.5	30.6852	603.116	72.7141	431.933	106.088	96.9789	32.0143	37.9331	10.9962	14.8885	4	3	4	3	4	4	4	4	4	4
0.144444	1159.5	8009.33	1330.25	5035.67	1609.5	2973.75	417.75	727.75	389	513	36.3547	635.599	73.1317	457.74	123.273	101.362	32.7249	37.3218	17.0489	14.2829	4	3	4	3	4	4	4	4	4	4
0.155556	1163	8526.33	1330.5	5319.67	1613.25	3054.75	428.5	750.75	391	527.5	28.624	649.366	66.3802	483.43	114.878	100.854	33.67	45.1027	18.2757	13.9642	4	3	4	3	4	4	4	4	4	4
0.166667	1163.75	9018.67	1333.25	5618.67	1634	3119	417.5	770	387.75	530	32.1908	696.237	64.2203	518.951	113.792	98.0034	31.8381	49.8598	16.1529	11.225	4	3	4	3	4	4	4	4	4	4
0.177778	1167.75	9537.67	1337.5	5861.33	1626.5	3197.25	422.5	795	393.75	546.5	36.6731	696.582	67.8552	499.77	111.093	99.151	34.2588	49.5648	14.8633	15.2643	4	3	4	3	4	4	4	4	4	4
0.188889	1167.75	10021.7	1329	6151	1633.75	3287	427.5	816.75	392.75	549.5	29.1362	729.51	62.0376	556.078	107.531	122.858	27.8149	44.0558	20.106	12.8712	4	3	4	3	4	4	4	4	4	4
0.2	1168	10543.3	1334.5	6429	1626.25	3345	423	845.5	398.25	555	30.6485	676.56	66.0126	551.758	105.888	119.15	35.9907	49.2714	23.3149	20.4124	4	3	4	3	4	4	4	4	4	4
0.211111	1170.25	10967.7	1337.75	6662	1635.5	3428.5	432.75	863.25	395	563.25	35.8178	692.452	63.2264	563.82	102.4	126.671	28.3005	46.104	21.5252	13.5	4	3	4	3	4	4	4	4	4	4
0.222222	1179	11419.7	1349.5	6936.67	1641.5	3494	429.5	888.5	398.5	574.5	34.1467	683.572	59.8582	587.234	104.819	118.51	31.0322	50.3753	19.8242	18.6994	4	3	4	3	4	4	4	4	4	4
0.233333	1177.75	11843.3	1348.5	7188	1639.5	3569.25	434	907.75	399	578.75	43.8207	634.407	63.5112	629.967	104.143	121.807	36.7423	49.5	20.445	14.6373	4	3	4	3	4	4	4	4	4	4
0.244444	1171.25	12245.7	1345.25	7414.67	1640.5	3637.5	431.75	933.5	398.25	584	31.4894	585.37	65.291	605.483	102.906	128.661	28.3593	58.0144	24.5544	16.7929	4	3	4	3	4	4	4	4	4	4
0.255556	1178.75	12597	1351.5	7640.33	1637.75	3692.75	436.5	956.75	406.75	596	34.5	604.952	69.2508	619.578	105.885	133.195	34.5398	48.5961	22.3514	10.8934	4	3	4	3	4	4	4	4	4	4
0.266667	1181.5	12963.3	1353.5	7855.67	1635.5	3775	438.5	973.75	403.5	603.25	40.5175	549.798	64.9333	605.539	103.732	150.716	32.3883	44.7242	17.4069	16.4595	4	3	4	3	4	4	4	4	4	4
0.277778	1180	13290	1352	8072	1654.5	3839.25	442.75	1004.5	408.25	605	42.7629	532.371	72.6865	620.281	99.8449	135.089	40.3516	44.6057	20.4837	12.8841	4	3	4	3	4	4	4	4	4	4
0.288889	1179	13574.3	1353	8258.33	1648.25	3886.25	440.5	1015.75	409	606.5	33.8526	521.507	54.906	646.359	109.661	155.718	27.9583	45.4047	24.7117	11.6762	4	3	4	3	4	4	4	4	4	4
0.3	1183.75	13860.3	1353.75	8414	1646.75	3958.25	442.5	1032.5	406.5	622.75	39.5084	464.604	66.7052	583.531	98.4831	148.686	27.9821	47.0496	24.1178	15.13	4	3	4	3	4	4	4	4	4	4
0.311111	1181.75	14116.7	1359	8646.33	1661	3991.25	445.75	1058.25	412.75	624	37.4021	506.559	64.4205	616.703	102.069	158.028	26.056	52.9678	26.4496	16.3095	4	3	4	3	4	4	4	4	4	4
0.322222	1184.75	14358	1359	8796.33	1657.25	4050.5	443.75	1076.5	415.5	632.75	29.7363	379.916	65.7926	662.589	108.494	178.263	31.7109	51.2413	21.5639	10.3078	4	3	4	3	4	4	4	4	4	4
0.333333	1191	14647.7	1359.5	8946.33	1662.75	4115.75	447.5	1085	417.5	639.75	31.2517	404.085	65.4141	635.051	99.8511	187.532	29.1947	49.679	24.2831	4.34933	4	3	4	3	4	4	4	4	4	4
0.344444	1194.75	14764	1359	9092.33	1660.75	4170.75	450.5	1106.25	415.75	650.5	36.0497	429.696	67.7987	637.32	101.293	176.574	29.0115	46.0896	24.0745	9.81495	4	3	4	3	4	4	4	4	4	4
0.355556	1193.5	14989	1367.25	9226	1657	4224.5	448.5	1120.25	410.25	652.5	34.0441	390.626	65.4338	623.77	98.9983	184.236	27.3435	42.5157	16.2558	9.74679	4	3	4	3	4	4	4	4	4	4
0.366667	1198.5	15193	1362	9358	1661	4272.75	448	1135	413.25	659.25	34.6651	325.47	73.9685	617.716	90.5575	195.35	30.9946	44.5122	26.4748	10.2754	4	3	4	3	4	4	4	4	4	4
0.377778	1194	15310	1371	9461.67	1674.5	4315.25	453.5	1145.25	420.75	661.5	31.9479	332.666	61.0683	576.419	106.385	176.175	36.2445	48.1551	23.2433	16.5429	4	3	4	3	4	4	4	4	4	4
0.388889	1193.5	15441.3	1366.25	9625.67	1672.5	4348.5	452.5	1168.5	421.75	664.75	29.6254	282.089	69.4472	645.358	91.9728	200.627	30.2269	42.2493	25.5392	5.56028	4	3	4	3	4	4	4	4	4	4
0.4	1196	15613.7	1369.5	9706.33	1669.25	4373.75	458.5	1187	418.75	674.75	42.4343	231.574	70.4391	609.594	87.3971	195.934	33.7589	41.0447	24.2539	9.17878	4	3	4	3	4	4	4	4	4	4
0.411111	1192	15733.3	1373.75	9825.67	1664	4424	450.75	1199	417.5	672.25	36.5969	304.357	70.1872	634.896	107.682	211.712	35.7806	49.0238	21.1424	11.5866	4	3	4	3	4	4	4	4	4	4
0.422222	1200.25	15789.3	1372.25	9910.33	1667.25	4459	457.75	1216.75	422.25	679.25	41.137	241.682	72.1451	611.335	104.292	226.231	33.7775	42.8826	24.4455	14.3846	4	3	4	3	4	4	4	4	4	4
0.433333	1200.75	15890.7	1371.75	10012.3	1674.5	4504.5	457.5	1224.75	421.5	681.25	32.2529	304.323	63.0575	646.765	106.647	221.538	31.1609	47.289	15.1767	5.90903	4	3	4	3	4	4	4	4	4	4
0.444444	1207	16011	1381.5	10091.7	1677.75	4541	459.25	1233.25	421.25	686.25	34.9952	286.407	66.2847	609.659	88.6016	225.779	31.106	39.7104	15.7771	9.97914	4	3	4	3	4	4	4	4	4	4
0.455556	1205.75	16095	1378	10159	1664.5	4568.5	460.25	1247.75	426	696.25	38.9134	243.415	72.2588	595.786	102.536	216.766	36.782	42.5784	22.4648	16.1529	4	3	4	3	4	4	4	4	4	4
0.466667	1211	16143	1381.5	10255.7	1670.75	4588	455.75	1260.25	420.75	694.75	34.0294	244.882	68.2178	577.018	101.703	244.754	42.3822	43.431	23.5991	12.5797	4	3	4	3	4	4	4	4	4	4
0.477778	1211.75	16214.7	1378.5	10309.3	1680.75	4606.75	465.5	1262.25	427.5	706.5	32.2529	229.653	60.9125	602.147	92.8776	229.266	36.0046	43.231	21.3776	6.245	4	3	4	3	4	4	4	4	4	4
0.488889	1212.75	16317.3	1379.5	10384.7	1678.5	4657	464.75	1281.5	430	712.25	38.1696	141.567	64.0443	583.246	100.058	242.633	35.678	51.4231	24.7252	6.65207	4	3	4	3	4	4	4	4	4	4
0.5	1208.25	16355	1377.5	10459.7	1673	4681	464.25	1280	431.25	714.75	38.9904	115.659	73.7089	572.664	92.0833	238.522	34.2771	41.0934	27.1953	6.07591	4	3	4	3	4	4	4	4	4	4
0.511111	1217.75	16407.7	1388.5	10522.3	1689.5	4707.75	463.75	1296.75	433.25	716.75	33.3604	98.0935	64.9128	559.894	105.907	238.806	34.7311	44.1012	22.5592	6.84957	4	3	4	3	4	4	4	4	4	4
0.522222	1217.5	16408.3	1382.5	10602.3	1683.75	4722.25	473.25	1307.5	441	720	29.5579	160.257	62.8145	584.278	98.544	250.5	31.2237	49.3997	25.2323	8.52447	4	3	4	3	4	4	4	4	4	4
0.533333	1209.5	16465.3	1382.25	10622.3	1675	4762	465.75	1311.5	427	718	30.7734	191.938	61.8136	586.058	96.847	258.59	28.0045	45.9601	18.3485	7.07107	4	3	4	3	4	4	4	4	4	4
0.544444	1219.25	16569.3	1386.25	10663	1681.5	4762.75	468.25	1321.75	438.5	716.5	31.91	90.0907	65.5814	579.104	109.439	257.893	34.913	54.3775	24.3516	9.32738	4	3	4	3	4	4	4	4	4	4
0.555556	1220	16563	1385.5	10704.7	1684.5	4800.75	469.5	1336.25	443	729.5	35.9537	178.502	66.4404	595.39	99.0303	268.135	33.0101	47.1407	19.6638	7.54983	4	3	4	3	4	4	4	4	4	4
0.566667	1218.25	16657	1385.75	10787	1676.25	4811	467.75	1333	432.25	726.5	31.5106	162.009	66.017	595.211	106.237	263.809	32.2219	48.2701	23.2863	5.19615	4	3	4	3	4	4	4	4	4	4
0.577778	1220.25	16647	1389.25	10863	1682.25	4836.75	473	1347.75	439.25	733.5	38.8619	115.659	62.8192	610.032	101.589	261.551	32.0728	40.8687	22.7651	12.4499	4	3	4	3	4	4	4	4	4	4
0.588889	1219.75	16706	1392.25	10904.7	1674	4851.75	461.25	1361.5	441.25	739.25	38.3264	134.893	78.0272	586.411	95.7183	245.876	28.1232	45.4423	29.1705	5.058	4	3	4	3	4	4	4	4	4	4
0.6	1220.25	16728.7	1391.5	10884.7	1681.75	4859.25	471	1361.5	443.25	740.75	39.0416	127.9	66.3149	598.696	106.362	284.132	30.6812	48.1422	27.5605	6.18466	4	3	4	3	4	4	4	4	4	4
0.611111	1215	16730	1386.5	10936.7	1675.75	4876.25	470.75	1375.25	441.5	737.5	36.5787	127.189	72.7301	578.832	99.2619	267.077	26.0304	43.8739	25	6.45497	4	3	4	3	4	4	4	4	4	4
0.622222	1221.75	16778.3	1396.5	10959.7	1678.5	4910	470.5	1371.25	446.5	751.25	37.0079	138.944	60.3352	592.601	111.333	276.097	33.9067	42.3428	26.5644	10.8743	4	3	4	3	4	4	4	4	4	4
0.633333	1221	16767.3	1392.25	10985.3	1684.75	4903.25	475	1374.5	444.5	742.75	34.5736	76.2649	62.9676	622.209	108.859	278.593	33.9902	49.4132	25.5147	5.058	4	3	4	3	4	4	4	4	4	4
0.644444	1224	16812.3	1401.5	11049	1680.75	4937.5	477.5	1386	447.25	755.25	36.2859	115.902	77.6896	592.004	105.519	279.19	33.7886	45.753	24.1022	8.8459	4	3	4	3	4	4	4	4	4	4
0.655556	1226.75	16828.7	1406	11046	1685	4951.5	478	1390.5	447.25	751.75	35.1414	109.208	80.3824	578.83	104.192	291.049	33.2365	47.1982	23.2863	11.8708	4	3	4	3	4	4	4	4	4	4
0.666667	1224	16852.3	1402.5	11134.3	1680.25	4965	473.5	1401.25	446.75	761	41.497	72.6108	61.1092	598.322	92.1462	272.082	33.9853	47.162	29.4548	12.5698	4	3	4	3	4	4	4	4	4	4
0.677778	1229.5	16853.3	1402.5	11112	1681.5	4986.25	481	1410	447.25	763.75	38.8544	171.628	70.4959	569.066	106.096	294.382	26.1916	42.5989	27.9568	14.523	4	3	4	3	4	4	4	4	4	4
0.688889	1228.5	16853.3	1400	11163	1689	4984.5	477	1407.5	448	754.5	39.3489	93.6447	61.6279	600.975	87.4643	279.209	31.0591	47.1204	24.2625	2.38048	4	3	4	3	4	4	4	4	4	4
0.7	1224.75	16923.7	1402.25	11176.3	1680	4995.75	478.5	1418	448.5	763.5	36.5912	85.5648	68.4757	589.118	103.457	294.957	35.6698	54.5833	24.3653	5.06623	4	3	4	3	4	4	4	4	4	4
0.711111	1234.5	16946.7	1401.5	11243.3	1689	5025.25	484	1414.5	452.5	769.25	29.3201	177.021	65.9014	574.538	100.707	312.972	39.2513	40.739	19.7062	15.4785	4	3	4	3	4	4	4	4	4	4
0.722222	1223	16923.7	1390.25	11235.3	1687.5	5026	477.5	1422.5	446.5	761	37.6386	114.823	67.7661	590.503	97.7429	295.142	38.1794	46.6512	23.0579	5.94418	4	3	4	3	4	4	4	4	4	4
0.733333	1230.75	16983.3	1412	11239	1688.25	5057.25	483.5	1432.5	450.25	776.75	38.7933	110.735	63.4613	571.934	112.361	314.711	34.4625	41.2351	21.7466	2.87228	4	3	4	3	4	4	4	4	4	4
0.744444	1232.75	16964.7	1404.25	11262	1693.75	5047.5	481	1436.75	458	777.25	42.3113	101.002	63.4948	575.662	109.843	307.292	38.2187	49.3719	25.3772	3.59398	4	3	4	3	4	4	4	4	4	4
0.755556	1231.75	16934	1410.5	11293.3	1697.25	5062.25	476	1442.25	453.5	772	42.0426	157.696	64.0911	582.752	99.1005	308.61	33.1763	52.1816	22.8108	4.08248	4	3	4	3	4	4	4	4	4	4
0.766667	1236.75	16962.3	1412.75	11334.7	1698	5081.75	492	1443.75	452.25	783	40.3268	130.216	73.2547	574.471	102.849	312.257	28.5307	52.7028	30.0153	4.54606	4	3	4	3	4	4	4	4	4	4
0.777778	1245.25	16991	1411.75	11353.3	1695.75	5096.75	490.75	1447.5	462.5	781.75	38.1434	117.299	62.4787	574.241	95.4092	311.44	32.4795	45.1774	25.0533	6.94622	4	3	4	3	4	4	4	4	4	4
0.788889	1244.5	16983.3	1411.75	11336.3	1685.25	5078.25	488.25	1449.5	462	781.5	44.2907	110.21	70.2347	569.998	101.075	322.383	33.5894	54.2187	23.5938	10.3441	4	3	4	3	4	4	4	4	4	4
0.8	1233.5	16953	1412.25	11328	1688.25	5094.5	490	1458.5	456.5	786	42.3123	72.3395	80.3425	567.629	95.8275	330.383	36.3868	39.2301	21.1266	11.225	4	3	4	3	4	4	4	4	4	4
0.811111	1239	17043.3	1412.5	11361.7	1688.75	5133	489.75	1465.75	452.25	788.5	32.7007	95.7305	76.409	527.87	104.936	328.21	33.7577	38.5346	23.1138	7.93725	4	3	4	3	4	4	4	4	4	4
0.822222	1241.75	17046	1412.5	11443	1699.75	5122.25	491	1470	459	787	38.526	129.41	63.8827	547.258	102.174	329.412	33.9804	50.7346	25.2058	5.59762	4	3	4	3	4	4	4	4	4	4
0.833333	1245.75	17081	1415.25	11409.7	1681.75	5128.75	491.5	1465.5	463.75	790	37.9945	180.502	66.4398	530.34	100.035	316.446	35.2751	47.543	22.2767	10.2956	4	3	4	3	4	4	4	4	4	4
0.844444	1244.5	17013.3	1411	11437.7	1693.75	5119.75	485.5	1472.75	464.75	794	43.8368	120.259	70.2045	539.595	98.9996	309.308	31.3953	52.2135	23.4147	13.4907	4	3	4	3	4	4	4	4	4	4
0.855556	1245	17044	1422.5	11450.3	1700.75	5151.25	489.75	1473.5	460.5	792.75	32.6701	85.8604	59.411	539.012	93.1714	324.573	29.8147	52.469	26.489	2.5	4	3	4	3	4	4	4	4	4	4
0.866667	1251.5	17106.3	1421.75	11421.7	1705.25	5159.5	495.75	1492.5	462.75	808.25	39.8372	89.8462	65.6068	615.468	92.8022	310.849	35.4436	50.448	24.4182	3.5	4	3	4	3	4	4	4	4	4	4
0.877778	1253	17080.7	1419.5	11510.7	1695.25	5159.75	490.5	1477	467.75	798.5	43.4741	155.049	68.7435	586.834	100.061	347.822	36.0139	59.1439	21.469	7.14143	4	3	4	3	4	4	4	4	4	4
0.888889	1250.5	17090.7	1419.25	11495.3	1702.5	5181	495	1493.5	467.75	806	35.819	112.616	71.0135	488.074	105.583	324.774	33.1662	46.0905	26.713	6.16441	4	3	4	3	4	4	4	4	4	4
0.9	1244.25	17073.7	1417	11520.3	1700.25	5152.5	495.75	1487.5	467.75	806	40.1694	77.9252	78.4942	518.368	97.6947	307.213	33.7083	47.8644	26.9738	9.76388	4	3	4	3	4	4	4	4	4	4
0.911111	1252.25	17078.7	1419.25	11546	1695.5	5183.5	495	1497.25	465.5	812.25	34.3936	156.129	65.6373	567.929	96.8865	330.803	30.9946	56.4882	29.1033	14.1745	4	3	4	3	4	4	4	4	4	4
0.922222	1251.75	17069	1418.25	11500.3	1705.75	5185.25	491.5	1498.25	468.5	810.25	43.8207	66.5507	76.1769	584.271	98.0829	343.463	29.2859	50.1955	22.7523	13.9613	4	3	4	3	4	4	4	4	4	4
0.933333	1254	17095.7	1424.75	11539.3	1703.75	5202.75	497.5	1493.25	468.75	815.25	32.5679	112.536	71.8534	602.137	106.259	358.28	32.6343	41.0721	33.738	6.65207	4	3	4	3	4	4	4	4	4	4
0.944444	1257	17071	1426.25	11551.7	1708.75	5200	496	1501.75	470.25	811	39.047	121.705	63.316	522.537	102.591	342.644	37.3988	50.7633	31.2983	12.4633	4	3	4	3	4	4	4	4	4	4
0.955556	1260.25	17133.3	1421.5	11573	1705.75	5212.25	497.5	1504.75	471.25	810	35.7619	154.001	63.2693	547.299	112.239	326.812	31.225	48.3623	23.1283	8.28654	4	3	4	3	4	4	4	4	4	4
0.966667	1253.25	17133	1427.75	11610.3	1702.5	5212.25	503	1505.75	472.75	811.5	32.2322	134.525	72.011	557.473	101.975	324.843	36.037	60.9173	22.5	3.41565	4	3	4	3	4	4	4	4	4	4
0.977778	1246.75	17152	1421.75	11612	1707	5220	503.75	1509.5	479.25	819.25	35.4436	169.479	68.5195	573.396	99.4753	352.964	32.4076	50.7839	32.2529	8.95824	4	3	4	3	4	4	4	4	4	4
0.988889	1251.5	17088.3	1421	11586.7	1709.75	5222.25	498	1517.25	469.25	818	34.0245	118.035	61.041	540.021	117.111	344.123	32.8431	49.9358	30.2476	6.68331	4	3	4	3	4	4	4	4	4	4
1	1253.5	17128	1426	11604	1699.25	5209	501.5	1518.5	475.75	814	28.8617	144.375	68.3179	525.141	104.78	323.286	33.1914	53.157	28.8025	3.3665	4	3	4	3	4	4	4	4	4	4
1.01111	1253.75	17090	1428.5	11599.3	1708.25	5241.25	503.25	1518.5	475.75	819.25	35.5	156.387	66.0126	523.559	105.177	351.62	31.7214	55.3323	31.0846	6.39661	4	3	4	3	4	4	4	4	4	4
1.02222	1266.25	17176.3	1436.75	11630.7	1710	5247.25	499.25	1512.5	476	828.75	34.3645	211.141	70.448	482.967	105.125	348.93	32.9684	57.7668	31.57	6.34429	4	3	4	3	4	4	4	4	4	4
1.03333	1261.25	17115.3	1432	11640	1708.75	5254	498.5	1521	478.75	817	29.2276	145.603	71.1946	530.699	100.154	344.579	44.8144	51.4263	25.1446	9.4163	4	3	4	3	4	4	4	4	4	4
1.04444	1263	17162.3	1431.25	11647.7	1710.25	5254.25	507.25	1519.25	483.5	829.25	39.047	167.36	78.8094	567.345	109.448	364.229	34.9893	62.0289	29.8049	4.11299	4	3	4	3	4	4	4	4	4	4
1.05556	1261.25	17171	1434.75	11646	1700.25	5249.25	503	1533	483	831	30.2366	242.539	68.1683	591.354	102.004	333.767	37.4255	44.5646	25.3509	12.9615	4	3	4	3	4	4	4	4	4	4
1.06667	1262.25	17169.3	1440.75	11658.7	1708	5267.75	504.25	1535.25	484.25	827.75	40.1362	210.089	73.2774	540.308	109.255	363.836	36.2158	59.0501	30.2255	4.57347	4	3	4	3	4	4	4	4	4	4
1.07778	1268	17133.3	1434.25	11654	1707.5	5270.75	510.25	1530.75	474.5	836.75	43.8634	128.939	72.3297	556.183	108.645	365.559	41.5802	55.59	31.7753	5.7373	4	3	4	3	4	4	4	4	4	4
1.08889	1263.75	17235	1438.5	11652.7	1701	5268.75	504.5	1532.25	484	829.75	32.2942	170.138	62.3832	529.642	96.0659	360.675	31.1716	53.556	32.0104	10.5	4	3	4	3	4	4	4	4	4	4
1.1	1273.75	17182.3	1440.25	11647	1700.75	5273.25	509.5	1535.25	484	835	43.9649	123.557	71.1448	603.284	96.4793	348.599	33.7688	58.648	32.104	14.8997	4	3	4	3	4	4	4	4	4	4
1.11111	1269	17150.7	1434.5	11691	1716	5268.5	515.5	1542.75	483	843	47.7563	163.928	58.8699	534.711	106.035	365.937	38.1357	56.3109	23.6925	9.93311	4	3	4	3	4	4	4	4	4	4
1.12222	1277.75	17175.7	1444.75	11735.7	1717.5	5290.75	511	1547.5	490.75	835.5	38.0559	128.846	66.7901	547.506	115.24	351.666	39.7073	58.6146	31.0202	8.1035	4	3	4	3	4	4	4	4	4	4
1.13333	1273.25	17197.7	1443	11688	1705	5285.25	512	1534.75	491	836.25	42.0585	213.132	71.6984	498.194	105.322	358.667	40.8493	47.2255	26.8949	8.01561	4	3	4	3	4	4	4	4	4	4
1.14444	1276	17178.7	1445.25	11720.7	1707.5	5295.25	511.5	1554	494.5	842	41.9285	80.3077	66.5701	574.725	112.216	353.862	33.3617	49.051	32.6343	10.6771	4	3	4	3	4	4	4	4	4	4
1.15556	1272.25	17148	1438.5	11710.3	1711.25	5297	511.5	1552.5	486.75	847.25	43.8054	123.041	66.8256	554.184	103.336	356.109	41.6053	64.5471	25.5653	8.65544	4	3	4	3	4	4	4	4	4	4
1.16667	1270.25	17094.7	1445.5	11706	1711.25	5294.5	509.75	1545.75	496.25	844.25	39.0672	206.36	66.8805	518.648	104.395	365.455	32.9482	63.8351	26.9367	16.9189	4	3	4	3	4	4	4	4	4	4
1.17778	1279.25	17144.3	1443	11767	1708.25	5298.75	516.75	1555.25	494.5	848.25	50.6384	128.22	69.6276	534.344	107.695	361.549	44.2597	50.4538	25.3574	14.2449	4	3	4	3	4	4	4	4	4	4
1.18889	1279.5	17108.7	1445.25	11746	1721	5301.5	516.75	1546	496	850.75	37.899	81.0082	75.6588	512.301	106.104	353.278	34.9607	56.6392	26.6958	8.26136	4	3	4	3	4	4	4	4	4	4
1.2	1276.75	17185.7	1442.25	11708.3	1716.75	5291.25	513.25	1556.75	491.25	840	43.5995	171.413	66.5351	502.072	105.938	367.384	38.0384	49.7284	33.2704	9.83192	4	3	4	3	4	4	4	4	4	4
1.21111	1278.75	17179.3	1452.5	11716.7	1706.75	5294	513	1557	496	854.25	36.9809	187.001	65.8913	546.105	104.494	353.78	29.3258	50.0733	29.1548	13.8414	4	3	4	3	4	4	4	4	4	4
1.22222	1280.5	17190	1448.25	11729	1710.75	5309.25	519	1557	494.25	851	41.332	247.152	63.8299	505.048	104.072	350.926	35.5622	54.3384	26.7877	11.225	4	3	4	3	4	4	4	4	4	4
1.23333	1289.25	17161.3	1449	11748	1711	5324.5	515.25	1558.25	503.25	845.25	42.594	116.792	73.1346	523.94	107.045	363.364	33.2303	53.1374	30.8045	8.57807	4	3	4	3	4	4	4	4	4	4
1.24444	1286.25	17225.7	1453.75	11737.7	1721.5	5314.25	516.25	1563.75	499.5	852.75	49.4056	133.665	72.2605	572.404	93.9876	362.515	29.5452	53.0935	29.5579	10.9659	4	3	4	3	4	4	4	4	4	4
1.25556	1280.5	17191	1454.75	11777.7	1714.75	5324.5	521.75	1562	502.75	855	39.5348	131.56	68.7817	566.362	103.943	378.55	39.9114	55.4377	27.3542	4.16333	4	3	4	3	4	4	4	4	4	4
1.26667	1280.75	17214.7	1453.75	11772	1716.5	5314	520	1571.25	497.75	851.75	36.3994	187.089	69.5575	517.188	103.848	343.104	33.5857	45.9882	27.9449	15.327	4	3	4	3	4	4	4	4	4	4
1.27778	1287.5	17202	1444.25	11732.7	1713.25	5344.75	520.25	1576.75	502.25	856.25	41.0081	154.379	67.1634	476.777	103.873	365.498	40.9339	56.9934	23.6837	5.5	4	3	4	3	4	4	4	4	4	4
1.28889	1291.25	17214	1448.75	11773	1725	5320.5	520.5	1572.25	504.5	861.25	43.714	183.731	70.1967	509.271	101.971	363.568	33.4315	50.1822	31.0966	13.301	4	3	4	3	4	4	4	4	4	4
1.3	1291.75	17224.7	1458.25	11729	1721	5331.75	519	1569	508.25	867.75	42.8359	182.045	73.7761	526.937	105.575	383.603	33.0555	55.7674	29.9486	6.34429	4	3	4	3	4	4	4	4	4	4
1.31111	1295.5	17234.7	1452.75	11766.3	1721	5339	521	1575.5	504.75	864.25	47.2758	216.472	77.4527	526.622	108.695	367.522	36.0278	63.9818	27.9449	14.0564	4	3	4	3	4	4	4	4	4	4
1.32222	1285.25	17191.3	1455	11791.3	1720.25	5325	520.25	1579.25	504.5	860.75	48.8697	123.427	68.9396	533.925	109.335	375.671	31.9518	48.072	31.1395	9.46485	4	3	4	3	4	4	4	4	4	4
1.33333	1287.25	17213	1449	11772.3	1721	5339.25	526	1576.25	501.25	867	40.7298	210.863	77.4209	536.702	108.87	368.952	37.3542	51.8805	33.8563	11.0151	4	3	4	3	4	4	4	4	4	4
1.34444	1295.75	17210	1466.25	11780.7	1717.75	5334.75	525.5	1566	507.25	858.25	38.1608	135.326	69.1249	527.991	101.749	354.755	43.9507	49.2003	26.5754	3.59398	4	3	4	3	4	4	4	4	4	4
1.35556	1287	17151	1459	11825	1732.75	5345.75	521.5	1571.75	505.75	860.75	40.365	198.917	81.8942	454.936	102.22	353.645	38.5184	55.632	26.3992	12.5797	4	3	4	3	4	4	4	4	4	4
1.36667	1290	17175	1453.25	11796.7	1713.25	5319.25	524	1582	510.5	869.5	38.893	151.218	60.7749	542.845	106.912	368.707	37.8506	59.6378	28.0654	5.8023	4	3	4	3	4	4	4	4	4	4
1.37778	1297.5	17263.7	1457.75	11746.3	1715	5344.75	524.25	1580.25	514.25	863.75	51.9904	237.214	75.6896	484.958	109.374	354.359	41.9315	52.5825	33.5398	7.63217	4	3	4	3	4	4	4	4	4	4
1.38889	1299	17180	1454.75	11825	1732	5350.75	527.75	1569.75	511	865.25	40.4804	240.006	65.3828	519.419	112.098	365.935	34.3839	39.8529	32.7618	10.7819	4	3	4	3	4	4	4	4	4	4
1.4	1295	17225	1463.5	11807.3	1721.5	5330.25	526.25	1578	511.25	869.75	49.7661	241	70.069	569.309	101.959	371.627	38.7158	56.2198	26.7753	15.3704	4	3	4	3	4	4	4	4	4	4
1.41111	1309	17189.7	1466.75	11820	1735.75	5345.75	537.5	1586.25	518.75	870.25	35.0904	258.632	66.4147	530.551	109.183	385.874	36.4646	49.0943	30.6309	10.9354	4	3	4	3	4	4	4	4	4	4
1.42222	1303	17160.7	1464	11767.3	1721.5	5329.75	530	1591.25	512.25	869.5	40.025	190.203	71.2694	511.332	99.4669	372.444	34.2442	57.471	23.0994	7.37111	4	3	4	3	4	4	4	4	4	4
1.43333	1309.5	17183	1463.5	11808.3	1718.75	5352	534	1594.25	511	874.75	38.3797	187.646	67.8945	528.758	85.1758	371.499	33.3966	58.5228	30.8004	8.38153	4	3	4	3	4	4	4	4	4	4
1.44444	1296.75	17191	1455	11791.3	1727.25	5365.75	529	1587	512.75	878.75	43.092	175.194	70.536	530.247	95.0872	369.135	41.9285	60.9809	31.4046	6.89807	4	3	4	3	4	4	4	4	4	4
1.45556	1301.5	17237.7	1462.5	11812	1722.5	5354.25	525.75	1592.75	511.5	876.75	46.3789	219.129	70.3254	522.521	109.257	368.921	40.3598	54.5245	31	8.30161	4	3	4	3	4	4	4	4	4	4
1.46667	1299.25	17176	1470.25	11830	1732	5363	531.75	1595.5	517	879.75	36.7367	110.49	68.5778	499.036	105.852	372.116	35.7899	48.4871	36.9414	7.80491	4	3	4	3	4	4	4	4	4	4
1.47778	1298.5	17224	1457.25	11840.7	1723.75	5360.75	530	1583.75	516	875.75	41.8688	88.7299	77.7705	503.453	104.036	395.364	37.4344	54.9507	35.4307	7.88987	4	3	4	3	4	4	4	4	4	4
1.48889	1302.75	17164.3	1461.75	11789.3	1734.75	5379.5	528.75	1592.75	513.25	877.75	41.0964	166.401	71.6769	495.65	104.663	375.635	42.3665	58.8296	31.9518	3.86221	4	3	4	3	4	4	4	4	4	4
1.5	1312.25	17190.3	1466.25	11837.7	1726	5380	533.75	1598.25	518.25	876	50.6384	188.617	70.116	472.006	108.711	386.681	34.3645	58.2831	33.9841	6.48074	4	3	4	3	4	4	4	4	4	4
1.51111	1301.5	17224	1462	11836.7	1725.5	5359.5	526.75	1590.75	515.75	878	46.3717	243.395	78.6766	536.392	104.898	368.876	39.424	46.9352	26.663	8.28654	4	3	4	3	4	4	4	4	4	4
1.52222	1306.75	17226.3	1463	11823	1735.5	5360.5	534.75	1600.5	524.5	882.75	46.234	180.339	76.9545	582.961	104.411	376.263	35.6312	47.62	23.5726	11.0868	4	3	4	3	4	4	4	4	4	4
1.53333	1315.75	17234.3	1467.5	11812.7	1734	5351.5	532.5	1588.75	524.5	886.5	41.5562	234.112	73.496	478.094	104.061	363.179	36.5923	48.9991	26.8887	8.96289	4	3	4	3	4	4	4	4	4	4
1.54444	1308.25	17218.7	1467.5	11854	1720	5364	536	1590.25	519.25	879.25	35.5375	224.754	75.111	520.597	103.734	355.543	30.8329	53.1249	27.6571	11.8708	4	3	4	3	4	4	4	4	4	4
1.55556	1316.5	17220.7	1476.75	11811.7	1731.75	5380.75	542	1607	527.5	887.25	45.2069	136.387	71.7281	529.499	104.312	388.547	35.8143	59.8387	35.1805	8.8459	4	3	4	3	4	4	4	4	4	4
1.56667	1310.75	17189.7	1465.25	11792.3	1741.25	5375.75	536.75	1601.75	519.5	884.25	45.8503	203.971	65.3012	562	108.893	383.463	36.3169	56.8587	35.5012	5.67891	4	3	4	3	4	4	4	4	4	4
1.57778	1315	17223.7	1474	11862.7	1726.25	5349.5	541.75	1604.25	523.5	891	46.0796	195.633	72.2819	546.849	105.935	358.275	38.9733	54.8961	40.9268	11.0454	4	3	4	3	4	4	4	4	4	4
1.58889	1316.75	17211	1466	11825.7	1736	5368.5	540	1600	524.5	886.75	52.5254	213.127	72.5213	505.338	104.445	385.672	37.5588	58.3838	32.6854	2.21736	4	3	4	3	4	4	4	4	4	4
1.6	1315.5	17207.3	1468.5	11812.7	1735	5373.75	537	1600.75	525	892	45.17	173.506	77.3972	566.458	109.157	376.617	35.4495	60.72	36.9865	13.2162	4	3	4	3	4	4	4	4	4	4
1.61111	1314.75	17141.3	1472.5	11787.3	1736.25	5380.25	543	1608.75	522.5	890.25	40.7789	206.633	75.4299	493.419	108.01	389.612	35.0333	60.8297	37.1528	14.3614	4	3	4	3	4	4	4	4	4	4
1.62222	1311.25	17225	1484	11885	1743	5417.5	538.5	1609.75	527.75	890.5	43.4387	210.658	76.0745	503.02	106.611	375.289	41.2513	40.3351	37.4733	10.4722	4	3	4	3	4	4	4	4	4	4
1.63333	1325	17200.3	1480.25	11829	1740.25	5372.25	544.25	1613	532.75	889	47.4623	277.237	71.6025	486.781	108.457	386.567	36.0959	58.5207	33.9252	10.9545	4	3	4	3	4	4	4	4	4	4
1.64444	1325.5	17084.7	1477.25	11841.7	1740.75	5388.5	543.75	1601	532.25	892	48.5146	192.723	77.1465	520.62	100.41	390.653	34.3451	60.6135	27.3663	14.8549	4	3	4	3	4	4	4	4	4	4
1.65556	1327	17220	1475.25	11829	1744.75	5388.25	543.25	1619.75	537.25	899.25	36.7242	164.429	76.1725	523.011	107.639	381.2	41.1045	49.715	36.1052	9.14239	4	3	4	3	4	4	4	4	4	4
1.66667	1318	17231	1475.25	11834.7	1745	5369.25	545	1614	532.75	892.25	49.5244	234.54	75.927	532.797	104.029	354.625	40.9959	62.0591	32.4795	11.4419	4	3	4	3	4	4	4	4	4	4
1.67778	1320	17168.7	1489	11882.7	1738.75	5375.5	549.25	1615	534.75	901.75	45.4826	227.159	80.6019	508.805	106.869	392.613	40.302	53.1852	32.9785	10.1448	4	3	4	3	4	4	4	4	4	4
1.68889	1319.25	17250	1487.75	11838	1738.25	5401.25	552.25	1610.5	530.75	893.75	48.5275	199.872	77.4182	514.125	110.612	385.491	39.2375	53.2447	29.9374	12.0104	4	3	4	3	4	4	4	4	4	4
1.7	1318.5	17147.3	1478.75	11864.7	1733.5	5384	545.25	1618	531.75	897.75	45.5375	136.515	77.6117	567.047	107.097	376.059	39.8947	62.514	28.3005	12.2848	4	3	4	3	4	4	4	4	4	4
1.71111	1327.5	17180	1482	11854.7	1742.25	5399.5	553.75	1615.5	540.25	908.5	53.276	147.956	77.1449	498.833	103.278	390.439	35.8922	54.0956	30.6744	12.7148	4	3	4	3	4	4	4	4	4	4
1.72222	1329.5	17179.3	1482.25	11887	1740	5393.5	548	1623	541.5	897.25	44.486	227.764	72.1959	536.198	104.572	385.222	39.5559	44.9222	33.8871	14.1274	4	3	4	3	4	4	4	4	4	4
1.73333	1329.25	17167.7	1480	11844.3	1741	5382	547.25	1612.5	537.5	903.25	47.0133	183.832	61.7792	484.811	103.714	372.748	34.1309	51.5461	32.5218	5.56028	4	3	4	3	4	4	4	4	4	4
1.74444	1337.5	17181.3	1484.75	11838.7	1742	5405.5	548.5	1625.25	538.25	908	44.2907	207.136	75.9665	542.756	118.62	402.305	43.8976	45.8648	31.4364	11.2842	4	3	4	3	4	4	4	4	4	4
1.75556	1335.75	17207.7	1487.75	11869.7	1744.25	5392.75	547.75	1624.5	542.25	902.75	49.7753	155.699	65.8603	546.291	105.812	380.359	36.2985	54.2002	34.0429	14.8857	4	3	4	3	4	4	4	4	4	4
1.76667	1336.25	17238.7	1492	11872.3	1742	5409.5	549.75	1612.25	542	911.75	50.0824	220.686	73.2348	514.142	102.509	377.773	42.2483	57.4362	31.496	5.37742	4	3	4	3	4	4	4	4	4	4
1.77778	1332.25	17222	1490.75	11856.7	1734	5394	549	1619.75	543.75	905	47.752	116.863	73.5816	541.185	96.1145	405.695	44.9222	56.7355	36.6094	12.1106	4	3	4	3	4	4	4	4	4	4
1.78889	1329.25	17201.7	1482.75	11871.7	1756.25	5390.75	552.25	1629.25	543.75	912.75	41.331	178.981	67.8006	534.764	102.112	384.528	42.6175	51.6938	41.6603	15.5215	4	3	4	3	4	4	4	4	4	4
1.8	1340	17216.7	1488.75	11861.7	1745.75	5410.25	553.75	1629.5	547.25	913	48.9013	146.473	72.1035	523.607	113.802	373.058	35.406	44.155	36.5091	14.2595	4	3	4	3	4	4	4	4	4	4
1.81111	1336.75	17198.3	1492.5	11872	1744.25	5392	554.75	1626	542.5	910.75	45.5293	179.6	68.071	540.906	97.6606	383.292	39.2205	54.1356	35.0666	10.2103	4	3	4	3	4	4	4	4	4	4
1.82222	1336.5	17184.3	1492.75	11867.3	1750.5	5393	552	1626.25	539.75	919.75	40.4104	231.215	77.9802	541.574	103.168	394.326	43.6043	50.4538	41.0477	9.60469	4	3	4	3	4	4	4	4	4	4
1.83333	1340.5	17162.3	1486.5	11869.3	1744.5	5396.5	555.5	1620.75	547.75	911	52.3227	227.315	72.8858	517.31	111.847	391.978	40.2119	46.01	38.69	12.3018	4	3	4	3	4	4	4	4	4	4
1.84444	1337.5	17209	1489.75	11870.3	1748	5404.75	552.5	1629	547.5	917.25	43.6539	196.296	73.749	526.124	114.187	386.826	36.6833	63.8592	30.4248	9.63933	4	3	4	3	4	4	4	4	4	4
1.85556	1339.75	17227.3	1493.75	11870.3	1754.5	5386.75	557.5	1632.5	545.5	911.25	44.5374	126.777	71.9137	546.63	117.327	395.75	36.5741	60.4456	30.654	10.2429	4	3	4	3	4	4	4	4	4	4
1.86667	1338.75	17167	1488	11878.7	1752	5391	552.25	1626.25	552.75	918	46.0534	181.339	81.1665	560.933	116.81	401.329	41.6843	57.639	31.6056	3.55903	4	3	4	3	4	4	4	4	4	4
1.87778	1346.75	17181	1494	11888.7	1759.5	5413.25	562.5	1636.25	551	916	46.992	188.008	77.2269	548.051	105.402	383.271	38.4144	51.3898	34	15.9792	4	3	4	3	4	4	4	4	4	4
1.88889	1346	17118.3	1505.5	11859.7	1761.75	5394.25	564.25	1636.25	548	923.5	39.8246	232.981	79.4082	519.454	103.761	403.628	41.4116	49.6681	29.2689	6.80686	4	3	4	3	4	4	4	4	4	4
1.9	1347	17213.7	1494.5	11880	1753	5417.25	556	1637.5	553.25	919.75	45.6873	210.761	82.6499	524.126	120.872	401.04	44.8628	56.4653	36.2066	12.1484	4	3	4	3	4	4	4	4	4	4
1.91111	1346.5	17187.3	1500	11875.3	1756.25	5417.25	559.25	1634.25	554.75	918.25	50.448	142.374	75.9517	531.041	103.448	390.544	41.2664	49.4394	33.4203	13.2508	4	3	4	3	4	4	4	4	4	4
1.92222	1347.5	17202.7	1501.25	11875.7	1754.25	5401.25	563	1644.75	553.75	924	50.705	216.246	73.9251	498.166	104.513	391.848	42.2926	44.6943	33.2603	15.5134	4	3	4	3	4	4	4	4	4	4
1.93333	1352.25	17241.3	1502	11889	1753	5414.25	564.5	1633.5	560.5	923.5	51.6357	176.942	74.2832	557.935	108.434	381.514	38.5443	52.9497	32.9697	14.1539	4	3	4	3	4	4	4	4	4	4
1.94444	1346	17197.7	1503	11890.7	1755.75	5422.75	563.5	1631.25	555	927.75	40.8003	157.703	68.5663	512.537	105.897	394.223	38.8373	53.0055	31.0483	10.9354	4	3	4	3	4	4	4	4	4	4
1.95556	1351.5	17182.3	1499.5	11926.7	1757	5424.5	563.75	1640	552	922.5	43.8292	190.174	85.0666	532.149	104.566	410.601	40.1362	50.8724	35.8143	10.1489	4	3	4	3	4	4	4	4	4	4
1.96667	1346.25	17253.7	1489.25	11879.7	1760.25	5396.75	564	1640.5	556	927.5	50.7765	182.264	74.5313	551.28	110.837	377.551	41.4488	55.4106	36.4509	7.93725	4	3	4	3	4	4	4	4	4	4
1.97778	1354.25	17236.3	1501.25	11887.3	1752.25	5396.5	564.5	1644.25	558	928.5	46.6717	214.328	79.5252	522.461	111.79	373.617	44.3133	52.9552	35.4307	10.7548	4	3	4	3	4	4	4	4	4	4
1.98889	1354.25	17195.3	1504.75	11915.3	1760	5389.75	574.25	1640	564.25	925.75	54.6527	234.285	79.8723	508.096	117.85	382.036	42.8904	46.8259	34.2576	14.5	4	3	4	3	4	4	4	4	4	4
2	1346.75	17236.3	1509	11894.3	1759	5401.5	566.75	1640	562.25	924.75	51.0384	156.347	68.9299	552.569	100.846	392.949	30.8045	49.8264	34.5676	14.0327	4	3	4	3	4	4	4	4	4	4
2.01111	1358	17186.3	1499.75	11921	1754.75	5427.75	565.25	1639.25	556.75	935.25	42.638	172.082	77.4785	490.236	103.271	386.885	42.5705	48.7673	29.2276	7.32006	4	3	4	3	4	4	4	4	4	4
2.02222	1357.75	17198.7	1503.25	11907.3	1750.5	5405.75	570.25	1637.5	565.75	932.25	50.0158	228.128	77.0773	516.761	104.873	395.67	33.8366	46.4076	40.4506	15.6924	4	3	4	3	4	4	4	4	4	4
2.03333	1354.5	17201.7	1496	11929.3	1755	5418	568	1645.25	557.5	935	51.7075	164.257	77.953	506.226	107.294	405.602	42.1742	55.554	33.9067	14.1657	4	3	4	3	4	4	4	4	4	4
2.04444	1365	17162.7	1509.75	11922.3	1767.5	5418.75	574.25	1655.25	568	937	53.0094	238.944	69.8922	571.7	118.407	381.254	39.5253	46.8571	43.7798	13.3417	4	3	4	3	4	4	4	4	4	4
2.05556	1358.25	17211	1505.75	11913	1759.75	5395.25	571.5	1648	561.25	929	50.6582	222.574	70.7077	540.004	111.888	371.677	45.229	56.0535	33.8662	6.68331	4	3	4	3	4	4	4	4	4	4
2.06667	1357.5	17172.3	1507	11915.7	1767	5414	571.75	1646.25	564	932.5	56.701	216.856	72.374	491.895	113.862	373.733	39.3224	49.3854	32.7719	16.3809	4	3	4	3	4	4	4	4	4	4
2.07778	1360.75	17260.3	1506.75	11872.3	1760	5415	569.75	1645.75	560.25	939.75	44.5374	171.004	79.2733	509.196	106.93	384.823	39.7356	50.9207	41.5642	12.5266	4	3	4	3	4	4	4	4	4	4
2.08889	1364.25	17200.7	1511.25	11876.3	1762	5439.75	569	1646.25	568	936	45.0583	162.254	80.6737	513.779	104.061	395.226	41.8887	56.7649	33.9509	11.0454	4	3	4	3	4	4	4	4	4	4
2.1	1366.25	17226.3	1507.5	11902.7	1769.25	5415.75	572	1649	568	942	56.2931	185.592	76.3348	542.502	113.435	367.796	43.9545	42.7161	36.6697	15.0997	4	3	4	3	4	4	4	4	4	4
2.11111	1367.75	17217.3	1514.25	11896.7	1764.75	5421.5	578	1653	568	934.25	56.9525	208.644	74.3029	539.079	103.667	394.246	42.8486	45.6582	39.4715	7.67572	4	3	4	3	4	4	4	4	4	4
2.12222	1370	17239	1511.25	11890	1761.75	5427.25	573.25	1656	571.25	948.25	47.5745	128.503	79.2859	485.519	108.408	382.211	39.5337	51.368	33.8662	14.151	4	3	4	3	4	4	4	4	4	4
2.13333	1370.5	17247.7	1512.25	11905.7	1760.25	5427.5	574.75	1645.75	568	940	45.3174	175.46	81.0735	497.568	107.28	395.766	45.7411	39.9781	33.892	12.8062	4	3	4	3	4	4	4	4	4	4
2.14444	1372.25	17215.7	1518.25	11896.7	1762.75	5428.25	573.5	1655	574	944.25	55.8592	210.714	76.6263	482.864	104.225	386.004	42.6654	58.3952	32.8938	14.2683	4	3	4	3	4	4	4	4	4	4
2.15556	1372	17172.3	1513.5	11905	1771	5439	578	1649.5	572.5	939.75	53.5724	172.239	85.4732	546.86	110.333	399.198	42.5754	49.6957	38.1357	5.56028	4	3	4	3	4	4	4	4	4	4
2.16667	1366.75	17197.3	1521	11907.7	1772.5	5414.25	577.5	1657.5	570.5	942	52.7407	188.474	82.5389	424.21	106.083	393.674	34.8951	47.4798	35.8004	12.5167	4	3	4	3	4	4	4	4	4	4
2.17778	1375.75	17177	1514	11887	1767.5	5416.25	575.5	1656	572.75	947.25	47.6401	192.541	70.7437	462.081	104.379	380.69	41.6853	50.5173	41.9633	11.4419	4	3	4	3	4	4	4	4	4	4
2.18889	1373.5	17214	1516.75	11926.3	1774.5	5426.25	581.25	1655.25	574	944.75	53.5444	118.305	74.8125	466.371	103.259	395.502	40.3185	51.597	33.7935	11.8145	4	3	4	3	4	4	4	4	4	4
2.2	1370.5	17135.3	1520	11921.3	1771.5	5426.25	576.75	1660.75	572.5	951.75	54.5313	106.978	71.2975	507.107	102.776	397.01	37.9331	50.4273	38.5876	12.0934	4	3	4	3	4	4	4	4	4	4
2.21111	1372.5	17233.3	1519	11881	1773.5	5437.5	579.5	1655	570.75	954.25	55.7165	210.155	75.202	475.819	104.507	382.729	42.3517	50.9902	38.4827	8.80814	4	3	4	3	4	4	4	4	4	4
2.22222	1378.75	17210.7	1518.5	11867.7	1774.5	5433.25	585.5	1656.75	579.25	947	52.9615	205.098	74.8042	482.96	102.744	395.786	42.6028	56.9642	36.7004	12.3288	4	3	4	3	4	4	4	4	4	4
2.23333	1382.25	17217	1515	11868.3	1768.5	5435	580.75	1654.75	579.25	945	41.8678	170.22	77.7389	529.202	104.494	394.104	34.5097	51.0645	38.9562	19.9499	4	3	4	3	4	4	4	4	4	4
2.24444	1381.5	17201	1516	11901	1770	5419.75	580.75	1658.25	580	949.5	47.9826	198.098	80.4156	490.544	115.888	393.158	44.9175	50.0025	34.419	7.18795	4	3	4	3	4	4	4	4	4	4
2.25556	1382.75	17146	1522.5	11900.3	1766.75	5429	582.5	1665	576	950.75	52.7154	172.531	76.7746	486.956	110.897	397.604	32.665	50.6952	35.6651	18.5899	4	3	4	3	4	4	4	4	4	4
2.26667	1383	17171.3	1529.25	11885.3	1777.5	5412.25	582.5	1665.25	587.75	957	53.0094	147.555	73.9476	469.568	111.111	375.681	37.2514	43.477	38.9219	10.6458	4	3	4	3	4	4	4	4	4	4
2.27778	1382.25	17172	1521.5	11929.3	1774.25	5443.5	590.5	1668	576	959	51.26	196.695	73.6908	519.49	114.953	383.619	41.6133	55.9404	35.1473	10.4243	4	3	4	3	4	4	4	4	4	4
2.28889	1378.5	17209	1522.5	11923	1777	5453.25	586.25	1666.75	589	955.75	53.8176	150.27	75.6064	469.037	108.986	382.707	42.8904	47.7729	34.564	9.3586	4	3	4	3	4	4	4	4	4	4
2.3	1378.5	17183.7	1520.5	11913	1765.25	5423.5	581	1666.25	585	949.5	48.3701	201.041	81.4064	497.133	109.128	395.101	44.4297	50.2684	32.0416	8.34666	4	3	4	3	4	4	4	4	4	4
2.31111	1387.25	17221	1523	11896.3	1782.25	5434.5	594.5	1673	583.25	964.5	41.1775	170.994	82.7406	527.551	109.293	398.666	39.5179	51.7043	36.4269	6.60808	4	3	4	3	4	4	4	4	4	4
2.32222	1382.5	17158.7	1524.25	11916.3	1769.75	5435.75	589.25	1664.75	582.25	955	45.7347	252.191	84.6734	495.577	105.323	407.466	35.7806	53.2877	38.3003	14.0238	4	3	4	3	4	4	4	4	4	4
2.33333	1374.5	17252	1520.5	11922	1778.75	5435.75	586.25	1664.5	580.75	960.25	43.1239	133.068	79.2486	531.91	101.135	378.626	42.3822	50.9411	34.0624	7.58837	4	3	4	3	4	4	4	4	4	4
2.34444	1387	17171.3	1535.5	11935.3	1769.75	5423.75	594	1670.25	583.5	966	41.336	176.242	81.2794	527.248	108.051	382.617	46.8544	51.3898	41.4769	10.924	4	3	4	3	4	4	4	4	4	4
2.35556	1386.75	17198	1532.5	11907.3	1780	5434.75	587.75	1663.25	584	964.5	47.7799	172.792	92.468	521.315	109.243	379.669	43.308	53.0872	37.3988	11.8462	4	3	4	3	4	4	4	4	4	4
2.36667	1390	17203	1526.25	11918	1770.75	5436.75	589.75	1655.5	587.75	959	54.5772	233.264	74.5671	521.737	104.474	386.007	41.8917	49.2511	41.7323	9.5219	4	3	4	3	4	4	4	4	4	4
2.37778	1389	17183	1526.75	11943.3	1781.5	5432.75	588.25	1667	587.5	964	48.2908	215.52	79.3783	481.831	110.558	407.027	44.2521	45.7894	39.2641	17.0098	4	3	4	3	4	4	4	4	4	4
2.38889	1395.25	17162.7	1530.5	11911.7	1773.75	5432.75	589	1674	591.5	963.25	51.0776	153.546	85.6563	459.61	106.365	404.655	44.7288	51.5946	37.1708	12.4197	4	3	4	3	4	4	4	4	4	4
2.4	1395.5	17175.3	1535.75	11910.3	1783	5427	592.75	1663.75	589.25	961	48.9796	225.658	74.4105	511.215	108.465	396.86	50.2618	45.5513	38.0033	11.8322	4	3	4	3	4	4	4	4	4	4
2.41111	1392	17214.3	1531.25	11914.3	1780.75	5432.75	592.25	1675.75	589.25	959.5	43.4895	178.453	83.7949	468.637	108.899	382.552	39.28	47.169	38.4046	10.247	4	3	4	3	4	4	4	4	4	4
2.42222	1390	17179.3	1531.25	11901.7	1780.5	5450	593.25	1672	588.75	966.25	50.06	174.024	78.0614	498.083	112.406	396.305	41.3148	51.7752	41.9394	9.06918	4	3	4	3	4	4	4	4	4	4
2.43333	1396.75	17129.3	1531	11905	1779.5	5428.5	594.5	1692.5	589	964.5	52.0665	200.51	76.3544	493.043	105.497	386.608	41.5171	62.153	35.534	11.7898	4	3	4	3	4	4	4	4	4	4
2.44444	1398.25	17168.3	1534	11934.7	1781.5	5446.75	595.75	1674.25	596	966.75	42.4372	209.841	75.7848	462.515	104.717	387.021	42.6409	48.7878	39.7073	6.75154	4	3	4	3	4	4	4	4	4	4
2.45556	1401.75	17187	1537.75	11902	1777.75	5442.25	593.5	1678.25	593.25	972.75	52.3538	168.502	76.7002	484.449	112.135	399.44	36.6652	46.686	34.5965	18.8392	4	3	4	3	4	4	4	4	4	4
2.46667	1394	17213	1540	11907.3	1785.25	5417	594.75	1679	592.75	965.5	52.5801	107.949	73.973	474.353	110.627	382.848	39.424	45.9638	34.4129	7.4162	4	3	4	3	4	4	4	4	4	4
2.47778	1401.25	17217.7	1537	11900.7	1784	5423.5	597.25	1684.5	598.25	969.75	44.9324	165.923	74.8599	528.228	104.951	389.792	44.6197	53.0691	33.8465	14.2449	4	3	4	3	4	4	4	4	4	4
2.48889	1399.5	17220.3	1538.25	11890	1781.5	5433.25	596.75	1682.5	597.25	965.5	52.5262	247.658	83.9499	493.473	106.149	384.318	37.5533	54.8604	39.2545	10.247	4	3	4	3	4	4	4	4	4	4
2.5	1396	17176.3	1531.5	11876	1784.75	5425.25	597.25	1672.25	593	970.5	48.6826	202.865	80.1353	500.728	111.897	381.919	44.38	45.2576	39.8748	7.18795	4	3	4	3	4	4	4	4	4	4
2.51111	1398.25	17202.3	1535	11916.7	1779.5	5451.5	603.5	1669.5	595.5	973.75	47.1478	131.925	83.7576	449.009	113.785	404.585	46.0181	44.0795	33.4913	15.756	4	3	4	3	4	4	4	4	4	4
2.52222	1397.75	17170.3	1531.5	11871.3	1781.5	5431.25	604.25	1671.75	600.75	976	55.596	140.233	84.2714	446.453	104.94	393.748	47.0558	56.4705	38.2655	10.0333	4	3	4	3	4	4	4	4	4	4
2.53333	1406	17144	1535.25	11909	1797.25	5434.75	601.5	1684	601.5	973.75	53.022	192.291	79.7554	500.477	105.427	411.1	38.7513	57.8331	43.4089	13.4009	4	3	4	3	4	4	4	4	4	4
2.54444	1404.25	17125.7	1544	11895.3	1789.75	5431.25	601.25	1671	601	974.5	45.1101	195.577	86.7448	487.977	105.743	391.567	43.5995	57.7004	39.7492	7.14143	4	3	4	3	4	4	4	4	4	4
2.55556	1402.5	17148.3	1545	11903	1789	5442.5	601.75	1682	605	982	52.016	110.509	85.1861	503.413	113.519	404.252	42.2246	47.9236	40.025	14.8997	4	3	4	3	4	4	4	4	4	4
2.56667	1399.75	17192.3	1547.5	11925	1786.5	5445	600.25	1679.75	603.75	981.75	56.1152	133.994	73.7948	482.398	103.091	388.48	43.4923	43.775	32.7554	5.5	4	3	4	3	4	4	4	4	4	4
2.57778	1404.75	17168	1546.5	11903.3	1788.5	5452.75	596.75	1694	597	972	57.6158	190.518	82.4197	485.985	107.717	383.449	44.9249	52.3386	37.6829	14.8324	4	3	4	3	4	4	4	4	4	4
2.58889	1418.25	17163.7	1535.5	11881.3	1796.5	5449	602	1680	598.25	979	51.6164	161.933	80.604	516.841	98.9023	397.178	46.5403	58.5662	41.4035	14.0238	4	3	4	3	4	4	4	4	4	4
2.6	1409.5	17167.3	1544.75	11921	1778.25	5430.75	600	1686.5	601	973.5	51.462	207.233	85.9045	480.157	113.623	412.586	44.2568	50.8101	40.4228	12.7932	4	3	4	3	4	4	4	4	4	4
2.61111	1419.5	17152.7	1551.25	11891	1790.75	5446.75	604	1686.5	606.5	978.75	57.0935	180.339	81.1311	488.356	97.9332	378.945	49.7527	51.1045	35.6417	18.4278	4	3	4	3	4	4	4	4	4	4
2.62222	1401.5	17230.3	1545.75	11930.3	1780.5	5431.25	608	1683.75	601	972	55.5608	186.259	88.2284	480.642	112.929	394.372	47.8679	38.8534	39.1067	15.1658	4	3	4	3	4	4	4	4	4	4
2.63333	1413.25	17165.7	1550.25	11916	1793	5451.5	603	1687.75	613.5	978.25	49.5606	195.669	73.8303	511.733	114.493	386.082	38.1838	53.2627	41.9086	9.94569	4	3	4	3	4	4	4	4	4	4
2.64444	1416.5	17176.3	1542.5	11913.7	1793.75	5458.25	607.75	1688.75	603.75	984.25	51.8363	173.096	79.0633	457.242	107.314	395.381	47.6121	42.937	38.8362	8.95824	4	3	4	3	4	4	4	4	4	4
2.65556	1414.5	17166.3	1548.5	11906	1792.5	5467.75	605.25	1686	614.75	988.5	58.4836	214.311	80.4757	474.267	110.928	388.297	46.1979	53.2416	46.7859	13.5277	4	3	4	3	4	4	4	4	4	4
2.66667	1413.25	17216.7	1551.5	11970	1796.5	5449	605.5	1687.5	603.5	975.75	56.1924	178.506	79.7851	426.142	109.333	395.712	41.9563	59.2762	41.8927	10.3078	4	3	4	3	4	4	4	4	4	4
2.67778	1416.25	17169	1551.25	11897	1796.25	5435	609.5	1694	611.5	993	55.1808	177.279	81.1187	526.798	111.437	414.035	48.5421	48.9694	39.5179	15.7692	4	3	4	3	4	4	4	4	4	4
2.68889	1425	17165	1548	11932.7	1785.5	5446.5	612.25	1688.25	609.75	985.5	53.3104	190.832	73.6704	477.538	112.53	395.297	53.73	42.0823	37.695	22.4277	4	3	4	3	4	4	4	4	4	4
2.7	1418.75	17178.3	1546.25	11887.7	1796.25	5448.75	605.75	1696.5	615.5	989.25	59.1629	165.413	84.7639	483	119.081	388.854	47.5281	52.9182	45.9746	10.0457	4	3	4	3	4	4	4	4	4	4
2.71111	1414.75	17195.3	1551.75	11911	1798.5	5445.25	611.25	1692.25	614	992.25	51.3704	198.619	82.7098	452.494	100.785	402.409	42.8826	46.234	35.5903	17.0563	4	3	4	3	4	4	4	4	4	4
2.72222	1423.25	17182	1551.25	11870.7	1793.75	5443	608.75	1700.25	614	988.5	58.3345	253.154	82.0422	471.142	111.748	377.116	47.2961	54.6588	38.3232	9.74679	4	3	4	3	4	4	4	4	4	4
2.73333	1423.25	17172.7	1546.75	11916	1794.75	5438.5	612.75	1696.75	612.25	997.75	54.8718	164.379	84.9721	541.405	109.707	390.754	50.348	50.9403	40.8034	11.8708	4	3	4	3	4	4	4	4	4	4
2.74444	1425.5	17186.7	1556.25	11909.7	1796.25	5435	610.75	1696.75	614.75	986	47.7807	138.414	85.4766	488.067	109.613	381.168	49.2028	42.0823	35.8457	14	4	3	4	3	4	4	4	4	4	4
2.75556	1423	17229.3	1553.5	11910	1804	5442.25	614.75	1699	620.5	997.25	50.1398	263.716	86.4966	478.386	111.759	400.144	47.6471	44.0984	35.9305	11.758	4	3	4	3	4	4	4	4	4	4
2.76667	1421.25	17162	1555	11933	1799.25	5464.5	614.75	1701.25	618	984.25	54.451	239.852	83.7496	471.851	105.957	419.029	46.6074	56.1152	40.8085	12.1209	4	3	4	3	4	4	4	4	4	4
2.77778	1425	17210	1553.5	11896.3	1798.5	5461	617.75	1710.75	620.75	992.75	46.5976	187.649	79.2696	436.992	111.467	408.138	41.1045	52.2007	50.8093	11.471	4	3	4	3	4	4	4	4	4	4
2.78889	1421.75	17160.3	1558.25	11930	1797.5	5445.5	616	1702.75	615.25	994.75	45.3532	184.186	77.3752	464.168	99.6577	371.579	47.9931	47.0416	41.2906	14.198	4	3	4	3	4	4	4	4	4	4
2.8	1430	17154.3	1552.5	11932	1806.5	5423.75	617.25	1703.5	615.5	986.75	52.542	236.716	85.9942	480.084	107.909	381.492	46.7074	47.4588	43.0387	14.6145	4	3	4	3	4	4	4	4	4	4
2.81111	1436	17185.3	1559.5	11938.3	1806.5	5434.5	613.5	1706.75	620.75	996.5	51.0425	134.497	78.3262	528.044	103.371	401.617	43.7074	54.6466	40.0947	9.88264	4	3	4	3	4	4	4	4	4	4
2.82222	1426.25	17186.3	1558.25	11933	1803.5	5452.25	619.25	1708.25	620	992.25	53.4501	185.834	81.6349	476.028	105.92	392.614	43.6377	46.5143	42.0079	10.6262	4	3	4	3	4	4	4	4	4	4
2.83333	1435	17181.7	1562.5	11904	1798	5448.75	618.75	1702.25	620.25	991.25	47.7982	190.684	78.5557	488.562	115.016	419.825	50.109	55.0356	33.2704	10.1119	4	3	4	3	4	4	4	4	4	4
2.84444	1426.25	17126	1550.75	11936.7	1803.25	5444	616.25	1696.25	615.5	999	64.4328	181.596	75.826	434.631	105.648	370.789	50.5594	50.2154	42.7434	9.83192	4	3	4	3	4	4	4	4	4	4
2.85556	1431.75	17162.7	1555.75	11939.7	1808.75	5449.25	617.5	1700.75	624.5	1002	49.4461	201.495	81.3936	508.262	110.885	385.827	46.7155	38.8619	39.7366	13.1403	4	3	4	3	4	4	4	4	4	4
2.86667	1430	17158	1561.25	11930.7	1807	5446.25	616	1702.25	625.5	993.25	52.7067	209.215	80.62	483.572	108.268	386.327	41.2391	58.2316	38.1357	10.5	4	3	4	3	4	4	4	4	4	4
2.87778	1430	17150.3	1563	11935	1794.5	5458.5	621.5	1704.25	626	1001.75	54.0802	187.897	84.7152	465.791	114.811	392.972	50.8626	49.8489	41.2149	11.9548	4	3	4	3	4	4	4	4	4	4
2.88889	1439	17176	1555.75	11880	1805	5459.75	624	1708.5	617	1002.5	54.0925	177.113	87.1679	487.562	114.592	381.346	45.9202	44.4035	40.1829	6.245	4	3	4	3	4	4	4	4	4	4
2.9	1437	17138	1556	11891.3	1801	5461.75	620	1707.25	624.5	998.25	56.356	208.933	80.2621	515.518	109.206	395.931	47.9514	49.3786	33.7491	10.3401	4	3	4	3	4	4	4	4	4	4
2.91111	1433.5	17157	1563.75	11875.3	1806.25	5459.25	625	1711.25	627.25	1004.25	54.0709	160.558	72.6745	486.375	114.648	389.135	52.5928	56.3701	38.9476	14.0089	4	3	4	3	4	4	4	4	4	4
2.92222	1435.75	17207.3	1560	11885.3	1803.5	5465.75	625.75	1711.25	625	1006.75	48.8288	151.527	76.8505	413.055	112.281	403.952	48.2519	54.2671	37.5144	13.2759	4	3	4	3	4	4	4	4	4	4
2.93333	1440	17168.7	1564.25	11882.7	1812.25	5458	622	1708	632	1003.25	61.1446	273.864	79.6173	455.777	109.22	399.967	46.6548	43.566	36.9414	12.2031	4	3	4	3	4	4	4	4	4	4
2.94444	1437.5	17170.7	1573	11894.3	1812.5	5472.75	628.25	1709.5	626.5	1008.25	55.5728	192.806	76.9502	501.12	115.096	382.136	40.942	43.2088	38.9059	18.2825	4	3	4	3	4	4	4	4	4	4
2.95556	1441.75	17201.7	1565.25	11904.3	1807	5441.5	628.25	1707	628.75	1003.5	56.9934	123.001	77.5473	427.68	123.313	382.053	42.2483	46.5331	40.4506	18.806	4	3	4	3	4	4	4	4	4	4
2.96667	1437.5	17151.3	1563.5	11913	1809	5465.75	625.75	1712	625.5	1011.5	57.2334	197.526	74.5676	491.143	104.852	389.163	47.0629	42.6224	39.3658	11.5614	4	3	4	3	4	4	4	4	4	4
2.97778	1440.5	17189	1569.5	11943.7	1810.5	5467.25	628	1720.25	633.25	1008.25	60.4125	212.417	86.7967	486.009	119.417	383.616	42.3084	44.5524	41.844	15.7771	4	3	4	3	4	4	4	4	4	4
2.98889	1449.25	17152.3	1571.75	11962.3	1815.5	5471	629.25	1717.25	635.25	1017.25	51.0776	249.127	78.6866	467.65	110.678	413.671	49.3719	57.1044	44.365	10.4682	4	3	4	3	4	4	4	4	4	4
3	1435.25	17201.3	1564.25	11917.3	1813.75	5459.75	625	1711	633	1006.25	47.954	207.717	86.1641	445.014	107.961	377.016	46.2961	43.0426	47.3357	10.2429	4	3	4	3	4	4	4	4	4	4
3.01111	1446.25	17209	1571.25	11922.3	1808.75	5467.5	630.5	1716.25	641.25	1012.75	61.0594	148.899	86.2492	515.055	118.345	407.528	44.426	45.4414	38.0033	17.595	4	3	4	3	4	4	4	4	4	4
3.02222	1444	17135.3	1575	11915.7	1825.5	5448.25	627.25	1718.5	633.25	1016.75	49.2815	161.593	85.8176	464.237	105.238	395.586	48.3141	51.9005	42.3192	8.61684	4	3	4	3	4	4	4	4	4	4
3.03333	1447	17124.7	1565.25	11903.7	1807	5449.5	627	1707	628.75	1014	46.5833	155.545	75.3055	441.046	116.708	401.701	45.0259	48.4218	41.7961	14.2127	4	3	4	3	4	4	4	4	4	4
3.04444	1455	17242.3	1574	11921.7	1813.25	5468.75	634.5	1721.5	640.75	1014.5	51.7236	194.145	85.6971	432.5	117.068	393.108	47.7249	41.2997	41.7403	12.9228	4	3	4	3	4	4	4	4	4	4
3.05556	1446	17167.3	1578.25	11943.3	1820.5	5467.75	636	1718.75	636.25	1009.5	54.2279	202.574	81.8428	477.068	113.142	401.72	57.7523	40.6315	39.6852	21.7025	4	3	4	3	4	4	4	4	4	4
3.06667	1449.5	17173	1569.25	11893.7	1821	5466.25	625.75	1711	636.75	1017.5	55.6267	216.896	81.7613	471.712	103.031	390.759	39.5675	40.8003	42.4136	14.9332	4	3	4	3	4	4	4	4	4	4
3.07778	1455.25	17180.3	1567.25	11917.7	1803.5	5468	634	1716.5	637	1010.5	51.784	174.666	79.7721	533.158	111.192	399.154	50.7215	56.5361	44.0379	10.4083	4	3	4	3	4	4	4	4	4	4
3.08889	1451.25	17167.7	1570	11961	1817.5	5468.25	634	1714.5	641	1010	58.1686	138.976	75.7276	488.691	103.401	391.335	46.6976	41.4608	42.4578	15.1658	4	3	4	3	4	4	4	4	4	4
3.1	1454.75	17117.7	1568.75	11932.7	1821.25	5458	639.25	1716.75	643	1018.25	53.922	141.747	79.1849	468.077	118.043	403.567	45.1839	46.0896	42.3241	12.2577	4	3	4	3	4	4	4	4	4	4
3.11111	1458.5	17144	1583	11879	1817.75	5448	633.5	1714.25	637.75	1016.75	63.7939	215.144	80.2953	488.448	98.4052	391.725	48.1975	45.5513	46.6574	12.1484	4	3	4	3	4	4	4	4	4	4
3.12222	1461.75	17147.7	1572	11896	1821	5454.25	634.25	1723.75	648.5	1017.5	56.228	156.577	86.1665	470.743	116.267	406.683	48.0095	43.1924	43.7379	10.4722	4	3	4	3	4	4	4	4	4	4
3.13333	1450.5	17139.3	1581.5	11911.7	1818.5	5437	637.25	1714	643.75	1024.5	47.3462	245.245	79.2738	473.989	126.987	380.39	50.6713	40.025	41.4518	12.1244	4	3	4	3	4	4	4	4	4	4
3.14444	1449	17111	1575	11915	1809.25	5458.25	627.5	1718	639.75	1020.25	56.3501	200.94	78.6299	459.638	107.961	425.905	47.1911	46.0072	34.9416	8.65544	4	3	4	3	4	4	4	4	4	4
3.15556	1455.75	17143.3	1572.5	11925.7	1826.75	5460.5	636.25	1725	648	1012.25	51.1363	161.506	84.1526	541.701	100.887	400.471	47.2749	53.3104	47.2511	11.5	4	3	4	3	4	4	4	4	4	4
3.16667	1458	17136.7	1577.5	11924	1828.25	5462	633.75	1730	640.75	1018	56.962	213.317	79.6764	477.39	104.27	408.765	44.3048	38.2448	44.1239	8.44591	4	3	4	3	4	4	4	4	4	4
3.17778	1460.5	17139.7	1574.5	11917.7	1817.25	5468.25	630.75	1725.25	649	1022.5	55.8838	196.454	75.5535	546.107	105.063	386.298	50.7371	57.3839	43.3051	13.0256	4	3	4	3	4	4	4	4	4	4
3.18889	1463.25	17112.7	1579.25	11887	1832.5	5461.75	641.75	1723.25	647.5	1020.25	56.4705	215.816	83.6436	456.741	108.948	395.876	46.5716	40.1196	44.5309	10.1448	4	3	4	3	4	4	4	4	4	4
3.2	1454	17145.3	1586.75	11933	1821.75	5457.5	642.5	1727.75	645.5	1024.75	57.8331	150.124	79.2102	515.625	113.106	408.011	53.4509	44.3499	49.8698	5.18813	4	3	4	3	4	4	4	4	4	4
3.21111	1457.75	17115.7	1585	11944.7	1826.5	5465.75	641.5	1729.25	646.5	1021.75	56.1449	188.813	84.9588	493.626	97.9813	396.392	44.911	41.2906	39.8873	8.73212	4	3	4	3	4	4	4	4	4	4
3.22222	1465.25	17122.7	1588.75	11943.7	1830	5452.5	642.25	1731.25	646.25	1030.75	56.0796	183.881	86.5732	486.12	107.418	402.112	42.999	36.8906	38.8877	9.46485	4	3	4	3	4	4	4	4	4	4
3.23333	1459.5	17141.7	1579.75	11923	1817.25	5457.5	642.75	1732.25	650	1028	58.1177	173.552	77.3364	466.852	108.186	382.583	49.1554	43.4003	40.3237	17.282	4	3	4	3	4	4	4	4	4	4
3.24444	1460	17176.3	1590.5	11933.7	1818.25	5461.75	642.25	1729.75	651	1028.5	58.9633	159.954	92.2117	502.707	107.41	393.045	46.3995	48.8765	42.3084	13.9881	4	3	4	3	4	4	4	4	4	4
3.25556	1465	17102.7	1585.75	11923	1813.75	5450	640	1720.5	651.5	1027.25	54.6077	198.041	85.4025	469.083	101.51	381.926	51.2055	46.4292	42.0674	11.8427	4	3	4	3	4	4	4	4	4	4
3.26667	1463	17131.3	1589.5	11951.7	1820.25	5484.75	636.75	1728.5	652	1030.5	49.7259	140.657	85.9942	444.694	113.294	387.986	46.3132	46.694	40.3733	13.9164	4	3	4	3	4	4	4	4	4	4
3.27778	1464.5	17128.7	1583.75	11915	1817.25	5452.5	645	1731.5	646.5	1034.5	57.1577	148.194	80.8182	497.37	111.108	391.641	42.1663	48.0312	45.0592	12.8712	4	3	4	3	4	4	4	4	4	4
3.28889	1455.5	17113	1590.5	11891.7	1819.75	5483.25	647.25	1732.75	656.25	1033.5	57.1693	208.713	79.4418	481.5	113.995	407.81	42.68	49.2434	42.8281	20.4042	4	3	4	3	4	4	4	4	4	4
3.3	1472.25	17231.3	1592	11939.3	1830.25	5487	642.25	1738.25	657.75	1034.5	48.9583	187.033	79.1075	445.001	125.969	378.73	46.9991	44.754	46.5931	11.7047	4	3	4	3	4	4	4	4	4	4
3.31111	1463.75	17166.7	1582.75	11912.3	1823.75	5477.25	640.75	1730.25	651.75	1028	57.9044	205.928	79.3153	453.454	114.024	384.295	43.2618	44.8581	42.9603	11.4018	4	3	4	3	4	4	4	4	4	4
3.32222	1467.25	17138.7	1579.25	11916.3	1828.75	5460.25	646.25	1725.5	655.25	1035	59.8073	159.582	83.3442	495.295	118.553	405.232	46.3995	47.2758	42.9214	8.75595	4	3	4	3	4	4	4	4	4	4
3.33333	1466.5	17182	1590.5	11895.3	1830.75	5480	645.75	1735.75	653.75	1032	59.2199	182.855	74.9244	475.438	122.263	396.122	51.3898	49.9224	46.7074	6.78233	4	3	4	3	4	4	4	4	4	4
3.34444	1472.25	17169	1590.75	11891.3	1825.25	5473.25	650.25	1738	653.25	1032.75	61.223	203.034	75.4382	499.682	109.628	401.495	45.3091	48.5043	47.6821	13.8654	4	3	4	3	4	4	4	4	4	4
3.35556	1475.75	17201.7	1585	11927.3	1828.75	5463.75	654.5	1735.75	657	1030.75	54.0702	192.775	79.6618	515.032	110.563	382.05	45.8221	50.3612	42.9961	13.4505	4	3	4	3	4	4	4	4	4	4
3.36667	1462	17064	1593.5	11912	1819.25	5490.25	643	1730	655.75	1033	47.0815	186.228	90.7212	423.461	111.303	391.391	43.8862	47.0744	37.3932	9.4163	4	3	4	3	4	4	4	4	4	4
3.37778	1468.75	17096.7	1585.5	11893.7	1825.5	5486.75	651.5	1731.25	652.5	1037.5	63.1895	157.672	80.2766	508.551	116.735	407.955	50.2626	55.1808	34.8569	15.2862	4	3	4	3	4	4	4	4	4	4
3.38889	1474.5	17059.3	1600.25	11895	1833.75	5461.5	646.75	1732.75	654.75	1035	53.0189	167.655	85.5273	482.311	110.122	384.701	42.9214	37.5622	42.193	15.4704	4	3	4	3	4	4	4	4	4	4
3.4	1479.25	17153.3	1595.75	11990	1840	5457.25	658.5	1751.5	668.25	1045	60.3897	171.384	80.6944	506.187	112.199	373.798	45.5814	48.9183	42.797	15.0333	4	3	4	3	4	4	4	4	4	4
3.41111	1470.75	17094	1594.5	11918	1826.75	5490.5	648.25	1736.25	655.5	1039.5	54.8536	222.29	74.5498	479.4	108.328	408.106	57.0168	41.9076	41.2028	10.083	4	3	4	3	4	4	4	4	4	4
3.42222	1468	17185.7	1598.25	11923.3	1831.5	5464	654	1735.5	671.25	1037.5	57.6079	186.065	83.4561	442.296	113.427	372.613	47.4763	51.7719	45.8794	21.6872	4	3	4	3	4	4	4	4	4	4
3.43333	1480.25	17106	1596	11937	1836.75	5474.75	651.75	1746.75	663.25	1043.25	53.7424	190.386	88.6077	511.293	118.032	387.605	49.7552	34.5772	40.2523	9.06918	4	3	4	3	4	4	4	4	4	4
3.44444	1474.25	17143.7	1599.25	11898.7	1830.5	5472.25	653.75	1743.5	659	1035	59.3991	191.479	87.1679	467.575	109.513	383.821	48.6715	40.4104	42.5441	9.34523	4	3	4	3	4	4	4	4	4	4
3.45556	1485.25	17194	1596.75	11924.3	1835.75	5472.25	656.25	1738.75	661.5	1045.75	58.1112	164.612	85.1367	425.245	112.45	381.393	53.3378	46.2124	49.0612	3.20156	4	3	4	3	4	4	4	4	4	4
3.46667	1478	17115.3	1591	11903	1837.25	5462.5	657	1746.5	661	1049	58.0689	121.665	86.0233	512.887	110.21	388.389	44.0757	46.8295	49.484	7.61577	4	3	4	3	4	4	4	4	4	4
3.47778	1483.5	17130.3	1599.5	11919.3	1832.75	5485	653	1737.75	662	1044.5	55.8241	174.512	89.2282	489.123	110.403	392.137	49.9667	47.3594	42.6849	13.1022	4	3	4	3	4	4	4	4	4	4
3.48889	1486	17157.3	1601.5	11922	1831.75	5479	657.75	1741	665.25	1046.25	49.1053	163.494	86.1723	522.541	112.358	406.286	54.6161	50.4447	41.844	8.65544	4	3	4	3	4	4	4	4	4	4
3.5	1481.25	17136.3	1608	11928.3	1836.75	5472.5	657.75	1749	665.75	1048.25	58.3002	219.149	88.5814	511.146	114.106	404.994	56.7707	43.0271	42.9447	6.60177	4	3	4	3	4	4	4	4	4	4
3.51111	1485.5	17155.3	1608.25	11940	1845.25	5466	656.5	1757	666.5	1051.25	57.8302	176.5	88.6129	428.123	106.556	388.001	43.2705	43.5048	51.0849	15.327	4	3	4	3	4	4	4	4	4	4
3.52222	1484	17110.7	1603.75	11920	1842.5	5481.5	653	1751	669.25	1054.5	51.7687	217.959	81.6389	531.574	116.392	411.353	50.2925	41.9285	55.2532	10.2794	4	3	4	3	4	4	4	4	4	4
3.53333	1486	17165.3	1604.75	11901.3	1834	5479.75	658.25	1747.75	666.25	1049	56.7157	162.497	86.2762	433.923	116.06	381.149	50.9403	42.0109	45.1101	12.1106	4	3	4	3	4	4	4	4	4	4
3.54444	1483.75	17134.3	1605	11916.3	1835.25	5496.75	658.75	1740.25	668	1055.75	67.6677	163.531	82.9578	413.723	126.168	380.94	54.5856	48.1621	40.9145	17.7271	4	3	4	3	4	4	4	4	4	4
3.55556	1484.25	17075	1604	11899	1842.25	5486.25	662.25	1740	667.5	1051	55.9784	284.31	86.151	453.418	128.266	394.986	47.717	40.3567	42.3045	12.8062	4	3	4	3	4	4	4	4	4	4
3.56667	1490.25	17119.3	1608.5	11958	1835.25	5473.25	664	1749.75	671	1061.25	55.3918	108.868	91.2889	484.519	113.215	391.106	51.4263	49.6278	53.0346	7.36546	4	3	4	3	4	4	4	4	4	4
3.57778	1491	17173.7	1604.25	11923.7	1844.75	5483.75	661.25	1746.5	672.25	1057	65.0385	182.621	84.1125	443.295	107.264	402.521	53.5249	50.0167	44.1012	7.07107	4	3	4	3	4	4	4	4	4	4
3.58889	1489	17133.3	1600.5	11898.7	1836	5486.25	662	1750.25	673	1051.75	63.3561	196.869	89.8091	474.057	113.921	388.318	59.324	46.3492	43.4127	5.18813	4	3	4	3	4	4	4	4	4	4
3.6	1488.5	17143.3	1607	11930.7	1846.75	5479	664	1751	673.75	1054.25	58.3009	188.733	88.261	472.78	103.709	390.146	49.5849	43.5048	53.3003	7.41058	4	3	4	3	4	4	4	4	4	4
3.61111	1483.5	17103.3	1588.75	11886.3	1839.5	5475.25	658.5	1747	664.25	1053.5	61.3705	116.453	85.8463	488.268	115.958	399.335	49.736	49.8799	45.5513	10.3441	4	3	4	3	4	4	4	4	4	4
3.62222	1493.5	17154.3	1602.5	11874.3	1842	5473.75	661	1751.75	673	1056.75	55.848	209.02	86.766	425	111.37	392.516	45.7384	40.4918	40.784	11.3541	4	3	4	3	4	4	4	4	4	4
3.63333	1489.5	17119.3	1608.25	11887.7	1840.5	5480	658.5	1755.75	674.5	1062	60.1138	185.673	82.6937	499.614	118.947	372.978	51.0261	45.8794	52.2845	10	4	3	4	3	4	4	4	4	4	4
3.64444	1495.5	17151.7	1616.25	11918	1844.75	5487.75	665	1762.5	673.5	1061.25	52.893	192.578	85.9161	484.05	115.347	395.685	45.7384	35.0095	48.4734	15.327	4	3	4	3	4	4	4	4	4	4
3.65556	1492.5	17133	1608.75	11902.7	1840.5	5477.25	663.75	1755.75	673.75	1055.5	57.4949	162.558	89.4143	495.558	105.838	373.195	59.8185	49.8957	48.9311	11.9024	4	3	4	3	4	4	4	4	4	4
3.66667	1492	17101	1613.5	11907	1841.5	5475.75	664.75	1750	673	1056	49.2138	142.011	82.1969	459.265	106.008	398.359	48.4381	54.5955	45.3946	11.1952	4	3	4	3	4	4	4	4	4	4
3.67778	1497	17170	1609.75	11914	1840.75	5481.25	670	1757	674.75	1064.5	50.6623	224.876	80.5497	491.808	118.258	410.169	55.9106	52.16	43.5613	18.2665	4	3	4	3	4	4	4	4	4	4
3.68889	1494.5	17099.3	1618	11911	1842	5486.25	668.25	1756.75	682.75	1061.5	63.5898	136.661	84.951	434.88	111.256	374.234	56.1211	52.4873	46.3923	11.5614	4	3	4	3	4	4	4	4	4	4
3.7	1495.5	17114	1611.75	11895.7	1844.75	5481.75	663.5	1753	679.5	1053.25	58.0201	188.215	75.9139	456.96	111.965	405.006	56.6539	42.2453	49.7293	18.0624	4	3	4	3	4	4	4	4	4	4
3.71111	1497.25	17127.3	1611.75	11876.3	1850	5454.75	668	1750	676.75	1057.75	59.3542	179.901	92.2691	498.544	104.604	405.434	54.5099	42.3084	43.2464	6.18466	4	3	4	3	4	4	4	4	4	4
3.72222	1493	17156.7	1617	11919	1846.25	5479.75	663.5	1758	677.5	1060.75	58.2352	245.309	88.261	456.95	111.605	400.103	45.3909	43.909	46.3069	10.6262	4	3	4	3	4	4	4	4	4	4
3.73333	1503.25	17149.7	1619.75	11932.7	1852.5	5487.75	672.25	1759.75	679.25	1066.5	68.31	195.973	87.5076	446.253	104.175	404.39	56.5118	52.6332	50.8945	11.9024	4	3	4	3	4	4	4	4	4	4
3.74444	1504	17161.3	1609.5	11963.3	1856.5	5476	671.75	1767.5	683.25	1062.5	63.0714	208.797	78.3773	426.4	121.069	402.194	46.2844	48.7613	46.6003	14.8212	4	3	4	3	4	4	4	4	4	4
3.75556	1508.5	17077.3	1618.75	11895.7	1850	5478	673.75	1758	682.75	1064.75	65.8508	178.511	84.1442	407.311	111.812	400.847	47.7729	45.8839	45.6536	1.25831	4	3	4	3	4	4	4	4	4	4
3.76667	1515	17149	1614.75	11925.3	1851.25	5474	674.5	1766	684.75	1064	60.7454	152.748	85.7569	442.747	106.403	396.797	62.8039	43.2281	46.306	12.8323	4	3	4	3	4	4	4	4	4	4
3.77778	1509.5	17135.7	1613.25	11911.3	1858.75	5491.25	674.25	1769.25	689.5	1065.25	60.0139	193.456	89.6489	485.315	104.155	374.132	47.3524	36.5821	47.1133	15.6498	4	3	4	3	4	4	4	4	4	4
3.78889	1513	17078	1619.5	11923.3	1856.25	5494.5	677.5	1761.75	687.5	1069.5	63.2982	168.911	87.5804	445.507	114.346	394.121	47.934	38.7245	42.5088	12.6095	4	3	4	3	4	4	4	4	4	4
3.8	1509.5	17135.7	1615	11884	1846	5495.25	675.25	1764.5	688.5	1067	56.1219	262.66	79.7872	546.775	118.488	407.137	50.5198	37.9693	46.6512	9.0185	4	3	4	3	4	4	4	4	4	4
3.81111	1503.25	17121.7	1623.25	11932	1851.75	5489.5	676.25	1756.5	684.5	1072.25	53.2064	131.051	72.0665	461.013	119.87	394.791	54.4021	42.3202	48.377	13.2004	4	3	4	3	4	4	4	4	4	4
3.82222	1510.5	17117	1616.25	11898.3	1842.75	5503	679.75	1761.25	690.5	1067.75	64.1327	184.951	90.1568	473.958	125.853	382.264	52.5888	47.8914	47.8922	12.6326	4	3	4	3	4	4	4	4	4	4
3.83333	1517.75	17137.3	1618.75	11902	1855.75	5485	680.75	1780	681.75	1069	66.485	188.871	79.7177	504.126	113.244	392.343	58.0768	39.7408	49.5067	11.4601	4	3	4	3	4	4	4	4	4	4
3.84444	1509.75	17135.3	1623	11914	1853	5485.75	678.25	1768.25	694.5	1069	55.084	210.771	87.5519	485.238	109.548	378.371	53.1813	50.9207	46.7511	18.1108	4	3	4	3	4	4	4	4	4	4
3.85556	1513.25	17148.7	1626	11881.3	1853.5	5497	677	1769.25	693.75	1076.25	63.2054	197.338	90.4691	448.237	115.497	411.388	45.5558	45.5146	47.7938	6.5	4	3	4	3	4	4	4	4	4	4
3.86667	1506.5	17112.7	1623.25	11942.7	1857.75	5475.25	679.5	1768.25	687	1072.25	61.7765	206.374	80.8553	481.465	115.341	392.251	55.3203	43.8739	49.3761	7.5	4	3	4	3	4	4	4	4	4	4
3.87778	1517	17142.7	1623.75	11918	1858.5	5503.5	679	1768.75	689.5	1071.75	56.0357	175.569	92.8489	469.262	118.663	400.761	49.632	49.3516	46.2493	9.77667	4	3	4	3	4	4	4	4	4	4
3.88889	1521.75	17162.7	1615.75	11942.7	1861.25	5493.5	680	1771	694	1075	55.512	176.325	87.7701	492.915	114.019	388.229	50.0067	46.2241	49.8197	14.5831	4	3	4	3	4	4	4	4	4	4
3.9	1508.75	17112.3	1626.75	11874	1856.25	5483	678.25	1772.25	692	1075.25	68.9462	180.724	84.5828	467.013	120.328	388.868	52.7154	43.061	53.5724	8.80814	4	3	4	3	4	4	4	4	4	4
3.91111	1513.75	17108	1617	11919.3	1858	5487.75	678.5	1769.5	694.25	1068.75	50.5528	199.707	94.1099	459.488	112.354	405.699	48.6929	42.3438	58.7104	15.6498	4	3	4	3	4	4	4	4	4	4
3.92222	1520.75	17121.3	1619.5	11924.7	1859.25	5491	681.5	1767	692.5	1083.75	56.9583	215.621	83.0843	455.248	111.416	402.09	48.9455	42.7395	41.8768	15.6072	4	3	4	3	4	4	4	4	4	4
3.93333	1512.75	17046.7	1624.5	11921.7	1856.5	5495.75	682.75	1772.5	693	1069.75	67.7514	191.461	97.3944	467.34	112.879	390.228	55.632	39.0427	49.9667	17.1148	4	3	4	3	4	4	4	4	4	4
3.94444	1516.5	17119	1626	11910.7	1857.75	5488.5	681.75	1767.25	696	1072.75	53.4945	165.653	83.5743	475.379	113.934	393.887	58.4316	47.0062	45.4679	12.1209	4	3	4	3	4	4	4	4	4	4
3.95556	1526	17083.3	1628.75	11884	1849.25	5491.25	679.75	1770.25	694	1074	49.2815	189.099	86.3071	490.629	111.371	381.312	48.383	52.9363	42.0079	11.5758	4	3	4	3	4	4	4	4	4	4
3.96667	1522.75	17123.7	1623	11905.3	1858.25	5494.75	680	1780	692.5	1080	61.6029	161.299	88.2232	471.971	110.092	389.095	51.5105	53.7463	48.2113	14.1657	4	3	4	3	4	4	4	4	4	4
3.97778	1523.5	17109.3	1628.75	11958.7	1859	5478	678.75	1768.5	695.75	1082.5	64.9128	177.742	76.5697	416.949	104.54	384.593	52.4492	46.7725	45.5732	20.4206	4	3	4	3	4	4	4	4	4	4
3.98889	1525	17105.7	1628.25	11932.3	1855	5502.25	684	1774	700.75	1083.75	58.6345	111.724	92.795	454.112	114.018	365.097	49.3829	44.8182	41.9156	12.2848	4	3	4	3	4	4	4	4	4	4
4	1534.25	17097	1634.5	11924.7	1861.5	5489.75	690.75	1784.75	703.25	1078.5	53.3378	145.492	78.4028	467.339	110.904	394.191	51.4676	45.5293	41.5401	8.66025	4	3	4	3	4	4	4	4	4	4
